# Supplementary material for: SLE non-coding genetic risk variant determines the epigenetic dysfunction of an immune cell specific enhancer that controls disease-critical microRNA expression
Source: Nat Commun. 2021 Jan 8;12:135. doi: 10.1038/s41467-020-20460-1 (PMC7794586; doi:10.1038/s41467-020-20460-1)
Supplement: Supplementary file 3 — Supplementary Data 1 [file 41467_2020_20460_MOESM3_ESM.xlsx]

## Sheet: Discovery replication cohorts
Discovery Cohort – LLAS2 Variants passing quality control filters
	Cases	Controls	Variants
			Genotyped	Imputed	Total (Genotyped + Imputed)
European & European American	2337	1993	64	202	266
Asian & Asian American	1257	1258	60	178	238
Amerindian	1475	805	73	297	370
African American	1676	1932	74	443	517
Total	6745	5988
Replication Cohort – Imputed or genotyped Variants passing quality control filters
	Cases	Controls	Variants
			Genotyped	Imputed
European & European American1	4036	6959	N/A	1471
European 2	864	1513	N/A	1580
Han Chinese 3	490	493	222	N/A
Malaysian Chinese 3	285	287	222	N/A
Total	5675	9252	1892
1. Bentham, J. et al. Genetic association analyses implicate aberrant regulation of innate and adaptive immunity genes in the pathogenesis of systemic lupus erythematosus. Nat Genet 47, 1457-64 (2015)
2. Julia, A. et al. Genome-wide association study meta-analysis identifies five new loci for systemic lupus erythematosus. Arthritis Res Ther 20, 100 (2018).
3. Sun, C. et al. High-density genotyping of immune-related loci identifies new SLE risk variants in individuals with Asian ancestry. Nat Genet (2016).

## Sheet: Discovery
					African American												Asian & Asian American												European & European American												Amerindian
					Unconditioned			Conditioned				Case		Control		Imputation Quality	Unconditioned			Conditioned				Case		Control		Imputation Quality	Unconditioned			Conditioned				Case		Control		Imputation Quality	Unconditioned			Conditioned				Case
CHR	rsID	Genetic Variant (Chromosome:hg19Positon:Ref:Alt)	Position hg19	Genotyped?	A1	OR	P	A1	OR	P	log10 BF	A1	MAF	A1	MAF	Rsq	A1	OR	P	A1	OR	P	log10 BF	A1	MAF	A1	MAF	Rsq	A1	OR	P	A1	OR	P	log10 BF	A1	MAF	A1	MAF	Rsq	A1	OR	P	A1	OR	P	log10 BF	A1	MAF
5	rs13157941	5:159772467:A:G	159772467	Imputed	G	0.9591	0.4662	G	0.9538	0.4126	-0.416385	G	0.2244	G	0.2206	0.82868	G	0.9997	0.9966	G	0.991	0.8794	-0.495136	G	0.3254	G	0.3243	0.80669	G	0.9905	0.8254	G	0.9701	0.4851	-0.631767	G	0.4788	G	0.4788	0.81707	G	1.101	0.1314	G	1.045	0.4985	-0.0784762	G	0.424
5	rs10053189	5:159776637:C:T	159776637	Genotyped	T	0.9853	0.789	T	0.9749	0.6483	-0.557026	T	0.2472	T	0.2395	0.98543	T	1.016	0.7923	T	1.005	0.9371	-0.532186	T	0.3385	T	0.3339	0.98413	T	0.9945	0.8987	T	0.9756	0.5694	-0.672636	T	0.4834	T	0.4836	0.98618	T	1.109	0.1046	T	1.053	0.4272	0.0168131	T	0.4311
5	rs3923980	5:159777393:G:C	159777393	Imputed	C	0.9877	0.8233	C	0.9783	0.6939	-0.525743	C	0.2463	C	0.2384	0.8955	C	1.016	0.7923	C	1.005	0.9371	-0.505573	C	0.3385	C	0.3339	0.88411	C	0.9928	0.8674	C	0.974	0.5434	-0.644751	C	0.483	C	0.4836	0.86567	C	1.109	0.1046	C	1.053	0.4272	0.0287142	C	0.4311
5	rs13171059	5:159778759:C:T	159778759	Imputed	T	0.9853	0.79	T	0.9752	0.6524	-0.520874	T	0.2472	T	0.2395	0.88513	T	1.012	0.8381	T	1.001	0.9812	-0.507594	T	0.3377	T	0.3339	0.87715	T	0.9945	0.8977	T	0.9755	0.5674	-0.642983	T	0.4838	T	0.4836	0.85483	T	1.11	0.1007	T	1.054	0.4228	0.038768	T	0.4315
5	rs3811998	5:159782175:T:C	159782175	Imputed	C	0.9867	0.8096	C	0.9768	0.6735	-0.516536	C	0.2472	C	0.2392	0.87299	C	1.017	0.7704	C	1.007	0.9097	-0.505745	C	0.3393	C	0.3343	0.86348	C	0.9945	0.8977	C	0.9755	0.5674	-0.637994	C	0.4838	C	0.4836	0.83396	C	1.107	0.1101	C	1.051	0.4493	0.0720423	C	0.4315
5	rs9313846	5:159782641:C:A	159782641	Imputed	A	0.9867	0.8096	A	0.9768	0.6735	-0.516853	A	0.2472	A	0.2392	0.8731	A	1.017	0.7704	A	1.007	0.9097	-0.505663	A	0.3393	A	0.3343	0.86342	A	0.9945	0.8977	A	0.9755	0.5674	-0.638129	A	0.4838	A	0.4836	0.83466	A	1.107	0.1101	A	1.051	0.4493	0.0756596	A	0.4315
5	rs9313847	5:159782735:G:A	159782735	Imputed	A	0.9867	0.8096	A	0.9768	0.6735	-0.516939	A	0.2472	A	0.2392	0.87315	A	1.017	0.7704	A	1.007	0.9097	-0.505658	A	0.3393	A	0.3343	0.86342	A	0.9945	0.8977	A	0.9755	0.5674	-0.638129	A	0.4838	A	0.4836	0.83466	A	1.107	0.1101	A	1.051	0.4493	0.0749684	A	0.4315
5	rs7710831	5:159782983:G:A	159782983	Imputed	A	0.9867	0.8096	A	0.9768	0.6735	-0.516853	A	0.2472	A	0.2392	0.8731	A	1.017	0.7704	A	1.007	0.9097	-0.505663	A	0.3393	A	0.3343	0.86342	A	0.9945	0.8977	A	0.9755	0.5674	-0.638129	A	0.4838	A	0.4836	0.83466	A	1.107	0.1101	A	1.051	0.4493	0.0756596	A	0.4315
5	rs4279373	5:159783727:G:T	159783727	Imputed	T	0.9769	0.675	T	0.9693	0.5781	-0.499965	T	0.2449	T	0.2376	0.86612	T	1.016	0.7895	T	1.005	0.9281	-0.505841	T	0.3389	T	0.3343	0.86087	T	0.9945	0.8977	T	0.9755	0.5674	-0.63757	T	0.4838	T	0.4836	0.83264	T	1.109	0.106	T	1.052	0.4381	0.077799	T	0.4311
5	rs2910169	5:159810926:T:A	159810926	Imputed	A	0.9702	0.5565	A	0.9946	0.9165	-0.494845	A	0.3017	A	0.3194	0.94776	A	1.016	0.8503	A	1.047	0.583	-0.391547	A	0.1356	A	0.1328	0.94659	A	0.9086	0.03249	A	0.9481	0.253	0.314313	A	0.3324	A	0.3508	0.93477	A	0.807	0.001212	A	0.8905	0.1132	1.60757	A	0.3563
5	rs2910170	5:159811242:C:T	159811242	Imputed	T	0.9702	0.5565	T	0.9946	0.9165	-0.499076	T	0.3017	T	0.3194	0.94502	T	1.016	0.8503	T	1.047	0.583	-0.391488	T	0.1356	T	0.1328	0.94608	T	0.9104	0.0361	T	0.9504	0.274	0.302538	T	0.3332	T	0.3511	0.9315	T	0.8085	0.00134	T	0.8928	0.1218	1.58324	T	0.3563
5	rs7736621	5:159811374:T:A	159811374	Imputed	A	1.053	0.2753	A	1.021	0.67	-0.285462	A	0.4949	A	0.4656	0.82917	A	0.9738	0.6474	A	0.9534	0.4153	-0.4906	A	0.3707	A	0.3784	0.82296	A	1.113	0.01386	A	1.078	0.09371	0.553205	A	0.444	A	0.4283	0.86301	A	1.195	0.005977	A	1.104	0.1511	1.13379	A	0.4244
5	rs2961927	5:159812730:T:A	159812730	Imputed	A	0.9545	0.355	A	0.9844	0.7573	-0.394751	A	0.3315	A	0.3528	0.94046	A	1.037	0.6652	A	1.069	0.4295	-0.371798	A	0.1372	A	0.132	0.94726	A	0.8969	0.01297	A	0.9434	0.211	0.686857	A	0.4015	A	0.4162	0.90994	A	0.8249	0.002683	A	0.9215	0.2615	1.32306	A	0.4043
5	rs2961928	5:159814295:G:A	159814295	Imputed	A	0.9535	0.3433	A	0.9831	0.7372	-0.390073	A	0.3315	A	0.353	0.94088	A	1.037	0.6652	A	1.069	0.4295	-0.372054	A	0.1372	A	0.132	0.94774	A	0.8969	0.01297	A	0.9434	0.211	0.686847	A	0.4015	A	0.4162	0.91008	A	0.8249	0.002683	A	0.9215	0.2615	1.32292	A	0.4043
5	rs2910172	5:159815911:T:C	159815911	Imputed	C	0.9503	0.3105	C	0.9806	0.6993	-0.369683	C	0.3315	C	0.3541	0.94049	C	1.033	0.6985	C	1.063	0.4661	-0.377563	C	0.138	C	0.1331	0.9479	C	0.8969	0.01297	C	0.9434	0.211	0.687108	C	0.4015	C	0.4162	0.90999	C	0.8249	0.002683	C	0.9215	0.2615	1.32269	C	0.4043
5	rs2961929	5:159816916:G:A	159816916	Imputed	A	0.9503	0.3105	A	0.9806	0.6993	-0.369683	A	0.3315	A	0.3541	0.94049	A	1.037	0.6652	A	1.069	0.4295	-0.371884	A	0.1372	A	0.132	0.94736	A	0.8969	0.01297	A	0.9434	0.211	0.687108	A	0.4015	A	0.4162	0.90999	A	0.8249	0.002683	A	0.9215	0.2615	1.32269	A	0.4043
5	rs2961931	5:159817845:G:C	159817845	Imputed	C	0.9503	0.3105	C	0.9806	0.6993	-0.369683	C	0.3315	C	0.3541	0.94049	C	1.037	0.6652	C	1.069	0.4295	-0.371884	C	0.1372	C	0.132	0.94736	C	0.8969	0.01297	C	0.9434	0.211	0.687108	C	0.4015	C	0.4162	0.90999	C	0.8249	0.002683	C	0.9215	0.2615	1.32269	C	0.4043
5	rs2961932	5:159818125:C:T	159818125	Imputed	T	0.9323	0.1599	T	0.9621	0.4437	-0.253195	T	0.344	T	0.372	0.93886	T	1.037	0.6652	T	1.069	0.4295	-0.370878	T	0.1372	T	0.132	0.93332	T	0.8969	0.01297	T	0.9434	0.211	0.661546	T	0.4015	T	0.4162	0.90628	T	0.8296	0.003558	T	0.929	0.3129	1.15821	T	0.4067
5	rs2961933	5:159819107:T:A	159819107	Imputed	A	0.9431	0.2435	A	0.9766	0.6416	-0.360375	A	0.3333	A	0.3575	0.95097	A	1.037	0.6652	A	1.069	0.4295	-0.367734	A	0.1372	A	0.132	0.94693	A	0.8644	0.0006867	A	0.9075	0.03619	1.7494	A	0.4332	A	0.4571	0.9394	A	0.8209	0.001858	A	0.9185	0.2442	1.36094	A	0.4228
5	rs2910177	5:159823099:C:T	159823099	Imputed	T	0.9507	0.3136	T	0.9841	0.7526	-0.384107	T	0.3347	T	0.3573	0.95371	T	1.037	0.6652	T	1.069	0.4295	-0.367787	T	0.1372	T	0.132	0.9485	T	0.8636	0.0006356	T	0.9065	0.03421	1.74927	T	0.4332	T	0.4571	0.94187	T	0.822	0.001994	T	0.92	0.253	1.32976	T	0.4232
5	rs1075059	5:159825798:T:G	159825798	Genotyped	G	0.9458	0.2667	G	0.9791	0.6771	-0.357318	G	0.3352	G	0.3594	0.99837	G	1.026	0.7611	G	1.056	0.515	-0.397775	G	0.1372	G	0.1331	0.99826	G	0.8637	0.0006404	G	0.9066	0.03435	1.77091	G	0.4332	G	0.4571	0.99898	G	0.8252	0.002427	G	0.9248	0.284	1.31009	G	0.4228
5	rs7717016	5:159826674:T:C	159826674	Imputed	C	1.075	0.2085	C	1.054	0.3634	-0.255964	C	0.2263	C	0.209	0.88303	C	0.9877	0.8331	C	0.9667	0.5667	-0.506581	C	0.3715	C	0.3752	0.87097	C	1.169	0.0004265	C	1.122	0.01301	1.62892	C	0.3981	C	0.371	0.80369	C	1.223	0.002469	C	1.125	0.0979	1.45407	C	0.378
5	rs560053518	5:159828292:T:TACC	159828292	Imputed	T	0.9761	0.6117	T	0.9671	0.4864	-0.561523	T	0.4697	T	0.4692	0.92625	T	1.006	0.9197	T	1.011	0.8467	-0.544354	T	0.4936	T	0.4924	0.88245	T	0.9248	0.1128	T	0.9241	0.11	-0.230475	T	0.2564	T	0.2622	0.86457	T	1.025	0.729	T	0.9977	0.9747	-0.432176	T	0.261
5	rs2961935	5:159828399:C:T	159828399	Imputed	C	0.9759	0.6089	C	0.9669	0.4834	-0.565651	C	0.4693	C	0.469	0.92852	C	1.006	0.9197	C	1.011	0.8467	-0.544717	C	0.4936	C	0.4924	0.88624	C	0.9248	0.1128	C	0.9241	0.11	-0.223124	C	0.2564	C	0.2622	0.87097	C	1.025	0.729	C	0.9977	0.9747	-0.430714	C	0.261
5	rs1128026	5:159829058:A:T	159829058	Imputed	T	0.9642	0.4788	T	0.9892	0.834	-0.495442	T	0.3017	T	0.3207	0.97925	T	1.024	0.7804	T	1.057	0.5156	-0.391413	T	0.1348	T	0.1312	0.97055	T	0.9061	0.0278	T	0.9456	0.2296	0.354264	T	0.3336	T	0.3523	0.96774	T	0.8053	0.001072	T	0.8887	0.1073	1.5766	T	0.3567
5	rs2961936	5:159829947:G:A	159829947	Imputed	A	0.9642	0.4788	A	0.9892	0.834	-0.495442	A	0.3017	A	0.3207	0.97925	A	1.024	0.7804	A	1.057	0.5156	-0.391413	A	0.1348	A	0.1312	0.97055	A	0.9061	0.0278	A	0.9456	0.2296	0.354264	A	0.3336	A	0.3523	0.96774	A	0.8053	0.001072	A	0.8887	0.1073	1.5766	A	0.3567
5	rs2961937	5:159830008:C:T	159830008	Imputed	T	0.9642	0.4788	T	0.9892	0.834	-0.495442	T	0.3017	T	0.3207	0.97925	T	1.024	0.7804	T	1.057	0.5156	-0.391413	T	0.1348	T	0.1312	0.97055	T	0.9061	0.0278	T	0.9456	0.2296	0.354264	T	0.3336	T	0.3523	0.96774	T	0.8053	0.001072	T	0.8887	0.1073	1.5766	T	0.3567
5	rs4921280	5:159830603:T:C	159830603	Imputed	C	1.096	0.1163	C	1.079	0.1915	-0.0419421	C	0.2225	C	0.2016	0.93812	C	0.9841	0.7843	C	0.9634	0.5276	-0.520174	C	0.3719	C	0.3764	0.91464	C	1.167	0.0004171	C	1.126	0.008776	1.81277	C	0.4112	C	0.3864	0.9361	C	1.214	0.003617	C	1.117	0.119	1.22237	C	0.3811
5	rs2910181	5:159831218:A:G	159831218	Imputed	G	0.963	0.4644	G	0.9878	0.8129	-0.491785	G	0.3017	G	0.321	0.97964	G	1.024	0.7804	G	1.057	0.5156	-0.391573	G	0.1348	G	0.1312	0.9709	G	0.9061	0.0278	G	0.9456	0.2296	0.353943	G	0.3336	G	0.3523	0.9678	G	0.8053	0.001072	G	0.8887	0.1073	1.57699	G	0.3567
5	rs4244410	5:159831228:T:C	159831228	Imputed	T	0.9458	0.2436	T	0.9749	0.5982	-0.304415	T	0.4334	T	0.4635	0.88495	C	0.9724	0.6288	C	0.9513	0.3921	-0.49044	C	0.3795	C	0.3871	0.87423	C	1.176	0.0002296	C	1.135	0.005509	2.1054	C	0.4131	C	0.3867	0.92535	C	1.229	0.001531	C	1.134	0.07049	1.5925	C	0.413
5	rs2961939	5:159831664:C:T	159831664	Imputed	C	1.007	0.8909	C	1.008	0.8741	-0.600122	C	0.4055	C	0.4019	0.8835	T	0.9898	0.8998	T	1.016	0.8445	-0.406503	T	0.1404	T	0.1407	0.88934	T	0.9108	0.03669	T	0.9505	0.2744	0.226033	T	0.3347	T	0.3526	0.95457	T	0.834	0.005596	T	0.9206	0.2482	1.14201	T	0.385
5	rs2961940	5:159831803:A:G	159831803	Genotyped	G	0.963	0.4644	G	0.9878	0.8129	-0.494321	G	0.3017	G	0.321	0.99996	G	1.024	0.7804	G	1.057	0.5156	-0.399988	G	0.1348	G	0.1312	0.99946	G	0.9061	0.0278	G	0.9456	0.2296	0.340725	G	0.3336	G	0.3523	0.99993	G	0.8053	0.001072	G	0.8887	0.1073	1.5954	G	0.3567
5	rs2910182	5:159832250:A:G	159832250	Imputed	G	0.9642	0.4788	G	0.9892	0.834	-0.495442	G	0.3017	G	0.3207	0.97925	G	1.024	0.7804	G	1.057	0.5156	-0.391413	G	0.1348	G	0.1312	0.97055	G	0.9061	0.0278	G	0.9456	0.2296	0.354264	G	0.3336	G	0.3523	0.96774	G	0.8053	0.001072	G	0.8887	0.1073	1.5766	G	0.3567
5	rs66635348	5:159832588:AC:A	159832588	Imputed	A	0.9665	0.5085	A	0.992	0.8768	-0.497318	A	0.3017	A	0.3202	0.97294	A	1.024	0.7804	A	1.057	0.5156	-0.394198	A	0.1348	A	0.1312	0.96304	A	0.9054	0.0266	A	0.9448	0.223	0.359334	A	0.3336	A	0.3521	0.96711	A	0.8053	0.001072	A	0.8887	0.1073	1.58304	A	0.3567
5	rs57413874	5:159832590:A:G	159832590	Imputed	G	0.9665	0.5085	G	0.992	0.8768	-0.497318	G	0.3017	G	0.3202	0.97294	G	1.024	0.7804	G	1.057	0.5156	-0.394198	G	0.1348	G	0.1312	0.96304	G	0.9054	0.0266	G	0.9448	0.223	0.359334	G	0.3336	G	0.3521	0.96711	G	0.8053	0.001072	G	0.8887	0.1073	1.58304	G	0.3567
5	rs57976459	5:159832591:A:G	159832591	Imputed	G	0.9642	0.4788	G	0.9892	0.834	-0.491606	G	0.3017	G	0.3207	0.97631	G	1.024	0.7804	G	1.057	0.5156	-0.39143	G	0.1348	G	0.1312	0.9704	G	0.9061	0.0278	G	0.9456	0.2296	0.354009	G	0.3336	G	0.3523	0.9677	G	0.8053	0.001072	G	0.8887	0.1073	1.57527	G	0.3567
5	rs2961941	5:159832908:C:T	159832908	Imputed	C	0.9934	0.891	C	0.9746	0.5964	-0.613299	C	0.4344	C	0.4301	0.93707	C	0.9997	0.9952	C	1.005	0.9258	-0.550259	C	0.492	C	0.4924	0.90795	C	1.002	0.9735	C	0.9628	0.5281	-0.525649	C	0.1548	C	0.1555	0.83229	C	1.026	0.7483	C	0.9514	0.5394	-0.406425	C	0.1945
5	rs2961943	5:159833987:A:G	159833987	Imputed	A	0.9714	0.5428	A	0.96	0.395	-0.556177	A	0.4758	A	0.4774	0.94551	A	1.004	0.9404	A	1.01	0.8658	-0.550771	A	0.4932	A	0.4924	0.9092	A	0.9253	0.1161	A	0.9244	0.1122	-0.197047	A	0.2552	A	0.2612	0.88974	A	1.027	0.7103	A	0.9995	0.9946	-0.432553	A	0.2622
5	rs2910186	5:159835173:G:A	159835173	Imputed	A	0.963	0.4644	A	0.9878	0.8129	-0.491785	A	0.3017	A	0.321	0.97964	A	1.024	0.7804	A	1.057	0.5156	-0.391573	A	0.1348	A	0.1312	0.9709	A	0.9061	0.0278	A	0.9456	0.2296	0.353943	A	0.3336	A	0.3523	0.9678	A	0.8053	0.001072	A	0.8887	0.1073	1.57699	A	0.3567
5	rs10549117	5:159835837:ATAT:A	159835837	Imputed	A	0.963	0.4644	A	0.9878	0.8129	-0.491785	A	0.3017	A	0.321	0.97964	A	1.024	0.7804	A	1.057	0.5156	-0.391573	A	0.1348	A	0.1312	0.9709	A	0.9061	0.0278	A	0.9456	0.2296	0.353943	A	0.3336	A	0.3523	0.9678	A	0.8053	0.001072	A	0.8887	0.1073	1.57699	A	0.3567
5	rs57270894	5:159835874:T:TATA	159835874	Imputed	T	1.026	0.6236	T	0.9907	0.8574	-0.524952	T	0.3282	T	0.3183	0.88306	T	0.9981	0.9735	T	1.004	0.9488	-0.547957	T	0.4909	T	0.4917	0.89524	T	1	0.9998	T	0.961	0.5082	-0.527854	T	0.1544	T	0.1552	0.82215	T	1.006	0.9402	T	0.9274	0.3661	-0.409097	T	0.185
5	rs10623019	5:159836371:G:GGTCA	159836371	Imputed	G	0.9769	0.6241	G	0.9683	0.5012	-0.580603	G	0.4688	G	0.4685	0.9589	G	1.003	0.9598	G	1.008	0.8884	-0.555323	G	0.4928	G	0.4924	0.9305	G	0.9256	0.1179	G	0.9249	0.1151	-0.143846	G	0.2548	G	0.2607	0.91011	G	1.036	0.6189	G	1.007	0.9218	-0.426911	G	0.261
5	rs2961945	5:159837574:T:A	159837574	Imputed	T	0.9714	0.5428	T	0.96	0.395	-0.556717	T	0.4758	T	0.4774	0.96045	T	1.003	0.9598	T	1.008	0.8884	-0.55544	T	0.4928	T	0.4924	0.93109	T	0.9256	0.1179	T	0.9249	0.1151	-0.144517	T	0.2548	T	0.2607	0.91033	T	1.038	0.6058	T	1.01	0.8937	-0.423342	T	0.2622
5	rs11135101	5:159837629:A:T	159837629	Imputed	T	1.096	0.1163	T	1.079	0.1915	-0.0695751	T	0.2225	T	0.2016	0.96162	T	0.9841	0.7843	T	0.9634	0.5276	-0.521491	T	0.3719	T	0.3764	0.93834	T	1.165	0.0005037	T	1.124	0.0102	1.86032	T	0.4112	T	0.3869	0.95259	T	1.21	0.004162	T	1.113	0.1303	1.17078	T	0.3811
5	rs13177311	5:159838098:C:A	159838098	Imputed	A	1.096	0.1163	A	1.079	0.1915	-0.0650235	A	0.2225	A	0.2016	0.96299	A	0.9841	0.7843	A	0.9634	0.5276	-0.521751	A	0.3719	A	0.3764	0.93894	A	1.166	0.0004631	A	1.125	0.009533	1.87692	A	0.4112	A	0.3867	0.95344	A	1.21	0.004162	A	1.113	0.1303	1.17364	A	0.3811
5	rs2910187	5:159838251:T:C	159838251	Imputed	C	0.963	0.4644	C	0.9878	0.8129	-0.495228	C	0.3017	C	0.321	0.98218	C	1.027	0.7525	C	1.06	0.4884	-0.388877	C	0.1352	C	0.1312	0.97113	C	0.9061	0.02782	C	0.9455	0.2284	0.339231	C	0.3336	C	0.3523	0.96722	C	0.8021	0.0008702	C	0.8849	0.09543	1.67496	C	0.3567
5	rs2910188	5:159838663:C:T	159838663	Genotyped	T	0.963	0.4644	T	0.9878	0.8129	-0.49863	T	0.3017	T	0.321	0.99918	T	1.027	0.7525	T	1.06	0.4884	-0.396771	T	0.1352	T	0.1312	0.99837	T	0.9079	0.031	T	0.9474	0.2454	0.32538	T	0.334	T	0.3523	0.99851	T	0.8006	0.0007777	T	0.8825	0.08782	1.69775	T	0.3567
5	rs1579074	5:159839317:T:C	159839317	Imputed	C	1.115	0.05881	C	1.096	0.1144	0.129605	C	0.2304	C	0.205	0.9533	C	0.9892	0.8537	C	0.9693	0.5976	-0.517675	C	0.3711	C	0.3744	0.93472	C	1.165	0.0005037	C	1.124	0.0102	1.87013	C	0.4112	C	0.3869	0.95293	C	1.212	0.003887	C	1.115	0.1241	1.17994	C	0.3815
5	rs2961948	5:159839545:G:A	159839545	Imputed	G	0.9794	0.6622	G	0.9678	0.4951	-0.590717	G	0.4753	G	0.4748	0.95168	G	1.003	0.9598	G	1.008	0.8884	-0.553128	G	0.4928	G	0.4924	0.91786	G	0.9244	0.1119	G	0.9237	0.1093	-0.146228	G	0.2548	G	0.261	0.89996	G	1.038	0.6017	G	1.009	0.8969	-0.431374	G	0.2622
5	rs1181589240	5:159839950:TA:T	159839950	Imputed	T	0.9644	0.4815	T	0.9894	0.838	-0.493629	T	0.3021	T	0.321	0.9663	T	1.012	0.8848	T	1.043	0.6183	-0.395432	T	0.1364	T	0.1339	0.92303	T	0.9032	0.0231	T	0.9422	0.2011	0.306812	T	0.3336	T	0.3531	0.95283	T	0.8002	0.0007614	T	0.8824	0.08793	1.76562	T	0.3563
5	rs147838014	5:159840339:GTACTACTAT:GTACTACTACTAT	159840339	Imputed	GTACTACTAT	0.9846	0.7499	GTACTACTAT	0.9695	0.528	-0.578572	GTACTACTAT	0.4046	GTACTACTAT	0.4025	0.9273	GTACTACTAT	0.9989	0.9842	GTACTACTAT	1.008	0.8881	-0.552687	GTACTACTAT	0.4948	GTACTACTAT	0.4956	0.92169	GTACTACTAT	0.9235	0.1077	GTACTACTAT	0.923	0.1059	-0.166884	GTACTACTAT	0.2548	GTACTACTAT	0.2607	0.90279	GTACTACTAT	1.018	0.8093	GTACTACTAT	0.9874	0.8627	-0.448832	GTACTACTAT	0.2539
5	rs2961949	5:159840688:T:C	159840688	Genotyped	T	0.9712	0.5403	T	0.96	0.3944	-0.553959	T	0.4753	T	0.4771	0.99295	T	1.003	0.9598	T	1.008	0.8884	-0.565749	T	0.4928	T	0.4924	0.98207	T	0.9244	0.1119	T	0.9237	0.1093	-0.110699	T	0.2548	T	0.261	0.99402	T	1.038	0.6058	T	1.01	0.8937	-0.410756	T	0.2622
5	rs12522744	5:159840700:A:C	159840700	Imputed	C	1.094	0.1237	C	1.077	0.2042	-0.0962153	C	0.2221	C	0.2016	0.96155	C	0.9874	0.8293	C	0.9669	0.5691	-0.52051	C	0.3719	C	0.3756	0.93692	C	1.166	0.0004566	C	1.125	0.009387	1.80852	C	0.4112	C	0.3864	0.95097	C	1.213	0.003726	C	1.116	0.1213	1.16953	C	0.3815
5	rs2910191	5:159842673:T:C	159842673	Imputed	T	1.02	0.6967	T	0.9839	0.756	-0.540751	T	0.3236	T	0.3152	0.9325	T	1.005	0.9339	T	1.007	0.9036	-0.554822	T	0.5	T	0.4992	0.92655	T	0.9909	0.876	T	0.9524	0.4148	-0.529099	T	0.1537	T	0.1572	0.93655	T	1.003	0.9665	T	0.9224	0.3342	-0.414597	T	0.1846
5	rs2910193	5:159843024:C:T	159843024	Imputed	T	0.9745	0.6106	T	0.9971	0.9551	-0.509082	T	0.3133	T	0.3307	0.97258	T	1.022	0.797	T	1.061	0.4864	-0.38569	T	0.1309	T	0.1276	0.91186	T	0.9222	0.07198	T	0.9642	0.437	0.0755749	T	0.3309	T	0.3486	0.97562	T	0.8139	0.001808	T	0.9025	0.1624	1.4587	T	0.3583
5	rs11949572	5:159843996:A:G	159843996	Genotyped	G	1.039	0.4468	G	1.022	0.6746	-0.489967	G	0.3054	G	0.3178	0.98379	G	0.9151	0.1484	G	0.9053	0.1072	-0.106259	G	0.2904	G	0.31	0.97043	G	0.9879	0.857	G	0.964	0.5879	-0.488746	G	0.1112	G	0.1133	0.98612	G	1.13	0.1393	G	1.056	0.518	-0.0197446	G	0.1996
5	rs2910194	5:159844175:T:C	159844175	Genotyped	T	1.082	0.1189	T	1.048	0.3552	-0.0912287	T	0.3575	T	0.3262	0.99096	C	0.9659	0.5592	C	1.091	0.1703	-0.491984	C	0.3413	C	0.3478	0.98569	T	1.118	0.009805	T	1.059	0.2214	0.78879	C	0.4873	T	0.4912	0.99468	T	1.059	0.3609	T	0.9285	0.2944	-0.372281	T	0.4323
5	rs2910195	5:159844275:C:T	159844275	Genotyped	C	1.102	0.2673	C	1.069	0.4512	-0.18645	C	0.08659	C	0.0765	0.9894	T	1.03	0.6029	T	1.14	0.02776	-0.494827	T	0.4558	T	0.4459	0.9954	C	0.9713	0.6731	C	0.9363	0.3457	-0.446505	C	0.1039	C	0.108	0.99825	C	0.9049	0.2669	C	0.8151	0.02845	-0.17658	C	0.1421
5	rs1895322	5:159844996:A:C	159844996	Genotyped	C	0.8756	0.1078	C	0.8925	0.1707	0.0727005	C	0.08659	C	0.09385	0.99781	C	1.012	0.8779	C	1.177	0.05467	-0.425621	C	0.1416	C	0.1415	0.99972	C	0.9027	0.03341	C	0.9706	0.5733	0.292311	C	0.2591	C	0.2832	0.99984	C	0.87	0.03769	C	0.9994	0.9937	0.353088	C	0.3453
5	rs2910196	5:159845046:G:T	159845046	Genotyped	T	0.8756	0.1078	T	0.8925	0.1707	0.0726842	T	0.08659	T	0.09385	0.99782	T	1.012	0.8779	T	1.177	0.05467	-0.425625	T	0.1416	T	0.1415	0.9997	T	0.9027	0.03341	T	0.9706	0.5733	0.29248	T	0.2591	T	0.2832	0.99991	T	0.8673	0.03375	T	0.9955	0.9528	0.379831	T	0.3449
5	rs2910198	5:159845925:C:A	159845925	Genotyped	A	0.8074	0.03742	A	0.8604	0.1471	0.414701	A	0.05307	A	0.06125	0.99863	A	1.006	0.9419	A	1.169	0.06682	-0.429125	A	0.1404	A	0.1411	0.99802	A	0.9039	0.03567	A	0.9721	0.5931	0.276548	A	0.2591	A	0.2829	0.9998	A	0.8503	0.0162	A	0.9723	0.7171	0.621877	A	0.3386
5	rs17057781	5:159846074:A:G	159846074	Genotyped	G	0.9963	0.9586	G	1.031	0.6735	-0.474325	G	0.1182	G	0.128	0.99915	G	1.028	0.6995	G	1.091	0.2347	-0.434152	G	0.1889	G	0.1828	0.99731	G	0.8997	0.08539	G	0.9369	0.2971	0.0548101	G	0.1405	G	0.1477	0.99939	G	1.098	0.3621	G	1.175	0.121	-0.197805	G	0.1075
5	rs7700446	5:159846208:G:A	159846208	Genotyped	A	1.011	0.8177	A	1.015	0.754	-0.621174	A	0.406	A	0.4169	0.99594	A	1.134	0.1846	A	1.063	0.5224	-0.0622958	A	0.1034	A	0.09181	0.96786	A	0.9747	0.6606	A	0.9237	0.1853	-0.514794	A	0.1598	A	0.1661	0.99837	A	0.9387	0.4723	A	0.872	0.1278	-0.294474	A	0.1366
5	rs1895321	5:159846410:A:C	159846410	Genotyped	C	1.136	0.03723	C	1.082	0.2039	0.316382	C	0.2072	C	0.1738	0.99908	C	1.065	0.4345	C	1.058	0.4901	-0.312158	C	0.1428	C	0.1339	0.998	C	1.169	0.0003841	C	1.121	0.01382	1.95589	C	0.4205	C	0.3834	0.99966	C	1.193	0.00936	C	1.079	0.3054	0.833751	C	0.3555
5	rs1244625694	5:159846767:AT:A	159846767	Imputed	A	0.8401	0.01232	A	0.8744	0.05606	0.738695	A	0.129	A	0.1435	0.95358	A	0.9889	0.8885	A	1.157	0.08638	-0.418811	A	0.142	A	0.1451	0.94848	A	0.9052	0.03788	A	0.974	0.6177	0.224113	A	0.2602	A	0.2845	0.96771	A	0.8061	0.00146	A	0.9198	0.3002	1.63713	A	0.3142
5	rs3811999	5:159846872:C:T	159846872	Imputed	T	1.13	0.04573	T	1.077	0.234	0.264469	T	0.2072	T	0.1746	0.99624	T	1.084	0.3243	T	1.069	0.4145	-0.226745	T	0.1412	T	0.1304	0.9942	T	1.168	0.0004161	T	1.12	0.01498	1.94044	T	0.4208	T	0.3847	0.99231	T	1.203	0.006629	T	1.088	0.2566	0.962064	T	0.3559
5	rs2910199	5:159847080:G:A	159847080	Genotyped	A	0.833	0.008782	A	0.8674	0.04319	0.858484	A	0.1271	A	0.1433	0.99994	A	0.9889	0.8885	A	1.157	0.08638	-0.429123	A	0.142	A	0.1451	0.99991	A	0.904	0.03572	A	0.9731	0.6065	0.273454	A	0.2595	A	0.2837	0.99995	A	0.8007	0.001021	A	0.9118	0.2533	1.5982	A	0.3138
5	rs1862392	5:159848193:T:A	159848193	Imputed	A	0.833	0.008782	A	0.8674	0.04319	0.853413	A	0.1271	A	0.1433	0.99785	A	0.9922	0.9218	A	1.162	0.07754	-0.428662	A	0.1424	A	0.1451	0.99625	A	0.904	0.03568	A	0.9731	0.6075	0.279977	A	0.2598	A	0.2837	0.99796	A	0.8019	0.001106	A	0.9138	0.265	1.58792	A	0.3142
5	rs1862391	5:159848467:A:C	159848467	Genotyped	C	0.833	0.008782	C	0.8674	0.04319	0.85862	C	0.1271	C	0.1433	0.99999	C	0.9922	0.9218	C	1.162	0.07754	-0.431018	C	0.1424	C	0.1451	0.99999	C	0.904	0.03568	C	0.9731	0.6075	0.273849	C	0.2598	C	0.2837	0.99998	C	0.8019	0.001106	C	0.9138	0.265	1.57897	C	0.3142
5	rs138221856	5:159848977:G:GGCTGAA	159848977	Imputed	GGCTGAA	0.8265	0.006816	GGCTGAA	0.8578	0.03075	0.959721	GGCTGAA	0.1243	GGCTGAA	0.1401	0.99751	GGCTGAA	0.9889	0.8886	GGCTGAA	1.158	0.08461	-0.42794	GGCTGAA	0.142	GGCTGAA	0.1451	0.99626	GGCTGAA	0.9051	0.03796	GGCTGAA	0.9746	0.6269	0.258678	GGCTGAA	0.2598	GGCTGAA	0.2834	0.99826	GGCTGAA	0.7979	0.0008575	GGCTGAA	0.9072	0.2285	1.66328	GGCTGAA	0.313
5	rs1895320	5:159849586:A:G	159849586	Genotyped	G	1.002	0.9785	G	1.05	0.4985	-0.471071	G	0.1127	G	0.1217	0.9986	G	1.007	0.9272	G	1.067	0.3767	-0.462867	G	0.1842	G	0.1812	0.99557	G	0.8882	0.05497	G	0.9253	0.2172	0.201344	G	0.1386	G	0.1479	0.99968	G	1.114	0.3001	G	1.204	0.08127	-0.150125	G	0.1051
5	rs2910200	5:159849991:C:T	159849991	Genotyped	T	0.8163	0.005083	T	0.8537	0.03058	1.05516	T	0.115	T	0.1307	0.99998	T	0.9889	0.8886	T	1.158	0.08461	-0.429041	T	0.142	T	0.1451	0.99998	T	0.9051	0.03796	T	0.9746	0.6269	0.252389	T	0.2598	T	0.2834	1	T	0.7955	0.0007648	T	0.9038	0.2122	1.7113	T	0.3118
5	rs79257708	5:159850185:T:TACA	159850185	Imputed	TACA	0.8164	0.004717	TACA	0.85	0.02481	1.10418	TACA	0.1182	TACA	0.1343	0.9964	TACA	0.9926	0.9255	TACA	1.163	0.07575	-0.428352	TACA	0.1416	TACA	0.1443	0.99536	TACA	0.9051	0.03796	TACA	0.9746	0.6269	0.258732	TACA	0.2598	TACA	0.2834	0.9983	TACA	0.7979	0.0008575	TACA	0.9072	0.2285	1.66164	TACA	0.313
5	rs2910201	5:159850372:C:T	159850372	Genotyped	T	0.981	0.7079	T	0.9635	0.4707	-0.576498	T	0.338	T	0.3231	0.99919	T	1.055	0.388	T	1.149	0.02993	-0.388384	T	0.2848	T	0.2742	0.99894	C	0.9185	0.06668	C	0.906	0.03418	0.0552983	C	0.3181	C	0.3324	0.9997	C	1.038	0.5792	C	0.9986	0.9843	-0.434144	C	0.3276
5	rs2910202	5:159850699:C:T	159850699	Genotyped	T	0.8144	0.004597	T	0.8514	0.0278	1.09596	T	0.115	T	0.1309	0.99935	T	0.9957	0.9563	T	1.167	0.06981	-0.431196	T	0.142	T	0.1443	0.99868	T	0.904	0.03567	T	0.9731	0.6074	0.268733	T	0.2598	T	0.2837	0.99983	T	0.7966	0.0008274	T	0.906	0.2237	1.68899	T	0.3118
5	rs200085241	5:159850711:CA:C	159850711	Imputed	C	0.8178	0.05296	C	0.8764	0.2087	0.301096	C	0.05214	C	0.05941	0.9897	C	0.9926	0.9255	C	1.163	0.07575	-0.429246	C	0.1416	C	0.1443	0.99544	C	0.9045	0.03691	C	0.9739	0.619	0.264043	C	0.2595	C	0.2834	0.99802	C	0.7929	0.0007259	C	0.9032	0.2158	1.73919	C	0.3051
5	rs2910203	5:159851211:G:C	159851211	Imputed	G	0.9815	0.8342	G	0.9852	0.8681	-0.382109	G	0.07728	G	0.07729	0.93223	G	0.9335	0.2592	G	0.8464	0.008797	-0.0925878	G	0.4467	G	0.463	0.92809	G	0.8823	0.4403	G	0.8219	0.2302	-0.153675	G	0.01853	G	0.01868	0.85256	G	1.148	0.2722	G	1.042	0.7497	-0.105853	G	0.08425
5	rs2961950	5:159851745:A:G	159851745	Imputed	G	0.9581	0.3857	G	0.961	0.4223	-0.450838	G	0.3664	G	0.3594	0.9965	G	1.024	0.7112	G	1.121	0.08242	-0.482616	G	0.2697	G	0.2655	0.9883	A	0.921	0.07552	A	0.9082	0.03857	0.0306129	A	0.3189	A	0.3319	0.98633	A	1.023	0.7392	A	0.9797	0.7643	-0.460341	A	0.328
5	rs35735664	5:159854048:C:CA	159854048	Imputed	CA	0.9356	0.4711	CA	0.9415	0.5163	-0.323339	CA	0.06704	CA	0.07334	0.8904	CA	0.9013	0.1303	CA	0.8584	0.02823	-0.0696606	CA	0.214	CA	0.2321	0.96592	CA	1.108	0.2182	CA	1.043	0.6243	-0.103268	CA	0.07683	CA	0.0679	0.95517	CA	1.09	0.4464	CA	0.9993	0.995	-0.211129	CA	0.09409
5	rs7735342	5:159854060:A:T	159854060	Imputed	T	1.13	0.04536	T	1.08	0.2096	0.378332	T	0.2062	T	0.1753	0.97478	T	1.118	0.1827	T	1.1	0.2585	-0.106762	T	0.134	T	0.1204	0.94563	T	1.172	0.0003252	T	1.123	0.01253	2.07725	T	0.422	T	0.3854	0.98126	T	1.195	0.008708	T	1.079	0.3034	0.840009	T	0.3579
5	rs2961951	5:159854278:T:G	159854278	Genotyped	T	0.9826	0.7185	T	0.9879	0.804	-0.599352	T	0.358	T	0.3691	0.99944	T	1.018	0.7757	T	0.9438	0.367	-0.506938	T	0.288	T	0.2854	0.99905	T	0.8729	0.006536	T	0.8792	0.01024	0.868246	T	0.234	T	0.2585	0.9997	T	0.9903	0.9006	T	0.9778	0.7751	-0.435794	T	0.2039
5	rs140989544	5:159855760:T:TG	159855760	Imputed	TG	1.01	0.851	TG	1.015	0.7821	-0.579938	TG	0.2505	TG	0.2597	0.9883	TG	1.041	0.7302	TG	0.9838	0.8882	-0.234649	TG	0.06563	TG	0.06359	0.93595	TG	0.8693	0.00859	TG	0.8906	0.0313	0.82971	TG	0.1942	TG	0.2168	0.99638	TG	0.9162	0.3064	TG	0.9292	0.3933	-0.217822	TG	0.1476
5	rs2961952	5:159856529:A:G	159856529	Genotyped	G	1.06	0.2279	G	1.04	0.4177	-0.334788	G	0.399	G	0.377	0.99957	A	1.09	0.1251	A	0.9859	0.8122	-0.106095	A	0.4554	A	0.4324	0.99897	A	0.8685	0.004478	A	0.874	0.006747	1.02925	A	0.2429	A	0.2663	0.9996	A	1.024	0.7505	A	1.008	0.9138	-0.438191	A	0.2346
5	rs35095910	5:159857970:T:TA	159857970	Imputed	TA	1.131	0.04285	TA	1.08	0.2109	0.507778	TA	0.2076	TA	0.1769	0.97268	TA	1.106	0.2259	TA	1.085	0.33	-0.137284	TA	0.1368	TA	0.124	0.90809	TA	1.177	0.0002061	TA	1.129	0.008909	2.1945	TA	0.4232	TA	0.3852	0.97505	TA	1.196	0.008482	TA	1.08	0.2987	0.795049	TA	0.3583
5	rs7704127	5:159858700:C:T	159858700	Imputed	T	1.004	0.9434	T	1.008	0.8753	-0.582668	T	0.25	T	0.2595	0.98693	T	1.049	0.6803	T	0.9933	0.9537	-0.252958	T	0.06563	T	0.0632	0.95076	T	0.8693	0.00859	T	0.8906	0.0313	0.830993	T	0.1942	T	0.2168	0.99479	T	0.9162	0.3064	T	0.9292	0.3933	-0.220586	T	0.1476
5	rs1354374152	5:159858914:CT:CTT	159858914	Imputed	CTT	1.159	0.01286	CTT	1.106	0.09463	0.477476	CTT	0.2207	CTT	0.1864	0.86721	CTT	1.127	0.1582	CTT	1.094	0.2957	-0.119694	CTT	0.1281	CTT	0.1137	0.81645	CTT	1.177	0.0002285	CTT	1.127	0.01037	2.04989	CTT	0.4205	CTT	0.3821	0.88137	CTT	1.208	0.005711	CTT	1.095	0.2236	0.831397	CTT	0.35
5	rs10708957	5:159859364:CT:C	159859364	Imputed	CT	0.9753	0.6043	CT	1.001	0.9819	-0.561999	CT	0.3729	CT	0.3885	0.9748	CT	1.018	0.7738	CT	0.9436	0.3657	-0.50354	CT	0.2884	CT	0.2858	0.97267	CT	0.8746	0.007388	CT	0.8813	0.01168	0.836724	CT	0.2336	CT	0.2582	0.98058	CT	1.014	0.8573	CT	1.005	0.9496	-0.434386	CT	0.2059
5	rs2910205	5:159860250:A:G	159860250	Genotyped	A	0.9388	0.4407	A	0.956	0.585	-0.302327	A	0.09218	A	0.09543	0.99885	A	1.007	0.9172	A	0.9389	0.3639	-0.490291	A	0.2228	A	0.2222	0.9999	A	0.9506	0.6412	A	0.8802	0.2485	-0.282552	A	0.03977	A	0.04139	0.99966	A	1.239	0.1536	A	1.142	0.382	0.0673071	A	0.05512
5	rs17057795	5:159861341:G:C	159861341	Imputed	C	0.9948	0.9129	C	1.001	0.9801	-0.623481	C	0.3962	C	0.3893	0.96281	C	1.154	0.01941	C	1.094	0.1494	0.537534	C	0.3039	C	0.2699	0.93509	C	1.165	0.0004837	C	1.115	0.01887	1.93864	C	0.4313	C	0.3937	0.96116	C	1.22	0.003136	C	1.108	0.1594	1.20326	C	0.3819
5	rs11747093	5:159861510:T:C	159861510	Genotyped	C	1.051	0.3285	C	1.036	0.4904	-0.415659	C	0.297	C	0.2942	0.99942	C	1.036	0.7598	C	0.9795	0.8589	-0.286068	C	0.06523	C	0.06359	0.99991	C	0.8705	0.009192	C	0.8921	0.03359	0.798022	C	0.1942	C	0.2171	0.99984	C	0.9168	0.3026	C	0.9275	0.375	-0.215295	C	0.152
5	rs2961911	5:159861575:C:T	159861575	Genotyped	C	1.021	0.6587	C	1.028	0.5622	-0.598177	C	0.425	C	0.4251	0.99786	C	1.012	0.8434	C	0.9374	0.3144	-0.517598	C	0.2872	C	0.2858	0.99964	C	0.877	0.008706	C	0.8835	0.01355	0.801334	C	0.2332	C	0.2577	0.99974	C	1.01	0.9023	C	0.9985	0.9842	-0.44127	C	0.2098
5	rs2910206	5:159861627:G:A	159861627	Imputed	A	0.9181	0.2305	A	0.9392	0.3817	-0.154998	A	0.1201	A	0.128	0.9133	A	0.9134	0.1882	A	1.177	0.05008	-0.0585028	A	0.1929	A	0.2103	0.91841	A	0.9016	0.03235	A	0.9748	0.6362	0.327323	A	0.2541	A	0.2771	0.95588	A	0.7872	0.0004365	A	0.8948	0.1775	1.97368	A	0.3126
5	rs2961912	5:159863086:C:T	159863086	Imputed	C	1.019	0.6907	C	1.026	0.5941	-0.600129	C	0.425	C	0.4256	0.97153	C	1.012	0.8434	C	0.9374	0.3144	-0.504356	C	0.2872	C	0.2858	0.95574	C	0.878	0.009305	C	0.8847	0.01453	0.748116	C	0.2332	C	0.2577	0.96896	C	1.01	0.9023	C	0.9985	0.9842	-0.438198	C	0.2098
5	rs11135102	5:159865579:C:T	159865579	Genotyped	T	1.107	0.03034	T	1.073	0.1352	0.307575	T	0.4786	T	0.4564	0.99193	T	1.083	0.2457	T	1.039	0.581	-0.209146	T	0.2204	T	0.2059	0.98753	C	0.9601	0.3541	C	1.004	0.9291	-0.493639	C	0.3942	C	0.3995	0.9928	T	1.078	0.2448	T	0.987	0.8482	-0.243694	T	0.4839
5	rs11950948	5:159866968:G:A	159866968	Imputed	A	1.113	0.023	A	1.079	0.1112	0.407358	A	0.4828	A	0.4572	0.95203	A	1.093	0.1906	A	1.048	0.4987	-0.119172	A	0.2263	A	0.2099	0.93458	G	0.9583	0.3313	G	1.004	0.928	-0.459349	G	0.3884	G	0.3945	0.94148	G	0.895	0.08605	G	0.9852	0.83	0.18325	G	0.4882
5	rs6877934	5:159866993:G:A	159866993	Imputed	A	0.9168	0.08317	A	0.9557	0.3725	0.197852	A	0.3319	A	0.3544	0.91288	A	1.022	0.7185	A	0.9431	0.3455	-0.397054	A	0.3389	A	0.3327	0.87194	A	1.063	0.4469	A	0.9984	0.984	-0.307214	A	0.08185	A	0.07294	0.89048	A	1.099	0.3426	A	1.01	0.9189	-0.138133	A	0.1177
5	rs6879359	5:159867114:C:G	159867114	Imputed	G	0.9088	0.05564	G	0.946	0.2731	0.286739	G	0.3347	G	0.3583	0.91052	G	1.031	0.607	G	0.9514	0.4231	-0.387173	G	0.3425	G	0.3343	0.8716	G	1.063	0.4469	G	0.9984	0.984	-0.306755	G	0.08185	G	0.07294	0.88316	G	1.104	0.3234	G	1.014	0.8913	-0.136512	G	0.1181
5	rs6864320	5:159867173:T:C	159867173	Imputed	T	0.9664	0.581	T	0.9605	0.5179	-0.456609	T	0.176	T	0.1769	0.8299	T	0.9037	0.0777	T	1.006	0.9216	0.24067	T	0.4173	T	0.4448	0.85543	T	0.9386	0.1733	T	1.013	0.8012	-0.17805	T	0.3035	T	0.3178	0.90825	T	0.8419	0.01074	T	0.969	0.6906	0.939247	T	0.3685
5	rs2961913	5:159867420:C:T	159867420	Imputed	T	0.8598	0.06432	T	0.9282	0.3695	0.30351	T	0.08706	T	0.1002	0.87148	T	0.8195	0.005204	T	1.164	0.134	0.587013	T	0.1774	T	0.211	0.89088	T	0.9658	0.5004	T	1.09	0.149	-0.460229	T	0.2185	T	0.2219	0.91884	T	0.7433	2.999e-05	T	0.8416	0.06539	2.69058	T	0.2783
5	rs2961914	5:159868958:C:A	159868958	Imputed	A	0.8456	0.08334	A	1.001	0.9896	0.260472	A	0.05633	A	0.06993	0.91581	A	0.7963	0.001315	A	1.18	0.1357	1.54879	A	0.1802	A	0.2186	0.97206	A	0.9672	0.5377	A	1.139	0.04913	-0.487135	A	0.1973	A	0.1991	0.98567	A	0.7328	1.271e-05	A	0.8241	0.04939	3.20452	A	0.2685
5	rs4921283	5:159870611:G:A	159870611	Genotyped	A	1.249	8.558e-06	A	1.069	0.2728	3.53325	A	0.3692	A	0.3197	0.99406	G	0.8658	0.01243	G	0.972	0.6491	0.695543	G	0.4157	G	0.4535	0.99859	G	0.9571	0.3223	G	1.087	0.1269	-0.453469	G	0.3703	G	0.3756	0.99889	G	0.8072	0.0008126	G	0.9409	0.4758	1.72826	G	0.4524
5	rs2961915	5:159873112:G:A	159873112	Imputed	A	1.193	0.0002025	A	1.073	0.1741	2.00744	A	0.4693	A	0.4288	0.95528	G	1.01	0.8858	G	0.9054	0.1493	-0.484729	G	0.2355	G	0.2349	0.91576	G	0.9687	0.5722	G	0.9976	0.967	-0.508124	G	0.1726	G	0.1754	0.95552	G	1.066	0.4373	G	1.091	0.2946	-0.289882	G	0.178
5	rs2910208	5:159873606:A:C	159873606	Imputed	A	1.007	0.9184	A	0.8387	0.01246	-0.482745	A	0.1625	A	0.1604	0.87207	A	1	0.9987	A	0.895	0.1111	-0.485546	A	0.2303	A	0.2313	0.91297	A	0.9518	0.5667	A	0.8773	0.1394	-0.351458	A	0.06332	A	0.06714	0.90432	A	1.218	0.1108	A	1.065	0.6237	0.137628	A	0.07953
5	rs2961916	5:159874615:A:G	159874615	Imputed	G	1.199	0.0001376	G	1.078	0.1509	2.33503	G	0.4735	G	0.4324	0.97493	A	1.007	0.914	A	0.9028	0.1389	-0.489116	A	0.2351	A	0.2349	0.9235	A	0.9653	0.5309	A	0.9941	0.9173	-0.488668	A	0.1726	A	0.1757	0.96144	A	1.076	0.3742	A	1.101	0.2497	-0.259958	A	0.1787
5	rs61311132	5:159875645:C:T	159875645	Imputed	T	1.257	4.457e-06	T	1.079	0.2127	3.76533	T	0.3752	T	0.3231	0.97318	C	0.861	0.009547	C	0.9667	0.5888	0.823021	C	0.4153	C	0.4543	0.9633	C	0.9555	0.3039	C	1.084	0.1399	-0.438578	C	0.3703	C	0.3751	0.97684	C	0.812	0.001148	C	0.9505	0.5523	1.6037	C	0.452
5	rs2910209	5:159875953:C:T	159875953	Imputed	T	0.7364	0.02506	T	0.8592	0.2765	0.473714	T	0.02886	T	0.0368	0.98475	T	0.7949	0.001187	T	1.178	0.1409	1.56286	T	0.1802	T	0.219	0.98984	T	0.9658	0.5208	T	1.137	0.05303	-0.493254	T	0.1973	T	0.1991	0.99493	T	0.7208	5.328e-06	T	0.8016	0.02562	3.57498	T	0.2654
5	rs4921285	5:159876167:G:C	159876167	Imputed	C	1.337	0.0002497	C	1.173	0.05437	2.08072	C	0.1182	C	0.08807	0.80019	C	1.253	0.0007301	C	1.153	0.0388	1.67591	C	0.2518	C	0.2087	0.815	C	1.136	0.006544	C	1.044	0.4401	1.13318	C	0.2919	C	0.2759	0.87687	C	1.268	0.001088	C	1.114	0.2046	1.80315	C	0.285
5	rs1895319	5:159876589:G:A	159876589	Imputed	A	1.257	4.457e-06	A	1.079	0.2127	3.78192	A	0.3752	A	0.3231	0.97336	G	0.861	0.009547	G	0.9667	0.5888	0.823996	G	0.4153	G	0.4543	0.9633	G	0.9562	0.3123	G	1.086	0.132	-0.446392	G	0.3703	G	0.3753	0.97688	G	0.8112	0.001073	G	0.949	0.5396	1.63024	G	0.4524
5	rs2910210	5:159876794:A:G	159876794	Imputed	A	1.028	0.6585	A	0.8573	0.02658	-0.46655	A	0.1732	A	0.1667	0.87865	A	1	0.9987	A	0.895	0.1111	-0.493548	A	0.2303	A	0.2313	0.93801	A	0.9518	0.5667	A	0.8773	0.1394	-0.353691	A	0.06332	A	0.06714	0.90492	A	1.245	0.07462	A	1.092	0.4907	0.218455	A	0.0811
5	rs2910211	5:159876888:A:G	159876888	Genotyped	G	1.199	0.0001376	G	1.078	0.1509	2.36504	G	0.4735	G	0.4324	0.99447	A	1.007	0.914	A	0.9028	0.1389	-0.501591	A	0.2351	A	0.2349	0.9974	A	0.9653	0.5309	A	0.9941	0.9173	-0.487124	A	0.1726	A	0.1757	0.9988	A	1.076	0.3742	A	1.101	0.2497	-0.27248	A	0.1787
5	rs2910212	5:159877942:C:A	159877942	Imputed	A	1.199	0.0001376	A	1.078	0.1509	2.33541	A	0.4735	A	0.4324	0.975	C	1.001	0.9915	C	0.8963	0.1142	-0.496433	C	0.2339	C	0.2349	0.94404	C	0.9653	0.5309	C	0.9941	0.9173	-0.489843	C	0.1726	C	0.1757	0.96157	C	1.076	0.3742	C	1.101	0.2497	-0.260196	C	0.1787
5	rs2431695	5:159878068:G:A	159878068	Imputed	A	1.163	0.001432	A	1.075	0.1453	1.45123	A	0.4842	A	0.4424	0.94854	G	0.8563	0.007344	G	0.9613	0.5301	0.886519	G	0.4141	G	0.4543	0.96105	G	0.9597	0.3531	G	1.091	0.11	-0.477461	G	0.371	G	0.3748	0.97547	G	0.8	0.0004956	G	0.919	0.3085	1.9428	G	0.4406
5	rs2431696	5:159879258:A:G	159879258	Genotyped	G	0.7338	0.02394	G	0.8567	0.2691	0.538718	G	0.02886	G	0.03654	0.99357	G	0.7949	0.001187	G	1.178	0.1409	1.58031	G	0.1802	G	0.219	0.99885	G	0.967	0.5351	G	1.14	0.04845	-0.49537	G	0.1977	G	0.1994	0.99932	G	0.7204	4.936e-06	G	0.8002	0.02437	3.55246	G	0.2657
5	rs2431697	5:159879978:T:C	159879978	Genotyped	C	0.7439	6.158e-10	C	NA	NA	7.28762	C	0.406	C	0.4816	0.99534	C	0.6611	5.914e-08	C	NA	NA	5.16815	C	0.1408	C	0.2007	0.9933	C	0.8454	0.0001108	C	NA	NA	2.39612	C	0.4069	C	0.4407	0.99776	C	0.7643	2.195e-05	C	NA	NA	3.02531	C	0.4205
5	rs2909735	5:159881692:T:C	159881692	Imputed	T	1.087	0.3691	T	0.9366	0.4982	-0.171273	T	0.0703	T	0.06572	0.82973	T	1.024	0.719	T	0.9133	0.1911	-0.455307	T	0.2514	T	0.2484	0.91896	T	0.9286	0.4705	T	0.8541	0.1322	-0.262898	T	0.04324	T	0.0472	0.8359	T	1.347	0.0426	T	1.188	0.2537	0.423516	T	0.06181
5	rs2431100	5:159881750:G:A	159881750	Imputed	A	1.288	2.774e-07	A	1.09	0.1963	4.90471	A	0.3994	A	0.342	0.97363	G	0.8149	0.0004596	G	0.9255	0.2358	1.84608	G	0.3978	G	0.4491	0.95148	G	0.8387	4.611e-05	G	0.8778	0.1583	2.82959	G	0.4456	G	0.4831	0.97421	A	1.203	0.003855	A	0.8084	0.1092	1.17155	G	0.4917
5	rs35748922	5:159881844:C:CA	159881844	Imputed	CA	1.287	2.873e-07	CA	1.09	0.1945	4.94881	CA	0.3985	CA	0.3415	0.96918	C	0.8252	0.001078	C	0.9438	0.3817	1.82397	C	0.3914	C	0.4392	0.93415	C	0.8372	3.895e-05	C	0.8707	0.1354	2.89464	C	0.4456	C	0.4831	0.96543	CA	1.206	0.003426	CA	0.8176	0.1284	1.13415	C	0.4917
5	rs1582418	5:159882797:C:A	159882797	Genotyped	A	1.285	3.494e-07	A	1.085	0.2178	4.77758	A	0.399	A	0.3425	0.99651	C	0.8239	0.0009775	C	0.942	0.3658	1.63152	C	0.3898	C	0.438	0.99967	C	0.8383	4.311e-05	C	0.8761	0.1465	2.82249	C	0.4486	C	0.4846	0.99966	A	1.199	0.004515	A	0.8087	0.1038	1.08642	C	0.4925
5	rs1414267669	5:159883192:CT:C	159883192	Imputed	C	1.287	2.46e-07	C	1.101	0.1339	4.89712	C	0.4129	C	0.3541	0.87912	CT	0.8227	0.0008896	CT	0.9403	0.3515	1.82673	CT	0.3898	CT	0.4384	0.89183	CT	0.8384	4.37e-05	CT	0.8766	0.1484	2.86144	CT	0.4483	CT	0.4844	0.90313	C	1.197	0.004884	C	0.8064	0.09712	1.27017	CT	0.4917
5	rs2909734	5:159883504:T:C	159883504	Genotyped	T	1.141	0.1842	T	0.9872	0.9	-0.0567911	T	0.06471	T	0.05599	0.99409	T	1.038	0.5741	T	0.9274	0.2837	-0.439246	T	0.2434	T	0.2381	0.99479	T	0.9297	0.4714	T	0.8563	0.1334	-0.25802	T	0.04633	T	0.04897	0.99727	T	1.387	0.02575	T	1.228	0.1729	0.474276	T	0.06142
5	rs2909733	5:159883652:T:C	159883652	Imputed	T	1.141	0.1823	T	0.9879	0.905	0.0217081	T	0.06564	T	0.05652	0.85383	T	1.038	0.5741	T	0.9274	0.2837	-0.424942	T	0.2434	T	0.2381	0.9368	T	0.9297	0.4714	T	0.8563	0.1334	-0.276589	T	0.04633	T	0.04897	0.84797	T	1.398	0.02246	T	1.237	0.1577	0.519092	T	0.06142
5	rs2910213	5:159883692:A:G	159883692	Imputed	A	1.136	0.2002	A	0.9826	0.8638	-0.0120917	A	0.06471	A	0.05626	0.85548	A	1.038	0.5741	A	0.9274	0.2837	-0.424942	A	0.2434	A	0.2381	0.9368	A	0.9297	0.4714	A	0.8563	0.1334	-0.276589	A	0.04633	A	0.04897	0.84797	A	1.387	0.02575	A	1.228	0.1729	0.491048	A	0.06142
5	rs2431698	5:159884083:T:G	159884083	Imputed	G	1.289	9.63e-08	G	1	0.9982	5.11159	T	0.4749	G	0.4606	0.96933	T	0.8239	0.0009775	T	0.942	0.3658	1.6124	T	0.3898	T	0.438	0.95928	T	0.8343	2.71e-05	T	0.8572	0.09395	2.98138	T	0.4463	T	0.4838	0.97563	T	0.8176	0.001591	T	1.198	0.1989	1.46825	T	0.4787
5	rs2431099	5:159886620:A:G	159886620	Genotyped	G	1.282	1.758e-07	G	0.9855	0.8736	4.99345	A	0.4744	G	0.4621	0.99625	A	0.8226	0.0008873	A	0.9399	0.3479	1.65757	A	0.3898	A	0.4384	0.99935	A	0.8351	2.947e-05	A	0.8601	0.1025	2.96849	A	0.4463	A	0.4841	0.99977	A	0.8167	0.001488	A	1.195	0.2077	1.48204	A	0.4791
5	rs870191	5:159887976:C:T	159887976	Imputed	T	1.282	1.758e-07	T	0.9855	0.8736	4.97839	C	0.4744	T	0.4621	0.97277	C	0.8226	0.0008873	C	0.9399	0.3479	1.63676	C	0.3898	C	0.4384	0.96022	C	0.8351	2.947e-05	C	0.8601	0.1025	2.95456	C	0.4463	C	0.4841	0.97395	C	0.8167	0.001488	C	1.195	0.2077	1.4966	C	0.4791
5	rs1035356	5:159888480:T:C	159888480	Imputed	T	1.135	0.2035	T	0.9829	0.8672	0.0287127	T	0.06425	T	0.05573	0.81588	T	1.038	0.5741	T	0.9274	0.2837	-0.425122	T	0.2434	T	0.2381	0.93137	T	0.9297	0.4714	T	0.8563	0.1334	-0.26922	T	0.04633	T	0.04897	0.83528	T	1.387	0.02575	T	1.228	0.1729	0.45904	T	0.06142
5	rs1808363	5:159888522:G:A	159888522	Imputed	A	1.282	1.758e-07	A	0.9855	0.8736	4.98484	G	0.4744	A	0.4621	0.97241	G	0.8226	0.0008873	G	0.9399	0.3479	1.65428	G	0.3898	G	0.4384	0.95913	G	0.8351	2.947e-05	G	0.8601	0.1025	2.95082	G	0.4463	G	0.4841	0.97365	G	0.8167	0.001488	G	1.195	0.2077	1.48726	G	0.4791
5	rs2431700	5:159889151:C:T	159889151	Imputed	T	0.7301	0.01923	T	0.8483	0.2304	0.5243	T	0.03026	T	0.03864	0.89877	T	0.7083	5.417e-06	T	1.096	0.5749	3.62435	T	0.1424	T	0.1928	0.94216	T	0.9575	0.4196	T	1.119	0.08585	-0.416285	T	0.1996	T	0.2034	0.96602	T	0.7196	5.04e-06	T	0.7998	0.02238	3.27985	T	0.261
5	rs2431701	5:159890823:G:C	159890823	Imputed	G	0.859	0.00331	G	0.9748	0.653	1.09406	G	0.2807	G	0.3047	0.86978	G	0.8396	0.002664	G	0.9454	0.3783	1.19365	G	0.393	G	0.4376	0.88163	G	0.9494	0.2549	G	1.044	0.4103	-0.409339	G	0.3448	G	0.3554	0.89648	G	0.7908	0.0003209	G	0.8901	0.1381	2.52781	G	0.3953
5	rs2431097	5:159890885:C:T	159890885	Genotyped	T	1.037	0.4884	T	1.017	0.7559	-0.488027	T	0.2835	T	0.2802	0.98206	T	1.148	0.03648	T	1.056	0.4227	0.315072	T	0.2502	T	0.2222	0.98443	T	0.9804	0.6493	T	0.9244	0.08628	-0.619842	T	0.4745	T	0.4927	0.9915	T	1.214	0.002692	T	1.119	0.1038	1.31582	T	0.4327
5	rs58585875	5:159893985:A:G	159893985	Imputed	G	1.116	0.1854	G	1.002	0.9791	-0.0220625	G	0.09078	G	0.08491	0.91105	G	1.148	0.05449	G	1.06	0.4291	0.311589	G	0.1981	G	0.1749	0.94074	G	1.214	0.1384	G	1.129	0.3599	0.0938522	G	0.02548	G	0.02524	0.95096	G	1.298	0.01373	G	1.166	0.1626	0.719866	G	0.1252
5	rs73318382	5:159894543:A:C	159894543	Imputed	C	1.113	0.1942	C	1.002	0.9788	-0.0498276	C	0.09264	C	0.08649	0.92079	C	1.148	0.05449	C	1.06	0.4291	0.311589	C	0.1981	C	0.1749	0.94074	C	1.214	0.1384	C	1.129	0.3599	0.0938807	C	0.02548	C	0.02524	0.95102	C	1.298	0.01373	C	1.166	0.1626	0.719839	C	0.1252
5	rs57095329,CR115087	5:159894847:A:G	159894847	Imputed	G	1.097	0.1399	G	0.9786	0.7422	0.118845	G	0.1667	G	0.1575	0.82359	G	1.139	0.06758	G	1.052	0.4885	0.326097	G	0.1997	G	0.1773	0.91453	G	1.213	0.1357	G	1.128	0.3574	0.0987459	G	0.02625	G	0.02574	0.86702	G	1.271	0.01943	G	1.144	0.2074	0.774945	G	0.1291
5	rs752683496	5:159895497:ACTTAT:A	159895497	Imputed	A	1.085	0.09906	A	1.004	0.9346	0.0858377	A	0.379	A	0.357	0.92856	A	1.073	0.227	A	0.9981	0.9744	-0.200463	A	0.3691	A	0.3517	0.89083	A	1.073	0.2916	A	1.028	0.691	-0.250651	A	0.1305	A	0.1159	0.9066	A	1.07	0.425	A	0.9727	0.7526	-0.160039	A	0.172
5	rs2277920	5:159895705:T:C	159895705	Genotyped	C	1.103	0.1369	C	0.9937	0.9262	-0.0608476	C	0.1634	C	0.1493	0.98173	C	1.129	0.09127	C	1.04	0.593	0.075237	C	0.1977	C	0.1769	0.99093	C	1.27	0.06584	C	1.183	0.2013	0.282925	C	0.02703	C	0.02499	0.96897	C	1.357	0.003047	C	1.223	0.06096	1.2089	C	0.135
5	rs1971049	5:159896259:T:C	159896259	Imputed	C	1.068	0.1703	C	0.9942	0.9075	-0.0104165	C	0.3925	C	0.3825	0.92823	C	1.07	0.2446	C	0.9928	0.9039	-0.26568	C	0.3835	C	0.3665	0.89941	C	1.098	0.1417	C	1.046	0.487	-0.077003	C	0.1448	C	0.129	0.92176	C	1.208	0.01392	C	1.087	0.3094	0.950388	C	0.2421
5	rs1582417	5:159897501:A:G	159897501	Genotyped	A	0.852	0.07333	A	0.9295	0.4215	0.250477	A	0.07495	A	0.08281	0.99245	A	0.8817	0.02922	A	1.008	0.8995	0.404037	A	0.3902	A	0.4229	0.99704	A	0.9168	0.08814	A	0.9768	0.6648	-0.0281864	A	0.2247	A	0.236	0.9952	A	0.765	0.0001233	A	0.8513	0.04407	2.39512	A	0.2925
5	rs1862390	5:159897795:C:T	159897795	Genotyped	C	0.8611	0.09495	C	0.94	0.4968	0.209752	C	0.07495	C	0.08202	0.99418	C	0.883	0.0312	C	1.01	0.8789	0.399427	C	0.3902	C	0.4225	0.99563	C	0.9147	0.0803	C	0.9741	0.6281	-0.00371791	C	0.2247	C	0.2357	0.9954	C	0.7658	0.0001293	C	0.8524	0.04563	2.31751	C	0.2913
5	rs4146605	5:159898198:G:A	159898198	Genotyped	A	1.137	0.0151	A	1.063	0.261	0.594063	A	0.2742	A	0.2613	0.98749	A	1.061	0.336	A	0.9713	0.6466	-0.34166	A	0.3166	A	0.3041	0.98912	A	1.076	0.2564	A	1.028	0.6758	-0.222379	A	0.1371	A	0.1254	0.98541	A	1.209	0.01472	A	1.092	0.2895	0.696352	A	0.2323
5	rs1592745	5:159898627:C:T	159898627	Imputed	C	0.855	0.07988	C	0.9323	0.4413	0.206731	C	0.07495	C	0.08254	0.86217	C	0.8817	0.02922	C	1.008	0.8995	0.412488	C	0.3902	C	0.4229	0.96886	C	0.9158	0.08453	C	0.9754	0.6449	-0.0277471	C	0.2247	C	0.2357	0.96025	C	0.7658	0.0001293	C	0.8524	0.04563	2.3371	C	0.2913
5	rs2431689	5:159899122:G:A	159899122	Imputed	A	0.7631	0.01839	A	0.8364	0.1235	0.600038	A	0.04004	A	0.05047	0.94201	A	0.7699	0.001655	A	0.9865	0.8926	1.2806	A	0.1177	A	0.149	0.89294	A	0.9403	0.2396	A	1.017	0.7669	-0.278268	A	0.2131	A	0.2155	0.9776	A	0.7627	0.0001252	A	0.8526	0.0513	2.15205	A	0.2787
5	rs7707080	5:159899745:G:T	159899745	Imputed	T	1.046	0.3457	T	1.038	0.4429	-0.421151	T	0.4623	T	0.4574	0.93971	T	1.048	0.4293	T	0.9779	0.7136	-0.411798	T	0.3536	T	0.3426	0.96819	T	1.076	0.2514	T	1.028	0.6761	-0.225936	T	0.1409	T	0.1295	0.961	T	1.272	0.001528	T	1.169	0.05119	1.45944	T	0.2508
5	rs4921289	5:159901140:T:G	159901140	Imputed	G	0.9346	0.2127	G	0.9656	0.5227	-0.28051	G	0.2467	G	0.2637	0.93545	G	1.127	0.09275	G	1.039	0.602	0.079192	G	0.2029	G	0.182	0.95256	G	1.035	0.6491	G	1.129	0.119	-0.408592	G	0.09305	G	0.09086	0.93275	G	0.9397	0.5138	G	0.9729	0.7748	-0.263213	G	0.1209
5	rs2961918	5:159901408:C:A	159901408	Imputed	A	0.9927	0.8859	A	0.9675	0.5189	-0.570258	A	0.3087	A	0.3123	0.87551	A	0.9626	0.5177	A	1.022	0.7183	-0.426945	A	0.3687	A	0.376	0.88421	C	1.003	0.9428	C	1.013	0.7918	-0.59518	C	0.2931	C	0.2898	0.88346	C	1.218	0.002792	C	1.171	0.01808	0.930708	C	0.374
5	rs7727115	5:159901739:G:T	159901739	Imputed	T	1.137	0.0151	T	1.063	0.261	0.611346	T	0.2742	T	0.2613	0.97898	T	1.061	0.336	T	0.9713	0.6466	-0.325851	T	0.3166	T	0.3041	0.9771	T	1.078	0.2464	T	1.03	0.6519	-0.206772	T	0.1371	T	0.1257	0.97476	T	1.206	0.01585	T	1.09	0.2983	0.673265	T	0.2327
5	rs17057846	5:159902313:G:A	159902313	Imputed	A	1.066	0.3401	A	0.9601	0.5575	-0.251372	A	0.1443	A	0.1427	0.90887	A	1.126	0.09343	A	1.039	0.5998	0.0849757	A	0.2033	A	0.1824	0.95355	A	0.9786	0.7562	A	0.9663	0.6243	-0.467624	A	0.09884	A	0.1045	0.91896	A	1.084	0.4103	A	1.031	0.7572	-0.243822	A	0.1201
5	rs1592748	5:159902975:T:A	159902975	Imputed	A	1.083	0.2601	A	0.9797	0.7778	-0.10163	A	0.1276	A	0.1254	0.91753	A	1.125	0.09863	A	1.036	0.6285	0.0922167	A	0.2013	A	0.1808	0.95941	A	1.17	0.3789	A	1.095	0.6123	-0.042749	A	0.01351	A	0.01388	0.83974	A	1.089	0.5478	A	0.9877	0.9314	-0.191631	A	0.06142
5	rs2961919	5:159903134:G:A	159903134	Imputed	A	0.9302	0.2573	A	0.9722	0.6623	-0.29065	A	0.1704	A	0.1753	0.87535	A	0.8282	0.01048	A	0.9966	0.9679	0.941209	A	0.1643	A	0.1928	0.86256	G	1.014	0.7521	G	1.013	0.7725	-0.60332	G	0.3359	G	0.3337	0.9222	G	1.206	0.00313	G	1.138	0.04832	0.880938	G	0.4543
5	rs7446274	5:159903617:A:G	159903617	Imputed	G	1.076	0.1266	G	1.033	0.506	-0.0863744	G	0.4036	G	0.392	0.91607	G	1.045	0.4634	G	0.9744	0.6715	-0.41248	G	0.3528	G	0.3426	0.96496	G	1.079	0.2355	G	1.03	0.6514	-0.202943	G	0.1405	G	0.129	0.96133	G	1.239	0.005315	G	1.127	0.1436	1.11312	G	0.2425
5	rs888656	5:159903870:G:C	159903870	Imputed	C	0.9302	0.2573	C	0.9722	0.6623	-0.296168	C	0.1704	C	0.1753	0.87241	C	0.8214	0.007266	C	0.9885	0.8896	1.05524	C	0.1651	C	0.1952	0.85273	G	1.014	0.7521	G	1.013	0.7725	-0.602308	G	0.3359	G	0.3337	0.91297	G	1.206	0.00313	G	1.138	0.04832	0.875518	G	0.4543
5	rs883517	5:159904729:T:C	159904729	Imputed	C	1.076	0.1266	C	1.033	0.506	-0.0863744	C	0.4036	C	0.392	0.91607	C	1.045	0.4634	C	0.9744	0.6715	-0.41248	C	0.3528	C	0.3426	0.96496	C	1.079	0.2355	C	1.03	0.6514	-0.202943	C	0.1405	C	0.129	0.96133	C	1.239	0.005315	C	1.127	0.1436	1.11312	C	0.2425
5	rs3096020	5:159905679:T:C	159905679	Imputed	C	0.9302	0.2573	C	0.9722	0.6623	-0.287245	C	0.1704	C	0.1753	0.87387	C	0.8234	0.008024	C	0.9913	0.916	1.0485	C	0.1651	C	0.1948	0.85404	T	1.014	0.7684	T	1.012	0.7877	-0.604852	T	0.3359	T	0.3337	0.91655	T	1.206	0.00313	T	1.138	0.04832	0.874092	T	0.4543
5	rs3096021	5:159913603:T:C	159913603	Genotyped	C	0.7574	0.02131	C	0.8382	0.1485	0.570847	C	0.03724	C	0.04574	0.99033	C	0.7831	0.006016	C	0.9798	0.8406	1.01433	C	0.09905	C	0.124	0.98258	C	0.933	0.212	C	1.018	0.7739	-0.264199	C	0.1849	C	0.1878	0.99212	C	0.7765	0.0004901	C	0.8762	0.1134	1.85358	C	0.2591
5	rs3096022	5:159914850:G:A	159914850	Imputed	A	0.7574	0.02131	A	0.8382	0.1485	0.569424	A	0.03724	A	0.04574	0.98897	A	0.7831	0.006016	A	0.9798	0.8406	1.01561	A	0.09905	A	0.124	0.97844	A	0.933	0.212	A	1.018	0.7739	-0.260749	A	0.1849	A	0.1878	0.98966	A	0.7765	0.0004901	A	0.8762	0.1134	1.84786	A	0.2591
5	rs2431690	5:159914885:G:A	159914885	Imputed	A	0.7798	0.05744	A	0.8591	0.2506	0.273272	A	0.03119	A	0.03785	0.98155	A	0.7796	0.005194	A	0.9748	0.8016	1.04316	A	0.09865	A	0.124	0.97602	A	0.933	0.212	A	1.018	0.7739	-0.261113	A	0.1849	A	0.1878	0.98898	A	0.7765	0.0004925	A	0.8765	0.1146	1.86105	A	0.2587
5	rs2431691	5:159916690:C:T	159916690	Imputed	T	0.7574	0.02131	T	0.8382	0.1485	0.570869	T	0.03724	T	0.04574	0.98649	T	0.7831	0.006016	T	0.9798	0.8406	1.02654	T	0.09905	T	0.124	0.97612	T	0.9316	0.2025	T	1.016	0.7941	-0.248581	T	0.1849	T	0.1878	0.98597	T	0.7765	0.0004901	T	0.8762	0.1134	1.84451	T	0.2591
5	rs1895330	5:159923720:A:C	159923720	Imputed	C	0.7776	0.03583	C	0.8583	0.2079	0.260354	C	0.03864	C	0.046	0.86039	C	0.7773	0.00467	C	0.9695	0.7594	1.20397	C	0.09865	C	0.1244	0.89489	C	0.8996	0.05311	C	0.9683	0.5841	-0.0368862	C	0.1884	C	0.1979	0.82625	C	0.7891	0.001082	C	0.8926	0.1703	1.549	C	0.2618
5	rs60489393	5:159927533:AG:A	159927533	Imputed	A	0.7926	0.05958	A	0.8691	0.2607	0.177968	A	0.03678	A	0.04285	0.83694	A	0.7773	0.00467	A	0.9695	0.7594	1.20822	A	0.09865	A	0.1244	0.88219	A	0.8983	0.05002	A	0.9665	0.5634	-0.0023605	A	0.1884	A	0.1979	0.82569	A	0.7891	0.001082	A	0.8926	0.1703	1.59741	A	0.2618
5	rs2431692	5:159928986:C:T	159928986	Imputed	T	0.7926	0.05958	T	0.8691	0.2607	0.177968	T	0.03678	T	0.04285	0.83694	T	0.7773	0.00467	T	0.9695	0.7594	1.20822	T	0.09865	T	0.1244	0.88219	T	0.8983	0.05002	T	0.9665	0.5634	-0.0023605	T	0.1884	T	0.1979	0.82569	T	0.7891	0.001082	T	0.8926	0.1703	1.59741	T	0.2618
5	rs958912	5:160097496:A:G	160097496	Genotyped	A	0.9445	0.5298	A	0.945	0.5363	-0.309048	A	0.08054	A	0.07702	0.97806	A	0.8383	0.06336	A	0.8232	0.04167	0.254729	A	0.09149	A	0.1065	0.97824	A	1.009	0.8775	A	0.9979	0.9709	-0.557511	A	0.1799	A	0.1729	0.98378	A	0.9194	0.2376	A	0.943	0.412	-0.201527	A	0.278
[truncated: 5 more columns]

## Sheet: Replication
			MALAYA CHINESE; Sun et al.									HAN CHINESE; Sun et al.									European; Juliá et al.						European & European American; Bentham et al.							METAL
CHR	SNP	BP	A1	FA	FU	A2	P	OR	SE	L95	U95	A1	FA	FU	A2	P	OR	SE	L95	U95	A1	A2	OR	OR_lower	OR_upper	P	A1	A2	P	OR	SE	L95	U95	MarkerName	Allele1	Alllele2	Weight	Zscore	P-Value	Direction (Bentham|Julia|SunHanChinese|SunMalayaChinese)
5	rs4314444	159643225	A	0.065	0.059	T	0.691	1.1	0.245563	0.68	1.78	A	0.065	0.059	T	0.691	1.1	0.245563	0.68	1.78	T	A	1.11834	0.959598	1.30334	0.157914	A	T	0.693735	0.99	0.0396474	0.92	1.07	rs4314444	a	t	14927	0.055	0.9558	-+-+
5	rs6875128	159808724	C	0.352	0.359	T	0.797	0.97	0.12116	0.76	1.23	C	0.352	0.359	T	0.797	0.97	0.12116	0.76	1.23	T	C	1.11498	0.990567	1.25502	0.0690812	C	T	0.431706	1.02	0.0291625	0.96	1.08	rs6875128	t	c	14927	-0.833	0.4048	--++
5	rs2961925	159809801	T	0.111	0.1	C	0.549	1.12	0.194575	0.77	1.64	T	0.111	0.1	C	0.549	1.12	0.194575	0.77	1.64	C	T	0.862254	0.758493	0.980209	0.0416232	T	C	0.000490552	0.9	0.0275853	0.84	0.95	rs2961925	t	c	14927	-3.725	0.0001949	---+
5	rs6877179	159810076	A	NA	NA	G	NA	NA	NA	NA	NA	A	NA	NA	G	NA	NA	NA	NA	NA	A	G	1.11825	0.991968	1.26061	0.0833964	G	A	0.150101	1.04	0.0286171	0.98	1.1	rs6877179	a	g	13372	-2.035	0.04186	--??
5	rs2961926	159810644	C	NA	NA	T	NA	NA	NA	NA	NA	C	NA	NA	T	NA	NA	NA	NA	NA	T	C	0.993049	0.846111	1.1655	0.813618	T	C	0.130413	1.06	0.0415781	0.98	1.15	rs2961926	t	c	13372	1.471	0.1413	++??
5	rs2910169	159810926	A	0.183	0.157	T	0.248	1.2	0.159375	0.88	1.64	A	0.183	0.157	T	0.248	1.2	0.159375	0.88	1.64	T	A	0.90669	0.798198	1.02993	0.261701	A	T	0.0132611	0.92	0.0322341	0.87	0.98	rs2910169	a	t	14927	-2.521	0.01171	---+
5	rs2961927	159812730	A	0.181	0.157	T	0.269	1.19	0.157384	0.87	1.62	A	0.181	0.157	T	0.269	1.19	0.157384	0.87	1.62	T	A	0.879032	0.778119	0.993033	0.0982708	A	T	9.66849e-05	0.9	0.0275853	0.84	0.95	rs2961927	a	t	14927	-3.992	6.552e-05	---+
5	rs2910171	159814721	T	NA	NA	C	NA	NA	NA	NA	NA	T	NA	NA	C	NA	NA	NA	NA	NA	C	T	0.980179	0.832826	1.1536	0.984105	C	T	0.133586	1.06	0.0415781	0.98	1.15	rs2910171	t	c	13372	-1.369	0.1711	--??
5	rs2910175	159818045	C	0.456	0.483	T	0.366	0.9	0.116111	0.71	1.13	C	0.456	0.483	T	0.366	0.9	0.116111	0.71	1.13	C	T	0.980057	0.831815	1.15472	0.962122	C	T	0.126748	1.06	0.0415781	0.98	1.15	rs2910175	t	c	14927	-1.673	0.09435	---+
5	rs2910176	159818781	T	NA	NA	C	NA	NA	NA	NA	NA	T	NA	NA	C	NA	NA	NA	NA	NA	C	T	0.968858	0.82416	1.13896	0.927398	C	T	0.122635	1.06	0.0415781	0.98	1.15	rs2910176	t	c	13372	-1.438	0.1503	--??
5	rs2961933	159819107	A	0.184	0.161	T	0.306	1.18	0.155352	0.86	1.6	A	0.184	0.161	T	0.306	1.18	0.155352	0.86	1.6	T	A	0.878445	0.779213	0.990313	0.106387	A	T	4.33715e-05	0.89	0.0278869	0.84	0.94	rs2961933	a	t	14927	-4.149	3.338e-05	---+
5	rs2910177	159823099	T	0.183	0.155	C	0.216	1.22	0.157126	0.89	1.66	T	0.183	0.155	C	0.216	1.22	0.157126	0.89	1.66	C	T	0.881009	0.781502	0.993186	0.119558	T	C	4.16631e-05	0.89	0.0278869	0.84	0.94	rs2910177	t	c	14927	-4.083	4.442e-05	---+
5	rs4921136	159824464	G	0.372	0.364	A	0.784	1.03	0.122688	0.81	1.31	G	0.372	0.364	A	0.784	1.03	0.122688	0.81	1.31	A	G	1.10535	0.978076	1.24917	0.201535	G	A	0.00194084	1.09	0.0317563	1.03	1.16	rs4921136	a	g	14927	-2.889	0.003864	--+-
5	rs1075059	159825798	G	0.179	0.159	T	0.355	1.16	0.157656	0.85	1.58	G	0.179	0.159	T	0.355	1.16	0.157656	0.85	1.58	T	G	0.881157	0.781648	0.993334	0.122035	G	T	4.1713e-05	0.89	0.0278869	0.84	0.94	rs1075059	t	g	14927	4.154	3.266e-05	+++-
5	rs1075060	159826079	T	0.444	0.477	C	0.256	0.87	0.11968	0.69	1.1	T	0.444	0.477	C	0.256	0.87	0.11968	0.69	1.1	T	C	0.954314	0.825205	1.10362	0.659792	T	C	0.158347	1.05	0.0419582	0.97	1.14	rs1075060	t	c	14927	1.638	0.1014	+++-
5	rs7717016	159826674	C	0.374	0.366	T	0.784	1.03	0.122688	0.81	1.31	C	0.374	0.366	T	0.784	1.03	0.122688	0.81	1.31	T	C	1.10939	0.981442	1.25402	0.159658	C	T	0.0025131	1.09	0.0317563	1.03	1.16	rs7717016	t	c	14927	-2.874	0.004051	--+-
5	rs17409777	159827208	G	0.125	0.164	C	0.0559	0.72	0.172681	0.52	1.01	G	0.125	0.164	C	0.0559	0.72	0.172681	0.52	1.01	C	G	1.1295	0.963002	1.32478	0.258323	G	C	0.551919	0.98	0.0400365	0.91	1.06	rs17409777	c	g	14927	0.421	0.6741	+--+
5	rs3111000	159829672	T	NA	NA	C	NA	NA	NA	NA	NA	T	NA	NA	C	NA	NA	NA	NA	NA	C	T	0.95972	0.814677	1.13059	0.86992	C	T	0.149648	1.06	0.0415781	0.98	1.15	rs3111000	t	c	13372	-1.376	0.169	--??
5	rs4921280	159830603	C	0.372	0.367	T	0.867	1.02	0.123756	0.8	1.3	C	0.372	0.367	T	0.867	1.02	0.123756	0.8	1.3	T	C	1.11467	0.988876	1.25647	0.121954	C	T	0.00218911	1.09	0.0317563	1.03	1.16	rs4921280	t	c	14927	-2.994	0.002757	--+-
5	rs2910180	159830856	T	0.184	0.156	C	0.207	1.22	0.157126	0.9	1.66	T	0.184	0.156	C	0.207	1.22	0.157126	0.9	1.66	C	T	0.905983	0.797761	1.02889	0.255533	T	C	0.0117702	0.92	0.0322341	0.87	0.98	rs2910180	t	c	14927	-2.513	0.01198	---+
5	rs2961938	159831077	G	NA	NA	T	NA	NA	NA	NA	NA	G	NA	NA	T	NA	NA	NA	NA	NA	G	T	0.954615	0.810388	1.12451	0.810675	G	T	0.153821	1.06	0.0415781	0.98	1.15	rs2961938	t	g	14355	-1.784	0.07449	---?
5	rs2961940	159831803	G	0.184	0.157	A	0.218	1.21	0.158242	0.89	1.65	G	0.184	0.157	A	0.218	1.21	0.158242	0.89	1.65	A	G	0.90493	0.796841	1.02768	0.248449	G	A	0.0117734	0.92	0.0322341	0.87	0.98	rs2961940	a	g	14927	2.525	0.01155	+++-
5	rs2910182	159832250	G	0.185	0.156	A	0.189	1.23	0.159071	0.9	1.68	G	0.185	0.156	A	0.189	1.23	0.159071	0.9	1.68	A	G	0.904295	0.796287	1.02695	0.244257	G	A	0.0117903	0.92	0.0322341	0.87	0.98	rs2910182	a	g	14927	2.523	0.01165	+++-
5	rs2961941	159832908	T	NA	NA	C	NA	NA	NA	NA	NA	T	NA	NA	C	NA	NA	NA	NA	NA	C	T	0.965333	0.821706	1.13407	0.9515	C	T	0.136437	1.06	0.0415781	0.98	1.15	rs2961941	t	c	13372	-1.376	0.1688	--??
5	rs10043169	159833197	G	NA	NA	A	NA	NA	NA	NA	NA	G	NA	NA	A	NA	NA	NA	NA	NA	A	G	0.90892	0.75044	1.10087	0.457863	G	A	0.00614381	0.88	0.0496807	0.8	0.97	rs10043169	a	g	14355	2.997	0.002724	+++?
5	rs2961942	159833878	G	NA	NA	C	NA	NA	NA	NA	NA	G	NA	NA	C	NA	NA	NA	NA	NA	C	G	0.959556	0.814532	1.1304	0.86669	C	G	0.158337	1.05	0.0419582	0.97	1.14	rs2961942	c	g	13372	1.35	0.177	++??
5	rs2961943	159833987	A	0.444	0.477	G	0.256	0.87	0.11968	0.69	1.1	A	0.444	0.477	G	0.256	0.87	0.11968	0.69	1.1	A	G	1.02609	0.897254	1.17343	0.613329	A	G	0.487985	0.98	0.0303181	0.92	1.04	rs2961943	a	g	14927	-0.616	0.538	--+-
5	rs2910185	159834086	C	NA	NA	T	NA	NA	NA	NA	NA	C	NA	NA	T	NA	NA	NA	NA	NA	T	C	0.957974	0.81315	1.12859	0.845939	T	C	0.157354	1.05	0.0419582	0.97	1.14	rs2910185	t	c	13372	1.364	0.1725	++??
5	rs2910186	159835173	A	0.184	0.157	G	0.218	1.21	0.158242	0.89	1.65	A	0.184	0.157	G	0.218	1.21	0.158242	0.89	1.65	G	A	0.901854	0.794157	1.02415	0.231369	A	G	0.0118605	0.92	0.0322341	0.87	0.98	rs2910186	a	g	14927	-2.54	0.01108	---+
5	rs2961944	159835658	G	NA	NA	A	NA	NA	NA	NA	NA	G	NA	NA	A	NA	NA	NA	NA	NA	A	G	1.02666	0.897759	1.17408	0.606716	A	G	0.466785	0.98	0.0303181	0.92	1.04	rs2961944	a	g	13372	-0.877	0.3805	--??
5	rs2961945	159837574	T	0.448	0.479	A	0.292	0.88	0.123042	0.7	1.12	T	0.448	0.479	A	0.292	0.88	0.123042	0.7	1.12	T	A	1.00334	0.882046	1.14131	0.845181	T	A	0.620351	0.98	0.0303181	0.92	1.04	rs2961945	a	t	14927	0.322	0.7476	++-+
5	rs11135101	159837629	T	0.371	0.366	A	0.856	1.02	0.123756	0.8	1.3	T	0.371	0.366	A	0.856	1.02	0.123756	0.8	1.3	A	T	1.12238	0.995684	1.26519	0.10015	T	A	0.00208357	1.09	0.0317563	1.03	1.16	rs11135101	a	t	14927	-3.048	0.002305	--+-
5	rs2910187	159838251	C	0.184	0.157	T	0.218	1.21	0.158242	0.89	1.65	C	0.184	0.157	T	0.218	1.21	0.158242	0.89	1.65	T	C	0.899348	0.791968	1.02129	0.21767	C	T	0.0119985	0.92	0.0322341	0.87	0.98	rs2910187	t	c	14927	2.551	0.01074	+++-
5	rs2910188	159838663	T	0.183	0.155	C	0.214	1.22	0.16019	0.89	1.67	T	0.183	0.155	C	0.214	1.22	0.16019	0.89	1.67	C	T	0.897171	0.790066	1.0188	0.206792	T	C	0.0120063	0.92	0.0322341	0.87	0.98	rs2910188	t	c	14927	-2.561	0.01045	---+
5	rs2910189	159839121	C	0.442	0.475	T	0.257	0.87	0.11968	0.69	1.1	C	0.442	0.475	T	0.257	0.87	0.11968	0.69	1.1	C	T	0.95837	0.813532	1.12899	0.851393	C	T	0.159745	1.05	0.0419582	0.97	1.14	rs2910189	t	c	14927	-1.487	0.1371	---+
5	rs2069277	159839211	T	NA	NA	C	NA	NA	NA	NA	NA	T	NA	NA	C	NA	NA	NA	NA	NA	T	C	0.962043	0.816634	1.13334	0.896988	T	C	0.160836	1.05	0.0419582	0.97	1.14	rs2069277	t	c	14355	1.703	0.08859	+++?
5	rs1579074	159839317	C	NA	NA	T	NA	NA	NA	NA	NA	C	NA	NA	T	NA	NA	NA	NA	NA	T	C	1.12292	0.996157	1.26581	0.0990004	C	T	0.0020562	1.09	0.0317563	1.03	1.16	rs1579074	t	c	14355	-3.089	0.002006	--+?
5	rs2961949	159840688	T	0.444	0.477	C	0.256	0.87	0.11968	0.69	1.1	T	0.444	0.477	C	0.256	0.87	0.11968	0.69	1.1	T	C	1.02666	0.897759	1.17408	0.606716	T	C	0.487197	0.98	0.0303181	0.92	1.04	rs2961949	t	c	14927	-0.631	0.5278	--+-
5	rs12522744	159840700	C	0.372	0.366	A	0.831	1.03	0.118778	0.81	1.3	C	0.372	0.366	A	0.831	1.03	0.118778	0.81	1.3	A	C	1.12105	0.994507	1.26369	0.105019	C	A	0.00253239	1.09	0.0317563	1.03	1.16	rs12522744	a	c	14927	-2.995	0.002748	--+-
5	rs2910190	159842465	A	0.442	0.477	G	0.227	0.87	0.11502	0.69	1.09	A	0.442	0.477	G	0.227	0.87	0.11502	0.69	1.09	A	G	1.026	0.897135	1.17338	0.6042	A	G	0.45666	0.98	0.0303181	0.92	1.04	rs2910190	a	g	14927	-0.679	0.4972	--+-
5	rs2910191	159842673	T	0.444	0.477	C	0.253	0.87	0.11968	0.69	1.1	T	0.444	0.477	C	0.253	0.87	0.11968	0.69	1.1	T	C	0.96193	0.817859	1.13138	0.938218	T	C	0.143606	1.06	0.0415781	0.98	1.15	rs2910191	t	c	14927	1.501	0.1333	+++-
5	rs2910192	159842912	C	0.181	0.153	T	0.214	1.22	0.157126	0.89	1.66	C	0.181	0.153	T	0.214	1.22	0.157126	0.89	1.66	T	C	0.93104	0.806169	1.07525	0.601611	C	T	0.00259905	0.9	0.0329278	0.85	0.96	rs2910192	t	c	14927	2.751	0.00595	+++-
5	rs2910194	159844175	C	0.407	0.376	T	0.293	1.14	0.119191	0.9	1.44	C	0.407	0.376	T	0.293	1.14	0.119191	0.9	1.44	T	C	0.889594	0.79013	1.00158	0.0961413	T	C	1.39908e-05	1.1364	0.0298205	1.0753	1.2048	rs2910194	t	c	14927	4.136	3.542e-05	++--
5	rs2910195	159844275	T	NA	NA	C	NA	NA	NA	NA	NA	T	NA	NA	C	NA	NA	NA	NA	NA	C	T	0.913509	0.758929	1.09957	0.301243	C	T	0.0177344	1.12	0.0477987	1.01	1.23	rs2910195	t	c	13372	-2.586	0.009712	--??
5	rs2910196	159845046	T	0.089	0.091	G	0.933	0.98	0.20687	0.66	1.47	T	0.089	0.091	G	0.933	0.98	0.20687	0.66	1.47	G	T	0.920921	0.800777	1.05909	0.558422	T	G	0.000717127	0.9	0.0275853	0.84	0.95	rs2910196	t	g	14927	-3.355	0.0007936	----
5	rs2910198	159845925	A	0.079	0.089	C	0.546	0.88	0.214542	0.58	1.34	A	0.079	0.089	C	0.546	0.88	0.214542	0.58	1.34	C	A	0.919107	0.799083	1.05716	0.545952	A	C	0.000987957	0.9	0.0275853	0.84	0.95	rs2910198	a	c	14927	-3.405	0.0006608	----
5	rs17057781	159846074	G	0.251	0.239	A	0.655	1.06	0.138283	0.81	1.39	G	0.251	0.239	A	0.655	1.06	0.138283	0.81	1.39	A	G	0.932705	0.788688	1.10302	0.339433	G	A	0.00189558	0.88	0.0390511	0.81	0.95	rs17057781	a	g	14927	2.607	0.009145	++--
5	rs7700446	159846208	A	0.144	0.138	G	0.762	1.05	0.17167	0.75	1.47	A	0.144	0.138	G	0.762	1.05	0.17167	0.75	1.47	G	A	1.01813	0.872131	1.18857	0.994692	A	G	0.0158019	1.09	0.0404779	1.01	1.18	rs7700446	a	g	14927	2.145	0.03194	++++
5	rs3811999	159846872	T	0.146	0.176	C	0.163	0.8	0.162476	0.58	1.1	T	0.146	0.176	C	0.163	0.8	0.162476	0.58	1.1	C	T	1.08633	0.963894	1.22431	0.314828	T	C	0.000948364	1.11	0.026859	1.04	1.17	rs3811999	t	c	14927	3.087	0.002024	+++-
5	rs2910199	159847080	A	0.084	0.091	G	0.702	0.92	0.210554	0.61	1.39	A	0.084	0.091	G	0.702	0.92	0.210554	0.61	1.39	G	A	0.915319	0.795493	1.05319	0.510512	A	G	0.00044171	0.9	0.0275853	0.84	0.95	rs2910199	a	g	14927	-3.572	0.0003537	----
5	rs1862392	159848193	A	0.085	0.091	T	0.703	0.92	0.210554	0.61	1.39	A	0.085	0.091	T	0.703	0.92	0.210554	0.61	1.39	T	A	0.915752	0.795825	1.05375	0.510218	A	T	0.000448583	0.9	0.0275853	0.84	0.95	rs1862392	a	t	14927	-3.569	0.0003586	----
5	rs1862391	159848467	C	0.083	0.091	A	0.638	0.91	0.208735	0.6	1.37	C	0.083	0.091	A	0.638	0.91	0.208735	0.6	1.37	A	C	0.915892	0.795935	1.05393	0.510532	C	A	0.000442975	0.9	0.0275853	0.84	0.95	rs1862391	a	c	14927	3.589	0.000332	++++
5	rs1895320	159849586	G	0.248	0.237	A	0.654	1.06	0.14194	0.81	1.4	G	0.248	0.237	A	0.654	1.06	0.14194	0.81	1.4	A	G	0.931093	0.787184	1.10131	0.332493	G	A	0.00223692	0.88	0.0390511	0.81	0.95	rs1895320	a	g	14927	2.584	0.00977	++--
5	rs2910200	159849991	T	0.082	0.091	C	0.625	0.9	0.210635	0.6	1.36	T	0.082	0.091	C	0.625	0.9	0.210635	0.6	1.36	C	T	0.918979	0.798534	1.05759	0.530095	T	C	0.000395063	0.89	0.0278869	0.84	0.94	rs2910200	t	c	14927	-3.607	0.0003104	----
5	rs2910201	159850372	T	0.23	0.268	C	0.133	0.81	0.13724	0.62	1.06	T	0.23	0.268	C	0.133	0.81	0.13724	0.62	1.06	C	T	1.01759	0.898561	1.15239	0.675044	C	T	0.887024	1	0.029729	0.94	1.06	rs2910201	t	c	14927	-0.3	0.7645	-+--
5	rs2910202	159850699	T	0.082	0.091	C	0.625	0.9	0.210635	0.6	1.36	T	0.082	0.091	C	0.625	0.9	0.210635	0.6	1.36	C	T	0.917966	0.797666	1.05641	0.518869	T	C	0.000394279	0.89	0.0278869	0.84	0.94	rs2910202	t	c	14927	-3.614	0.0003017	----
5	rs2961950	159851745	G	0.225	0.262	A	0.138	0.81	0.14203	0.62	1.07	G	0.225	0.262	A	0.138	0.81	0.14203	0.62	1.07	A	G	1.0155	0.896622	1.15014	0.703196	A	G	0.862352	0.99	0.0300207	0.93	1.05	rs2961950	a	g	14927	0.011	0.9909	--++
5	rs7735342	159854060	T	NA	NA	A	NA	NA	NA	NA	NA	T	NA	NA	A	NA	NA	NA	NA	NA	A	T	1.07485	0.953739	1.21134	0.407659	T	A	0.000547344	1.11	0.026859	1.04	1.17	rs7735342	a	t	14355	-3.54	0.0004	---?
5	rs2961951	159854278	T	0.282	0.272	G	0.708	1.05	0.131987	0.81	1.36	T	0.282	0.272	G	0.708	1.05	0.131987	0.81	1.36	T	G	1.01532	0.886781	1.16249	0.780851	T	G	0.257856	0.96	0.0309309	0.91	1.02	rs2961951	t	g	14927	-0.975	0.3298	--++
5	rs2961952	159856529	A	NA	NA	G	NA	NA	NA	NA	NA	A	NA	NA	G	NA	NA	NA	NA	NA	A	G	0.995756	0.871004	1.13838	0.977111	A	G	0.38299	0.97	0.0306214	0.92	1.03	rs2961952	a	g	14355	-0.423	0.6722	-++?
5	rs2910205	159860250	A	0.2	0.204	G	0.86	0.97	0.1494	0.73	1.3	A	0.2	0.204	G	0.86	0.97	0.1494	0.73	1.3	A	G	1.19282	0.883874	1.60975	0.190898	A	G	0.428302	0.94	0.0708349	0.82	1.08	rs2910205	a	g	14927	-1.106	0.2685	--+-
5	rs17057795	159861341	C	0.41	0.422	G	0.688	0.95	0.123425	0.75	1.21	C	0.41	0.422	G	0.688	0.95	0.123425	0.75	1.21	G	C	1.09602	0.972746	1.23492	0.234585	C	G	0.000200307	1.12	0.0266254	1.05	1.18	rs17057795	c	g	14927	4.004	6.217e-05	+++-
5	rs11747093	159861510	C	0.075	0.07	T	0.708	1.09	0.22676	0.7	1.7	C	0.075	0.07	T	0.708	1.09	0.22676	0.7	1.7	T	C	1.02194	0.885547	1.17935	0.75982	C	T	0.377657	0.97	0.0404334	0.9	1.05	rs11747093	t	c	14927	0.662	0.5077	+-+-
5	rs2961911	159861575	C	0.277	0.274	T	0.889	1.02	0.131545	0.79	1.32	C	0.277	0.274	T	0.889	1.02	0.131545	0.79	1.32	C	T	1.01771	0.889415	1.16452	0.784346	C	T	0.242899	0.96	0.0309309	0.91	1.02	rs2961911	t	c	14927	0.998	0.3183	++--
5	rs2910206	159861627	A	0.128	0.145	G	0.415	0.87	0.172507	0.62	1.22	A	0.128	0.145	G	0.415	0.87	0.172507	0.62	1.22	G	A	0.918049	0.797543	1.05676	0.522485	A	G	0.000285197	0.89	0.0278869	0.84	0.94	rs2910206	a	g	14927	-3.843	0.0001216	----
5	rs2961912	159863086	C	0.277	0.274	T	0.889	1.02	0.131545	0.79	1.32	C	0.277	0.274	T	0.889	1.02	0.131545	0.79	1.32	C	T	1.01865	0.890091	1.16578	0.773833	C	T	0.228425	0.96	0.0309309	0.91	1.02	rs2961912	t	c	14927	1.061	0.2887	++--
5	rs11135102	159865579	T	0.226	0.254	C	0.282	0.86	0.139306	0.66	1.13	T	0.226	0.254	C	0.282	0.86	0.139306	0.66	1.13	C	T	1.13688	1.00312	1.28848	0.0802159	C	T	0.0118058	0.93	0.0318981	0.88	0.99	rs11135102	t	c	14927	2.84	0.004508	+++-
5	rs11950948	159866968	A	0.233	0.252	G	0.466	0.9	0.142507	0.69	1.19	A	0.233	0.252	G	0.466	0.9	0.142507	0.69	1.19	G	A	1.11877	0.987252	1.2678	0.11764	G	A	0.00871154	0.92	0.0322341	0.87	0.98	rs11950948	a	g	14927	2.874	0.004054	+++-
5	rs6879359	159867114	G	NA	NA	C	NA	NA	NA	NA	NA	G	NA	NA	C	NA	NA	NA	NA	NA	C	G	1.05446	0.843939	1.31749	0.912348	G	C	0.212901	1.07	0.0499264	0.97	1.18	rs6879359	c	g	14355	-1.398	0.162	---?
5	rs6864320	159867173	T	0.307	0.37	C	0.0259	0.75	0.131236	0.59	0.97	T	0.307	0.37	C	0.0259	0.75	0.131236	0.59	0.97	T	C	1.15434	1.00896	1.32067	0.0883375	T	C	0.000418944	0.9	0.0275853	0.84	0.95	rs6864320	t	c	13944	-4.288	1.807e-05	--?-
5	rs62390301	159867647	T	0.028	0.04	C	0.263	0.69	0.330967	0.36	1.32	T	0.028	0.04	C	0.263	0.69	0.330967	0.36	1.32	C	T	0.998298	0.862935	1.1549	0.725892	T	C	0.940738	1	0.0392658	0.92	1.08	rs62390301	t	c	14927	-0.413	0.6793	+---
5	rs78496505	159867653	T	0.028	0.04	C	0.263	0.69	0.330967	0.36	1.32	T	0.028	0.04	C	0.263	0.69	0.330967	0.36	1.32	C	T	0.99952	0.86396	1.15635	0.741862	T	C	0.945051	1	0.0392658	0.92	1.08	rs78496505	t	c	14927	-0.442	0.6584	+---
5	rs2961914	159868958	A	0.109	0.139	C	0.117	0.75	0.181296	0.53	1.07	A	0.109	0.139	C	0.117	0.75	0.181296	0.53	1.07	C	A	0.964852	0.824312	1.12935	0.998095	A	C	6.45846e-06	0.84	0.0408381	0.78	0.91	rs2961914	a	c	14927	-4.614	3.953e-06	----
5	rs2910207	159869457	T	0.225	0.253	C	0.266	0.86	0.139306	0.65	1.13	T	0.225	0.253	C	0.266	0.86	0.139306	0.65	1.13	T	C	1.08246	0.851813	1.37557	0.357844	T	C	0.216744	0.93	0.0619188	0.83	1.05	rs2910207	t	c	14927	-1.757	0.07892	----
5	rs4921283	159870611	G	0.334	0.397	A	0.0265	0.76	0.124478	0.6	0.97	G	0.334	0.397	A	0.0265	0.76	0.124478	0.6	0.97	G	A	1.04882	0.928919	1.1842	0.460316	G	A	9.3787e-09	0.84	0.0294998	0.8	0.89	rs4921283	a	g	14927	6.132	8.67e-10	++++
5	rs2961915	159873112	G	0.225	0.254	A	0.238	0.85	0.136163	0.65	1.11	G	0.225	0.254	A	0.238	0.85	0.136163	0.65	1.11	G	A	1.03369	0.895125	1.1937	0.406319	G	A	0.00866483	0.9	0.0434479	0.84	0.98	rs2961915	a	g	14927	2.953	0.003145	++++
5	rs2910208	159873606	A	0.224	0.254	C	0.223	0.84	0.142201	0.64	1.11	A	0.224	0.254	C	0.223	0.84	0.142201	0.64	1.11	A	C	1.09135	0.858863	1.38677	0.330692	A	C	0.200988	0.93	0.0619188	0.83	1.05	rs2910208	a	c	14927	-1.823	0.06829	----
5	rs1112214	159874968	T	NA	NA	C	NA	NA	NA	NA	NA	T	NA	NA	C	NA	NA	NA	NA	NA	T	C	1.05215	0.777755	1.42336	0.739992	T	C	0.845664	0.99	0.0719789	0.86	1.14	rs1112214	t	c	14355	-0.42	0.6744	---?
5	rs2910209	159875953	T	0.111	0.139	C	0.14	0.77	0.177318	0.54	1.09	T	0.111	0.139	C	0.14	0.77	0.177318	0.54	1.09	C	T	0.962718	0.821977	1.12756	0.962822	T	C	4.70335e-06	0.84	0.0408381	0.78	0.91	rs2910209	t	c	14927	-4.686	2.783e-06	----
5	rs4921285	159876167	C	0.303	0.256	G	0.0749	1.27	0.130449	0.98	1.64	C	0.303	0.256	G	0.0749	1.27	0.130449	0.98	1.64	G	C	1.15954	1.01564	1.32383	0.0319669	C	G	2.36247e-07	1.19	0.0291625	1.12	1.26	rs4921285	c	g	14927	6.216	5.094e-10	++++
5	rs1895319	159876589	G	0.332	0.396	A	0.0249	0.76	0.124478	0.59	0.97	G	0.332	0.396	A	0.0249	0.76	0.124478	0.59	0.97	G	A	1.04965	0.929569	1.18524	0.448828	G	A	5.68733e-09	0.84	0.0294998	0.8	0.89	rs1895319	a	g	14927	6.205	5.47e-10	++++
5	rs2910210	159876794	A	0.226	0.26	G	0.188	0.83	0.139034	0.64	1.09	A	0.226	0.26	G	0.188	0.83	0.139034	0.64	1.09	A	G	1.09726	0.863415	1.39445	0.30495	A	G	0.194253	0.93	0.0619188	0.83	1.05	rs2910210	a	g	14927	-1.893	0.05836	----
5	rs2910211	159876888	A	0.226	0.261	G	0.178	0.83	0.139034	0.63	1.09	A	0.226	0.261	G	0.178	0.83	0.139034	0.63	1.09	A	G	1.0353	0.896411	1.19571	0.390887	A	G	0.00568454	0.9	0.0434479	0.84	0.98	rs2910211	a	g	14927	-3.13	0.001749	----
5	rs2910212	159877942	C	0.227	0.258	A	0.226	0.85	0.136163	0.64	1.11	C	0.227	0.258	A	0.226	0.85	0.136163	0.64	1.11	C	A	1.03583	0.896828	1.19637	0.385906	C	A	0.00812208	0.9	0.0434479	0.84	0.98	rs2910212	a	c	14927	3.005	0.002655	++++
5	rs2431695	159878068	G	0.336	0.399	A	0.0268	0.76	0.124478	0.6	0.97	G	0.336	0.399	A	0.0268	0.76	0.124478	0.6	0.97	G	A	1.05886	0.937577	1.19583	0.382222	G	A	5.98215e-09	0.84	0.0294998	0.8	0.89	rs2431695	a	g	14927	6.239	4.414e-10	++++
5	rs7715742	159878897	A	NA	NA	G	NA	NA	NA	NA	NA	A	NA	NA	G	NA	NA	NA	NA	NA	G	A	0.925218	0.816115	1.04891	0.212631	A	G	0.292957	1.03	0.0288872	0.97	1.09	rs7715742	a	g	14355	0.502	0.6153	+-+?
5	rs2431696	159879258	G	0.113	0.139	A	0.187	0.79	0.178087	0.55	1.12	G	0.113	0.139	A	0.187	0.79	0.178087	0.55	1.12	A	G	0.963078	0.822266	1.128	0.969917	G	A	4.3285e-06	0.84	0.0408381	0.78	0.91	rs2431696	a	g	14927	4.667	3.057e-06	++++
5	rs2431697	159879978	C	0.116	0.11	T	0.747	1.06	0.187244	0.74	1.53	C	0.116	0.11	T	0.747	1.06	0.187244	0.74	1.53	T	C	0.834329	0.740267	0.940344	0.00793151	C	T	2.60144e-14	0.8	0.0309309	0.76	0.85	rs2431697	t	c	14927	8.488	2.107e-17	+++-
5	rs1582418	159882797	C	0.325	0.345	A	0.465	0.91	0.128222	0.71	1.17	C	0.325	0.345	A	0.465	0.91	0.128222	0.71	1.17	C	A	1.2006	1.06641	1.35168	0.00738295	C	A	1.01152e-13	0.81	0.0305603	0.76	0.86	rs1582418	a	c	14927	8.19	2.609e-16	++++
5	rs1978421	159883217	T	0.106	0.11	C	0.822	0.96	0.18884	0.66	1.39	T	0.106	0.11	C	0.822	0.96	0.18884	0.66	1.39	C	T	0.837072	0.742656	0.943491	0.0105237	T	C	5.67865e-14	0.8	0.0309309	0.76	0.85	rs1978421	t	c	14927	-8.245	1.645e-16	----
5	rs2909734	159883504	T	0.216	0.236	C	0.409	0.89	0.143902	0.67	1.18	T	0.216	0.236	C	0.409	0.89	0.143902	0.67	1.18	T	C	1.07057	0.803292	1.42677	0.649016	T	C	0.965226	1	0.0713071	0.87	1.15	rs2909734	t	c	14927	-0.356	0.7216	+---
5	rs2910213	159883692	A	0.215	0.234	G	0.431	0.89	0.143902	0.68	1.18	A	0.215	0.234	G	0.431	0.89	0.143902	0.68	1.18	A	G	1.07145	0.804012	1.42786	0.644413	A	G	0.96213	1	0.0713071	0.87	1.15	rs2910213	a	g	14927	-0.348	0.7278	+---
5	rs2431099	159886620	A	0.324	0.345	G	0.452	0.91	0.123842	0.71	1.16	A	0.324	0.345	G	0.452	0.91	0.123842	0.71	1.16	A	G	1.19662	1.06285	1.34723	0.00916643	A	G	1.80255e-13	0.81	0.0305603	0.76	0.86	rs2431099	a	g	14927	-8.099	5.53e-16	----
5	rs2431098	159887336	A	0.323	0.345	G	0.439	0.91	0.123842	0.71	1.16	A	0.323	0.345	G	0.439	0.91	0.123842	0.71	1.16	A	G	1.2082	1.07338	1.35996	0.00359655	G	A	2.24095e-15	1.2658	0.0265065	1.1905	1.3333	rs2431098	a	g	14927	-8.698	3.386e-18	----
5	rs62390332	159889441	C	0.079	0.1	T	0.22	0.77	0.213453	0.51	1.17	C	0.079	0.1	T	0.22	0.77	0.213453	0.51	1.17	T	C	1.05254	0.828157	1.33772	0.77205	C	T	0.016396	1.14	0.051063	1.03	1.26	rs62390332	t	c	14927	-2.135	0.03275	---+
5	rs2431701	159890823	G	0.337	0.343	C	0.82	0.97	0.125291	0.76	1.24	G	0.337	0.343	C	0.82	0.97	0.125291	0.76	1.24	G	C	1.02051	0.902274	1.15425	0.93002	G	C	0.00079768	0.9	0.0329278	0.85	0.96	rs2431701	c	g	14927	3.46	0.0005408	++++
5	rs2431097	159890885	T	0.261	0.214	C	0.0612	1.3	0.139862	0.99	1.71	T	0.261	0.214	C	0.0612	1.3	0.139862	0.99	1.71	C	T	1.01302	0.90005	1.14017	0.730543	T	C	0.0132951	1.07	0.0323314	1.01	1.14	rs2431097	t	c	14927	3.003	0.002676	++++
5	rs2431688	159896541	A	0.026	0.049	G	0.0458	0.53	0.323917	0.28	1	A	0.026	0.049	G	0.0458	0.53	0.323917	0.28	1	G	A	0.975561	0.841078	1.13155	0.798308	A	G	0.000747025	0.89	0.0386285	0.82	0.96	rs2431688	a	g	14927	-3.904	9.46e-05	----
5	rs1582417	159897501	A	0.352	0.37	G	0.531	0.93	0.121472	0.73	1.18	A	0.352	0.37	G	0.531	0.93	0.121472	0.73	1.18	A	G	1.05005	0.909102	1.21286	0.988418	A	G	0.0012406	0.9	0.038215	0.83	0.97	rs1582417	a	g	14927	-3.25	0.001155	----
5	rs1862390	159897795	C	0.353	0.369	T	0.568	0.93	0.125778	0.73	1.19	C	0.353	0.369	T	0.568	0.93	0.125778	0.73	1.19	C	T	1.04572	0.905361	1.20783	0.982146	C	T	0.0012361	0.9	0.038215	0.83	0.97	rs1862390	t	c	14927	3.206	0.001346	++++
5	rs4146605	159898198	A	0.363	0.369	G	0.815	0.97	0.125291	0.76	1.24	A	0.363	0.369	G	0.815	0.97	0.125291	0.76	1.24	G	A	1.10165	0.922241	1.31596	0.367111	A	G	0.00076808	1.16	0.0421897	1.07	1.26	rs4146605	a	g	14927	3.312	0.000925	+++-
5	rs1592745	159898627	C	0.353	0.371	T	0.534	0.93	0.121472	0.73	1.18	C	0.353	0.371	T	0.534	0.93	0.121472	0.73	1.18	C	T	1.04947	0.908645	1.21212	0.996044	C	T	0.00123026	0.9	0.038215	0.83	0.97	rs1592745	t	c	14927	3.21	0.001327	++++
5	rs2431689	159899122	A	0.058	0.101	G	0.00664	0.54	0.231463	0.35	0.85	A	0.058	0.101	G	0.00664	0.54	0.231463	0.35	0.85	G	A	0.968717	0.836099	1.12237	0.884127	A	G	0.00104529	0.89	0.0386285	0.82	0.96	rs2431689	a	g	14927	-3.717	0.0002016	----
5	rs7707080	159899745	T	0.405	0.413	G	0.784	0.97	0.12116	0.76	1.23	T	0.405	0.413	G	0.784	0.97	0.12116	0.76	1.23	G	T	1.11522	0.936283	1.32835	0.273287	T	G	0.000623461	1.16	0.0421897	1.07	1.26	rs7707080	t	g	14927	3.241	0.001192	++--
5	rs4921289	159901140	G	0.225	0.199	T	0.283	1.17	0.143496	0.88	1.55	G	0.225	0.199	T	0.283	1.17	0.143496	0.88	1.55	T	G	0.879321	0.734473	1.05274	0.0562119	G	T	0.164899	0.93	0.0521069	0.85	1.03	rs4921289	t	g	14927	1.34	0.1801	++--
5	rs7727115	159901739	T	0.359	0.369	G	0.721	0.96	0.122282	0.75	1.22	T	0.359	0.369	G	0.721	0.96	0.122282	0.75	1.22	G	T	1.10862	0.927697	1.32482	0.341365	T	G	0.000985955	1.15	0.0384436	1.06	1.24	rs7727115	t	g	14927	3.248	0.001161	+++-
5	rs1592748	159902975	A	0.221	0.197	T	0.319	1.16	0.144573	0.87	1.54	A	0.221	0.197	T	0.319	1.16	0.144573	0.87	1.54	T	A	0.887891	0.584994	1.34762	0.522401	A	T	0.0320109	1.26	0.108966	1.01	1.56	rs1592748	a	t	14927	2.219	0.02647	+-++
5	rs2961919	159903134	A	0.072	0.118	G	0.00735	0.58	0.20687	0.38	0.87	A	0.072	0.118	G	0.00735	0.58	0.20687	0.38	0.87	G	A	1.05184	0.929571	1.19019	0.180465	G	A	0.919642	1	0.029729	0.94	1.06	rs2961919	a	g	14927	-0.39	0.6964	-+--
5	rs7446274	159903617	G	0.409	0.416	A	0.794	0.97	0.12116	0.77	1.23	G	0.409	0.416	A	0.794	0.97	0.12116	0.77	1.23	A	G	1.11495	0.935037	1.32948	0.25827	G	A	0.000836575	1.15	0.0384436	1.06	1.24	rs7446274	a	g	14927	-3.211	0.001321	--++
5	rs888656	159903870	C	0.072	0.118	G	0.00735	0.58	0.20687	0.38	0.87	C	0.072	0.118	G	0.00735	0.58	0.20687	0.38	0.87	G	C	1.04934	0.92772	1.1869	0.184484	G	C	0.878153	1	0.029729	0.94	1.06	rs888656	c	g	14927	-0.44	0.6598	-+--
5	rs883517	159904729	C	0.408	0.417	T	0.755	0.96	0.122282	0.76	1.22	C	0.408	0.417	T	0.755	0.96	0.122282	0.76	1.22	T	C	1.11786	0.937455	1.33298	0.243751	C	T	0.000908438	1.15	0.0384436	1.06	1.24	rs883517	t	c	14927	-3.208	0.001337	--++
5	rs2910163	159911224	G	0.072	0.118	A	0.00735	0.58	0.20687	0.38	0.87	G	0.072	0.118	A	0.00735	0.58	0.20687	0.38	0.87	A	G	1.01986	0.896774	1.15985	0.595657	A	G	0.530538	1.02	0.0291625	0.96	1.08	rs2910163	a	g	14927	1.055	0.2916	+-++
5	rs2961920	159911506	A	0.339	0.348	C	0.726	0.96	0.122282	0.75	1.22	A	0.339	0.348	C	0.726	0.96	0.122282	0.75	1.22	C	A	0.988312	0.863076	1.13172	0.928952	C	A	0.392258	1.03	0.0288872	0.97	1.09	rs2961920	a	c	14927	-0.656	0.5119	--+-
5	rs58747524	159911584	C	0.277	0.247	T	0.252	1.17	0.133524	0.9	1.52	C	0.277	0.247	T	0.252	1.17	0.133524	0.9	1.52	T	C	0.913705	0.742563	1.12429	0.210067	C	T	0.979077	1	0.0486276	0.91	1.1	rs58747524	t	c	14927	-0.051	0.9596	-+--
5	rs2910164	159912418	G	0.348	0.366	C	0.531	0.93	0.121472	0.73	1.18	G	0.348	0.366	C	0.531	0.93	0.121472	0.73	1.18	C	G	0.990645	0.865002	1.13454	0.96969	C	G	0.383552	1.03	0.0288872	0.97	1.09	rs2910164	c	g	14927	0.738	0.4605	++-+
5	rs4921290	159914240	A	0.346	0.368	T	0.438	0.91	0.123842	0.71	1.16	A	0.346	0.368	T	0.438	0.91	0.123842	0.71	1.16	A	T	1.01002	0.881905	1.15675	0.968451	T	A	0.365833	1.03	0.0288872	0.97	1.09	rs4921290	a	t	14927	-0.796	0.4258	--+-
5	rs17057868	159914665	T	0.344	0.366	C	0.437	0.91	0.123842	0.71	1.16	T	0.344	0.366	C	0.437	0.91	0.123842	0.71	1.16	T	C	1.01018	0.88204	1.15694	0.967874	C	T	0.357729	1.03	0.0288872	0.97	1.09	rs17057868	t	c	14927	-0.822	0.4111	--+-
5	rs6878034	159915121	T	0.07	0.118	C	0.00522	0.56	0.212908	0.37	0.85	T	0.07	0.118	C	0.00522	0.56	0.212908	0.37	0.85	T	C	0.967114	0.855968	1.09269	0.311333	C	T	0.972159	1	0.029729	0.94	1.06	rs6878034	t	c	14927	-0.395	0.6931	-+--
5	rs4921142	159917215	C	0.07	0.116	T	0.00801	0.58	0.20687	0.38	0.87	C	0.07	0.116	T	0.00801	0.58	0.20687	0.38	0.87	C	T	0.968056	0.856804	1.09375	0.316727	T	C	0.943793	1	0.029729	0.94	1.06	rs4921142	t	c	14927	0.402	0.6877	+-++
5	rs61665417	159918335	C	0.082	0.136	T	0.00377	0.57	0.19784	0.39	0.84	C	0.082	0.136	T	0.00377	0.57	0.19784	0.39	0.84	C	T	0.991682	0.872545	1.12709	0.623976	T	C	0.485621	1.02	0.0291625	0.96	1.08	rs61665417	t	c	14927	1.269	0.2043	+-++
5	rs5010836	159919166	C	NA	NA	A	NA	NA	NA	NA	NA	C	NA	NA	A	NA	NA	NA	NA	NA	C	A	0.968798	0.8574	1.09467	0.315203	A	C	0.99062	1	0.029729	0.94	1.06	rs5010836	a	c	14355	-0.086	0.9312	+-+?
5	rs4921291	159920295	G	0.081	0.135	A	0.00376	0.57	0.19784	0.39	0.84	G	0.081	0.135	A	0.00376	0.57	0.19784	0.39	0.84	G	A	0.967654	0.856422	1.09333	0.305725	A	G	0.982785	1	0.029729	0.94	1.06	rs4921291	a	g	14927	0.495	0.6209	+-++
5	rs6887783	159922209	T	0.07	0.117	G	0.00686	0.57	0.209845	0.38	0.86	T	0.07	0.117	G	0.00686	0.57	0.209845	0.38	0.86	T	G	0.971403	0.859805	1.09749	0.328042	G	T	0.994708	1	0.029729	0.94	1.06	rs6887783	t	g	14927	-0.352	0.7248	-+--
5	rs1895330	159923720	C	0.06	0.1	A	0.0126	0.57	0.227339	0.37	0.89	C	0.06	0.1	A	0.0126	0.57	0.227339	0.37	0.89	A	C	1.00604	0.869178	1.16444	0.458117	C	A	0.00257236	0.9	0.038215	0.83	0.97	rs1895330	a	c	14927	3.019	0.002536	+-++
5	rs79604394	159925014	A	0.326	0.282	G	0.11	1.23	0.127761	0.95	1.58	A	0.326	0.282	G	0.11	1.23	0.127761	0.95	1.58	G	A	0.977576	0.696655	1.37178	0.623178	A	G	0.580979	1.05	0.0889558	0.88	1.25	rs79604394	a	g	14927	0.735	0.4625	+-++
5	rs1895329	159925302	G	0.368	0.376	C	0.77	0.96	0.126447	0.76	1.23	G	0.368	0.376	C	0.77	0.96	0.126447	0.76	1.23	C	G	1.06654	0.923412	1.23186	0.534629	G	C	0.10368	1.06	0.0326269	1	1.13	rs1895329	c	g	14927	-1.661	0.09681	---+
5	rs17057882	159926960	G	0.363	0.376	A	0.633	0.94	0.12459	0.74	1.2	G	0.363	0.376	A	0.633	0.94	0.12459	0.74	1.2	A	G	1.1395	0.965308	1.34513	0.158552	G	A	0.00444653	1.12	0.0394345	1.03	1.21	rs17057882	a	g	14927	-3.002	0.002686	---+
5	rs2431103	159928372	C	0.023	0.03	T	0.471	0.76	0.376618	0.37	1.59	C	0.023	0.03	T	0.471	0.76	0.376618	0.37	1.59	C	T	0.9871	0.87466	1.11399	0.775496	C	T	0.0425013	1.06	0.0326269	1	1.13	rs2431103	t	c	14927	-1.99	0.04655	---+
5	rs12110251	159928392	A	0.33	0.286	G	0.106	1.23	0.127761	0.96	1.58	A	0.33	0.286	G	0.106	1.23	0.127761	0.96	1.58	G	A	0.961639	0.684203	1.35157	0.572822	A	G	0.633682	1.04	0.0897401	0.87	1.24	rs12110251	a	g	14927	0.662	0.508	+-++
5	rs4921143	159928799	C	0.363	0.37	T	0.793	0.97	0.12116	0.76	1.23	C	0.363	0.37	T	0.793	0.97	0.12116	0.76	1.23	T	C	1.06408	0.921418	1.22882	0.550999	C	T	0.101246	1.06	0.0326269	1	1.13	rs4921143	t	c	14927	-1.654	0.09817	---+
5	rs4921293	159928876	A	0.093	0.15	G	0.00349	0.58	0.188966	0.41	0.84	A	0.093	0.15	G	0.00349	0.58	0.188966	0.41	0.84	A	G	0.972924	0.860215	1.1004	0.360427	G	A	0.452899	1.02	0.0291625	0.96	1.08	rs4921293	a	g	14927	-0.986	0.324	-+--
5	rs115604199	159929176	A	0.375	0.378	G	0.927	0.99	0.123042	0.78	1.26	A	0.375	0.378	G	0.927	0.99	0.123042	0.78	1.26	G	A	1.14381	0.968755	1.35049	0.143332	A	G	0.00408468	1.12	0.0394345	1.03	1.21	rs115604199	a	g	13944	3.136	0.001715	++?-
5	rs2431693	159930216	C	0.023	0.03	A	0.471	0.76	0.376618	0.37	1.59	C	0.023	0.03	A	0.471	0.76	0.376618	0.37	1.59	C	A	0.987994	0.875443	1.11502	0.78247	C	A	0.0483024	1.06	0.0326269	1	1.13	rs2431693	a	c	14927	-1.94	0.05232	---+
5	rs62390345	159932318	C	0.021	0.028	G	0.455	0.75	0.386574	0.35	1.6	C	0.021	0.028	G	0.455	0.75	0.386574	0.35	1.6	C	G	0.98413	0.872309	1.11029	0.751766	C	G	0.0903023	1.05	0.028352	0.99	1.11	rs62390345	c	g	14927	1.71	0.0872	+++-
5	rs56261570	159932920	C	NA	NA	A	NA	NA	NA	NA	NA	C	NA	NA	A	NA	NA	NA	NA	NA	A	C	0.963044	0.789114	1.17531	0.55651	C	A	0.672953	0.98	0.0495733	0.89	1.08	rs56261570	a	c	14355	0.772	0.44	+++?
5	rs4921296	159934161	A	0.292	0.312	G	0.471	0.91	0.128222	0.71	1.17	A	0.292	0.312	G	0.471	0.91	0.128222	0.71	1.17	A	G	1.05757	0.9281	1.20511	0.764462	G	A	0.189692	1.04	0.0286171	0.98	1.1	rs4921296	a	g	14927	-1.47	0.1416	----
5	rs9313849	159936237	C	0.347	0.312	A	0.201	1.18	0.122424	0.92	1.5	C	0.347	0.312	A	0.201	1.18	0.122424	0.92	1.5	A	C	0.945502	0.776504	1.15128	0.298251	C	A	0.344019	0.95	0.051063	0.86	1.05	rs9313849	a	c	14927	0.903	0.3666	++--
5	rs17057886	159936765	G	0.364	0.386	A	0.445	0.91	0.123842	0.72	1.16	G	0.364	0.386	A	0.445	0.91	0.123842	0.72	1.16	A	G	1.10932	0.939883	1.3093	0.229964	G	A	0.00336922	1.12	0.0394345	1.03	1.21	rs17057886	a	g	14927	-2.856	0.004293	---+
5	rs17057890	159936793	G	0.141	0.145	A	0.856	0.97	0.168655	0.7	1.35	G	0.141	0.145	A	0.856	0.97	0.168655	0.7	1.35	A	G	1.11273	0.863712	1.43355	0.439075	G	A	0.00198114	1.21	0.0596247	1.08	1.36	rs17057890	a	g	14927	-2.885	0.00392	--++
5	rs4921145	159936883	T	0.208	0.183	C	0.29	1.17	0.150037	0.87	1.57	T	0.208	0.183	C	0.29	1.17	0.150037	0.87	1.57	C	T	0.834149	0.686647	1.01334	0.0277614	T	C	0.0582407	0.9	0.0537554	0.82	1	rs4921145	t	c	14927	-2.449	0.01431	---+
5	rs10045985	159937118	G	0.342	0.302	A	0.152	1.2	0.127276	0.94	1.54	G	0.342	0.302	A	0.152	1.2	0.127276	0.94	1.54	A	G	1.00576	0.721779	1.40147	0.707367	G	A	0.906969	1.01	0.0879445	0.85	1.2	rs10045985	a	g	14927	-0.791	0.4292	----
5	rs7737335	159937215	G	0.357	0.375	A	0.547	0.93	0.121472	0.73	1.18	G	0.357	0.375	A	0.547	0.93	0.121472	0.73	1.18	A	G	1.11521	0.944302	1.31705	0.208001	G	A	0.00356814	1.12	0.0394345	1.03	1.21	rs7737335	a	g	14927	-2.87	0.004108	--++
5	rs2002428	159937485	A	0.198	0.177	G	0.381	1.14	0.153446	0.85	1.54	A	0.198	0.177	G	0.381	1.14	0.153446	0.85	1.54	G	A	0.835406	0.687547	1.01506	0.0289353	A	G	0.068263	0.91	0.0531944	0.83	1.01	rs2002428	a	g	14927	-2.498	0.01249	---+
5	rs62391575	159938015	A	0.012	0.019	G	0.35	0.64	0.483195	0.24	1.65	A	0.012	0.019	G	0.35	0.64	0.483195	0.24	1.65	G	A	1.05494	0.858332	1.29658	0.72252	A	G	0.0182114	0.88	0.0496807	0.8	0.97	rs62391575	a	g	14927	-2.206	0.02738	-+--
5	rs6879067	159939795	T	0.301	0.33	A	0.286	0.87	0.128873	0.68	1.12	T	0.301	0.33	A	0.286	0.87	0.128873	0.68	1.12	T	A	1.1089	0.950805	1.29329	0.248591	A	T	0.00577535	1.11	0.0397763	1.02	1.2	rs6879067	a	t	14927	3.263	0.001104	++++
5	rs12055109	159940443	T	0.358	0.373	C	0.6	0.94	0.120321	0.74	1.19	T	0.358	0.373	C	0.6	0.94	0.120321	0.74	1.19	C	T	1.13067	0.95659	1.33644	0.146259	T	C	0.00391786	1.12	0.0394345	1.03	1.21	rs12055109	t	c	14927	2.963	0.003051	+++-
5	rs13186598	159940883	C	0.201	0.179	T	0.36	1.15	0.14899	0.85	1.54	C	0.201	0.179	T	0.36	1.15	0.14899	0.85	1.54	T	C	0.886621	0.746986	1.05236	0.0673754	C	T	0.0530238	0.91	0.0531944	0.83	1.01	rs13186598	t	c	14927	2.411	0.0159	+++-
5	rs1592742	159941219	T	0.061	0.094	C	0.0391	0.63	0.225425	0.4	0.98	T	0.061	0.094	C	0.0391	0.63	0.225425	0.4	0.98	C	T	0.981571	0.859207	1.12136	0.876491	T	C	0.00258934	0.9	0.0329278	0.85	0.96	rs1592742	t	c	14927	-3.277	0.001048	----
5	rs4505988	159941302	T	0.352	0.375	G	0.43	0.91	0.123842	0.71	1.16	T	0.352	0.375	G	0.43	0.91	0.123842	0.71	1.16	G	T	1.13324	0.956592	1.34251	0.126247	T	G	0.00788251	1.11	0.0397763	1.02	1.2	rs4505988	t	g	14927	2.72	0.006522	++--
5	rs17057913	159941425	C	0.203	0.179	T	0.301	1.17	0.150037	0.87	1.57	C	0.203	0.179	T	0.301	1.17	0.150037	0.87	1.57	T	C	0.821412	0.673884	1.00124	0.0184691	C	T	0.0372041	0.9	0.0486276	0.81	0.99	rs17057913	t	c	14927	2.727	0.006389	+++-
5	rs17057919	159941886	G	0.234	0.22	A	0.555	1.09	0.138519	0.82	1.43	G	0.234	0.22	A	0.555	1.09	0.138519	0.82	1.43	A	G	0.879312	0.737065	1.04901	0.0439798	G	A	0.946685	1	0.0486276	0.91	1.1	rs17057919	a	g	14927	0.971	0.3315	-++-
5	rs1592743	159942144	T	0.371	0.392	C	0.466	0.92	0.118266	0.72	1.16	T	0.371	0.392	C	0.466	0.92	0.118266	0.72	1.16	T	C	0.913471	0.810965	1.02893	0.121067	C	T	0.000519247	0.9	0.0329278	0.85	0.96	rs1592743	t	c	14927	3.528	0.0004183	+++-
5	rs870635	159944053	A	0.181	0.179	C	0.956	1.01	0.151803	0.75	1.36	A	0.181	0.179	C	0.956	1.01	0.151803	0.75	1.36	A	C	1.08318	0.962289	1.21926	0.0803332	C	A	0.20012	0.96	0.0309309	0.91	1.02	rs870635	a	c	14927	0.43	0.6675	+-++
5	rs1592744	159944794	C	0.183	0.179	A	0.873	1.02	0.157909	0.76	1.39	C	0.183	0.179	A	0.873	1.02	0.157909	0.76	1.39	C	A	1.0701	0.950075	1.2053	0.108501	A	C	0.284286	0.97	0.0306214	0.92	1.03	rs1592744	a	c	14927	-0.37	0.711	-+--
5	rs4521526	159945036	A	0.183	0.179	G	0.895	1.02	0.154225	0.76	1.38	A	0.183	0.179	G	0.895	1.02	0.154225	0.76	1.38	G	A	0.927519	0.823534	1.04463	0.0799299	G	A	0.317969	0.97	0.0306214	0.92	1.03	rs4521526	a	g	14927	0.245	0.8066	+-++
5	rs9313850	159945676	C	0.183	0.178	G	0.834	1.03	0.156588	0.76	1.4	C	0.183	0.178	G	0.834	1.03	0.156588	0.76	1.4	C	G	1.07429	0.953789	1.21002	0.0884843	G	C	0.255275	0.97	0.0306214	0.92	1.03	rs9313850	c	g	14927	0.398	0.6904	+-++
5	rs7723122	159946103	T	0.183	0.178	C	0.834	1.03	0.156588	0.76	1.4	T	0.183	0.178	C	0.834	1.03	0.156588	0.76	1.4	T	C	1.07499	0.954411	1.2108	0.0862492	C	T	0.25361	0.97	0.0306214	0.92	1.03	rs7723122	t	c	14927	0.412	0.6806	+-++
5	rs80290517	159946431	C	0.171	0.166	T	0.812	1.04	0.158896	0.76	1.42	C	0.171	0.166	T	0.812	1.04	0.158896	0.76	1.42	T	C	0.849868	0.708833	1.01896	0.0202077	C	T	0.806321	0.99	0.0490959	0.9	1.09	rs80290517	t	c	14927	1.044	0.2963	++--
5	rs4921298	159947067	T	0.011	0.012	C	0.79	0.86	0.560516	0.29	2.58	T	0.011	0.012	C	0.79	0.86	0.560516	0.29	2.58	T	C	1.01683	0.901375	1.14707	0.677017	T	C	0.15719	1.04	0.0286171	0.98	1.1	rs4921298	t	c	14927	1.125	0.2605	+-+-
5	rs876656	159947288	G	0.184	0.186	A	0.924	0.99	0.150627	0.73	1.33	G	0.184	0.186	A	0.924	0.99	0.150627	0.73	1.33	G	A	1.07166	0.95147	1.20702	0.088984	A	G	0.231075	0.97	0.0306214	0.92	1.03	rs876656	a	g	14927	-0.362	0.7173	-+-+
5	rs1592752	159947994	A	0.183	0.186	G	0.863	0.97	0.153309	0.72	1.31	A	0.183	0.186	G	0.863	0.97	0.153309	0.72	1.31	A	G	1.09108	0.969269	1.2282	0.0535897	G	A	0.160189	0.96	0.0309309	0.91	1.02	rs1592752	a	g	14927	0.389	0.6969	+---
5	rs4602673	159948990	A	0.011	0.012	C	0.79	0.86	0.560516	0.29	2.58	A	0.011	0.012	C	0.79	0.86	0.560516	0.29	2.58	A	C	1.018	0.902408	1.1484	0.659975	A	C	0.160711	1.04	0.0286171	0.98	1.1	rs4602673	a	c	14927	1.109	0.2675	+-+-
5	rs59643634	159949163	C	0.319	0.359	T	0.157	0.84	0.123476	0.66	1.07	C	0.319	0.359	T	0.157	0.84	0.123476	0.66	1.07	T	C	1.12042	0.952875	1.31742	0.108205	C	T	0.0672603	1.07	0.0412048	0.99	1.16	rs59643634	t	c	14927	-2.135	0.03278	---+
5	rs1978422	159949948	G	0.183	0.186	A	0.863	0.97	0.153309	0.72	1.31	G	0.183	0.186	A	0.863	0.97	0.153309	0.72	1.31	G	A	1.08982	0.968186	1.22673	0.06245	A	G	0.27955	0.97	0.0306214	0.92	1.03	rs1978422	a	g	14927	-0.168	0.8667	-+-+
5	rs12654902	159953399	G	0.121	0.148	A	0.181	0.79	0.173511	0.56	1.11	G	0.121	0.148	A	0.181	0.79	0.173511	0.56	1.11	A	G	1.12025	0.912442	1.3754	0.226151	G	A	0.0230802	1.12	0.0477987	1.01	1.23	rs12654902	a	g	14927	-2.27	0.02318	---+
5	rs10042355	159953523	G	0.18	0.186	A	0.818	0.97	0.1494	0.71	1.3	G	0.18	0.186	A	0.818	0.97	0.1494	0.71	1.3	G	A	1.09285	0.970884	1.23013	0.0568509	A	G	0.251425	0.97	0.0306214	0.92	1.03	rs10042355	a	g	14927	-0.167	0.8671	-+++
5	rs10037015	159953561	C	NA	NA	T	NA	NA	NA	NA	NA	C	NA	NA	T	NA	NA	NA	NA	NA	C	T	1.09283	0.970873	1.23012	0.0568843	T	C	0.251402	0.97	0.0306214	0.92	1.03	rs10037015	t	c	14355	-0.217	0.8284	-++?
5	rs12653220	159953809	C	0.185	0.19	T	0.826	0.97	0.1494	0.72	1.3	C	0.185	0.19	T	0.826	0.97	0.1494	0.72	1.3	C	T	1.08741	0.966123	1.22392	0.0609018	T	C	0.175361	0.96	0.0309309	0.91	1.02	rs12653220	t	c	14927	-0.288	0.7734	-+++
5	rs10057782	159954795	C	0.183	0.184	A	0.939	0.99	0.150627	0.73	1.33	C	0.183	0.184	A	0.939	0.99	0.150627	0.73	1.33	C	A	1.09681	0.974405	1.2346	0.0481722	A	C	0.252941	0.97	0.0306214	0.92	1.03	rs10057782	a	c	14927	-0.166	0.8683	-+++
5	rs10072461	159955018	G	0.184	0.188	A	0.864	0.97	0.153309	0.72	1.31	G	0.184	0.188	A	0.864	0.97	0.153309	0.72	1.31	G	A	1.07091	0.950956	1.20599	0.110824	A	G	0.314283	0.97	0.0306214	0.92	1.03	rs10072461	a	g	14927	-0.211	0.833	-+-+
5	rs1895317	159955315	T	0.183	0.188	C	0.804	0.96	0.154687	0.71	1.3	T	0.183	0.188	C	0.804	0.96	0.154687	0.71	1.3	T	C	1.10526	0.982009	1.24399	0.0427476	C	T	0.605939	0.99	0.0300207	0.93	1.05	rs1895317	t	c	14927	-0.412	0.6805	+-+-
5	rs10073485	159957797	T	0.184	0.192	C	0.748	0.95	0.152119	0.71	1.28	T	0.184	0.192	C	0.748	0.95	0.152119	0.71	1.28	T	C	1.10125	0.978445	1.23946	0.0507595	C	T	0.681133	0.99	0.0300207	0.93	1.05	rs10073485	t	c	14927	-0.501	0.6161	+---
5	rs888657	159960880	T	0.183	0.188	C	0.804	0.96	0.154687	0.71	1.3	T	0.183	0.188	C	0.804	0.96	0.154687	0.71	1.3	T	C	1.1016	0.978756	1.23986	0.049882	C	T	0.658849	0.99	0.0300207	0.93	1.05	rs888657	t	c	14927	-0.45	0.653	+-+-
5	rs11741878	159961053	T	0.172	0.177	C	0.836	0.97	0.153309	0.71	1.31	T	0.172	0.177	C	0.836	0.97	0.153309	0.71	1.31	C	T	0.81077	0.66887	0.982774	0.00938754	T	C	0.191363	0.93	0.0521069	0.85	1.03	rs11741878	t	c	14927	-2.253	0.02429	----
5	rs4921146	159962192	A	0.183	0.188	G	0.804	0.96	0.154687	0.71	1.3	A	0.183	0.188	G	0.804	0.96	0.154687	0.71	1.3	A	G	1.1113	0.98736	1.2508	0.0346161	G	A	0.587067	0.98	0.0303181	0.92	1.04	rs4921146	a	g	14927	-0.423	0.6723	+-+-
5	rs6894949	159963009	C	0.182	0.188	T	0.788	0.96	0.150747	0.71	1.29	C	0.182	0.188	T	0.788	0.96	0.150747	0.71	1.29	C	T	1.09009	0.968446	1.227	0.0636743	T	C	0.284615	0.97	0.0306214	0.92	1.03	rs6894949	t	c	14927	-0.157	0.875	-+-+
5	rs12659539	159963400	G	0.184	0.188	C	0.864	0.97	0.153309	0.72	1.31	G	0.184	0.188	C	0.864	0.97	0.153309	0.72	1.31	G	C	1.09054	0.968849	1.22751	0.0632426	C	G	0.282404	0.97	0.0306214	0.92	1.03	rs12659539	c	g	14927	-0.165	0.8691	-+-+
5	rs11135103	159963672	T	0.183	0.188	C	0.826	0.97	0.1494	0.72	1.3	T	0.183	0.188	C	0.826	0.97	0.1494	0.72	1.3	T	C	1.06758	0.947966	1.20228	0.11985	C	T	0.322236	0.97	0.0306214	0.92	1.03	rs11135103	t	c	14927	0.174	0.8622	+---
5	rs2032789	159965056	A	0.183	0.188	C	0.804	0.96	0.154687	0.71	1.3	A	0.183	0.188	C	0.804	0.96	0.154687	0.71	1.3	A	C	1.08614	0.964938	1.22258	0.0722425	C	A	0.292423	0.97	0.0306214	0.92	1.03	rs2032789	a	c	14927	0.125	0.9002	+---
5	rs10052694	159965401	G	0.188	0.188	A	0.985	1	0.149321	0.74	1.34	G	0.188	0.188	A	0.985	1	0.149321	0.74	1.34	G	A	1.06532	0.946015	1.19967	0.130641	A	G	0.386935	0.98	0.0303181	0.92	1.04	rs10052694	a	g	14927	-0.198	0.8429	-+--
5	rs4921149	159966156	G	0.184	0.188	A	0.864	0.97	0.153309	0.72	1.31	G	0.184	0.188	A	0.864	0.97	0.153309	0.72	1.31	G	A	1.09647	0.97416	1.23415	0.0456025	A	G	0.375912	0.97	0.0306214	0.92	1.03	rs4921149	a	g	14927	0.039	0.9686	-+-+
5	rs4921300	159966169	A	0.183	0.188	C	0.804	0.96	0.154687	0.71	1.3	A	0.183	0.188	C	0.804	0.96	0.154687	0.71	1.3	A	C	1.09639	0.974081	1.23405	0.045706	C	A	0.371814	0.97	0.0306214	0.92	1.03	rs4921300	a	c	14927	-0.062	0.9503	+-+-
5	rs6897982	159966924	G	0.2	0.211	A	0.641	0.93	0.150875	0.7	1.25	G	0.2	0.211	A	0.641	0.93	0.150875	0.7	1.25	A	G	0.89088	0.759987	1.04432	0.0491439	G	A	0.380144	0.96	0.0408381	0.89	1.04	rs6897982	a	g	14927	1.771	0.07659	++++
5	rs6862226	159967087	T	0.023	0.017	C	0.516	1.32	0.423944	0.57	3.03	T	0.023	0.017	C	0.516	1.32	0.423944	0.57	3.03	T	C	1.09018	0.968007	1.22776	0.10367	T	C	0.0924015	1.05	0.028352	0.99	1.11	rs6862226	t	c	14927	1.229	0.2191	+-++
5	rs12187077	159967244	G	0.283	0.277	A	0.808	1.03	0.13424	0.8	1.34	G	0.283	0.277	A	0.808	1.03	0.13424	0.8	1.34	G	A	1.08597	0.96381	1.22361	0.0556947	A	G	0.0968284	0.95	0.0312467	0.9	1.01	rs12187077	a	g	14927	-0.574	0.5661	-++-
5	rs17419388	159968424	C	0.136	0.118	T	0.386	1.17	0.175394	0.82	1.65	C	0.136	0.118	T	0.386	1.17	0.175394	0.82	1.65	C	T	1.0037	0.890141	1.13175	0.809793	C	T	0.087332	1.05	0.028352	0.99	1.11	rs17419388	t	c	14927	-1.381	0.1674	-++-
5	rs6866731	160135873	G	0.085	0.101	A	0.336	0.82	0.20687	0.55	1.23	G	0.085	0.101	A	0.336	0.82	0.20687	0.55	1.23	G	A	1.05128	0.871072	1.26877	0.778301	G	A	0.369801	0.96	0.0408381	0.89	1.04	rs6866731	a	g	14927	0.766	0.4439	++-+
