# Supplementary material for: SLE non-coding genetic risk variant determines the epigenetic dysfunction of an immune cell specific enhancer that controls disease-critical microRNA expression
Source: Nat Commun. 2021 Jan 8;12:135. doi: 10.1038/s41467-020-20460-1 (PMC7794586; doi:10.1038/s41467-020-20460-1)
Supplement: Supplementary file 4 — Supplementary Data 2 [file 41467_2020_20460_MOESM4_ESM.xlsx]

## Sheet: Sheet1
Supplementary Data 2. DESeq2 results for all variants in MPRA experiment
The raw output from DESeq2 at the allele/oligo level. DESeq2 is used to compare MPRA experimental replicates vs plasmid control to identify alleles/oligos with enhancer activity. Only alleles/oligos with more than 30 unique barcodes are included for analysis.
Column_Header	Comment
Oligo_ID	Oligo name for the sequence. It consists of the RSID, reference/non-reference and allele sequence
baseMean	The intermediate mean of normalized counts for all samples
log2FoldChange	log2 fold change (MLE): MPRA experimental replicates vs plasmid control
lfcSE	standard error: MPRA experimental replicates vs plasmid control
stat	Wald statistic: MPRA experimental replicates vs plasmid control
pvalue	two-sided Wald test p-value: MPRA experimental replicates vs plasmid control
padj	Benjamini-Hochberg adjusted p-values
FoldChange	Fold change between MPRA experimental replicates and plasmid control
Significant	padj<0.05 is needed for claiming significance
Oligo_ID	baseMean	log2FoldChange	lfcSE	stat	pvalue	padj	FoldChange	Significant
rs10015639_Non-Ref_G	12945.6	0.0976741	0.0881087	1.10856	0.267619	0.391307	1.07005	Non_sig
rs10015639_Ref_A	11249.4	0.0959751	0.0802818	1.19548	0.231901	0.350392	1.06879	Non_sig
rs10026154_Non-Ref_A	6123.02	0.127651	0.104472	1.22187	0.221756	0.339129	1.09251	Non_sig
rs10026154_Ref_G	6649	0.173112	0.103798	1.66778	0.0953597	0.175448	1.12749	Non_sig
rs10032244_Non-Ref_G	18494.7	0.177089	0.0799605	2.2147	0.0267805	0.0626731	1.1306	Non_sig
rs10032244_Ref_A	31465.8	0.124274	0.0681643	1.82316	0.0682792	0.134435	1.08996	Non_sig
rs10036748_Non-Ref_T	25341.6	2.90061	0.0836608	34.6711	2.15e-263	3.33e-261	7.46744	Sig
rs10036748_Ref_C	54574.4	3.71421	0.0811812	45.7521	0	0	13.1246	Sig
rs10048743_Non-Ref_T	5527.24	0.235309	0.112897	2.08428	0.0371343	0.0821909	1.17716	Non_sig
rs10048743_Ref_G	3814.46	-0.0454232	0.116359	-0.390372	0.696262	0.790992	0.969006	Non_sig
rs10077437_Non-Ref_A	4452.07	-0.338349	0.110155	-3.07158	0.00212932	0.00721479	0.790946	Sig
rs10077437_Ref_G	4517.77	-0.253599	0.130929	-1.93692	0.0527556	0.108488	0.838801	Non_sig
rs10080361_Non-Ref_G	1573.43	-0.529358	0.167916	-3.15252	0.00161868	0.00565126	0.692863	Sig
rs10080361_Ref_A	1561.03	-0.251609	0.199101	-1.26373	0.206328	0.320736	0.839959	Non_sig
rs10080411_Non-Ref_C	734.548	0.213373	0.268512	0.794651	0.426817	0.556764	1.1594	Non_sig
rs10080411_Ref_T	542.4	0.196699	0.340413	0.577823	0.563384	0.678028	1.14607	Non_sig
rs10090444_Non-Ref_G	3401.03	-0.180047	0.147686	-1.21912	0.2228	0.340133	0.882674	Non_sig
rs10090444_Ref_C	4946.22	-0.188967	0.123194	-1.5339	0.125054	0.218538	0.877234	Non_sig
rs10095917_Non-Ref_T	1409.2	-0.0836667	0.184337	-0.453878	0.649916	0.753942	0.943656	Non_sig
rs10095917_Ref_C	5767.65	-0.339211	0.107586	-3.15293	0.00161639	0.00564646	0.790473	Sig
rs10107145_Non-Ref_G	2606.2	0.162401	0.145273	1.1179	0.263611	0.386629	1.11915	Non_sig
rs10107145_Ref_A	3496.91	-0.0214384	0.124148	-0.172684	0.8629	0.912845	0.98525	Non_sig
rs10126787_Non-Ref_C	1500.77	-0.27878	0.178402	-1.56265	0.118135	0.20851	0.824288	Non_sig
rs10126787_Ref_T	5779.56	-0.175894	0.112546	-1.56286	0.118085	0.20848	0.885219	Non_sig
rs1013907_Non-Ref_C	5523.44	-0.195999	0.116564	-1.68146	0.0926728	0.171471	0.872968	Non_sig
rs1013907_Ref_T	9645.78	-0.0338161	0.0959977	-0.35226	0.724643	0.814141	0.976833	Non_sig
rs10143887_Non-Ref_G	3293.45	0.0458535	0.137673	0.33306	0.739089	0.824187	1.03229	Non_sig
rs10143887_Ref_A	4726.01	-0.13877	0.107696	-1.28853	0.197561	0.311119	0.908293	Non_sig
rs10144104_Non-Ref_A	3220.51	-0.0448864	0.160874	-0.279015	0.780233	0.853715	0.969366	Non_sig
rs10144104_Ref_G	3674.2	0.194086	0.121814	1.5933	0.111094	0.198567	1.144	Non_sig
rs10162583_Non-Ref_T	3084.27	-0.403881	0.13942	-2.89687	0.00376902	0.0118913	0.755822	Sig
rs10162583_Ref_C	2971.86	-0.243311	0.129403	-1.88026	0.0600732	0.120777	0.844804	Non_sig
rs10174238_Non-Ref_A	2239.15	-0.0295474	0.153352	-0.192678	0.847211	0.902335	0.979728	Non_sig
rs10174238_Ref_G	2769.61	-0.0772326	0.158656	-0.486793	0.626405	0.732834	0.947874	Non_sig
rs10181656_Non-Ref_C	12144.2	0.218951	0.0864237	2.53346	0.0112942	0.030412	1.16389	Sig
rs10181656_Ref_G	14731	0.183287	0.0740603	2.47483	0.0133299	0.0348351	1.13547	Sig
rs1018622_Non-Ref_T	1945.44	-0.556159	0.181587	-3.06276	0.00219303	0.00740639	0.68011	Sig
rs1018622_Ref_C	1418.99	-0.392098	0.218955	-1.79077	0.0733309	0.142393	0.762021	Non_sig
rs10197238_Non-Ref_C	19951.3	1.12985	0.0815293	13.8582	1.13e-43	2.92e-42	2.18836	Sig
rs10197238_Ref_T	23664	0.9808	0.0828384	11.8399	2.43e-32	4.65e-31	1.97356	Sig
rs10207365_Non-Ref_C	6826.77	-0.144108	0.109553	-1.31541	0.18837	0.300347	0.904939	Non_sig
rs10207365_Ref_T	10674.3	-0.100197	0.0835665	-1.19901	0.230525	0.349103	0.932906	Non_sig
rs10207954_Non-Ref_T	1827.27	0.0504772	0.177214	0.284838	0.775768	0.849879	1.03561	Non_sig
rs10207954_Ref_A	2048.07	0.0377427	0.198671	0.189976	0.849328	0.903605	1.02651	Non_sig
rs10208256_Non-Ref_G	9193.28	1.29133	0.103917	12.4265	1.88e-35	3.88e-34	2.44753	Sig
rs10208256_Ref_A	7263.5	1.11916	0.10114	11.0654	1.85e-28	3.13e-27	2.1722	Sig
rs10249404_Non-Ref_A	8545.58	0.574762	0.0883607	6.50473	7.78e-11	6.78e-10	1.48943	Sig
rs10249404_Ref_G	2849.08	0.00374226	0.166567	0.022467	0.982075	0.988448	1.0026	Non_sig
rs10274928_Non-Ref_G	568.895	0.225739	0.316966	0.712185	0.47635	0.601682	1.16938	Non_sig
rs10274928_Ref_A	426.55	-0.464588	0.33382	-1.39173	0.164004	0.269389	0.724678	Non_sig
rs10409713_Non-Ref_T	10840.1	-0.0181161	0.0961948	-0.188327	0.85062	0.904616	0.987521	Non_sig
rs10409713_Ref_G	5412	-0.0820409	0.105375	-0.778559	0.43624	0.565253	0.94472	Non_sig
rs1041528_Non-Ref_A	3247.06	-0.250666	0.144678	-1.73259	0.0831694	0.157745	0.840508	Non_sig
rs1041528_Ref_T	1514.85	-0.075826	0.182932	-0.414504	0.678505	0.77665	0.948799	Non_sig
rs10419617_Non-Ref_G	243.603	-0.295879	0.50378	-0.587317	0.556991	0.672552	0.814576	Non_sig
rs10419617_Ref_A	728.818	0.499912	0.249114	2.00676	0.0447748	0.0955236	1.41413	Non_sig
rs10422359_Non-Ref_A	7696.11	0.493609	0.114681	4.3042	1.68e-05	8.66e-05	1.40796	Sig
rs10422359_Ref_G	6572.13	0.61182	0.11081	5.52132	3.36e-08	2.44e-07	1.52819	Sig
rs10436736_Non-Ref_A	6789.7	-0.0648956	0.0997226	-0.650762	0.5152	0.636714	0.956014	Non_sig
rs10436736_Ref_T	6454.45	-0.149652	0.100109	-1.49489	0.134944	0.231141	0.901468	Non_sig
rs1044482_Non-Ref_T	3496.87	0.123507	0.120966	1.02101	0.307251	0.433816	1.08938	Non_sig
rs1044482_Ref_C	2183.88	-0.165899	0.159788	-1.03825	0.299155	0.425288	0.891373	Non_sig
rs10446706_Non-Ref_A	5880.64	-0.0522618	0.0982944	-0.531686	0.594943	0.706958	0.964423	Non_sig
rs10446706_Ref_G	5507.81	-0.116774	0.112895	-1.03436	0.300967	0.427472	0.922248	Non_sig
rs10489265_Non-Ref_C	25578.4	0.0558911	0.0665027	0.840434	0.400665	0.531479	1.0395	Non_sig
rs10489265_Ref_A	11350.6	0.0357124	0.0794254	0.449634	0.652974	0.756499	1.02506	Non_sig
rs10489697_Non-Ref_C	14474.2	-0.212513	0.0744347	-2.85503	0.00430326	0.013342	0.863032	Sig
rs10489697_Ref_T	8454.25	-0.16949	0.108373	-1.56395	0.11783	0.208207	0.889157	Non_sig
rs10492235_Non-Ref_G	5254.79	-0.52766	0.104603	-5.04442	4.55e-07	2.93e-06	0.693679	Sig
rs10492235_Ref_T	7335.12	-0.432046	0.0942009	-4.58643	4.51e-06	2.54e-05	0.74121	Sig
rs10496194_Non-Ref_G	5765.78	0.273379	0.101261	2.69976	0.00693897	0.020079	1.20864	Sig
rs10496194_Ref_C	3437.87	0.199888	0.132878	1.50429	0.132506	0.228149	1.14861	Non_sig
rs10499197_Non-Ref_G	829.36	0.0863299	0.25616	0.337015	0.736105	0.822254	1.06167	Non_sig
rs10499197_Ref_T	2244.69	0.339436	0.158524	2.14123	0.0322556	0.0733019	1.26526	Non_sig
rs1051115_Non-Ref_C	1857.29	0.621271	0.172777	3.5958	0.000323392	0.00133222	1.53823	Sig
rs1051115_Ref_G	2062.4	0.587995	0.155389	3.78403	0.000154312	0.00067753	1.50316	Sig
rs1051152_Non-Ref_G	3228.98	-0.352539	0.142326	-2.47698	0.0132499	0.0346846	0.783204	Sig
rs1051152_Ref_A	3209.74	-0.295441	0.128093	-2.30645	0.0210856	0.0514058	0.814823	Non_sig
rs10516487_Non-Ref_A	5185.42	-0.302684	0.117525	-2.57548	0.01001	0.027491	0.810743	Sig
rs10516487_Ref_G	9915.91	-0.234062	0.0828794	-2.82413	0.00474088	0.0145549	0.850237	Sig
rs10521485_Non-Ref_A	4903.05	-0.455498	0.114991	-3.96116	7.46e-05	0.000346884	0.729259	Sig
rs10521485_Ref_G	7778.66	-0.419969	0.0980454	-4.28342	1.84e-05	9.45e-05	0.74744	Sig
rs1056008_Non-Ref_C	21563.5	3.05731	0.0971367	31.4743	1.95e-217	2.38e-215	8.32418	Sig
rs1056008_Ref_T	4139.77	0.592201	0.119102	4.97222	6.62e-07	4.19e-06	1.50755	Sig
rs1056538_Non-Ref_A	8845.68	0.541916	0.0887048	6.10921	1e-09	8.16e-09	1.4559	Sig
rs1056538_Ref_G	4835.45	0.682041	0.12137	5.61951	1.91e-08	1.42e-07	1.60441	Sig
rs1059701_Non-Ref-1_T	5339.94	-0.0186849	0.112676	-0.165829	0.868291	0.91676	0.987132	Non_sig
rs1059701_Non-Ref-2_C	4101.67	0.259218	0.156715	1.65408	0.0981114	0.1795	1.19683	Non_sig
rs1059701_Non-Ref-3_A	5574.84	-0.0629629	0.101628	-0.619546	0.535557	0.655551	0.957296	Non_sig
rs1059701_Ref_G	4350.54	-0.0466418	0.116526	-0.40027	0.688958	0.785139	0.968187	Non_sig
rs1059702_Non-Ref_G	7354.51	0.174651	0.112955	1.5462	0.122057	0.214091	1.12869	Non_sig
rs1059702_Ref_A	3211.29	0.740069	0.148015	4.99996	5.73e-07	3.66e-06	1.67026	Sig
rs1059703_Non-Ref_A	3743.94	-0.280991	0.157064	-1.78902	0.0736114	0.142893	0.823025	Non_sig
rs1059703_Ref_G	2548.49	-0.323744	0.138753	-2.33324	0.0196357	0.0485146	0.798993	Sig
rs10628761_Non-Ref_T	6810.64	0.175643	0.112351	1.56334	0.117972	0.20834	1.12947	Non_sig
rs10628761_Ref_C	6227.75	0.321359	0.110846	2.89915	0.0037418	0.0118198	1.24951	Sig
rs10740059_Non-Ref_A	8928.73	-0.147692	0.0909692	-1.62353	0.104475	0.189079	0.902694	Non_sig
rs10740059_Ref_G	5195.2	-0.0748308	0.103807	-0.720864	0.470993	0.597433	0.949453	Non_sig
rs10748841_Non-Ref_A	5259.3	0.394758	0.104422	3.78043	0.000156557	0.000686902	1.31472	Sig
rs10748841_Ref_G	7778.7	0.578039	0.09861	5.86187	4.58e-09	3.56e-08	1.49282	Sig
rs10754797_Non-Ref_T	11955.7	0.0732528	0.0890898	0.822235	0.410943	0.540261	1.05209	Non_sig
rs10754797_Ref_C	5553.47	0.463528	0.101718	4.55698	5.19e-06	2.9e-05	1.37891	Sig
rs10755687_Non-Ref_C	1470.66	-0.353601	0.196126	-1.80293	0.0713989	0.139339	0.782628	Non_sig
rs10755687_Ref_A	14669.8	-0.191049	0.0861832	-2.21678	0.0266382	0.0624281	0.875969	Non_sig
rs10761602_Non-Ref_T	8985.52	0.981521	0.0941847	10.4212	1.98e-25	3.08e-24	1.97455	Sig
rs10761602_Ref_G	15439.1	1.42631	0.0862388	16.539	1.92e-61	6.51e-60	2.68758	Sig
rs10761603_Non-Ref_G	2800.11	-0.145835	0.146897	-0.992765	0.320824	0.447984	0.903856	Non_sig
rs10761603_Ref_T	3467.03	-0.260812	0.12305	-2.11956	0.0340434	0.0766624	0.834618	Non_sig
rs10761604_Non-Ref_C	4435.22	-0.400107	0.115501	-3.46411	0.000531997	0.00207669	0.757802	Sig
rs10761604_Ref_T	4116.59	-0.367247	0.1332	-2.75711	0.00583153	0.0172609	0.77526	Sig
rs10773578_Non-Ref_C	6972.55	0.650938	0.111203	5.85361	4.81e-09	3.73e-08	1.57019	Sig
rs10773578_Ref_G	5309.23	0.718046	0.10419	6.89173	5.51e-12	5.06e-11	1.64495	Sig
rs10774624_Non-Ref_A	2950.24	-0.134935	0.137202	-0.983481	0.325371	0.453211	0.910711	Non_sig
rs10774624_Ref_G	3983.41	-0.225013	0.127096	-1.77041	0.0766582	0.147744	0.855587	Non_sig
rs10774625_Non-Ref_G	3512.17	0.0519835	0.151938	0.342137	0.732248	0.819568	1.03669	Non_sig
rs10774625_Ref_A	8419.75	-0.101707	0.0945913	-1.07523	0.282273	0.40745	0.93193	Non_sig
rs10776652_Non-Ref_T	3586.89	0.483096	0.121489	3.97647	6.99e-05	0.000327998	1.39774	Sig
rs10776652_Ref_A	1537.6	0.455695	0.180494	2.52471	0.0115793	0.0310987	1.37144	Sig
rs10776653_Non-Ref_C	2585.65	-0.0609298	0.146674	-0.41541	0.677842	0.776178	0.958646	Non_sig
rs10776653_Ref_T	5047.63	-0.17962	0.11086	-1.62025	0.105178	0.190075	0.882935	Non_sig
rs10797985_Non-Ref_G	6179.16	-0.170902	0.0972717	-1.75695	0.0789257	0.151221	0.888287	Non_sig
rs10797985_Ref_A	8914.16	-0.105176	0.0932498	-1.1279	0.259364	0.381845	0.929692	Non_sig
rs10803116_Non-Ref_T	3712.31	1.29129	0.132665	9.73349	2.17e-22	3.05e-21	2.44747	Sig
rs10803116_Ref_G	6814.36	1.35288	0.117947	11.4702	1.86e-30	3.39e-29	2.55422	Sig
rs10803119_Non-Ref_C	7614.08	0.372479	0.0938406	3.96927	7.21e-05	0.000336541	1.29458	Sig
rs10803119_Ref_T	5049.64	0.172888	0.125348	1.37927	0.167813	0.274337	1.12731	Non_sig
rs10807150_Non-Ref_T	8557.34	-0.15905	0.0875137	-1.81743	0.0691507	0.135763	0.895614	Non_sig
rs10807150_Ref_C	1127.22	-0.0890645	0.210474	-0.423163	0.672177	0.772542	0.940132	Non_sig
rs10821946_Non-Ref_T	5227.17	0.575923	0.110154	5.22834	1.71e-07	1.16e-06	1.49063	Sig
rs10821946_Ref_C	3193.05	0.663492	0.129545	5.12169	3.03e-07	1.99e-06	1.58391	Sig
rs10821949_Non-Ref_C	15343.8	0.0660813	0.0743911	0.888295	0.374382	0.504888	1.04687	Non_sig
rs10821949_Ref_T	8282.14	-0.149105	0.102101	-1.46036	0.14419	0.243482	0.90181	Non_sig
rs10821950_Non-Ref_C	2804.71	-0.454228	0.14026	-3.23848	0.0012017	0.00431193	0.729901	Sig
rs10821950_Ref_T	6901.3	-0.512126	0.107949	-4.74417	2.09e-06	1.23e-05	0.701188	Sig
rs10821952_Non-Ref_A	3287.76	-0.34448	0.138255	-2.49163	0.0127157	0.0336043	0.787592	Sig
rs10821952_Ref_T	1817.88	-0.200202	0.174387	-1.14803	0.250957	0.372606	0.870429	Non_sig
rs10845605_Non-Ref_C	2923.71	0.00118833	0.135227	0.00878771	0.992989	0.994315	1.00082	Non_sig
rs10845605_Ref_T	5697.67	-0.0952363	0.100586	-0.946818	0.343731	0.47368	0.936119	Non_sig
rs10845606_Non-Ref_A	5367.79	-0.408581	0.118941	-3.43517	0.000592177	0.0022819	0.753364	Sig
rs10845606_Ref_C	2729.91	-0.128046	0.13855	-0.924188	0.355388	0.485752	0.91507	Non_sig
rs10845607_Non-Ref_T	3700.37	-0.11671	0.13084	-0.892007	0.372389	0.503224	0.922288	Non_sig
rs10845607_Ref_C	7870.71	-0.108498	0.0905984	-1.19757	0.231083	0.349584	0.927553	Non_sig
rs10845609_Non-Ref_A	16152.9	-0.192711	0.0718317	-2.68281	0.00730056	0.0210077	0.87496	Sig
rs10845609_Ref_T	11054.9	-0.300186	0.0919025	-3.26635	0.00108944	0.0039572	0.812148	Sig
rs10845610_Non-Ref_A	6656.35	-0.197412	0.105453	-1.87204	0.0612012	0.122719	0.872113	Non_sig
rs10845610_Ref_G	4737.13	-0.194518	0.113035	-1.72087	0.0852748	0.160558	0.873865	Non_sig
rs10845615_Non-Ref_A	7248.54	0.446404	0.0927376	4.81362	1.48e-06	8.88e-06	1.36264	Sig
rs10845615_Ref_G	13088.8	0.396245	0.081217	4.87884	1.07e-06	6.53e-06	1.31608	Sig
rs10847691_Non-Ref_A	12481.9	0.14305	0.0886455	1.61373	0.106587	0.191971	1.10424	Non_sig
rs10847691_Ref_G	12336.5	0.353689	0.0811177	4.3602	1.3e-05	6.86e-05	1.27782	Sig
rs10847692_Non-Ref_T	7509.09	-0.164201	0.0952914	-1.72315	0.0848616	0.160171	0.892422	Non_sig
rs10847692_Ref_A	2892.92	-0.223114	0.162253	-1.3751	0.169101	0.275934	0.856714	Non_sig
rs10847695_Non-Ref_T	5881.15	0.689902	0.102587	6.72506	1.76e-11	1.57e-10	1.61317	Sig
rs10847695_Ref_C	5273.12	0.616232	0.122837	5.01664	5.26e-07	3.37e-06	1.53287	Sig
rs10847696_Non-Ref_A	999.472	0.306423	0.241191	1.27046	0.203922	0.317866	1.23664	Non_sig
rs10847696_Ref_G	575.022	-0.344453	0.277128	-1.24294	0.213891	0.329849	0.787607	Non_sig
rs10847697_Non-Ref_A	6447.1	0.231404	0.0980523	2.36001	0.0182746	0.0456608	1.17398	Sig
rs10847697_Ref_G	6369.32	0.280444	0.108399	2.58714	0.00967754	0.0267675	1.21457	Sig
rs10847698_Non-Ref_C	2675.4	0.0574064	0.14603	0.393114	0.694235	0.788979	1.04059	Non_sig
rs10847698_Ref_T	2305.78	-0.125615	0.151413	-0.829618	0.406755	0.536458	0.916613	Non_sig
rs10853837_Non-Ref_A	1917.1	1.24505	0.171438	7.26241	3.8e-13	3.75e-12	2.37027	Sig
rs10853837_Ref_G	5863.38	1.11114	0.124423	8.93033	4.25e-19	5.42e-18	2.16016	Sig
rs10855133_Non-Ref-1_C	4634.02	-0.189693	0.112021	-1.69337	0.0903854	0.167739	0.876792	Non_sig
rs10855133_Non-Ref-2_T	4081.56	-0.0983959	0.125093	-0.786581	0.431527	0.560552	0.934071	Non_sig
rs10855133_Ref_G	7048.22	-0.163337	0.0945501	-1.72751	0.0840753	0.159025	0.892957	Non_sig
rs10866498_Non-Ref_T	1565.07	0.156623	0.207281	0.755608	0.449884	0.577385	1.11467	Non_sig
rs10866498_Ref_C	1489.36	0.0573176	0.202371	0.28323	0.777	0.850928	1.04053	Non_sig
rs10883848_Non-Ref_G	2323.77	-0.25853	0.151499	-1.70649	0.0879177	0.164537	0.835939	Non_sig
rs10883848_Ref_A	3065.79	-0.153335	0.125973	-1.2172	0.223527	0.340868	0.89917	Non_sig
rs10911628_Non-Ref_A	849.076	0.0923163	0.233326	0.395654	0.69236	0.787858	1.06608	Non_sig
rs10911628_Ref_C	2796.5	0.172782	0.162778	1.06146	0.288483	0.413845	1.12723	Non_sig
rs10911637_Non-Ref_A	2462.51	0.047931	0.145599	0.329199	0.742005	0.826167	1.03378	Non_sig
rs10911637_Ref_C	3060.47	0.196026	0.168442	1.16376	0.244522	0.365194	1.14554	Non_sig
rs10912576_Non-Ref_T	465.125	0.135298	0.321748	0.420509	0.674114	0.773358	1.09832	Non_sig
rs10912576_Ref_C	1916.27	0.171981	0.172212	0.998655	0.317962	0.444988	1.1266	Non_sig
rs10912579_Non-Ref_T	5279.73	-0.190174	0.1051	-1.80945	0.0703804	0.137741	0.8765	Non_sig
rs10912579_Ref_G	3811.89	-0.147361	0.116731	-1.26239	0.206808	0.320879	0.902901	Non_sig
rs10912580_Non-Ref_G	17130	0.0700129	0.0742492	0.942945	0.345709	0.475666	1.04973	Non_sig
rs10912580_Ref_A	8394.93	0.154638	0.0899051	1.72001	0.0854303	0.160706	1.11314	Non_sig
rs10912600_Non-Ref_C	1780.66	0.100002	0.184598	0.541731	0.588004	0.701129	1.07178	Non_sig
rs10912600_Ref_T	15881.8	0.0601848	0.0761533	0.790311	0.429346	0.55845	1.0426	Non_sig
rs10912602_Non-Ref_A	11220.7	-0.00245326	0.0907802	-0.0270242	0.97844	0.986357	0.998301	Non_sig
rs10912602_Ref_G	12857.4	-0.00542304	0.0862026	-0.0629105	0.949838	0.968731	0.996248	Non_sig
rs10936599_Non-Ref_T	2812	2.13713	0.168452	12.6868	6.99e-37	1.5e-35	4.39886	Sig
rs10936599_Ref_C	7739.25	1.97674	0.113468	17.421	5.72e-68	2.19e-66	3.93602	Sig
rs10936600_Non-Ref_T	29683.2	-0.13469	0.0700779	-1.92201	0.0546046	0.11151	0.910865	Non_sig
rs10936600_Ref_A	6257.73	-0.119222	0.104383	-1.14216	0.253387	0.375272	0.920684	Non_sig
rs10947540_Non-Ref_T	285.981	-0.443757	0.377995	-1.17398	0.240404	0.360171	0.735218	Non_sig
rs10947540_Ref_C	1053.71	0.159372	0.210148	0.758379	0.448224	0.575612	1.1168	Non_sig
rs10947542_Non-Ref_G	4110.82	-0.146806	0.124336	-1.18072	0.237716	0.35666	0.903248	Non_sig
rs10947542_Ref_A	3429.25	-0.353676	0.151815	-2.32965	0.0198246	0.0488062	0.782588	Sig
rs10995021_Non-Ref_A	998.845	-0.0923818	0.21092	-0.437995	0.66139	0.762688	0.937973	Non_sig
rs10995021_Ref_G	497.33	-0.0671127	0.310628	-0.216055	0.828945	0.889138	0.954546	Non_sig
rs11055013_Non-Ref_C	4309.78	-0.327674	0.118746	-2.75945	0.00578983	0.017162	0.79682	Sig
rs11055013_Ref_T	6348.53	-0.207979	0.103398	-2.01144	0.0442787	0.094824	0.865749	Non_sig
rs11055023_Non-Ref_G	6358.2	-0.102757	0.109303	-0.940114	0.347159	0.477124	0.931252	Non_sig
rs11055023_Ref_A	2530.79	-0.28452	0.154806	-1.83791	0.0660756	0.130802	0.821015	Non_sig
rs11055024_Non-Ref_G	1453.35	0.0377998	0.194282	0.194562	0.845736	0.901382	1.02655	Non_sig
rs11055024_Ref_A	2161.45	0.0530528	0.148732	0.356701	0.721315	0.811284	1.03746	Non_sig
rs11055025_Non-Ref_T	7769.25	0.31382	0.0988889	3.17346	0.00150634	0.00530082	1.24299	Sig
rs11055025_Ref_A	11466.9	0.351493	0.0926468	3.7939	0.000148298	0.000653901	1.27588	Sig
rs11059923_Non-Ref_A	1996.73	-0.348762	0.167564	-2.08136	0.0374012	0.0827226	0.785258	Non_sig
rs11059923_Ref_G	1721.19	-0.572218	0.181964	-3.14468	0.00166269	0.0057844	0.672582	Sig
rs11059926_Non-Ref_T	9744.4	-0.0805323	0.0934541	-0.861731	0.388836	0.519229	0.945709	Non_sig
rs11059926_Ref_A	6552.36	-0.248518	0.111616	-2.22654	0.0259777	0.0611867	0.841761	Non_sig
rs11059927_Non-Ref_C	3243.53	-0.0727435	0.12371	-0.588014	0.556523	0.672379	0.950828	Non_sig
rs11059927_Ref_T	2384.86	0.181451	0.17313	1.04806	0.294611	0.420756	1.13402	Non_sig
rs11059928_Non-Ref_T	1410.39	-0.0208081	0.181607	-0.114578	0.90878	0.941562	0.98568	Non_sig
rs11059928_Ref_A	1755.12	-0.145947	0.175283	-0.832637	0.405049	0.535222	0.903786	Non_sig
rs11059929_Non-Ref_A	11781	1.12009	0.0942719	11.8814	1.48e-32	2.87e-31	2.1736	Sig
rs11059929_Ref_G	9452.78	1.12431	0.0891084	12.6173	1.7e-36	3.61e-35	2.17997	Sig
rs11059930_Non-Ref_C	4270.2	-0.378964	0.126506	-2.99563	0.00273881	0.00895755	0.768989	Sig
rs11059930_Ref_T	9340.44	-0.336921	0.0856358	-3.93434	8.34e-05	0.000384521	0.791729	Sig
rs11059933_Non-Ref_C	2658.79	-0.0750373	0.169556	-0.442553	0.658089	0.760123	0.949318	Non_sig
rs11059933_Ref_T	2898.74	-0.15979	0.146327	-1.092	0.274831	0.39959	0.895155	Non_sig
rs11065979_Non-Ref_T	742.077	-0.549247	0.260773	-2.10623	0.0351845	0.0785762	0.683377	Non_sig
rs11065979_Ref_C	959.979	-0.719635	0.280285	-2.56751	0.0102431	0.0279902	0.607251	Sig
rs11073328_Non-Ref_T	851.804	0.153705	0.265104	0.579791	0.562055	0.677217	1.11242	Non_sig
rs11073328_Ref_C	826.543	-0.555178	0.248114	-2.23759	0.0252477	0.059671	0.680573	Non_sig
rs11080327_Non-Ref_A	251473	5.42959	0.241927	22.4431	1.5e-111	9.28e-110	43.0993	Sig
rs11080327_Ref_G	7326.33	0.887424	0.107009	8.29298	1.1e-16	1.29e-15	1.84987	Sig
rs1108709_Non-Ref_C	2083	-0.371093	0.158467	-2.34176	0.0191929	0.0475721	0.773196	Sig
rs1108709_Ref_T	2065.45	-0.323171	0.153121	-2.11056	0.0348104	0.0779372	0.799311	Non_sig
rs11091518_Non-Ref_C	4334.37	-0.305264	0.136251	-2.24046	0.0250611	0.0593433	0.809294	Non_sig
rs11091518_Ref_T	3854.63	-0.307912	0.118903	-2.5896	0.00960878	0.0266651	0.80781	Sig
rs11091578_Non-Ref_C	3714.81	0.04253	0.136857	0.310761	0.755982	0.834326	1.02992	Non_sig
rs11091578_Ref_G	3820.03	0.144901	0.119497	1.21259	0.225287	0.342906	1.10565	Non_sig
rs11091590_Non-Ref_C	2679.5	-0.216469	0.141328	-1.53167	0.125603	0.21896	0.86067	Non_sig
rs11091590_Ref_G	1334.76	-0.358202	0.200594	-1.78571	0.0741468	0.143662	0.780136	Non_sig
rs11091598_Non-Ref_T	9804.28	-0.25037	0.100374	-2.49436	0.0126184	0.033412	0.840681	Sig
rs11091598_Ref_G	5875.53	-0.392819	0.107916	-3.64005	0.00027259	0.00113882	0.76164	Sig
rs11091623_Non-Ref_A	3812.82	0.0178847	0.140199	0.127566	0.898493	0.935489	1.01247	Non_sig
rs11091623_Ref_C	6910.31	0.218231	0.0987263	2.21046	0.0270731	0.0632623	1.16331	Non_sig
rs1109525_Non-Ref_A	11371.4	-0.166517	0.0821963	-2.02584	0.0427807	0.092285	0.890991	Non_sig
rs1109525_Ref_G	8134.08	-0.0738204	0.0876692	-0.842033	0.399769	0.530631	0.950119	Non_sig
rs11098667_Non-Ref_G	4444.75	-0.136439	0.108732	-1.25482	0.209543	0.324433	0.909762	Non_sig
rs11098667_Ref_A	2602.78	-0.150423	0.153103	-0.982497	0.325855	0.453783	0.900986	Non_sig
rs11101558_Non-Ref_G	2449.82	0.376088	0.141217	2.66319	0.0077403	0.0221498	1.29782	Sig
rs11101558_Ref_A	2752.13	0.306818	0.146727	2.09108	0.0365205	0.0810348	1.23698	Non_sig
rs11117420_Non-Ref_C	8215.53	-0.269413	0.0868864	-3.10075	0.00193033	0.0065946	0.829657	Sig
rs11117420_Ref_G	2313.92	-0.409038	0.146214	-2.79752	0.00514966	0.0155922	0.753126	Sig
rs11117422_Non-Ref_C	3818.18	-0.58411	0.123736	-4.7206	2.35e-06	1.37e-05	0.667061	Sig
rs11117422_Ref_G	5217.81	-0.704184	0.113817	-6.18699	6.13e-10	5.07e-09	0.61379	Sig
rs11130633_Non-Ref_C	2367.51	0.331527	0.163824	2.02368	0.0430036	0.0925914	1.25834	Non_sig
rs11130633_Ref_T	2083.91	0.0225223	0.16122	0.139699	0.888898	0.929181	1.01573	Non_sig
rs111317272_Non-Ref_G	6311.76	-0.0389751	0.0993577	-0.392271	0.694858	0.789542	0.973346	Non_sig
rs111317272_Ref_C	5513.23	-0.0755674	0.114619	-0.659295	0.509707	0.631686	0.948969	Non_sig
rs111341874_Non-Ref_T	7225.51	-0.196586	0.0978636	-2.00877	0.0445613	0.0952647	0.872613	Non_sig
rs111341874_Ref_C	7614.23	-0.247324	0.0993595	-2.48918	0.0128038	0.0338019	0.842458	Sig
rs111379006_Non-Ref_A	3194.4	0.658845	0.135962	4.8458	1.26e-06	7.65e-06	1.57882	Sig
rs111379006_Ref_G	2902.57	0.607783	0.133778	4.54323	5.54e-06	3.08e-05	1.52392	Sig
rs111396994_Non-Ref_G	875.181	-0.424662	0.221404	-1.91804	0.0551056	0.112348	0.745013	Non_sig
rs111396994_Ref_A	1173.8	-0.32275	0.195685	-1.64934	0.0990789	0.181003	0.799545	Non_sig
rs111423246_Non-Ref_A	44781.6	3.52019	0.0743011	47.3774	0	0	11.4732	Sig
rs111423246_Ref_G	45195.5	3.7855	0.0716604	52.8255	0	0	13.7895	Sig
rs111425486_Non-Ref_G	8732.54	-0.0577648	0.0968661	-0.596336	0.550951	0.667467	0.960752	Non_sig
rs111425486_Ref_A	4357.43	-0.360854	0.116837	-3.08853	0.00201148	0.00685671	0.778704	Sig
rs111469562_Non-Ref_C	15931.9	0.0216149	0.0797023	0.271195	0.786241	0.857949	1.0151	Non_sig
rs111469562_Ref_T	10637.3	0.0716101	0.0950424	0.753454	0.451177	0.578925	1.05089	Non_sig
rs111567516_Non-Ref_T	7678.53	0.990568	0.094076	10.5294	6.32e-26	9.95e-25	1.98697	Sig
rs111567516_Ref_G	8121.11	0.938357	0.0956715	9.80811	1.04e-22	1.46e-21	1.91634	Sig
rs111655187_Non-Ref_A	335.119	-0.321623	0.357278	-0.900204	0.368012	0.498286	0.800169	Non_sig
rs111655187_Ref_C	957.373	-0.244375	0.227119	-1.07598	0.281937	0.407061	0.844181	Non_sig
rs111658367_Non-Ref_G	5248.38	-0.14737	0.112102	-1.31461	0.188642	0.300626	0.902895	Non_sig
rs111658367_Ref_T	5644.19	-0.13319	0.112709	-1.18171	0.23732	0.356152	0.911813	Non_sig
rs111678394_Non-Ref_C	4274.21	0.138004	0.112441	1.22734	0.219696	0.337291	1.10038	Non_sig
rs111678394_Ref_G	2737.45	0.181652	0.158861	1.14347	0.252845	0.374694	1.13418	Non_sig
rs111691913_Non-Ref_T	5526.63	-0.0741988	0.101182	-0.733319	0.463364	0.591018	0.94987	Non_sig
rs111691913_Ref_C	3784.13	-0.10881	0.131204	-0.829323	0.406921	0.536458	0.927352	Non_sig
rs111734595_Non-Ref_T	8079.82	1.2445	0.110036	11.3098	1.17e-29	2.08e-28	2.36936	Sig
rs111734595_Ref_C	11119.5	1.82916	0.084873	21.5517	5.1e-103	2.88e-101	3.5533	Sig
rs1117897_Non-Ref_G	18834.6	-0.143275	0.0719779	-1.99054	0.046532	0.0983928	0.905462	Non_sig
rs1117897_Ref_T	15459.6	-0.255315	0.0742162	-3.44015	0.000581389	0.00224732	0.837804	Sig
rs111826178_Non-Ref_T	3928.45	0.714032	0.133888	5.33304	9.66e-08	6.69e-07	1.64038	Sig
rs111826178_Ref_C	8271.31	0.764189	0.102024	7.49031	6.87e-14	7.02e-13	1.69842	Sig
rs111845187_Non-Ref_T	7838.13	1.27883	0.0949683	13.4659	2.48e-41	6.04e-40	2.42642	Sig
rs111845187_Ref_C	19219.7	1.08274	0.0831401	13.023	9.05e-39	2.04e-37	2.11805	Sig
rs11185602_Non-Ref_G	753.714	-0.312087	0.279851	-1.11519	0.264769	0.387921	0.805476	Non_sig
rs11185602_Ref_A	376.011	0.0279238	0.39158	0.0713106	0.943151	0.964289	1.01954	Non_sig
rs11185603_Non-Ref_G	14228.4	0.0242235	0.0861458	0.281192	0.778563	0.852275	1.01693	Non_sig
rs11185603_Ref_C	10610	0.0129532	0.0813679	0.159193	0.873517	0.919693	1.00902	Non_sig
rs111862642_Non-Ref_G	2958.14	-0.221277	0.136522	-1.62082	0.105056	0.189916	0.857806	Non_sig
rs111862642_Ref_C	4299.81	-0.237071	0.11143	-2.12753	0.033376	0.075406	0.848466	Non_sig
rs111880687_Non-Ref_C	3845.21	0.0413057	0.128009	0.322677	0.74694	0.828983	1.02904	Non_sig
rs111880687_Ref_G	2466.36	-0.151086	0.141667	-1.06648	0.286206	0.411786	0.900572	Non_sig
rs111883038_Non-Ref_A	10128.9	0.150761	0.0823362	1.83104	0.067094	0.13248	1.11016	Non_sig
rs111883038_Ref_C	13514.5	0.184671	0.0898984	2.05422	0.0399541	0.0874198	1.13656	Non_sig
rs111907649_Non-Ref_A	5073.63	0.0125607	0.104763	0.119896	0.904566	0.939512	1.00874	Non_sig
rs111907649_Ref_G	7265.58	-0.119894	0.0941622	-1.27327	0.202923	0.31695	0.920256	Non_sig
rs111915294_Non-Ref_T	10191.7	0.162748	0.0935164	1.74032	0.0818033	0.155756	1.11942	Non_sig
rs111915294_Ref_A	3005.59	0.191599	0.143034	1.33953	0.180398	0.290548	1.14203	Non_sig
rs11191642_Non-Ref_G	275.687	0.327386	0.513958	0.636989	0.524132	0.645181	1.25474	Non_sig
rs11191642_Ref_A	3641.65	-0.0654845	0.1558	-0.420312	0.674257	0.773358	0.955624	Non_sig
rs11191658_Non-Ref_G	4048.99	0.242408	0.118365	2.04797	0.0405625	0.0883912	1.18297	Non_sig
rs11191658_Ref_A	3977.54	0.172618	0.11696	1.47587	0.139979	0.237861	1.1271	Non_sig
rs11191660_Non-Ref_A	4532.08	-0.191238	0.128974	-1.48276	0.138138	0.235248	0.875854	Non_sig
rs11191660_Ref_G	6285.18	-0.207321	0.107232	-1.93338	0.0531893	0.109014	0.866144	Non_sig
rs11191667_Non-Ref_A	3137.81	0.603947	0.153057	3.9459	7.95e-05	0.000368355	1.51987	Sig
rs11191667_Ref_G	7066.54	0.470092	0.103952	4.52219	6.12e-06	3.38e-05	1.3852	Sig
rs11191683_Non-Ref_T	4992.4	1.18604	0.122192	9.70634	2.83e-22	3.96e-21	2.27527	Sig
rs11191683_Ref_G	10218.4	1.09634	0.0930171	11.7864	4.59e-32	8.65e-31	2.13812	Sig
rs111940435_Non-Ref_T	2870.91	0.483326	0.152233	3.17492	0.0014988	0.00528027	1.39796	Sig
rs111940435_Ref_C	3345.19	0.554389	0.146358	3.7879	0.000151924	0.000667991	1.46855	Sig
rs111944912_Non-Ref_C	3296.36	0.0236188	0.149052	0.15846	0.874094	0.919912	1.01651	Non_sig
rs111944912_Ref_T	12521.9	-0.0239541	0.0808646	-0.296224	0.767059	0.842868	0.983533	Non_sig
rs112020444_Non-Ref_T	10015.7	0.579002	0.0906691	6.38587	1.7e-10	1.45e-09	1.49382	Sig
rs112020444_Ref_C	8660.13	0.664695	0.0879483	7.55779	4.1e-14	4.26e-13	1.58523	Sig
rs112049571_Non-Ref_A	4376.62	-0.0929994	0.124585	-0.746472	0.455383	0.583356	0.937571	Non_sig
rs112049571_Ref_G	6062.06	-0.192631	0.0974173	-1.97738	0.0479984	0.100909	0.875008	Non_sig
rs112141468_Non-Ref_T	6507.96	0.626147	0.104636	5.98406	2.18e-09	1.74e-08	1.54344	Sig
rs112141468_Ref_C	5111.65	0.787198	0.12502	6.29656	3.04e-10	2.55e-09	1.72572	Sig
rs112146988_Non-Ref_T	2053.05	0.116653	0.157262	0.741778	0.458222	0.585904	1.08422	Non_sig
rs112146988_Ref_C	2564.09	-0.00476535	0.148278	-0.0321379	0.974362	0.983877	0.996702	Non_sig
rs11216982_Non-Ref_A	15719	0.278967	0.0735828	3.7912	0.000149922	0.000660125	1.21333	Sig
rs11216982_Ref_G	17421	0.267807	0.0780919	3.42938	0.000604965	0.00232824	1.20398	Sig
rs112191651_Non-Ref_T	4224.12	0.261753	0.127551	2.05214	0.0401561	0.0877	1.19894	Non_sig
rs112191651_Ref_C	3938.18	0.205929	0.116255	1.77136	0.0765012	0.147487	1.15343	Non_sig
rs11221307_Non-Ref_A	45724	0.282208	0.0658702	4.28431	1.83e-05	9.42e-05	1.21605	Sig
rs11221307_Ref_G	19936.6	0.191299	0.0704375	2.71587	0.00661025	0.0192716	1.14179	Sig
rs112238900_Non-Ref_T	1742.63	-0.382083	0.19258	-1.98402	0.0472537	0.0996046	0.767329	Non_sig
rs112238900_Ref_C	1422.69	-0.500027	0.187932	-2.66069	0.00779816	0.0222846	0.707094	Sig
rs112260932_Non-Ref_C	753.089	1.2585	0.268656	4.68444	2.81e-06	1.63e-05	2.39248	Sig
rs112260932_Ref_T	1003.38	1.233	0.254442	4.8459	1.26e-06	7.65e-06	2.35056	Sig
rs112301322_Non-Ref_G	6358.11	0.217864	0.104683	2.08118	0.0374175	0.0827293	1.16301	Non_sig
rs112301322_Ref_C	6584.8	0.490929	0.102918	4.7701	1.84e-06	1.09e-05	1.40535	Sig
rs11233746_Non-Ref_G	4209.26	0.14608	0.11662	1.25262	0.210344	0.325267	1.10656	Non_sig
rs11233746_Ref_A	3227.25	0.0327737	0.140705	0.232926	0.815819	0.881626	1.02298	Non_sig
rs11233747_Non-Ref_A	3680.58	-0.207066	0.117344	-1.76461	0.0776287	0.149336	0.866297	Non_sig
rs11233747_Ref_G	2711.02	-0.0492411	0.134325	-0.366581	0.713932	0.80473	0.966445	Non_sig
rs11233789_Non-Ref_G	2368.1	-0.211126	0.147657	-1.42985	0.152761	0.255166	0.863862	Non_sig
rs11233789_Ref_A	2643.82	-0.0516213	0.158454	-0.325782	0.744589	0.827701	0.964851	Non_sig
rs112345383_Non-Ref_T	1653	-0.125743	0.246889	-0.509312	0.610534	0.719968	0.916532	Non_sig
rs112345383_Ref_C	2498.52	-0.195369	0.140071	-1.39479	0.163079	0.268652	0.873349	Non_sig
rs11235604_Non-Ref_T	4900.5	-0.0337333	0.107418	-0.314037	0.753493	0.833112	0.976889	Non_sig
rs11235604_Ref_C	1403.61	0.0721927	0.206019	0.350418	0.726025	0.814988	1.05131	Non_sig
rs11235622_Non-Ref_T	1203.55	0.212811	0.207358	1.0263	0.304751	0.43107	1.15894	Non_sig
rs11235622_Ref_C	2999.56	-0.026347	0.127636	-0.206423	0.836461	0.894262	0.981903	Non_sig
rs11235645_Non-Ref_T	801.755	0.0793377	0.251507	0.31545	0.75242	0.83267	1.05653	Non_sig
rs11235645_Ref_C	1002.22	-0.0644413	0.25011	-0.257652	0.796676	0.865563	0.956316	Non_sig
rs11235659_Non-Ref_G	12869.6	0.000825166	0.0791439	0.0104261	0.991681	0.993603	1.00057	Non_sig
rs11235659_Ref_A	9110.15	-0.120535	0.0997867	-1.20792	0.227077	0.345036	0.919847	Non_sig
rs11235667_Non-Ref_G	10303.5	-0.105245	0.0992824	-1.06006	0.289117	0.414341	0.929647	Non_sig
rs11235667_Ref_A	8543.29	-0.10351	0.0916973	-1.12882	0.258974	0.381694	0.930766	Non_sig
rs11235672_Non-Ref_C	3723.36	-0.0992063	0.11823	-0.839098	0.401414	0.532358	0.933546	Non_sig
rs11235672_Ref_T	1853.93	-0.132434	0.168988	-0.783686	0.433224	0.56205	0.912291	Non_sig
rs112389508_Non-Ref_A	1873.5	0.0393311	0.189835	0.207186	0.835864	0.893933	1.02764	Non_sig
rs112389508_Ref_G	990.038	-0.0885713	0.224909	-0.39381	0.693721	0.788684	0.940454	Non_sig
rs112412105_Non-Ref_G	219.992	-0.811755	0.522376	-1.55397	0.120192	0.211478	0.569688	Non_sig
rs112412105_Ref_A	473.609	-0.849936	0.331047	-2.56742	0.0102459	0.0279902	0.55481	Sig
rs112415811_Non-Ref_C	7237.49	-0.140961	0.0924973	-1.52395	0.127521	0.221485	0.906915	Non_sig
rs112415811_Ref_T	9694.88	-0.127117	0.11891	-1.06902	0.28506	0.410518	0.915659	Non_sig
rs112437508_Non-Ref_A	9834.35	0.173065	0.0831723	2.0808	0.0374527	0.0827775	1.12745	Non_sig
rs112437508_Ref_G	7223.95	0.18765	0.111877	1.67728	0.0934878	0.172761	1.13891	Non_sig
rs11248061_Non-Ref_A	1065.06	0.407895	0.216429	1.88466	0.0594756	0.119801	1.32675	Non_sig
rs11248061_Ref_C	284.739	0.278711	0.398264	0.699814	0.484043	0.608635	1.21311	Non_sig
rs112497003_Non-Ref_A	7162.93	0.171706	0.0916749	1.87299	0.0610701	0.122496	1.12639	Non_sig
rs112497003_Ref_G	7352.8	0.113369	0.114627	0.989023	0.322652	0.449929	1.08175	Non_sig
rs11250086_Non-Ref_G	5562.86	0.0774885	0.100792	0.768798	0.442013	0.570352	1.05518	Non_sig
rs11250086_Ref_A	3672.76	0.130507	0.143026	0.91247	0.361521	0.491967	1.09468	Non_sig
rs11250092_Non-Ref_A	9015.13	0.155069	0.0906041	1.7115	0.0869893	0.16305	1.11347	Non_sig
rs11250092_Ref_G	2606.06	-0.368266	0.165549	-2.22452	0.0261136	0.0614134	0.774713	Non_sig
rs11250093_Non-Ref_C	3987.81	-0.195539	0.141202	-1.38482	0.166108	0.272267	0.873247	Non_sig
rs11250093_Ref_T	3873.54	-0.228553	0.11837	-1.93085	0.0535021	0.109583	0.85349	Non_sig
rs11250094_Non-Ref_C	3016.4	0.377704	0.140568	2.68698	0.00721006	0.0207859	1.29927	Sig
rs11250094_Ref_G	7480.18	0.603954	0.0932672	6.47553	9.45e-11	8.2e-10	1.51988	Sig
rs1125271_Non-Ref_T	1024.74	-0.0247263	0.211786	-0.116751	0.907057	0.941034	0.983007	Non_sig
rs1125271_Ref_C	907.562	0.171036	0.299352	0.571352	0.567761	0.681983	1.12587	Non_sig
rs112557679_Non-Ref_G	5625.28	-0.553727	0.103632	-5.34323	9.13e-08	6.34e-07	0.681258	Sig
rs112557679_Ref_A	2575.2	-0.495373	0.137306	-3.60779	0.000308819	0.00127813	0.709378	Sig
rs112561568_Non-Ref_A	208.923	-0.321336	0.441975	-0.727045	0.467199	0.594442	0.800328	Non_sig
rs112561568_Ref_G	1087.72	-0.16079	0.251823	-0.638505	0.523145	0.644478	0.894535	Non_sig
rs112563958_Non-Ref_T	6991.24	0.239434	0.0991258	2.41546	0.0157154	0.0400075	1.18053	Sig
rs112563958_Ref_C	6044.14	0.475858	0.0998472	4.76586	1.88e-06	1.11e-05	1.39075	Sig
rs112569955_Non-Ref_G	17798.8	0.59934	0.0754511	7.94342	1.97e-15	2.17e-14	1.51502	Sig
rs112569955_Ref_A	23133.5	0.159109	0.0664469	2.39454	0.0166414	0.0421402	1.1166	Sig
rs112599791_Non-Ref_A	15335.2	1.42835	0.0792292	18.0281	1.17e-72	4.76e-71	2.69138	Sig
rs112599791_Ref_G	12736.5	1.3488	0.106563	12.6573	1.02e-36	2.18e-35	2.547	Sig
rs112677036_Non-Ref_A	4638.79	-0.0561544	0.118965	-0.472025	0.636909	0.742183	0.961825	Non_sig
rs112677036_Ref_G	3265.23	-0.353613	0.144936	-2.43979	0.0146959	0.0378157	0.782622	Sig
rs112743130_Non-Ref_C	6193.85	-0.36758	0.100781	-3.64731	0.000264997	0.00110934	0.775082	Sig
rs112743130_Ref_G	5262.91	-0.283169	0.106479	-2.65938	0.00782842	0.0223504	0.821784	Sig
rs112750506_Non-Ref_G	3088.64	-0.320622	0.126447	-2.53562	0.0112248	0.0302646	0.800724	Sig
rs112750506_Ref_A	3623.98	-0.342325	0.127841	-2.67774	0.00741204	0.0213088	0.788769	Sig
rs112750995_Non-Ref_T	6295.54	0.164405	0.107708	1.5264	0.12691	0.220732	1.1207	Non_sig
rs112750995_Ref_A	4631.5	0.245662	0.118349	2.07575	0.0379174	0.0835664	1.18564	Non_sig
rs112771360_Non-Ref_G	7599.12	0.00837255	0.102156	0.0819585	0.93468	0.958726	1.00582	Non_sig
rs112771360_Ref_A	12737.2	-0.0579801	0.0788602	-0.735226	0.462202	0.59002	0.960608	Non_sig
rs112771646_Non-Ref_C	5272.55	0.396748	0.135217	2.93416	0.00334456	0.0107289	1.31654	Sig
rs112771646_Ref_A	5632.59	0.644992	0.116234	5.54907	2.87e-08	2.1e-07	1.56373	Sig
rs112783232_Non-Ref_A	4985.32	0.204171	0.118747	1.71938	0.0855461	0.160778	1.15202	Non_sig
rs112783232_Ref_G	10025.4	0.306334	0.0832958	3.67767	0.000235378	0.000996101	1.23656	Sig
rs112797570_Non-Ref_A	5291.64	0.727097	0.109182	6.65952	2.75e-11	2.45e-10	1.65531	Sig
rs112797570_Ref_G	10449.3	0.661237	0.0934057	7.07919	1.45e-12	1.39e-11	1.58144	Sig
rs112799932_Non-Ref_G	7608.52	0.149958	0.110155	1.36134	0.173406	0.281773	1.10954	Non_sig
rs112799932_Ref_T	7137.62	0.172873	0.108723	1.59003	0.111828	0.199591	1.1273	Non_sig
rs1128334_Non-Ref_T	1890.22	0.178966	0.158981	1.12571	0.260289	0.382934	1.13207	Non_sig
rs1128334_Ref_C	203.739	0.475971	0.551357	0.863272	0.387988	0.518431	1.39085	Non_sig
rs112876941_Non-Ref_T	10840.6	-0.279204	0.0835782	-3.34063	0.000835881	0.0031146	0.824046	Sig
rs112876941_Ref_A	3101.34	-0.192251	0.129619	-1.48319	0.138023	0.235155	0.875239	Non_sig
rs112928243_Non-Ref_A	406.026	-0.105585	0.345073	-0.305979	0.759621	0.836621	0.929428	Non_sig
rs112928243_Ref_G	555.391	0.135234	0.307983	0.439097	0.660592	0.761909	1.09827	Non_sig
rs112931462_Non-Ref_A	3211.21	0.0388262	0.135276	0.287015	0.774101	0.848802	1.02728	Non_sig
rs112931462_Ref_G	1680.57	0.152524	0.16894	0.902828	0.366617	0.497374	1.11151	Non_sig
rs112975146_Non-Ref_C	10007.4	-0.247166	0.0939048	-2.63209	0.0084862	0.0239202	0.84255	Sig
rs112975146_Ref_T	12355.3	-0.202021	0.0850561	-2.37515	0.0175417	0.0440423	0.869332	Sig
rs112992337_Non-Ref_G	5800.2	0.211839	0.103771	2.0414	0.041211	0.0896469	1.15816	Non_sig
rs112992337_Ref_A	6205.26	0.182693	0.105355	1.73406	0.0829076	0.157296	1.135	Non_sig
rs112994026_Non-Ref_T	9946.71	-0.286516	0.0932441	-3.07275	0.00212098	0.00719439	0.81988	Sig
rs112994026_Ref_G	3040.14	-0.295251	0.138331	-2.13438	0.0328114	0.0742656	0.814931	Non_sig
rs113064843_Non-Ref_C	7276.19	0.0448222	0.097185	0.461205	0.644651	0.749095	1.03156	Non_sig
rs113064843_Ref_T	9848.76	0.252124	0.099558	2.53243	0.0113273	0.0304748	1.19096	Sig
rs113115305_Non-Ref_C	8914.05	-0.31387	0.085037	-3.69098	0.000223389	0.000949899	0.804481	Sig
rs113115305_Ref_A	20948.9	-0.382978	0.0690195	-5.54884	2.88e-08	2.1e-07	0.766853	Sig
rs1131265_Non-Ref_C	8078.16	-0.700222	0.101155	-6.92227	4.44e-12	4.13e-11	0.615478	Sig
rs1131265_Ref_G	7309.55	-0.449564	0.0917951	-4.89747	9.71e-07	5.97e-06	0.732264	Sig
rs113153437_Non-Ref_A	5671.77	-0.0282698	0.115112	-0.245586	0.806003	0.872641	0.980596	Non_sig
rs113153437_Ref_G	4930.08	0.058219	0.125437	0.464129	0.642555	0.747499	1.04118	Non_sig
rs113159227_Non-Ref_A	6608.29	-0.084745	0.119407	-0.709716	0.47788	0.60284	0.942951	Non_sig
rs113159227_Ref_G	8007.63	0.0375169	0.0899649	0.417017	0.676666	0.775261	1.02635	Non_sig
rs1132200_Non-Ref_T	8015.25	-0.130583	0.091763	-1.42305	0.154722	0.257968	0.913462	Non_sig
rs1132200_Ref_C	6489.27	-0.173928	0.0997386	-1.74384	0.0811867	0.154836	0.886426	Non_sig
rs113233720_Non-Ref_T	446.292	0.597505	0.319822	1.86824	0.0617282	0.123456	1.5131	Non_sig
rs113233720_Ref_C	867.137	0.839462	0.230311	3.64491	0.000267489	0.00111902	1.78938	Sig
rs113253472_Non-Ref_C	1303.04	0.203732	0.20038	1.01673	0.309284	0.43609	1.15167	Non_sig
rs113253472_Ref_A	1987.33	0.0584446	0.228213	0.256096	0.797876	0.865843	1.04134	Non_sig
rs113263629_Non-Ref_T	2326.23	-0.02577	0.146831	-0.175508	0.860681	0.911828	0.982296	Non_sig
rs113263629_Ref_A	4455.62	-0.026077	0.114351	-0.228044	0.819612	0.884341	0.982087	Non_sig
rs113339491_Non-Ref_A	1856.44	1.27055	0.182035	6.97971	2.96e-12	2.79e-11	2.41253	Sig
rs113339491_Ref_G	1906.68	1.21187	0.163703	7.40287	1.33e-13	1.34e-12	2.31638	Sig
rs113348879_Non-Ref_T	8579.5	0.445243	0.0900312	4.94543	7.6e-07	4.77e-06	1.36154	Sig
rs113348879_Ref_A	11543.5	0.430198	0.0836512	5.14276	2.71e-07	1.79e-06	1.34742	Sig
rs113369293_Non-Ref_T	1353.88	-0.18789	0.194883	-0.964116	0.334988	0.464444	0.877889	Non_sig
rs113369293_Ref_C	793.016	-0.374916	0.234642	-1.59782	0.110083	0.196988	0.77115	Non_sig
rs113370572_Non-Ref_C	7696.93	-0.346887	0.0891897	-3.88932	0.000100525	0.00045423	0.786279	Sig
rs113370572_Ref_T	2379.05	-0.30855	0.145981	-2.11363	0.034547	0.0775151	0.807453	Non_sig
rs113450807_Non-Ref_A	9114.11	0.327605	0.105603	3.10223	0.00192071	0.00657621	1.25493	Sig
rs113450807_Ref_G	7759.21	0.393612	0.0946503	4.15859	3.2e-05	0.000158804	1.31368	Sig
rs113466546_Non-Ref_A	9302.23	0.68055	0.0871527	7.80871	5.78e-15	6.27e-14	1.60275	Sig
rs113466546_Ref_G	6548.2	0.608175	0.0969047	6.27601	3.47e-10	2.89e-09	1.52433	Sig
rs113479772_Non-Ref_A	14539.9	0.329696	0.0790478	4.17085	3.03e-05	0.000151465	1.25675	Sig
rs113479772_Ref_G	12766.6	0.391506	0.0810285	4.83171	1.35e-06	8.18e-06	1.31176	Sig
rs113486187_Non-Ref_A	5809.18	0.122784	0.101553	1.20906	0.226639	0.344625	1.08883	Non_sig
rs113486187_Ref_G	8024.47	0.345032	0.098139	3.51575	0.000438514	0.00174954	1.27018	Sig
rs113496608_Non-Ref_A	7274.03	-0.376964	0.108594	-3.47132	0.00051791	0.00203104	0.770056	Sig
rs113496608_Ref_G	5592.24	-0.281276	0.103192	-2.72576	0.00641545	0.0187654	0.822863	Sig
rs113528138_Non-Ref_A	10557.6	0.0353364	0.0813818	0.434205	0.66414	0.765006	1.0248	Non_sig
rs113528138_Ref_C	6850.82	-0.0331899	0.10059	-0.329951	0.741437	0.825965	0.977257	Non_sig
rs113606921_Non-Ref_C	5085.16	-0.0905386	0.103055	-0.87855	0.379645	0.509699	0.939172	Non_sig
rs113606921_Ref_T	2121.46	-0.0975953	0.171071	-0.570498	0.56834	0.682404	0.934589	Non_sig
rs113657930_Non-Ref_G	5908.45	-0.158687	0.114224	-1.38927	0.16475	0.270471	0.89584	Non_sig
rs113657930_Ref_C	7530.35	-0.143863	0.0959975	-1.49861	0.133975	0.229925	0.905092	Non_sig
rs113665284_Non-Ref_A	11197.9	1.43151	0.100205	14.2859	2.68e-46	7.11e-45	2.69729	Sig
rs113665284_Ref_G	12113.6	1.34996	0.0980364	13.77	3.86e-43	9.74e-42	2.54905	Sig
rs113730542_Non-Ref_G	6881.18	0.221246	0.0949111	2.33108	0.019749	0.0486767	1.16574	Sig
rs113730542_Ref_C	6635.66	0.298725	0.0981601	3.04325	0.0023404	0.00783162	1.23006	Sig
rs113731681_Non-Ref_T	670.064	-0.0379415	0.311979	-0.121616	0.903203	0.938762	0.974044	Non_sig
rs113731681_Ref_G	996.343	0.282723	0.265577	1.06456	0.287074	0.412462	1.21649	Non_sig
rs113812449_Non-Ref_C	9458.4	0.188397	0.0924411	2.03802	0.0415477	0.0900007	1.1395	Non_sig
rs113812449_Ref_T	6397.85	0.127992	0.0991606	1.29076	0.196788	0.310339	1.09277	Non_sig
rs113879359_Non-Ref_T	4642.57	-0.116388	0.10795	-1.07817	0.28096	0.406027	0.922494	Non_sig
rs113879359_Ref_C	9521.47	-0.101352	0.0948046	-1.06907	0.28504	0.410518	0.932159	Non_sig
rs113894104_Non-Ref_T	16040.5	1.50934	0.100268	15.053	3.3e-51	9.75e-50	2.8468	Sig
rs113894104_Ref_C	19498.8	1.47383	0.0852243	17.2935	5.27e-67	1.99e-65	2.77758	Sig
rs113945951_Non-Ref_C	5575.51	0.208432	0.109164	1.90935	0.0562165	0.11435	1.15543	Non_sig
rs113945951_Ref_T	9123.62	0.0495689	0.104767	0.473136	0.636116	0.741493	1.03496	Non_sig
rs113953388_Non-Ref_G	3807.18	0.281365	0.137908	2.04024	0.0413264	0.0898036	1.21534	Non_sig
rs113953388_Ref_A	4704.35	0.179683	0.108435	1.65706	0.0975073	0.178658	1.13263	Non_sig
rs114053509_Non-Ref_T	16409.9	0.228553	0.0729729	3.13203	0.00173603	0.00601693	1.17166	Sig
rs114053509_Ref_A	13107.7	0.204095	0.0964114	2.11692	0.0342668	0.0770258	1.15196	Non_sig
rs114085240_Non-Ref-1_A	12231.3	-0.134329	0.079025	-1.69984	0.0891619	0.166314	0.911093	Non_sig
rs114085240_Non-Ref-2_G	8416.35	-0.148001	0.0919967	-1.60876	0.107669	0.193449	0.9025	Non_sig
rs114085240_Non-Ref-3_T	4284.29	-0.0418423	0.110427	-0.378915	0.704751	0.797102	0.971414	Non_sig
rs114085240_Ref_C	16625.7	-0.0829783	0.0752671	-1.10245	0.270266	0.394246	0.944107	Non_sig
rs114094389_Non-Ref_A	14980.2	0.0217977	0.076286	0.285736	0.77508	0.849426	1.01522	Non_sig
rs114094389_Ref_T	1749.66	-0.0803216	0.162129	-0.495419	0.620305	0.728168	0.945847	Non_sig
rs114131249_Non-Ref_C	5664.58	0.0247983	0.123775	0.20035	0.841207	0.897635	1.01734	Non_sig
rs114131249_Ref_T	6680.36	-0.167452	0.106548	-1.57162	0.116039	0.205688	0.890414	Non_sig
rs114211655_Non-Ref_C	4379.92	-0.374217	0.123576	-3.02823	0.00245988	0.00818289	0.771524	Sig
rs114211655_Ref_T	3319.47	-0.329354	0.1262	-2.60979	0.00905982	0.0253185	0.795893	Sig
rs114332784_Non-Ref_T	26756.7	0.694896	0.0873	7.95986	1.72e-15	1.91e-14	1.61877	Sig
rs114332784_Ref_C	7869.68	0.569153	0.0923806	6.16096	7.23e-10	5.94e-09	1.48365	Sig
rs1143678_Non-Ref_T	2834.68	0.704208	0.153903	4.57566	4.75e-06	2.66e-05	1.62925	Sig
rs1143678_Ref_C	853.296	-0.00923989	0.225449	-0.0409844	0.967308	0.979785	0.993616	Non_sig
rs1143679_Non-Ref_A	65917.1	4.89319	0.0893121	54.7875	0	0	29.7165	Sig
rs1143679_Ref_G	82858	4.82872	0.0921333	52.4102	0	0	28.4178	Sig
rs1143683_Non-Ref_T	2756.75	1.16765	0.155792	7.49492	6.63e-14	6.8e-13	2.24645	Sig
rs1143683_Ref_C	3549.62	1.5786	0.139978	11.2775	1.69e-29	3e-28	2.98681	Sig
rs114381626_Non-Ref_A	3889.75	-0.0235876	0.114722	-0.205607	0.837098	0.894481	0.983783	Non_sig
rs114381626_Ref_C	5579.83	0.00518261	0.0999856	0.0518336	0.958661	0.975006	1.0036	Non_sig
rs114400736_Non-Ref_G	3223.31	-0.124566	0.127437	-0.97747	0.328336	0.456931	0.91728	Non_sig
rs114400736_Ref_T	4539.19	-0.0175889	0.120833	-0.145563	0.884266	0.926531	0.987882	Non_sig
rs114445571_Non-Ref_C	3951.42	-0.158647	0.128824	-1.2315	0.218135	0.335226	0.895865	Non_sig
rs114445571_Ref_A	13090.7	-0.167632	0.0767577	-2.18391	0.0289686	0.0671353	0.890303	Non_sig
rs114483762_Non-Ref_A	5546.46	-0.131277	0.100766	-1.30279	0.192647	0.305548	0.913023	Non_sig
rs114483762_Ref_G	2408.56	-0.337427	0.157035	-2.14874	0.031655	0.0720836	0.791451	Non_sig
rs114496587_Non-Ref_G	829.862	0.593402	0.254461	2.33199	0.0197011	0.0486159	1.5088	Sig
rs114496587_Ref_A	766.07	0.404957	0.250005	1.6198	0.105276	0.190196	1.32405	Non_sig
rs114572418_Non-Ref_C	6028.54	0.0861285	0.10517	0.818945	0.412818	0.542036	1.06152	Non_sig
rs114572418_Ref_A	9291.69	0.283289	0.0863877	3.27928	0.00104073	0.0038003	1.21697	Sig
rs114593541_Non-Ref_T	8368.02	0.98772	0.11101	8.89762	5.71e-19	7.21e-18	1.98305	Sig
rs114593541_Ref_G	8372.77	0.839311	0.103095	8.14117	3.91e-16	4.46e-15	1.7892	Sig
rs114728009_Non-Ref_A	4944.03	-0.0533133	0.1057	-0.504384	0.613992	0.72289	0.96372	Non_sig
rs114728009_Ref_C	4780.74	-0.165991	0.129948	-1.27736	0.201475	0.315246	0.891316	Non_sig
rs114936563_Non-Ref_T	4732.01	-0.00644415	0.124299	-0.0518437	0.958653	0.975006	0.995543	Non_sig
rs114936563_Ref_C	6683.46	-0.0672496	0.133801	-0.502608	0.61524	0.723866	0.954456	Non_sig
rs11501246_Non-Ref_G	4528.69	-0.0401712	0.10934	-0.367396	0.713324	0.804483	0.97254	Non_sig
rs11501246_Ref_A	5823.06	-0.106971	0.112936	-0.947184	0.343545	0.473529	0.928536	Non_sig
rs1150752_Non-Ref_C	2121.56	0.270804	0.169126	1.60119	0.109335	0.195931	1.20648	Non_sig
rs1150752_Ref_T	2268.67	0.237481	0.172052	1.38029	0.167498	0.274112	1.17893	Non_sig
rs1150753_Non-Ref_G	5975.18	-0.330615	0.0978236	-3.3797	0.000725643	0.00275177	0.795198	Sig
rs1150753_Ref_A	7597.33	-0.382878	0.0940832	-4.06957	4.71e-05	0.00022793	0.766906	Sig
rs1150756_Non-Ref_T	1230.33	0.140181	0.210488	0.665982	0.505423	0.628008	1.10204	Non_sig
rs1150756_Ref_C	960.182	0.0719516	0.223208	0.322352	0.747186	0.829053	1.05114	Non_sig
rs1150757_Non-Ref_A	1962.59	-0.261484	0.17093	-1.52977	0.126074	0.219585	0.83423	Non_sig
rs1150757_Ref_G	708.069	-0.349623	0.292033	-1.1972	0.231227	0.349715	0.784789	Non_sig
rs115081491_Non-Ref_A	15918.1	0.214396	0.0760026	2.8209	0.00478888	0.014679	1.16022	Sig
rs115081491_Ref_G	15030.6	0.25858	0.0736159	3.51255	0.000443823	0.00176732	1.1963	Sig
rs115168423_Non-Ref_T	5715.15	-0.0388463	0.105814	-0.367118	0.713531	0.804541	0.973433	Non_sig
rs115168423_Ref_G	4587.04	-0.0563443	0.113088	-0.498234	0.618319	0.726113	0.961698	Non_sig
rs115201162_Non-Ref_T	1573.84	-0.171009	0.194336	-0.879967	0.378877	0.509156	0.888221	Non_sig
rs115201162_Ref_G	8401.07	-0.35302	0.0979871	-3.60272	0.000314902	0.0013007	0.782943	Sig
rs11530563_Non-Ref_T	5487.51	-0.355705	0.121143	-2.93624	0.00332214	0.010668	0.781488	Sig
rs11530563_Ref_C	3349.55	-0.249589	0.123657	-2.01839	0.0435505	0.0934904	0.841136	Non_sig
rs11532015_Non-Ref_A	10082.9	-0.0677849	0.0997681	-0.679425	0.496869	0.621487	0.954102	Non_sig
rs11532015_Ref_G	4708.11	-0.0447285	0.107035	-0.417887	0.67603	0.774849	0.969472	Non_sig
rs11537150_Non-Ref_G	2706.3	-0.330563	0.171365	-1.929	0.0537305	0.109978	0.795226	Non_sig
rs11537150_Ref_A	3243.73	-0.422142	0.135827	-3.10793	0.00188401	0.00647196	0.746316	Sig
rs115436341_Non-Ref_C	7161.82	-0.287641	0.0914204	-3.14635	0.00165322	0.00575889	0.819241	Sig
rs115436341_Ref_T	7942.33	-0.203979	0.0946176	-2.15582	0.0310978	0.0710702	0.868153	Non_sig
rs11546509_Non-Ref-1_C	7930.92	-0.22023	0.111711	-1.97143	0.048675	0.10202	0.858429	Non_sig
rs11546509_Non-Ref-2_G	4413.59	-0.319221	0.115358	-2.76722	0.00565361	0.0168306	0.801502	Sig
rs11546509_Non-Ref-3_T	6276.98	-0.141505	0.107045	-1.32191	0.186197	0.297569	0.906573	Non_sig
rs11546509_Ref_A	6928.77	-0.371684	0.0972687	-3.82121	0.000132797	0.000590168	0.77288	Sig
rs115530862_Non-Ref_T	399.421	-0.355347	0.33171	-1.07126	0.284053	0.409543	0.781681	Non_sig
rs115530862_Ref_G	390.604	0.371727	0.3576	1.03951	0.298569	0.42465	1.2939	Non_sig
rs115531193_Non-Ref_A	4354.27	-0.0835913	0.116758	-0.715934	0.474032	0.600183	0.943706	Non_sig
rs115531193_Ref_T	2693.53	0.00197628	0.137915	0.0143297	0.988567	0.991604	1.00137	Non_sig
rs115548805_Non-Ref_G	7026.28	-0.0945698	0.103879	-0.910383	0.36262	0.492814	0.936551	Non_sig
rs115548805_Ref_A	471.435	-0.0899235	0.303917	-0.295882	0.76732	0.842981	0.939573	Non_sig
rs11560856_Non-Ref_T	1424.68	-0.330561	0.184579	-1.79089	0.073311	0.142393	0.795227	Non_sig
rs11560856_Ref_C	11914.2	-0.186637	0.0799234	-2.3352	0.0195331	0.0483379	0.878652	Sig
rs115639989_Non-Ref_G	5521.89	0.0622804	0.107862	0.577406	0.563666	0.678235	1.04411	Non_sig
rs115639989_Ref_A	6297.41	0.0283642	0.0984755	0.288033	0.773322	0.848247	1.01986	Non_sig
rs11576547_Non-Ref_C	2217.44	0.0508023	0.153793	0.330328	0.741152	0.825809	1.03584	Non_sig
rs11576547_Ref_T	8710.3	-0.075008	0.0950102	-0.789473	0.429836	0.558823	0.949337	Non_sig
rs11577537_Non-Ref_A	5618.84	1.6027	0.107461	14.9143	2.66e-50	7.68e-49	3.0371	Sig
rs11577537_Ref_G	10290.5	1.67213	0.0940272	17.7835	9.49e-71	3.73e-69	3.18685	Sig
rs11577727_Non-Ref_G	3878.02	0.34198	0.13594	2.51567	0.0118806	0.0317705	1.2675	Sig
rs11577727_Ref_A	4277.11	0.143754	0.143921	0.99884	0.317872	0.444964	1.10478	Non_sig
rs115799319_Non-Ref_A	5711.83	0.340473	0.125727	2.70804	0.00676828	0.0196676	1.26617	Sig
rs115799319_Ref_G	4751.35	0.391426	0.113725	3.44186	0.000577728	0.00223455	1.31169	Sig
rs115814834_Non-Ref_C	3102.06	1.02185	0.130412	7.83552	4.67e-15	5.12e-14	2.03052	Sig
rs115814834_Ref_G	1648.07	0.965135	0.193769	4.98084	6.33e-07	4.02e-06	1.95225	Sig
rs115873443_Non-Ref_A	7273.99	-0.145766	0.0951467	-1.53201	0.12552	0.218957	0.903899	Non_sig
rs115873443_Ref_G	2085.47	-0.00471445	0.194224	-0.0242733	0.980635	0.987639	0.996738	Non_sig
rs11595341_Non-Ref_C	1620.75	0.0204693	0.173663	0.117868	0.906172	0.940588	1.01429	Non_sig
rs11595341_Ref_G	5141.23	-0.110951	0.108545	-1.02217	0.3067	0.433136	0.925977	Non_sig
rs115985681_Non-Ref_A	2615.77	-0.443358	0.134452	-3.29753	0.000975408	0.00357438	0.735421	Sig
rs115985681_Ref_T	11279.8	-0.223153	0.0864708	-2.58068	0.00986056	0.0271889	0.856691	Sig
rs11600355_Non-Ref_C	2294.87	2.27637	0.169797	13.4064	5.55e-41	1.33e-39	4.84458	Sig
rs11600355_Ref_T	2110.46	1.87696	0.168293	11.1529	6.93e-29	1.19e-27	3.673	Sig
rs11600569_Non-Ref_G	8371.64	-0.341487	0.0970901	-3.51722	0.000436096	0.00174102	0.789227	Sig
rs11600569_Ref_C	4834.58	-0.423455	0.120577	-3.51189	0.000444928	0.00177058	0.745637	Sig
rs116007403_Non-Ref_C	6967.48	1.39351	0.0967917	14.397	5.4e-47	1.44e-45	2.62717	Sig
rs116007403_Ref_A	21861.2	1.67214	0.0729459	22.923	2.74e-116	1.79e-114	3.18686	Sig
rs11600860_Non-Ref_C	13052.4	1.48107	0.0865068	17.1209	1.04e-65	3.83e-64	2.79156	Sig
rs11600860_Ref_T	10496.9	1.1522	0.0904879	12.7332	3.87e-37	8.39e-36	2.22252	Sig
rs11602895_Non-Ref_G	819.66	-0.295584	0.249701	-1.18375	0.236511	0.355633	0.814742	Non_sig
rs11602895_Ref_A	724.391	-0.0926842	0.301002	-0.307919	0.758144	0.835737	0.937776	Non_sig
rs11603330_Non-Ref_A	9007.87	-0.0344965	0.105171	-0.328003	0.742909	0.826945	0.976372	Non_sig
rs11603330_Ref_C	8221.83	-0.114408	0.0957392	-1.195	0.232087	0.350589	0.923761	Non_sig
rs116036477_Non-Ref_T	4142.69	-0.105579	0.126951	-0.831647	0.405608	0.535631	0.929432	Non_sig
rs116036477_Ref_C	1592.28	-0.280392	0.180421	-1.5541	0.120161	0.211478	0.823368	Non_sig
rs11604642_Non-Ref_G	3803.05	-0.548109	0.115321	-4.75289	2.01e-06	1.18e-05	0.683916	Sig
rs11604642_Ref_A	5016.99	-0.35981	0.129398	-2.78064	0.0054252	0.0162756	0.779267	Sig
rs11606033_Non-Ref_G	9307.97	-0.282389	0.0835668	-3.3792	0.000726964	0.00275509	0.822228	Sig
rs11606033_Ref_A	7378.22	-0.248629	0.11581	-2.14687	0.0318037	0.0723543	0.841696	Non_sig
rs11606611_Non-Ref_G	13526	1.30452	0.0816662	15.9738	1.95e-57	6.36e-56	2.47001	Sig
rs11606611_Ref_C	13651.9	1.39976	0.0878257	15.9379	3.46e-57	1.12e-55	2.63857	Sig
rs11606612_Non-Ref_A	6635.85	1.26873	0.104526	12.1379	6.65e-34	1.33e-32	2.4095	Sig
rs11606612_Ref_C	13491.7	1.42468	0.0793116	17.963	3.79e-72	1.53e-70	2.68455	Sig
rs11606631_Non-Ref_A	34636.6	3.89741	0.091843	42.4356	0	0	14.9018	Sig
rs11606631_Ref_C	11922.8	3.90489	0.121701	32.086	6.92e-226	8.76e-224	14.9792	Sig
rs116215507_Non-Ref_C	10795.4	0.28782	0.082196	3.50163	0.000462414	0.00183077	1.22079	Sig
rs116215507_Ref_T	7388	0.256437	0.0910299	2.81707	0.00484639	0.0148186	1.19453	Sig
rs116298659_Non-Ref_G	6409.39	-0.217829	0.100224	-2.17343	0.0297477	0.0684296	0.859858	Non_sig
rs116298659_Ref_A	9007.47	-0.163765	0.0948529	-1.72651	0.0842552	0.159172	0.892692	Non_sig
rs116300693_Non-Ref_T	5049.38	-0.113081	0.106398	-1.0628	0.287871	0.41351	0.924612	Non_sig
rs116300693_Ref_C	3148.04	-0.00607929	0.15203	-0.0399873	0.968103	0.97995	0.995795	Non_sig
rs1163073_Non-Ref_C	968.212	-0.508218	0.305585	-1.6631	0.0962925	0.176797	0.70309	Non_sig
rs1163073_Ref_T	809.339	0.024615	0.256436	0.0959887	0.92353	0.951366	1.01721	Non_sig
rs116333669_Non-Ref_C	11248.8	0.26234	0.0807371	3.24931	0.00115685	0.00417516	1.19942	Sig
rs116333669_Ref_T	3924.32	0.167466	0.121155	1.38224	0.166897	0.27335	1.12308	Non_sig
rs11641153_Non-Ref_G	3237.83	-0.134231	0.128944	-1.04101	0.297872	0.423853	0.911155	Non_sig
rs11641153_Ref_A	1261.3	0.191674	0.19699	0.97301	0.330548	0.459494	1.14209	Non_sig
rs11641155_Non-Ref_G	4210.91	-0.0162649	0.117835	-0.138031	0.890216	0.929635	0.988789	Non_sig
rs11641155_Ref_A	5003.68	-0.012618	0.105808	-0.119254	0.905074	0.939762	0.991292	Non_sig
rs11644034_Non-Ref_A	4233.71	-0.483541	0.122666	-3.94195	8.08e-05	0.000373638	0.71522	Sig
rs11644034_Ref_G	2413.13	-0.567575	0.145375	-3.90421	9.45e-05	0.000430608	0.67475	Sig
rs11648679_Non-Ref-1_C	10042	0.384355	0.0866275	4.43687	9.13e-06	4.94e-05	1.30528	Sig
rs11648679_Non-Ref-2_G	5758.83	0.438319	0.105248	4.16461	3.12e-05	0.000155165	1.35502	Sig
rs11648679_Ref_A	10579.6	0.277771	0.092872	2.9909	0.00278154	0.00908726	1.21232	Sig
rs116523939_Non-Ref_C	4076.38	0.303521	0.116213	2.61177	0.00900754	0.0252065	1.23415	Sig
rs116523939_Ref_A	4428.18	0.394323	0.115882	3.40278	0.000667037	0.00255293	1.31433	Sig
rs116657731_Non-Ref_A	720.818	0.495246	0.267606	1.85065	0.0642196	0.127698	1.40956	Non_sig
rs116657731_Ref_G	1378.04	0.499361	0.201872	2.47365	0.013374	0.0348866	1.41359	Sig
rs116667074_Non-Ref_T	8040.2	-0.283676	0.0934738	-3.03482	0.00240683	0.00802364	0.821495	Sig
rs116667074_Ref_C	10828.2	-0.277045	0.084917	-3.26255	0.00110416	0.00399663	0.825279	Sig
rs116682981_Non-Ref_G	3242.16	-0.425138	0.122807	-3.46184	0.000536487	0.00209068	0.744767	Sig
rs116682981_Ref_A	2188.31	-0.459731	0.14976	-3.06978	0.00214218	0.0072544	0.727122	Sig
rs116766233_Non-Ref_C	9806.02	-0.308456	0.091243	-3.3806	0.000723274	0.00274664	0.807505	Sig
rs116766233_Ref_T	6643.42	-0.293007	0.0951083	-3.08077	0.00206465	0.00701485	0.816199	Sig
rs116798606_Non-Ref_T	2686.51	0.270355	0.165698	1.63161	0.102761	0.186585	1.2061	Non_sig
rs116798606_Ref_C	3127.34	-0.079452	0.128926	-0.616262	0.537721	0.657215	0.946417	Non_sig
rs11697848_Non-Ref_T	22542.5	4.14602	0.0983453	42.1577	0	0	17.7042	Sig
rs11697848_Ref_C	21354.3	4.1206	0.0933811	44.1267	0	0	17.395	Sig
rs11698676_Non-Ref_T	20355.4	0.695286	0.0812153	8.56102	1.12e-17	1.36e-16	1.61921	Sig
rs11698676_Ref_G	17733.1	0.856767	0.0901849	9.50012	2.1e-21	2.86e-20	1.81098	Sig
rs117026326_Non-Ref-1_A	6927.59	0.0421711	0.0945476	0.446031	0.655575	0.758238	1.02966	Non_sig
rs117026326_Non-Ref-2_G	13851.5	0.323409	0.0765778	4.22328	2.41e-05	0.000121642	1.25128	Sig
rs117026326_Non-Ref-3_T	3714.95	0.153248	0.129316	1.18507	0.235989	0.35553	1.11207	Non_sig
rs117026326_Ref_C	13494.4	0.178039	0.0819685	2.17204	0.0298527	0.0685696	1.13134	Non_sig
rs11702929_Non-Ref_C	101798	4.62176	0.0675376	68.4325	0	0	24.6201	Sig
rs11702929_Ref_T	25942.9	3.17479	0.0791623	40.1048	0	0	9.03042	Sig
rs117045038_Non-Ref_T	2937.12	0.0192281	0.140961	0.136407	0.891499	0.930338	1.01342	Non_sig
rs117045038_Ref_C	1370.44	-0.1886	0.183046	-1.03035	0.302848	0.429192	0.877457	Non_sig
rs117045390_Non-Ref_T	8080.33	0.172248	0.115187	1.49537	0.134817	0.231051	1.12681	Non_sig
rs117045390_Ref_C	6146.76	0.12473	0.0972189	1.28298	0.199499	0.312569	1.0903	Non_sig
rs11708713_Non-Ref_A	20437.6	0.94435	0.0693377	13.6196	3.06e-42	7.63e-41	1.92432	Sig
rs11708713_Ref_G	11300.3	0.945968	0.0820814	11.5248	9.9e-31	1.83e-29	1.92648	Sig
rs11711621_Non-Ref_T	14081.9	0.488126	0.0780956	6.25036	4.1e-10	3.41e-09	1.40262	Sig
rs11711621_Ref_C	9407.64	0.111039	0.0873427	1.2713	0.203622	0.317644	1.08001	Non_sig
rs11716424_Non-Ref_G	6685.96	0.910286	0.104059	8.74776	2.18e-18	2.71e-17	1.87942	Sig
rs11716424_Ref_A	8096.58	0.959869	0.100362	9.56408	1.13e-21	1.56e-20	1.94513	Sig
rs11716451_Non-Ref_G	2485.38	0.515633	0.148753	3.46637	0.000527545	0.00206101	1.42962	Sig
rs11716451_Ref_A	5395.26	0.685502	0.122936	5.57611	2.46e-08	1.81e-07	1.60826	Sig
rs11724804_Non-Ref_A	2615.05	-0.217591	0.139632	-1.55831	0.119159	0.210018	0.86	Non_sig
rs11724804_Ref_G	2176.06	-0.222518	0.171661	-1.29627	0.194884	0.307905	0.857068	Non_sig
rs11729622_Non-Ref_T	10495.5	0.321395	0.0862413	3.72669	0.000194007	0.000833978	1.24954	Sig
rs11729622_Ref_C	9896.13	0.323532	0.0866978	3.73173	0.000190173	0.000822182	1.25139	Sig
rs117324973_Non-Ref_T	4716.15	-0.418156	0.107089	-3.90475	9.43e-05	0.000429961	0.74838	Sig
rs117324973_Ref_C	4280.12	-0.415401	0.112989	-3.67648	0.000236477	0.00099939	0.749811	Sig
rs117436392_Non-Ref_A	8531.72	1.53213	0.110786	13.8297	1.69e-43	4.33e-42	2.89212	Sig
rs117436392_Ref_G	9068.63	1.35372	0.0934664	14.4835	1.54e-47	4.16e-46	2.5557	Sig
rs117447227_Non-Ref_T	1678.93	0.23704	0.168438	1.40728	0.159345	0.263479	1.17857	Non_sig
rs117447227_Ref_C	2854.63	0.924867	0.138936	6.65678	2.8e-11	2.49e-10	1.89851	Sig
rs117527774_Non-Ref_G	7595.73	-0.134132	0.0921772	-1.45516	0.145626	0.245574	0.911218	Non_sig
rs117527774_Ref_A	8322.98	-0.14026	0.0909812	-1.54164	0.123161	0.215661	0.907355	Non_sig
rs11773763_Non-Ref_T	10344.2	-0.291202	0.098795	-2.94754	0.00320317	0.0103341	0.817221	Sig
rs11773763_Ref_C	18530.2	-0.234212	0.0829232	-2.82445	0.0047362	0.0145549	0.850149	Sig
rs11777007_Non-Ref_T	8085.84	0.0698426	0.104265	0.669857	0.502949	0.626306	1.0496	Non_sig
rs11777007_Ref_C	8573.05	0.293345	0.087972	3.33452	0.000854462	0.00317405	1.22548	Sig
rs11783247_Non-Ref_T	236.269	-0.236813	0.536497	-0.441407	0.658918	0.760686	0.848618	Non_sig
rs11783247_Ref_C	163.422	-0.322943	0.560242	-0.576434	0.564322	0.678498	0.799437	Non_sig
rs11783749_Non-Ref_A	10284.2	0.119934	0.08818	1.36011	0.173795	0.282184	1.08669	Non_sig
rs11783749_Ref_G	4122.67	0.043045	0.119031	0.361627	0.717631	0.808019	1.03029	Non_sig
rs117846478_Non-Ref_G	5768.24	0.139611	0.116654	1.19679	0.231386	0.349871	1.10161	Non_sig
rs117846478_Ref_A	4049.53	0.30503	0.125758	2.42554	0.0152858	0.0390181	1.23544	Sig
rs117900399_Non-Ref_G	4171.58	0.324153	0.126028	2.57208	0.010109	0.0277015	1.25193	Sig
rs117900399_Ref_A	3473.27	0.126703	0.124704	1.01603	0.309616	0.43636	1.0918	Non_sig
rs117940375_Non-Ref_T	3577.85	-0.383016	0.146803	-2.60905	0.00907938	0.0253618	0.766833	Sig
rs117940375_Ref_C	5138.86	-0.241068	0.11392	-2.11612	0.0343344	0.0771498	0.846119	Non_sig
rs11795678_Non-Ref_A	95.3262	0.00451052	0.772557	0.00583843	0.995342	0.995984	1.00313	Non_sig
rs11795678_Ref_G	425.063	0.0558362	0.336312	0.166025	0.868137	0.916753	1.03946	Non_sig
rs11796849_Non-Ref_T	2941.75	0.0911613	0.131075	0.695492	0.486747	0.611415	1.06523	Non_sig
rs11796849_Ref_C	9719.92	0.129288	0.0934305	1.38379	0.166424	0.272714	1.09375	Non_sig
rs11796850_Non-Ref_G	6149.81	0.193432	0.105713	1.82978	0.0672829	0.132761	1.14348	Non_sig
rs11796850_Ref_C	7248.7	0.255348	0.0972493	2.6257	0.00864703	0.0243249	1.19362	Sig
rs11796955_Non-Ref_G	492.109	0.424656	0.359133	1.18245	0.237028	0.355801	1.34225	Non_sig
rs11796955_Ref_C	1565.34	-0.100829	0.207789	-0.485249	0.627499	0.733561	0.932497	Non_sig
rs11797562_Non-Ref_A	5863.94	1.56159	0.122117	12.7877	1.92e-37	4.2e-36	2.95179	Sig
rs11797562_Ref_C	11989.1	2.74372	0.0994317	27.594	1.31e-167	1.18e-165	6.69795	Sig
rs11802759_Non-Ref_G	7259.95	0.785405	0.109466	7.17487	7.24e-13	7.06e-12	1.72358	Sig
rs11802759_Ref_A	16740.1	0.855651	0.0743812	11.5036	1.27e-30	2.33e-29	1.80958	Sig
rs11802979_Non-Ref_T	3972.38	-0.132869	0.119852	-1.1086	0.267601	0.391307	0.912016	Non_sig
rs11802979_Ref_C	6590.17	-0.0543844	0.131111	-0.414798	0.67829	0.776547	0.963005	Non_sig
rs118070805_Non-Ref_G	1128.38	-0.0946866	0.211421	-0.447858	0.654256	0.757276	0.936476	Non_sig
rs118070805_Ref_A	1348.5	-0.013711	0.182002	-0.0753343	0.939949	0.961967	0.990541	Non_sig
rs118126443_Non-Ref_C	91966.7	5.26304	0.0897844	58.6186	0	0	38.4001	Sig
rs118126443_Ref_T	115177	5.30161	0.0863537	61.3941	0	0	39.4405	Sig
rs118138242_Non-Ref_G	3377.25	0.290984	0.125414	2.3202	0.0203302	0.049873	1.22347	Sig
rs118138242_Ref_C	3081.43	0.322864	0.128069	2.52101	0.0117019	0.0313871	1.25081	Sig
rs118191427_Non-Ref_A	2382.48	-0.0573622	0.140745	-0.407562	0.683595	0.780318	0.96102	Non_sig
rs118191427_Ref_G	4333.73	-0.0740386	0.111071	-0.666589	0.505035	0.627777	0.949975	Non_sig
rs11844621_Non-Ref_G	17718	0.379815	0.0760802	4.9923	5.97e-07	3.8e-06	1.30117	Sig
rs11844621_Ref_A	6255.74	0.330831	0.0965274	3.42732	0.000609562	0.00234162	1.25774	Sig
rs11844622_Non-Ref_C	12853.6	0.197177	0.0825914	2.38738	0.016969	0.0427841	1.14645	Sig
rs11844622_Ref_A	13395.3	0.146656	0.0843378	1.73891	0.0820504	0.156052	1.107	Non_sig
rs11845506_Non-Ref_A	3956.56	-0.530106	0.13662	-3.88014	0.000104396	0.000470349	0.692504	Sig
rs11845506_Ref_C	4205.44	-0.361962	0.114419	-3.16347	0.00155903	0.00545951	0.778106	Sig
rs11845568_Non-Ref_C	6696.78	-0.474317	0.11062	-4.28779	1.8e-05	9.28e-05	0.719808	Sig
rs11845568_Ref_G	7085.47	-0.582011	0.092441	-6.29602	3.05e-10	2.56e-09	0.668032	Sig
rs11845614_Non-Ref_A	3135.94	-0.414009	0.137247	-3.01652	0.00255694	0.00846945	0.750535	Sig
rs11845614_Ref_C	1694.95	-0.513979	0.202563	-2.53737	0.0111688	0.0301529	0.700289	Sig
rs11845777_Non-Ref_A	2055.06	0.0630154	0.154499	0.407868	0.683371	0.780205	1.04465	Non_sig
rs11845777_Ref_G	3184.32	0.392097	0.136722	2.86784	0.00413283	0.0128974	1.3123	Sig
rs11846573_Non-Ref_C	6617.41	-0.148169	0.0968127	-1.53047	0.1259	0.219343	0.902395	Non_sig
rs11846573_Ref_T	6505.31	-0.0259658	0.0943872	-0.275099	0.78324	0.855949	0.982163	Non_sig
rs11847135_Non-Ref_C	899.963	-0.244773	0.229705	-1.0656	0.286607	0.412076	0.843949	Non_sig
rs11847135_Ref_A	2972.49	-0.0974137	0.148442	-0.65624	0.51167	0.633234	0.934707	Non_sig
rs11847992_Non-Ref_G	3954.09	-0.38605	0.127069	-3.0381	0.00238071	0.00794937	0.765222	Sig
rs11847992_Ref_A	3866.65	-0.213692	0.125877	-1.69763	0.0895778	0.166778	0.862328	Non_sig
rs11848030_Non-Ref_C	351.114	-0.419654	0.362718	-1.15697	0.247284	0.368432	0.747604	Non_sig
rs11848030_Ref_A	822.813	-0.274607	0.239446	-1.14684	0.251447	0.3732	0.826676	Non_sig
rs11849010_Non-Ref_C	3638.35	0.0417968	0.121483	0.344054	0.730805	0.818544	1.0294	Non_sig
rs11849010_Ref_T	2693.9	-0.0175803	0.151359	-0.11615	0.907534	0.941121	0.987888	Non_sig
rs11850365_Non-Ref_T	7804.51	-0.0469953	0.0930545	-0.50503	0.613538	0.722687	0.96795	Non_sig
rs11850365_Ref_C	6199.46	-0.210009	0.100985	-2.07961	0.0375617	0.0829463	0.864532	Non_sig
rs11850486_Non-Ref_T	1419.29	-0.22697	0.227205	-0.998967	0.317811	0.444964	0.854427	Non_sig
rs11850486_Ref_C	1669.56	-0.0990618	0.168838	-0.586727	0.557387	0.672899	0.93364	Non_sig
rs11851566_Non-Ref_A	4022.86	-0.485471	0.141	-3.44306	0.000575171	0.00222605	0.714264	Sig
rs11851566_Ref_G	3796.03	-0.374736	0.119873	-3.12611	0.00177133	0.00612561	0.771247	Sig
rs11851847_Non-Ref_C	6091.16	0.0510402	0.102171	0.499555	0.617389	0.725157	1.03601	Non_sig
rs11851847_Ref_A	5658	0.00386142	0.112267	0.0343948	0.972562	0.982635	1.00268	Non_sig
rs11851869_Non-Ref_G	5869.6	0.229339	0.100042	2.29242	0.0218813	0.0530813	1.1723	Non_sig
rs11851869_Ref_A	3074.6	0.184849	0.151011	1.22408	0.220923	0.338171	1.1367	Non_sig
rs11851887_Non-Ref_T	8301.36	-0.373787	0.0959483	-3.89571	9.79e-05	0.000444354	0.771754	Sig
rs11851887_Ref_C	7811.06	-0.38661	0.0928274	-4.16482	3.12e-05	0.000155146	0.764925	Sig
rs11851970_Non-Ref_T	1877.08	-0.129787	0.160833	-0.806969	0.419684	0.549192	0.913966	Non_sig
rs11851970_Ref_C	2245.46	0.146235	0.145767	1.00321	0.315758	0.442704	1.10668	Non_sig
rs11859300_Non-Ref_T	5711.32	-0.219705	0.101005	-2.17519	0.0296155	0.0681969	0.858741	Non_sig
rs11859300_Ref_G	3552.76	-0.318648	0.143751	-2.21667	0.0266456	0.0624281	0.801821	Non_sig
rs11859349_Non-Ref_T	4563.28	0.870327	0.137788	6.31642	2.68e-10	2.26e-09	1.82808	Sig
rs11859349_Ref_C	5809.42	0.91284	0.102695	8.88886	6.17e-19	7.79e-18	1.88275	Sig
rs11860603_Non-Ref_C	6386.62	-0.0566711	0.111056	-0.510295	0.609845	0.719566	0.96148	Non_sig
rs11860603_Ref_T	5030.95	-0.108105	0.10574	-1.02237	0.306605	0.4331	0.927806	Non_sig
rs11860650_Non-Ref_T	11676	0.195531	0.0863346	2.26481	0.0235243	0.0562408	1.14515	Non_sig
rs11860650_Ref_C	8595.61	0.198697	0.0868136	2.28878	0.0220922	0.0534765	1.14766	Non_sig
rs11861161_Non-Ref_C	4294.28	-0.0897911	0.128011	-0.701432	0.483033	0.607947	0.939659	Non_sig
rs11861161_Ref_T	1469.2	-0.0184259	0.206014	-0.0894401	0.928732	0.954265	0.987309	Non_sig
rs11861236_Non-Ref_C	7159.81	0.769542	0.105699	7.28049	3.33e-13	3.3e-12	1.70473	Sig
rs11861236_Ref_T	13431	0.585213	0.0763715	7.66272	1.82e-14	1.92e-13	1.50026	Sig
rs11863592_Non-Ref_G	14887.7	0.0599358	0.0975669	0.614304	0.539014	0.657759	1.04242	Non_sig
rs11863592_Ref_A	14955.1	0.0983209	0.0815666	1.20541	0.228046	0.34634	1.07053	Non_sig
rs11864503_Non-Ref_C	6389.55	1.17422	0.109725	10.7014	1e-26	1.63e-25	2.2567	Sig
rs11864503_Ref_T	2033.79	1.29805	0.165001	7.86696	3.63e-15	3.99e-14	2.45897	Sig
rs11864541_Non-Ref_C	4831.74	0.29156	0.107212	2.71948	0.00653855	0.0190895	1.22396	Sig
rs11864541_Ref_T	4119.06	0.177348	0.135789	1.30606	0.191532	0.304293	1.1308	Non_sig
rs11864813_Non-Ref_T	4430.26	-0.303423	0.127457	-2.3806	0.0172847	0.0434579	0.810328	Sig
rs11864813_Ref_A	4547.17	-0.0895536	0.109774	-0.815797	0.414616	0.543822	0.939813	Non_sig
rs11865121_Non-Ref_A	3125.07	0.101981	0.129046	0.790271	0.42937	0.55845	1.07325	Non_sig
rs11865121_Ref_C	8222.07	0.159749	0.10309	1.5496	0.121238	0.213016	1.11709	Non_sig
rs11865746_Non-Ref_G	10327.7	1.13076	0.0840687	13.4504	3.06e-41	7.42e-40	2.18974	Sig
rs11865746_Ref_T	14496.1	1.05251	0.0828063	12.7105	5.17e-37	1.12e-35	2.07413	Sig
rs11880872_Non-Ref_G	43330.7	2.41369	0.0626844	38.5055	0	0	5.32836	Sig
rs11880872_Ref_A	6722.57	0.513857	0.104029	4.93953	7.83e-07	4.89e-06	1.42786	Sig
rs11889341_Non-Ref_T	3759.85	0.070035	0.117155	0.597797	0.549975	0.666545	1.04974	Non_sig
rs11889341_Ref_C	5360.03	-0.0272961	0.121626	-0.224426	0.822426	0.885692	0.981258	Non_sig
rs11931087_Non-Ref_G	6971.24	-0.203348	0.0974726	-2.08621	0.0369598	0.0818631	0.868533	Non_sig
rs11931087_Ref_A	2574.49	-0.219612	0.147343	-1.49048	0.136097	0.23273	0.858796	Non_sig
rs1194_Non-Ref_G	2584.84	0.271996	0.140607	1.93444	0.053059	0.108855	1.20748	Non_sig
rs1194_Ref_A	1125.14	0.20326	0.202827	1.00213	0.316279	0.443134	1.1513	Non_sig
rs11961041_Non-Ref_A	5092.42	0.00535388	0.106913	0.0500769	0.960061	0.97566	1.00372	Non_sig
rs11961041_Ref_T	6228.87	-0.0222652	0.0964767	-0.230784	0.817483	0.883104	0.984685	Non_sig
rs11963234_Non-Ref_A	2882.87	0.284287	0.135324	2.10079	0.0356594	0.079465	1.21781	Non_sig
rs11963234_Ref_G	6641.36	0.136849	0.110525	1.23817	0.215655	0.332073	1.0995	Non_sig
rs11966100_Non-Ref_A	1092.53	-0.516115	0.220235	-2.34347	0.0191052	0.0474114	0.699252	Sig
rs11966100_Ref_G	1778.69	-0.137055	0.2054	-0.66726	0.504606	0.627622	0.909374	Non_sig
rs11967912_Non-Ref_C	1631.51	0.00762125	0.171142	0.0445317	0.964481	0.977461	1.0053	Non_sig
rs11967912_Ref_A	2293.16	-0.158186	0.149863	-1.05553	0.291181	0.416721	0.896151	Non_sig
rs11968954_Non-Ref_T	3595.79	1.40015	0.128029	10.9362	7.73e-28	1.29e-26	2.63929	Sig
rs11968954_Ref_C	6079.31	1.37774	0.103159	13.3555	1.1e-40	2.59e-39	2.59861	Sig
rs11968972_Non-Ref_A	8348.25	-0.0751597	0.08876	-0.846775	0.397121	0.528019	0.949237	Non_sig
rs11968972_Ref_G	7955.78	0.155683	0.0962966	1.6167	0.105942	0.191121	1.11395	Non_sig
rs11985083_Non-Ref_G	8483.98	0.218811	0.0881293	2.48285	0.0130337	0.0342291	1.16377	Sig
rs11985083_Ref_C	6960.15	0.231574	0.102769	2.25334	0.0242377	0.0576795	1.17412	Non_sig
rs12007386_Non-Ref_C	5043.07	0.0189837	0.110699	0.171489	0.863839	0.913302	1.01325	Non_sig
rs12007386_Ref_T	5743.07	-0.00739948	0.110629	-0.0668858	0.946673	0.966298	0.994884	Non_sig
rs12008595_Non-Ref_C	2357.84	-0.158165	0.146409	-1.08029	0.280012	0.404846	0.896164	Non_sig
rs12008595_Ref_T	2742.24	-0.251011	0.144948	-1.73173	0.0833216	0.157937	0.840307	Non_sig
rs1201872_Non-Ref_A	5091.36	-0.269515	0.104781	-2.57217	0.0101065	0.0277015	0.829598	Sig
rs1201872_Ref_G	4573.07	-0.517976	0.109601	-4.726	2.29e-06	1.34e-05	0.698351	Sig
rs12039904_Non-Ref_T	3623.77	-0.126962	0.141187	-0.899245	0.368522	0.498868	0.915758	Non_sig
rs12039904_Ref_C	6378.7	-0.0814993	0.10856	-0.750729	0.452816	0.580788	0.945075	Non_sig
rs12046550_Non-Ref_A	3989.33	-0.230603	0.116767	-1.9749	0.048279	0.101327	0.852279	Non_sig
rs12046550_Ref_G	2741.27	-0.284207	0.141319	-2.01111	0.0443141	0.0948671	0.821193	Non_sig
rs12046961_Non-Ref_G	3371.06	0.166577	0.135071	1.23325	0.217483	0.334639	1.12239	Non_sig
rs12046961_Ref_T	1408.41	0.277935	0.199108	1.3959	0.162745	0.268173	1.21246	Non_sig
rs12048385_Non-Ref_T	19752	-0.284452	0.0725577	-3.92036	8.84e-05	0.000404822	0.821053	Sig
rs12048385_Ref_C	16254.3	-0.353423	0.0769651	-4.59199	4.39e-06	2.48e-05	0.782725	Sig
rs12060621_Non-Ref_G	4777.66	0.0639272	0.120832	0.52906	0.596764	0.708443	1.04531	Non_sig
rs12060621_Ref_C	9908.94	-0.0473418	0.0893639	-0.529764	0.596275	0.70827	0.967718	Non_sig
rs12067111_Non-Ref_C	407.654	-0.516947	0.351793	-1.46946	0.141707	0.240271	0.698849	Non_sig
rs12067111_Ref_T	300.759	0.361742	0.439196	0.823645	0.410141	0.539372	1.28498	Non_sig
rs12094196_Non-Ref_T	12178	0.456056	0.0801196	5.69219	1.25e-08	9.44e-08	1.37179	Sig
rs12094196_Ref_G	10547.3	0.269206	0.085829	3.13653	0.00170958	0.00592857	1.20514	Sig
rs12096214_Non-Ref_A	6974.32	-0.0393767	0.106217	-0.370718	0.710848	0.802566	0.973075	Non_sig
rs12096214_Ref_G	6098.89	0.0680074	0.101602	0.66935	0.503272	0.626465	1.04827	Non_sig
rs12102768_Non-Ref_A	1553.05	-0.184032	0.179661	-1.02433	0.30568	0.432188	0.88024	Non_sig
rs12102768_Ref_G	393.819	0.11529	0.404399	0.285089	0.775576	0.849819	1.08319	Non_sig
rs12102791_Non-Ref_T	3092.68	-0.231064	0.138312	-1.6706	0.094801	0.174679	0.852006	Non_sig
rs12102791_Ref_C	2155.36	0.195867	0.210767	0.929306	0.352731	0.483291	1.14541	Non_sig
rs12103025_Non-Ref_C	5856.87	-0.0716593	0.104949	-0.682802	0.494732	0.619306	0.951543	Non_sig
rs12103025_Ref_T	8240.34	0.150193	0.104066	1.44325	0.148949	0.249819	1.10972	Non_sig
rs12103174_Non-Ref_G	6801.94	0.242316	0.0952576	2.5438	0.0109655	0.029633	1.18289	Sig
rs12103174_Ref_A	3376.51	0.166813	0.128463	1.29854	0.194103	0.307277	1.12258	Non_sig
rs12111129_Non-Ref_A	12272.6	0.14101	0.0812928	1.73459	0.0828127	0.157204	1.10268	Non_sig
rs12111129_Ref_C	6904.59	0.0597317	0.103321	0.578119	0.563184	0.677919	1.04227	Non_sig
rs12123181_Non-Ref_A	26224.9	1.94325	0.0790582	24.5801	2.06e-133	1.52e-131	3.84572	Sig
rs12123181_Ref_G	17339.7	1.78994	0.0796181	22.4816	6.29e-112	3.94e-110	3.458	Sig
rs12139150_Non-Ref_C	1159.12	-0.0984076	0.200901	-0.489832	0.624253	0.731281	0.934063	Non_sig
rs12139150_Ref_G	1633.79	-0.0951013	0.208871	-0.45531	0.648886	0.752887	0.936207	Non_sig
rs12150978_Non-Ref_G	412.44	0.259767	0.354597	0.732568	0.463822	0.591237	1.19729	Non_sig
rs12150978_Ref_A	1143.03	0.440793	0.199859	2.20551	0.027418	0.063959	1.35735	Non_sig
rs12211943_Non-Ref_A	1029.07	0.713146	0.280337	2.54389	0.0109627	0.029633	1.63937	Sig
rs12211943_Ref_G	1380.98	0.357545	0.183288	1.95073	0.0510888	0.106076	1.28124	Non_sig
rs12220267_Non-Ref_T	7941.2	0.921391	0.0945224	9.74786	1.88e-22	2.65e-21	1.89394	Sig
rs12220267_Ref_C	10268.8	0.927556	0.0864778	10.7259	7.69e-27	1.26e-25	1.90205	Sig
rs12223291_Non-Ref_T	8888	0.521852	0.0975634	5.34885	8.85e-08	6.16e-07	1.4358	Sig
rs12223291_Ref_C	10357.5	0.422915	0.103344	4.0923	4.27e-05	0.000208486	1.34063	Sig
rs12229100_Non-Ref_T	3842.52	-0.192667	0.134771	-1.42958	0.152837	0.255166	0.874987	Non_sig
rs12229100_Ref_C	3331.22	-0.17336	0.134052	-1.29323	0.195932	0.309067	0.886775	Non_sig
rs12239267_Non-Ref_T	2461.34	0.0266297	0.155572	0.171172	0.864088	0.91341	1.01863	Non_sig
rs12239267_Ref_C	2754.98	0.0903214	0.147857	0.610871	0.541285	0.659648	1.06461	Non_sig
rs12278461_Non-Ref_T	1692.23	-0.26026	0.179486	-1.45003	0.147051	0.247305	0.834938	Non_sig
rs12278461_Ref_C	6121.05	-0.261907	0.112275	-2.33273	0.0196624	0.0485612	0.833985	Sig
rs12293665_Non-Ref_C	6824.3	0.32101	0.0942146	3.40722	0.000656279	0.00251486	1.2492	Sig
rs12293665_Ref_T	5301.94	0.113369	0.11216	1.01077	0.312124	0.439197	1.08175	Non_sig
rs12298615_Non-Ref_A	6048.92	0.734786	0.100981	7.2765	3.43e-13	3.38e-12	1.66415	Sig
rs12298615_Ref_G	4215.62	0.588858	0.114561	5.1401	2.75e-07	1.81e-06	1.50406	Sig
rs12305142_Non-Ref_T	11140.7	-0.0118158	0.0928622	-0.12724	0.898751	0.935545	0.991843	Non_sig
rs12305142_Ref_C	4078.1	-0.0395112	0.113502	-0.348111	0.727757	0.816161	0.972985	Non_sig
rs12311303_Non-Ref_T	4281.14	0.0572149	0.124882	0.458153	0.646843	0.7515	1.04046	Non_sig
rs12311303_Ref_C	1530.72	0.0490435	0.199944	0.245286	0.806235	0.872641	1.03458	Non_sig
rs12321643_Non-Ref_T	2082.16	-0.00832623	0.175817	-0.0473574	0.962228	0.976201	0.994245	Non_sig
rs12321643_Ref_A	2726.43	-0.261855	0.153011	-1.71134	0.087018	0.16305	0.834015	Non_sig
rs12321679_Non-Ref_A	13651.7	-0.0110689	0.0838935	-0.13194	0.895032	0.932456	0.992357	Non_sig
rs12321679_Ref_G	5062.62	0.0209142	0.113961	0.18352	0.85439	0.906711	1.0146	Non_sig
rs12328448_Non-Ref_T	6675.49	-0.452196	0.0981974	-4.60497	4.13e-06	2.34e-05	0.730929	Sig
rs12328448_Ref_C	2916.53	-0.361032	0.128043	-2.81961	0.0048082	0.014729	0.778608	Sig
rs12334430_Non-Ref_A	13455.1	-0.359861	0.0771685	-4.66331	3.11e-06	1.79e-05	0.77924	Sig
rs12334430_Ref_T	15791.9	-0.308395	0.0727361	-4.23991	2.24e-05	0.000113339	0.80754	Sig
rs1234317_Non-Ref_T	8202.85	0.382932	0.091326	4.19303	2.75e-05	0.000138163	1.30399	Sig
rs1234317_Ref_C	7042.15	0.485076	0.0949974	5.1062	3.29e-07	2.15e-06	1.39966	Sig
rs12355313_Non-Ref_G	6910.45	0.376917	0.0993451	3.79402	0.000148228	0.000653901	1.29856	Sig
rs12355313_Ref_A	6058.5	0.534364	0.105022	5.08812	3.62e-07	2.35e-06	1.4483	Sig
rs12357548_Non-Ref_A	10815.2	1.62117	0.0875663	18.5136	1.6e-76	6.73e-75	3.07624	Sig
rs12357548_Ref_G	29187.5	1.60788	0.0787483	20.418	1.16e-92	6.03e-91	3.04804	Sig
rs12382657_Non-Ref_C	3000.47	-0.0224184	0.130091	-0.172328	0.863179	0.912916	0.984581	Non_sig
rs12382657_Ref_A	1921.08	0.0872541	0.177301	0.492124	0.622632	0.729834	1.06235	Non_sig
rs12383110_Non-Ref_C	2379.03	-0.0251303	0.155215	-0.161906	0.871379	0.918947	0.982732	Non_sig
rs12383110_Ref_T	1980.61	0.171276	0.159741	1.07221	0.283626	0.409023	1.12605	Non_sig
rs12384552_Non-Ref_G	2719.33	0.214855	0.139328	1.54208	0.123054	0.215535	1.16059	Non_sig
rs12384552_Ref_A	3946.88	0.829984	0.140299	5.91583	3.3e-09	2.6e-08	1.77767	Sig
rs12384694_Non-Ref_C	5616.26	0.151996	0.102923	1.4768	0.13973	0.237568	1.11111	Non_sig
rs12384694_Ref_T	6956.1	0.37134	0.0958375	3.87468	0.000106764	0.000480323	1.29355	Sig
rs12384714_Non-Ref_C	8602.39	0.574565	0.0952965	6.02923	1.65e-09	1.33e-08	1.48923	Sig
rs12384714_Ref_T	4303.29	0.67753	0.115856	5.84805	4.97e-09	3.85e-08	1.5994	Sig
rs12384878_Non-Ref_G	13275.7	1.16969	0.0846379	13.82	1.93e-43	4.89e-42	2.24964	Sig
rs12384878_Ref_C	8480.32	1.11762	0.0891701	12.5336	4.89e-36	1.02e-34	2.16988	Sig
rs12390479_Non-Ref_T	1415.04	0.0296145	0.187964	0.157554	0.874808	0.920228	1.02074	Non_sig
rs12390479_Ref_C	934.765	-0.245804	0.2195	-1.11984	0.262783	0.385689	0.843346	Non_sig
rs12394047_Non-Ref_G	6980.29	0.217731	0.092692	2.34897	0.0188253	0.0468293	1.1629	Sig
rs12394047_Ref_A	9325.57	0.232151	0.0903674	2.56897	0.0102001	0.0279141	1.17459	Sig
rs12400188_Non-Ref_A	9481.92	1.00262	0.0920309	10.8944	1.23e-27	2.03e-26	2.00364	Sig
rs12400188_Ref_G	7708.26	0.801587	0.107552	7.453	9.12e-14	9.25e-13	1.74302	Sig
rs12403570_Non-Ref_T	2844.15	-0.329828	0.14881	-2.21644	0.0266613	0.0624412	0.795631	Non_sig
rs12403570_Ref_C	3108.84	-0.328988	0.165808	-1.98416	0.0472384	0.0996046	0.796094	Non_sig
rs12405577_Non-Ref_T	14940.1	1.00175	0.0781122	12.8245	1.19e-37	2.62e-36	2.00243	Sig
rs12405577_Ref_C	3699.49	0.710995	0.129477	5.4913	3.99e-08	2.87e-07	1.63693	Sig
rs12408736_Non-Ref_C	7942.99	0.774947	0.0953702	8.12567	4.45e-16	5.06e-15	1.71113	Sig
rs12408736_Ref_T	2731.24	0.703625	0.137116	5.1316	2.87e-07	1.89e-06	1.62859	Sig
rs12419279_Non-Ref_A	3590.73	-0.172408	0.123405	-1.3971	0.162385	0.267722	0.88736	Non_sig
rs12419279_Ref_T	2417.78	-0.424061	0.159391	-2.66051	0.00780223	0.0222859	0.745324	Sig
rs12419334_Non-Ref_C	10944.4	0.336866	0.083355	4.04134	5.31e-05	0.000254025	1.26301	Sig
rs12419334_Ref_T	4939.64	0.357375	0.122415	2.91936	0.0035075	0.0111535	1.28109	Sig
rs12422045_Non-Ref_A	8280.87	0.611405	0.0903288	6.76867	1.3e-11	1.17e-10	1.52775	Sig
rs12422045_Ref_G	8704.96	0.570222	0.095848	5.94923	2.69e-09	2.15e-08	1.48475	Sig
rs12437527_Non-Ref_G	7132.33	-0.246905	0.0910746	-2.71102	0.00670759	0.0195096	0.842702	Sig
rs12437527_Ref_C	8899.35	-0.366531	0.0897539	-4.08374	4.43e-05	0.000215813	0.775645	Sig
rs12438109_Non-Ref_G	924.377	-0.0340874	0.218079	-0.156308	0.875791	0.92076	0.976649	Non_sig
rs12438109_Ref_T	1003.64	-0.0217419	0.216345	-0.100497	0.91995	0.94933	0.985043	Non_sig
rs12444221_Non-Ref_T	6367.5	-0.328747	0.106469	-3.08772	0.00201698	0.00686644	0.796228	Sig
rs12444221_Ref_C	6264.75	-0.250751	0.101542	-2.46942	0.0135333	0.0351595	0.840459	Sig
rs12462944_Non-Ref_C	6430.71	-0.0209342	0.110056	-0.190214	0.849142	0.903605	0.985594	Non_sig
rs12462944_Ref_G	7764.79	0.341742	0.0973529	3.51034	0.000447529	0.00177751	1.26729	Sig
rs12470231_Non-Ref_G	8983.65	-0.0692697	0.0933433	-0.742096	0.458029	0.585779	0.95312	Non_sig
rs12470231_Ref_A	8535.92	-0.0433369	0.0880979	-0.491917	0.622778	0.729834	0.970408	Non_sig
rs12494314_Non-Ref_C	10423.1	-0.160839	0.0917089	-1.7538	0.079465	0.15202	0.894505	Non_sig
rs12494314_Ref_T	5537.62	-0.169546	0.103175	-1.64329	0.100324	0.1829	0.889122	Non_sig
rs12510382_Non-Ref_G	4798.57	0.643803	0.113547	5.66993	1.43e-08	1.07e-07	1.56244	Sig
rs12510382_Ref_A	5848.89	0.850528	0.103941	8.18281	2.77e-16	3.19e-15	1.80316	Sig
rs12531540_Non-Ref_T	1299.57	1.37754	0.196877	6.99697	2.62e-12	2.48e-11	2.59825	Sig
rs12531540_Ref_C	1132.27	1.25163	0.210023	5.95948	2.53e-09	2.02e-08	2.3811	Sig
rs12536672_Non-Ref_A	4443.47	-0.11802	0.111162	-1.0617	0.288372	0.413845	0.921451	Non_sig
rs12536672_Ref_C	7858.14	-0.0769773	0.0890077	-0.864838	0.387128	0.517728	0.948042	Non_sig
rs12536719_Non-Ref_T	6154.62	0.917927	0.100313	9.1506	5.66e-20	7.46e-19	1.8894	Sig
rs12536719_Ref_C	6100.85	0.981454	0.10768	9.11458	7.9e-20	1.03e-18	1.97445	Sig
rs12537264_Non-Ref_A	9520.61	0.0750971	0.0956379	0.785224	0.432323	0.561115	1.05343	Non_sig
rs12537264_Ref_C	4123.04	0.144195	0.114959	1.25432	0.209725	0.324473	1.10511	Non_sig
rs12537284_Non-Ref_A	5857.71	0.0834305	0.106223	0.785427	0.432203	0.561078	1.05953	Non_sig
rs12537284_Ref_G	7005.79	0.437463	0.0978231	4.47198	7.75e-06	4.23e-05	1.35422	Sig
rs12542037_Non-Ref_A	7207.72	0.419226	0.0938107	4.46885	7.86e-06	4.29e-05	1.33721	Sig
rs12542037_Ref_G	2549.09	0.580728	0.145797	3.98314	6.8e-05	0.000319898	1.4956	Sig
rs12546366_Non-Ref_C	4537.11	-0.230969	0.108045	-2.13771	0.0325406	0.0737333	0.852062	Non_sig
rs12546366_Ref_T	6119.99	-0.252123	0.101921	-2.47372	0.0133713	0.0348866	0.83966	Sig
rs12556669_Non-Ref_C	1174.31	-0.00444924	0.206264	-0.0215707	0.98279	0.988847	0.996921	Non_sig
rs12556669_Ref_A	1481.87	-0.306977	0.181847	-1.68811	0.0913907	0.16925	0.808334	Non_sig
rs12556927_Non-Ref_T	4549.03	0.110655	0.11116	0.995456	0.319515	0.446658	1.07972	Non_sig
rs12556927_Ref_G	12146.2	0.179488	0.0822396	2.1825	0.0290727	0.0673012	1.13248	Non_sig
rs12557440_Non-Ref_A	679.712	0.0689873	0.261227	0.26409	0.791711	0.862452	1.04898	Non_sig
rs12557440_Ref_G	470.932	0.279116	0.33363	0.836603	0.402816	0.53342	1.21345	Non_sig
rs12557967_Non-Ref_G	5329.98	0.138291	0.109495	1.26298	0.206595	0.320851	1.1006	Non_sig
rs12557967_Ref_T	3659.62	0.0400414	0.127924	0.313009	0.754274	0.833247	1.02814	Non_sig
rs12559577_Non-Ref_A	7070.98	-0.0574784	0.106246	-0.540995	0.588511	0.701431	0.960942	Non_sig
rs12559577_Ref_C	8524.77	-0.215872	0.0886627	-2.43476	0.0149019	0.0381872	0.861026	Sig
rs12571076_Non-Ref_G	1671.9	-0.171369	0.208545	-0.821739	0.411225	0.54043	0.887999	Non_sig
rs12571076_Ref_C	855.317	-0.348655	0.228662	-1.52476	0.127319	0.221256	0.785316	Non_sig
rs12574073_Non-Ref_T	4102.62	0.297408	0.116883	2.54449	0.0109439	0.029623	1.22893	Sig
rs12574073_Ref_C	8434.84	0.70139	0.100398	6.98608	2.83e-12	2.67e-11	1.62607	Sig
rs12575600_Non-Ref_G	2973.71	-0.440115	0.130029	-3.38475	0.000712435	0.00270996	0.737076	Sig
rs12575600_Ref_C	2845.57	-0.403382	0.134333	-3.00286	0.00267459	0.00879807	0.756084	Sig
rs12576753_Non-Ref_A	9406.97	0.0381238	0.0834781	0.456692	0.647893	0.752297	1.02678	Non_sig
rs12576753_Ref_C	12550.4	0.821679	0.0912973	9.00003	2.26e-19	2.93e-18	1.76746	Sig
rs12576990_Non-Ref_G	3192.62	-0.078129	0.134404	-0.581302	0.561037	0.676253	0.947285	Non_sig
rs12576990_Ref_A	5398.23	-0.0865844	0.12219	-0.708604	0.47857	0.603465	0.94175	Non_sig
rs12584853_Non-Ref_T	5132.21	0.0234546	0.123447	0.189998	0.84931	0.903605	1.01639	Non_sig
rs12584853_Ref_C	3952.5	0.162581	0.131397	1.23732	0.215969	0.332474	1.11929	Non_sig
rs12585650_Non-Ref_A	342.709	-0.188522	0.386351	-0.487954	0.625582	0.732402	0.877505	Non_sig
rs12585650_Ref_C	383.892	0.711398	0.355943	1.99863	0.0456482	0.0968872	1.63739	Non_sig
rs12599402_Non-Ref_C	7335.22	-0.372521	0.0922646	-4.03753	5.4e-05	0.000257784	0.772431	Sig
rs12599402_Ref_T	6969.24	-0.0452934	0.112117	-0.403983	0.686225	0.782743	0.969093	Non_sig
rs12604018_Non-Ref_T	5915.04	0.405273	0.0997194	4.06413	4.82e-05	0.000232951	1.32434	Sig
rs12604018_Ref_C	6159.56	0.337599	0.114753	2.94196	0.00326146	0.0104894	1.26365	Sig
rs12610026_Non-Ref_A	3373.14	0.266915	0.126272	2.1138	0.0345323	0.0775102	1.20323	Non_sig
rs12610026_Ref_G	3474.27	0.184356	0.155333	1.18685	0.235287	0.354646	1.13631	Non_sig
rs12612769_Non-Ref_C	5013.17	-0.164601	0.108313	-1.51968	0.128592	0.223032	0.892175	Non_sig
rs12612769_Ref_A	1986.09	-0.0785303	0.177293	-0.442942	0.657807	0.75997	0.947022	Non_sig
rs12635377_Non-Ref_A	3395.72	-0.52906	0.126305	-4.18875	2.8e-05	0.000140677	0.693006	Sig
rs12635377_Ref_G	1227.93	-0.652857	0.195569	-3.33824	0.000843101	0.00313585	0.63602	Sig
rs12636784_Non-Ref_G	7811	-0.244141	0.0887628	-2.75049	0.00595058	0.0175714	0.844318	Sig
rs12636784_Ref_A	8693.51	-0.261519	0.0921044	-2.83938	0.00452016	0.0139518	0.834209	Sig
rs12637184_Non-Ref_A	3424.56	-0.168398	0.147255	-1.14358	0.252799	0.374694	0.88983	Non_sig
rs12637184_Ref_G	2632.03	-0.275399	0.14132	-1.94876	0.0513237	0.106407	0.826222	Non_sig
rs12638862_Non-Ref_G	4900.68	0.0739114	0.10926	0.676475	0.498739	0.623072	1.05257	Non_sig
rs12638862_Ref_A	3251.02	-0.00434061	0.124088	-0.0349802	0.972096	0.982548	0.996996	Non_sig
rs12642902_Non-Ref_A	5733.69	-0.140149	0.10579	-1.32478	0.185243	0.296427	0.907425	Non_sig
rs12642902_Ref_G	5821.85	-0.240422	0.126541	-1.89996	0.0574383	0.116453	0.846498	Non_sig
rs1265754_Non-Ref_A	2954.98	-0.216097	0.152271	-1.41916	0.155851	0.259223	0.860891	Non_sig
rs1265754_Ref_T	6912.84	-0.20266	0.0938853	-2.15859	0.030882	0.0706981	0.868947	Non_sig
rs1265757_Non-Ref_T	3777.53	-0.260446	0.13243	-1.96667	0.0492215	0.102749	0.83483	Non_sig
rs1265757_Ref_C	8902.65	-0.283106	0.0941852	-3.00585	0.00264844	0.00872862	0.82182	Sig
rs1265905_Non-Ref_G	2900.22	-0.171259	0.143887	-1.19023	0.233957	0.352984	0.888068	Non_sig
rs1265905_Ref_A	3705.52	-0.158552	0.123585	-1.28294	0.199512	0.312569	0.895924	Non_sig
rs1265947_Non-Ref_T	22514.1	3.37438	0.109625	30.7811	4.69e-208	5.39e-206	10.3703	Sig
rs1265947_Ref_C	29167.9	3.47508	0.104527	33.2458	2.34e-242	3.38e-240	11.12	Sig
rs12688202_Non-Ref_T	7884.83	-0.115285	0.0882405	-1.30649	0.191387	0.304141	0.9232	Non_sig
rs12688202_Ref_A	5081.44	-0.018684	0.116552	-0.160307	0.87264	0.919629	0.987133	Non_sig
rs12690340_Non-Ref_T	6085	0.150828	0.0984112	1.53263	0.125367	0.218846	1.11021	Non_sig
rs12690340_Ref_G	8910.49	0.355161	0.0861083	4.12458	3.71e-05	0.000183163	1.27913	Sig
rs12694291_Non-Ref_G	1176.83	-0.158477	0.223765	-0.70823	0.478802	0.603513	0.895971	Non_sig
rs12694291_Ref_A	1400.91	-0.401431	0.223789	-1.79379	0.0728471	0.14172	0.757107	Non_sig
rs12695386_Non-Ref_C	230.93	0.670611	0.462824	1.44895	0.14735	0.24774	1.59175	Non_sig
rs12695386_Ref_T	788.095	0.6447	0.254332	2.53487	0.0112488	0.0303162	1.56341	Sig
rs1269852_Non-Ref_C	13694.2	-0.17776	0.0786651	-2.25971	0.0238391	0.0568838	0.884074	Non_sig
rs1269852_Ref_G	9514.09	-0.280704	0.096857	-2.89812	0.00375402	0.0118524	0.823189	Sig
rs12708715_Non-Ref_T	2761.31	0.0297396	0.133275	0.223145	0.823422	0.886173	1.02083	Non_sig
rs12708715_Ref_C	3534.26	0.044416	0.131306	0.338262	0.735165	0.821944	1.03127	Non_sig
rs12708716_Non-Ref_G	10941.1	-0.14735	0.0820914	-1.79495	0.0726615	0.141492	0.902907	Non_sig
rs12708716_Ref_A	9581.97	-0.161452	0.0833569	-1.93687	0.052761	0.108488	0.894125	Non_sig
rs12708717_Non-Ref_C	2447.13	-0.642368	0.151246	-4.24718	2.16e-05	0.000109814	0.64066	Sig
rs12708717_Ref_G	4935.62	-0.467523	0.108578	-4.30586	1.66e-05	8.61e-05	0.723205	Sig
rs12709364_Non-Ref_G	6674.04	-0.311596	0.0940075	-3.31459	0.000917781	0.00338923	0.80575	Sig
rs12709364_Ref_A	5593.7	-0.370173	0.106076	-3.48969	0.000483585	0.00190728	0.773689	Sig
rs1270942_Non-Ref_G	12121.8	0.30955	0.0816617	3.79064	0.000150258	0.000661135	1.23932	Sig
rs1270942_Ref_A	11912.4	0.118777	0.0782491	1.51793	0.129032	0.223732	1.08581	Non_sig
rs12711490_Non-Ref_C	2104.4	-0.281786	0.184637	-1.52617	0.126968	0.220732	0.822572	Non_sig
rs12711490_Ref_T	5212.11	-0.25128	0.111885	-2.24588	0.024712	0.0586507	0.840151	Non_sig
rs1273576_Non-Ref_T	2177.5	-0.131627	0.155307	-0.847526	0.396702	0.527575	0.912801	Non_sig
rs1273576_Ref_C	4063.6	-0.0718602	0.148851	-0.482766	0.629262	0.734929	0.95141	Non_sig
rs1273580_Non-Ref_G	9585.19	0.0655603	0.0899915	0.728517	0.466297	0.593539	1.04649	Non_sig
rs1273580_Ref_A	14451.6	0.128177	0.0885656	1.44726	0.147825	0.248269	1.09291	Non_sig
rs12736195_Non-Ref_C	4778.21	0.00256463	0.111395	0.0230228	0.981632	0.988162	1.00178	Non_sig
rs12736195_Ref_T	4740.39	-0.114155	0.114845	-0.993992	0.320227	0.447351	0.923923	Non_sig
rs12742499_Non-Ref_C	1861.28	0.0212546	0.213071	0.0997537	0.92054	0.94948	1.01484	Non_sig
rs12742499_Ref_G	2111.38	0.103448	0.156429	0.661309	0.508414	0.630841	1.07434	Non_sig
rs12742673_Non-Ref_A	6226.16	-0.48218	0.101316	-4.75916	1.94e-06	1.14e-05	0.715895	Sig
rs12742673_Ref_G	9561.55	-0.544465	0.087472	-6.22444	4.83e-10	4e-09	0.685646	Sig
rs12750865_Non-Ref_C	3866.98	-0.370282	0.143035	-2.58875	0.00963244	0.0267008	0.773631	Sig
rs12750865_Ref_T	3290.94	-0.187696	0.123405	-1.52098	0.128264	0.222637	0.878007	Non_sig
rs12785878_Non-Ref_T	5642.59	-0.220112	0.101164	-2.1758	0.0295703	0.0681225	0.858499	Non_sig
rs12785878_Ref_G	6139.48	-0.418866	0.105407	-3.97381	7.07e-05	0.000330932	0.748012	Sig
rs12789751_Non-Ref_A	3904.05	0.336632	0.13526	2.48879	0.0128179	0.033802	1.26281	Sig
rs12789751_Ref_G	5381.67	0.284152	0.107365	2.64659	0.0081309	0.0230549	1.21769	Sig
rs12790010_Non-Ref_C	8043.73	1.2758	0.102105	12.495	7.95e-36	1.66e-34	2.42132	Sig
rs12790010_Ref_T	9092.85	1.42328	0.0892159	15.9532	2.71e-57	8.8e-56	2.68194	Sig
rs12790558_Non-Ref_C	11481.2	0.620795	0.0806932	7.69328	1.43e-14	1.52e-13	1.53772	Sig
rs12790558_Ref_T	5996.81	0.39012	0.105404	3.70118	0.000214597	0.00091405	1.3105	Sig
rs12791871_Non-Ref_C	5135.96	0.572774	0.105952	5.40599	6.45e-08	4.51e-07	1.48738	Sig
rs12791871_Ref_A	4121.64	0.468786	0.116458	4.02536	5.69e-05	0.000271279	1.38394	Sig
rs12792306_Non-Ref_C	11190	0.940036	0.0901702	10.4251	1.9e-25	2.97e-24	1.91858	Sig
rs12792306_Ref_T	7048.83	0.510392	0.0994026	5.13459	2.83e-07	1.86e-06	1.42444	Sig
rs12793224_Non-Ref_A	5802.97	1.01059	0.116587	8.66815	4.39e-18	5.43e-17	2.01474	Sig
rs12793224_Ref_G	3970.31	1.12407	0.121578	9.24567	2.34e-20	3.1e-19	2.17961	Sig
rs12793530_Non-Ref_A	4582.07	-0.109927	0.116487	-0.943684	0.345331	0.475251	0.926635	Non_sig
rs12793530_Ref_G	4233.02	-0.259853	0.110946	-2.34217	0.0191721	0.0475395	0.835173	Sig
rs12794668_Non-Ref_T	841.878	0.925358	0.26931	3.43603	0.000590312	0.00227755	1.89916	Sig
rs12794668_Ref_C	2070.27	1.06909	0.16507	6.47661	9.38e-11	8.15e-10	2.09811	Sig
rs12797951_Non-Ref_G	11310.9	-0.0938548	0.081059	-1.15786	0.246922	0.367981	0.937016	Non_sig
rs12797951_Ref_T	12881.1	-0.114461	0.0830918	-1.37752	0.168351	0.274928	0.923728	Non_sig
rs12800438_Non-Ref_A	12272.4	0.847785	0.0794846	10.666	1.47e-26	2.38e-25	1.79974	Sig
rs12800438_Ref_G	10629.2	0.84309	0.0937412	8.99381	2.39e-19	3.09e-18	1.79389	Sig
rs12803256_Non-Ref_G	7089.3	0.437893	0.0948393	4.61722	3.89e-06	2.2e-05	1.35462	Sig
rs12803256_Ref_A	3787.27	0.245986	0.125347	1.96244	0.0497111	0.103527	1.1859	Non_sig
rs12806844_Non-Ref_A	3903.3	0.755563	0.127132	5.94316	2.8e-09	2.22e-08	1.68829	Sig
rs12806844_Ref_G	5271.42	0.54186	0.112585	4.8129	1.49e-06	8.91e-06	1.45585	Sig
rs12807718_Non-Ref_C	1428.06	0.897706	0.19333	4.64338	3.43e-06	1.96e-05	1.8631	Sig
rs12807718_Ref_T	1467.86	0.424005	0.185616	2.28431	0.0223534	0.0539822	1.34165	Non_sig
rs12807827_Non-Ref_C	8954.18	0.237325	0.102329	2.31924	0.0203822	0.0499608	1.17881	Sig
rs12807827_Ref_A	5391.12	0.330714	0.122517	2.69933	0.00694802	0.0200958	1.25764	Sig
rs12808368_Non-Ref_T	14742.3	0.367153	0.0751893	4.88305	1.04e-06	6.4e-06	1.28981	Sig
rs12808368_Ref_C	2517.41	-0.114684	0.143614	-0.798554	0.424549	0.554438	0.923585	Non_sig
rs12837219_Non-Ref_G	5172.22	0.0351551	0.103573	0.339422	0.734292	0.821115	1.02467	Non_sig
rs12837219_Ref_C	4073.82	-0.0377445	0.139228	-0.271099	0.786315	0.857949	0.974177	Non_sig
rs12841797_Non-Ref-1_C	1742.05	0.646144	0.168089	3.84407	0.000121011	0.000540887	1.56498	Sig
rs12841797_Non-Ref-2_G	1836.53	0.663411	0.184989	3.58622	0.000335507	0.00137565	1.58382	Sig
rs12841797_Ref_T	1909.59	0.728641	0.163726	4.45035	8.57e-06	4.65e-05	1.65708	Sig
rs12844200_Non-Ref_A	4139.76	-0.113231	0.118751	-0.953519	0.340327	0.469824	0.924515	Non_sig
rs12844200_Ref_G	4070.85	0.0734842	0.12574	0.584415	0.558941	0.674591	1.05225	Non_sig
rs12848222_Non-Ref_C	6100.45	0.110936	0.118319	0.937605	0.348447	0.478267	1.07993	Non_sig
rs12848222_Ref_T	8538.22	0.10314	0.0889031	1.16014	0.245991	0.367034	1.07411	Non_sig
rs12849939_Non-Ref_T	7651.61	0.166316	0.096718	1.7196	0.0855056	0.160778	1.12219	Non_sig
rs12849939_Ref_G	8232.59	0.0638464	0.0912995	0.699308	0.48436	0.60891	1.04525	Non_sig
rs12850503_Non-Ref_G	1433.49	0.322647	0.239345	1.34804	0.177645	0.287082	1.25062	Non_sig
rs12850503_Ref_A	1873.07	-0.0323695	0.167092	-0.193723	0.846393	0.901617	0.977813	Non_sig
rs12852747_Non-Ref_G	472.783	-0.228998	0.339962	-0.673599	0.500566	0.624475	0.853227	Non_sig
rs12852747_Ref_C	1453.39	-0.149077	0.176861	-0.842903	0.399283	0.530325	0.901827	Non_sig
rs12856360_Non-Ref_C	17985.4	-0.0755806	0.0853893	-0.885129	0.376087	0.506218	0.94896	Non_sig
rs12856360_Ref_T	7931.84	-0.123321	0.106814	-1.15454	0.248277	0.369437	0.918072	Non_sig
rs12860860_Non-Ref_A	2956.6	-0.17541	0.143252	-1.22449	0.220768	0.338101	0.885516	Non_sig
rs12860860_Ref_C	590.287	-0.477321	0.271048	-1.76102	0.0782343	0.150128	0.71831	Non_sig
rs12900339_Non-Ref_G	6797.23	-0.129219	0.0946826	-1.36476	0.17233	0.280245	0.914327	Non_sig
rs12900339_Ref_A	3126.97	-0.107494	0.138483	-0.776226	0.437615	0.566336	0.928199	Non_sig
rs12912109_Non-Ref_G	3260.91	0.015212	0.124569	0.122117	0.902807	0.938507	1.0106	Non_sig
rs12912109_Ref_A	3977.84	0.0914716	0.144946	0.631072	0.527994	0.648391	1.06546	Non_sig
rs12917656_Non-Ref_C	4467.74	0.263645	0.1209	2.18069	0.0292061	0.0674841	1.20051	Non_sig
rs12917656_Ref_T	6281.33	-0.152659	0.0981845	-1.55482	0.119989	0.211266	0.899591	Non_sig
rs12917716_Non-Ref_C	4878.1	0.45259	0.116051	3.89994	9.62e-05	0.000437631	1.3685	Sig
rs12917716_Ref_G	10833.2	0.392477	0.0900183	4.35997	1.3e-05	6.86e-05	1.31265	Sig
rs12917874_Non-Ref_C	2674.7	0.0138068	0.144688	0.0954252	0.923977	0.951428	1.00962	Non_sig
rs12917874_Ref_T	2905.44	-0.0248573	0.130929	-0.189853	0.849424	0.903605	0.982918	Non_sig
rs12919083_Non-Ref_C	35621.7	1.78216	0.0847951	21.0173	4.56e-98	2.5e-96	3.43942	Sig
rs12919083_Ref_A	39164	1.6778	0.0718602	23.3481	1.44e-120	9.62e-119	3.19939	Sig
rs12920597_Non-Ref_T	3252.51	1.00869	0.13436	7.50738	6.03e-14	6.21e-13	2.01208	Sig
rs12920597_Ref_C	3345.1	0.953096	0.129088	7.3833	1.54e-13	1.55e-12	1.93602	Sig
rs12922303_Non-Ref_T	5723.62	-0.238207	0.103544	-2.30054	0.0214178	0.0520673	0.847798	Non_sig
rs12922303_Ref_A	2120.61	-0.157686	0.177276	-0.889497	0.373736	0.504385	0.896462	Non_sig
rs12923054_Non-Ref_T	4496.22	0.881785	0.123972	7.11278	1.14e-12	1.1e-11	1.84265	Sig
rs12923054_Ref_C	2433.93	0.726662	0.170455	4.26306	2.02e-05	0.000103069	1.65481	Sig
rs12923098_Non-Ref_C	8608.8	0.220304	0.0978265	2.25199	0.0243229	0.0578379	1.16498	Non_sig
rs12923098_Ref_T	8044.52	0.166977	0.0962694	1.73448	0.0828338	0.157204	1.1227	Non_sig
rs12924667_Non-Ref_T	2531.94	-0.190835	0.147927	-1.29007	0.197028	0.310559	0.876098	Non_sig
rs12924667_Ref_A	2699.4	-0.129907	0.138635	-0.93704	0.348738	0.478349	0.91389	Non_sig
rs12924729_Non-Ref_A	6474.61	-0.00730218	0.120661	-0.0605181	0.951743	0.970196	0.994951	Non_sig
rs12924729_Ref_G	13111.1	-0.0552128	0.0782528	-0.70557	0.480455	0.605473	0.962452	Non_sig
rs12925642_Non-Ref_G	1025.85	-0.286515	0.218069	-1.31387	0.188889	0.300864	0.81988	Non_sig
rs12925642_Ref_A	3320	-0.204741	0.128035	-1.5991	0.109798	0.196535	0.867695	Non_sig
rs12927355_Non-Ref_T	4017.8	-0.319047	0.117683	-2.71107	0.0067066	0.0195096	0.801599	Sig
rs12927355_Ref_C	3545.21	-0.364095	0.127493	-2.8558	0.0042928	0.0133163	0.776956	Sig
rs12928537_Non-Ref_A	2144.25	0.246262	0.159685	1.54218	0.12303	0.215535	1.18613	Non_sig
rs12928537_Ref_G	8828.25	0.279238	0.110985	2.51599	0.0118699	0.0317625	1.21355	Sig
rs12928725_Non-Ref_T	4655.25	0.25474	0.126952	2.00658	0.0447945	0.0955329	1.19312	Non_sig
rs12928725_Ref_G	7984.55	0.274609	0.0940073	2.92114	0.00348754	0.0111153	1.20967	Sig
rs12928726_Non-Ref_A	7108.64	0.253747	0.101075	2.51048	0.0120568	0.0321723	1.1923	Sig
rs12928726_Ref_G	7513.34	0.299369	0.0920817	3.25112	0.00114952	0.00415354	1.23061	Sig
rs12928810_Non-Ref_A	9431.66	-0.0452965	0.0837472	-0.540872	0.588596	0.701431	0.969091	Non_sig
rs12928810_Ref_G	8732.74	-0.0276595	0.0894766	-0.309126	0.757226	0.83523	0.98101	Non_sig
rs12935156_Non-Ref_A	3919.58	-0.218523	0.127005	-1.72059	0.0853256	0.160558	0.859445	Non_sig
rs12935156_Ref_T	796.403	-0.300776	0.234215	-1.28419	0.199076	0.312286	0.811816	Non_sig
rs12935413_Non-Ref_A	21636.4	0.880745	0.0738569	11.925	8.77e-33	1.71e-31	1.84133	Sig
rs12935413_Ref_G	15184.2	0.809796	0.0768075	10.5432	5.46e-26	8.69e-25	1.75296	Sig
rs12937330_Non-Ref_A	11261.5	0.0486827	0.0804141	0.6054	0.544913	0.662352	1.03432	Non_sig
rs12937330_Ref_C	9414.58	0.0227143	0.0876455	0.259161	0.795511	0.864486	1.01587	Non_sig
rs12938117_Non-Ref_T	615.602	-0.178117	0.262577	-0.678341	0.497555	0.622095	0.883856	Non_sig
rs12938117_Ref_C	121.623	-0.886075	0.667915	-1.32663	0.184632	0.295678	0.541084	Non_sig
rs12938617_Non-Ref_A	3864.64	-0.0339569	0.135714	-0.250209	0.802426	0.869563	0.976738	Non_sig
rs12938617_Ref_T	4307.26	0.0193543	0.111096	0.174212	0.861699	0.912283	1.01351	Non_sig
rs12938749_Non-Ref_T	7691	0.26261	0.0925761	2.8367	0.00455829	0.0140555	1.19965	Sig
rs12938749_Ref_C	8877.05	0.341077	0.0899544	3.79167	0.000149639	0.000659346	1.2667	Sig
rs12940616_Non-Ref_G	7010.55	0.0910848	0.0925094	0.9846	0.324821	0.452648	1.06517	Non_sig
rs12940616_Ref_A	5891.18	0.075946	0.098616	0.770118	0.44123	0.569696	1.05405	Non_sig
rs12942660_Non-Ref_T	25432.6	-0.0440465	0.0652308	-0.675242	0.499522	0.623925	0.969931	Non_sig
rs12942660_Ref_C	17833.3	-0.0227949	0.0707776	-0.322064	0.747404	0.829053	0.984324	Non_sig
rs12943012_Non-Ref_C	6854.23	0.474307	0.0960867	4.93624	7.96e-07	4.97e-06	1.38925	Sig
rs12943012_Ref_T	12704.1	0.329335	0.0808376	4.07403	4.62e-05	0.000223955	1.25643	Sig
rs12943206_Non-Ref_T	3176.37	0.145194	0.138417	1.04896	0.294196	0.42026	1.10588	Non_sig
rs12943206_Ref_C	2995.43	0.00524728	0.12894	0.0406953	0.967539	0.979816	1.00364	Non_sig
rs12945253_Non-Ref_G	2557.18	-0.465322	0.139115	-3.34486	0.000823237	0.00307673	0.724309	Sig
rs12945253_Ref_C	2219.49	-0.539688	0.149142	-3.61863	0.000296172	0.00122907	0.68792	Sig
rs12946040_Non-Ref_A	6788.7	0.241904	0.107734	2.24538	0.0247439	0.058704	1.18255	Non_sig
rs12946040_Ref_C	3976.14	0.105184	0.128018	0.821641	0.411281	0.54043	1.07563	Non_sig
rs12946188_Non-Ref_A	7447.02	-0.00720455	0.102749	-0.070118	0.9441	0.964306	0.995019	Non_sig
rs12946188_Ref_C	516.568	0.319767	0.295459	1.08227	0.279132	0.403856	1.24813	Non_sig
rs12946792_Non-Ref_C	5417.49	-0.20192	0.117727	-1.71515	0.0863174	0.16208	0.869393	Non_sig
rs12946792_Ref_T	5457.9	-0.179694	0.111195	-1.61602	0.106089	0.191275	0.88289	Non_sig
rs12947480_Non-Ref_A	8914.14	-0.134203	0.0903912	-1.48469	0.137626	0.234762	0.911173	Non_sig
rs12947480_Ref_G	6338.64	-0.187235	0.10358	-1.80763	0.0706636	0.138252	0.878287	Non_sig
rs12948686_Non-Ref_T	9627.78	-0.14721	0.0828844	-1.77608	0.075719	0.146115	0.902995	Non_sig
rs12948686_Ref_A	7208.28	-0.186273	0.0914455	-2.03699	0.0416515	0.0901311	0.878873	Non_sig
rs12948927_Non-Ref_T	6599.7	0.0991396	0.10873	0.911799	0.361874	0.49234	1.07113	Non_sig
rs12948927_Ref_G	6119.9	0.215926	0.104038	2.07545	0.037945	0.0835679	1.16145	Non_sig
rs12949547_Non-Ref_A	3541.33	0.0546912	0.119427	0.457946	0.646991	0.751532	1.03864	Non_sig
rs12949547_Ref_C	5045.13	0.26754	0.114654	2.33346	0.019624	0.0485108	1.20375	Sig
rs12950662_Non-Ref_G	4214.54	-0.342067	0.123027	-2.78043	0.00542869	0.0162782	0.78891	Sig
rs12950662_Ref_A	6287.98	-0.264928	0.100336	-2.64041	0.00828059	0.0233938	0.83224	Sig
rs12952146_Non-Ref_T	12005.2	-0.0150501	0.0825729	-0.182264	0.855376	0.907538	0.989622	Non_sig
rs12952146_Ref_C	11489.1	0.241789	0.0871715	2.77372	0.0055419	0.0165377	1.18246	Sig
rs12972990_Non-Ref_G	11607.4	1.0725	0.0825524	12.9917	1.36e-38	3.07e-37	2.10307	Sig
rs12972990_Ref_T	6926.24	1.08464	0.110426	9.82231	9.02e-23	1.28e-21	2.12084	Sig
rs13000467_Non-Ref_A	5816.96	-0.145723	0.11335	-1.28561	0.198579	0.311916	0.903926	Non_sig
rs13000467_Ref_T	5288.6	0.00955302	0.10831	0.0882011	0.929717	0.955107	1.00664	Non_sig
rs13023380_Non-Ref_A	2312.14	-0.223342	0.146617	-1.52331	0.127682	0.221702	0.856579	Non_sig
rs13023380_Ref_G	2213.05	-0.338075	0.16576	-2.03955	0.0413955	0.0898721	0.791096	Non_sig
rs13069553_Non-Ref_G	3978.34	-0.266871	0.124821	-2.13803	0.0325146	0.0737015	0.83112	Non_sig
rs13069553_Ref_A	2398.79	-0.139632	0.177512	-0.786604	0.431514	0.560552	0.907751	Non_sig
rs13092998_Non-Ref_T	1668.67	-0.489143	0.174167	-2.80846	0.00497784	0.0151608	0.712448	Sig
rs13092998_Ref_G	9479.85	-0.488364	0.0935093	-5.22263	1.76e-07	1.19e-06	0.712833	Sig
rs13101828_Non-Ref_G	1706.25	-0.379887	0.165831	-2.2908	0.0219748	0.0532545	0.768498	Non_sig
rs13101828_Ref_A	2930.62	-0.496027	0.148906	-3.33115	0.00086487	0.00320721	0.709057	Sig
rs13103766_Non-Ref_A	6198.06	0.0834196	0.0968252	0.861549	0.388936	0.519251	1.05953	Non_sig
rs13103766_Ref_G	5141.82	0.0377218	0.11009	0.342645	0.731866	0.819288	1.02649	Non_sig
rs13106926_Non-Ref_G	1830.8	0.950192	0.17053	5.57198	2.52e-08	1.86e-07	1.93213	Sig
rs13106926_Ref_A	1177.9	1.3505	0.205422	6.57429	4.89e-11	4.31e-10	2.55001	Sig
rs13107572_Non-Ref_A	7700.52	-0.0282888	0.0965824	-0.292898	0.7696	0.844763	0.980583	Non_sig
rs13107572_Ref_C	630.111	-0.387059	0.264533	-1.46318	0.143418	0.242479	0.764687	Non_sig
rs13107612_Non-Ref_T	975.456	1.1428	0.294506	3.88041	0.000104282	0.000470176	2.20809	Sig
rs13107612_Ref_C	1038.43	1.14439	0.251409	4.55192	5.32e-06	2.96e-05	2.21053	Sig
rs13124747_Non-Ref_G	7108.96	0.459089	0.122273	3.75461	0.000173613	0.000755324	1.37467	Sig
rs13124747_Ref_A	1019.05	0.698008	0.254383	2.74393	0.00607086	0.0178755	1.62226	Sig
rs13126334_Non-Ref_G	7686.48	-0.174751	0.0925255	-1.88868	0.058935	0.118944	0.885921	Non_sig
rs13126334_Ref_A	3133.14	-0.234186	0.132161	-1.77197	0.0764003	0.147338	0.850165	Non_sig
rs13129744_Non-Ref_C	3800.95	0.0443468	0.136315	0.325325	0.744935	0.827701	1.03122	Non_sig
rs13129744_Ref_T	2336.23	0.0702795	0.156134	0.450123	0.652621	0.756231	1.04992	Non_sig
rs13131198_Non-Ref_G	4660.29	-0.545662	0.122795	-4.44367	8.84e-06	4.79e-05	0.685077	Sig
rs13131198_Ref_A	10328.1	-0.415944	0.0917344	-4.53421	5.78e-06	3.19e-05	0.749529	Sig
rs13135381_Non-Ref_G	3413.74	-0.0879441	0.128468	-0.684562	0.49362	0.618296	0.940863	Non_sig
rs13135381_Ref_A	2137.04	0.126776	0.164843	0.769072	0.441851	0.57026	1.09185	Non_sig
rs13136118_Non-Ref_A	5651.14	-0.164363	0.108403	-1.51621	0.129465	0.224233	0.892323	Non_sig
rs13136118_Ref_G	5064.69	0.0103852	0.112845	0.0920305	0.926674	0.95294	1.00722	Non_sig
rs13136796_Non-Ref_T	3779.84	0.117072	0.149342	0.783925	0.433084	0.561986	1.08453	Non_sig
rs13136796_Ref_A	2714.72	0.0819839	0.186196	0.440309	0.659713	0.761179	1.05847	Non_sig
rs13137144_Non-Ref_A	27222.9	3.20063	0.0901839	35.4901	7e-276	1.11e-273	9.19362	Sig
rs13137144_Ref_G	15342.5	3.2227	0.103203	31.2266	4.64e-214	5.53e-212	9.33531	Sig
rs13146194_Non-Ref_C	8487.92	0.0879858	0.100651	0.87417	0.382026	0.51223	1.06289	Non_sig
rs13146194_Ref_T	8047.9	0.0899762	0.0944806	0.952325	0.340932	0.47045	1.06435	Non_sig
rs13147245_Non-Ref_T	5745.5	-0.201749	0.0996947	-2.02367	0.043004	0.0925914	0.869496	Non_sig
rs13147245_Ref_A	3640.85	-0.228181	0.179826	-1.2689	0.204478	0.318498	0.853711	Non_sig
rs13152198_Non-Ref_C	8892.11	-0.203202	0.0857695	-2.36917	0.0178282	0.0447044	0.86862	Sig
rs13152198_Ref_T	8305.05	-0.228782	0.0880785	-2.59748	0.00939118	0.0261151	0.853355	Sig
rs13168551_Non-Ref_C	3264.8	-0.297576	0.141226	-2.10709	0.0351095	0.0784934	0.813618	Non_sig
rs13168551_Ref_T	3703.35	-0.162833	0.118139	-1.37832	0.168105	0.274671	0.893269	Non_sig
rs1317082_Non-Ref_G	3175.27	-0.0912631	0.127334	-0.716722	0.473546	0.599689	0.938701	Non_sig
rs1317082_Ref_A	1219.02	-0.135028	0.24705	-0.546561	0.58468	0.69824	0.910652	Non_sig
rs1317882_Non-Ref_C	9536.81	0.381139	0.0856528	4.44982	8.59e-06	4.66e-05	1.30237	Sig
rs1317882_Ref_T	4707.31	0.48234	0.114035	4.22975	2.34e-05	0.000118389	1.39701	Sig
rs13193526_Non-Ref_A	435.018	0.298976	0.346423	0.863038	0.388116	0.518491	1.23027	Non_sig
rs13193526_Ref_G	3990.77	0.0716066	0.12278	0.583209	0.559753	0.675098	1.05089	Non_sig
rs13195029_Non-Ref_T	1684.61	0.822952	0.188125	4.3745	1.22e-05	6.46e-05	1.76902	Sig
rs13195029_Ref_C	9777.69	0.629081	0.0875483	7.18553	6.69e-13	6.55e-12	1.54658	Sig
rs13195361_Non-Ref_A	5973.78	-0.077744	0.0999135	-0.778113	0.436502	0.565421	0.947538	Non_sig
rs13195361_Ref_G	3252.07	-0.0173293	0.124379	-0.139327	0.889192	0.929181	0.98806	Non_sig
rs13195490_Non-Ref_G	9860.24	-0.219565	0.0961635	-2.28324	0.0224161	0.0541127	0.858825	Non_sig
rs13195490_Ref_C	7467.2	-0.26982	0.0968945	-2.78468	0.00535805	0.0161209	0.829423	Sig
rs13196367_Non-Ref_C	4956.72	0.102817	0.113926	0.902488	0.366798	0.497402	1.07387	Non_sig
rs13196367_Ref_G	8187.34	0.0335627	0.0913454	0.367426	0.713301	0.804483	1.02354	Non_sig
rs13196785_Non-Ref_C	8977.56	-0.0353531	0.116353	-0.303844	0.761247	0.838014	0.975793	Non_sig
rs13196785_Ref_G	12256.6	-0.047084	0.078358	-0.600883	0.547918	0.664701	0.967891	Non_sig
rs13196983_Non-Ref_G	221.381	0.0302751	0.456069	0.0663826	0.947073	0.966547	1.02121	Non_sig
rs13196983_Ref_A	10338.3	-0.136789	0.101978	-1.34135	0.179806	0.289895	0.909541	Non_sig
rs13197551_Non-Ref_C	2298.2	0.14005	0.152267	0.919766	0.357695	0.488045	1.10194	Non_sig
rs13197551_Ref_T	4505.92	0.286296	0.118127	2.42364	0.0153658	0.039198	1.21951	Sig
rs13199775_Non-Ref_T	24999.2	1.35356	0.089587	15.1088	1.42e-51	4.22e-50	2.55541	Sig
rs13199775_Ref_A	18313.5	1.39668	0.0819696	17.039	4.22e-65	1.54e-63	2.63296	Sig
rs13200792_Non-Ref_T	7057.92	0.559578	0.0990924	5.64704	1.63e-08	1.22e-07	1.47384	Sig
rs13200792_Ref_C	8291.18	0.614083	0.0892964	6.8769	6.12e-12	5.58e-11	1.53058	Sig
rs13200921_Non-Ref_C	6332.68	-0.0397137	0.104096	-0.381511	0.702824	0.795824	0.972848	Non_sig
rs13200921_Ref_T	635.529	0.161462	0.31684	0.509601	0.610331	0.719866	1.11842	Non_sig
rs13205210_Non-Ref_C	5708.58	-0.349745	0.101796	-3.43573	0.000590964	0.00227865	0.784723	Sig
rs13205210_Ref_T	4512.76	-0.302463	0.10825	-2.79411	0.00520424	0.0157345	0.810867	Sig
rs13206245_Non-Ref_A	7039.55	-0.0420321	0.0982216	-0.427931	0.668701	0.769261	0.971286	Non_sig
rs13206245_Ref_G	3449.39	-0.0935947	0.144561	-0.647439	0.517348	0.638702	0.937185	Non_sig
rs13207848_Non-Ref_G	8447.64	1.22305	0.117457	10.4127	2.17e-25	3.37e-24	2.33439	Sig
rs13207848_Ref_A	12292.6	1.16963	0.0905549	12.9162	3.65e-38	8.11e-37	2.24953	Sig
rs13208149_Non-Ref_G	5374.54	0.95155	0.117669	8.08668	6.13e-16	6.93e-15	1.93395	Sig
rs13208149_Ref_A	12967.9	0.836959	0.0801122	10.4473	1.51e-25	2.35e-24	1.78628	Sig
rs13209544_Non-Ref_A	3928.11	0.00448395	0.120942	0.0370751	0.970425	0.981428	1.00311	Non_sig
rs13209544_Ref_G	3066.78	0.0212218	0.132799	0.159803	0.873036	0.919693	1.01482	Non_sig
rs13210470_Non-Ref_T	496.937	0.0669219	0.360933	0.185413	0.852905	0.905755	1.04748	Non_sig
rs13210470_Ref_C	341.897	0.20893	0.362247	0.576762	0.5641	0.67846	1.15583	Non_sig
rs13212699_Non-Ref_T	2180.99	0.332738	0.163908	2.03002	0.0423544	0.0915244	1.2594	Non_sig
rs13212699_Ref_C	3361.3	0.27382	0.141029	1.94159	0.0521868	0.107635	1.209	Non_sig
rs13213239_Non-Ref_T	4054.41	0.374422	0.127098	2.94593	0.00321981	0.0103824	1.29632	Sig
rs13213239_Ref_C	3943.01	0.410655	0.126735	3.24027	0.00119418	0.00428742	1.32929	Sig
rs13213288_Non-Ref_G	3158.76	0.06923	0.15543	0.445411	0.656023	0.758259	1.04916	Non_sig
rs13213288_Ref_C	2924.44	0.0398176	0.130067	0.306132	0.759504	0.836621	1.02798	Non_sig
rs13213604_Non-Ref_C	19356.7	0.906932	0.0765542	11.8469	2.23e-32	4.29e-31	1.87505	Sig
rs13213604_Ref_G	14981.8	0.968913	0.0799185	12.1238	7.9e-34	1.58e-32	1.95737	Sig
rs13214169_Non-Ref_G	5268.83	0.294604	0.107737	2.73448	0.00624791	0.0183186	1.22655	Sig
rs13214169_Ref_A	5744.05	0.0965928	0.108874	0.887196	0.374973	0.505066	1.06925	Non_sig
rs13214290_Non-Ref_G	6250.75	0.238337	0.0974086	2.44677	0.0144141	0.0371985	1.17963	Sig
rs13214290_Ref_T	8179.71	0.346084	0.0940768	3.67873	0.000234396	0.000992623	1.27111	Sig
rs13214596_Non-Ref_C	3565.59	-0.00693509	0.12644	-0.0548487	0.956259	0.973041	0.995204	Non_sig
rs13214596_Ref_A	3918.21	0.122707	0.121182	1.01258	0.311259	0.438277	1.08878	Non_sig
rs13215208_Non-Ref_T	4067.91	1.1015	0.123668	8.90692	5.25e-19	6.64e-18	2.14578	Sig
rs13215208_Ref_C	6931.91	0.85266	0.109203	7.80799	5.81e-15	6.29e-14	1.80583	Sig
rs13222044_Non-Ref_T	11620.6	-0.244015	0.0820165	-2.97519	0.00292804	0.00953072	0.844392	Sig
rs13222044_Ref_C	15324.3	-0.152387	0.0815493	-1.86865	0.0616709	0.123421	0.89976	Non_sig
rs13229034_Non-Ref_C	1341.85	-0.153456	0.214887	-0.714123	0.475151	0.600864	0.899094	Non_sig
rs13229034_Ref_T	7235.7	-0.0719987	0.10607	-0.678785	0.497274	0.621868	0.951319	Non_sig
rs13232316_Non-Ref_A	525.491	-0.338524	0.283863	-1.19256	0.233042	0.351946	0.79085	Non_sig
rs13232316_Ref_T	251.137	-0.548676	0.482306	-1.13761	0.255283	0.377274	0.683647	Non_sig
rs13237546_Non-Ref_A	11292.3	0.182611	0.0899795	2.02947	0.0424099	0.0915807	1.13494	Non_sig
rs13237546_Ref_G	4178.71	0.158193	0.117107	1.35085	0.176745	0.28615	1.11589	Non_sig
rs13240595_Non-Ref_A	10800.6	1.3773	0.0969542	14.2057	8.44e-46	2.23e-44	2.59782	Sig
rs13240595_Ref_C	10281.4	1.32309	0.0858119	15.4184	1.23e-53	3.82e-52	2.50201	Sig
rs13241591_Non-Ref_G	2696.84	-0.222475	0.154255	-1.44225	0.149232	0.250225	0.857094	Non_sig
rs13241591_Ref_A	6987.03	-0.136758	0.0920793	-1.48522	0.137484	0.234586	0.909561	Non_sig
rs13256690_Non-Ref_C	2265.11	0.65823	0.170084	3.87004	0.000108819	0.000488858	1.57815	Sig
rs13256690_Ref_G	3334.18	0.936178	0.138732	6.7481	1.5e-11	1.34e-10	1.91345	Sig
rs13270870_Non-Ref_G	2709.14	-0.227668	0.139967	-1.62658	0.103827	0.18818	0.854014	Non_sig
rs13270870_Ref_A	4042.35	-0.489622	0.158573	-3.08767	0.00201731	0.00686644	0.712212	Sig
rs13313561_Non-Ref_C	1582.58	-0.153306	0.180376	-0.849923	0.395368	0.526139	0.899187	Non_sig
rs13313561_Ref_G	3048.43	-0.0371296	0.14934	-0.248624	0.803651	0.870587	0.974592	Non_sig
rs13313564_Non-Ref_A	4087.37	-0.431105	0.120371	-3.58148	0.000341653	0.00139816	0.741693	Sig
rs13313564_Ref_G	4440.49	-0.190093	0.123459	-1.53973	0.123627	0.216357	0.876549	Non_sig
rs13313573_Non-Ref_T	6981.86	-0.159879	0.0956387	-1.6717	0.0945835	0.174486	0.8951	Non_sig
rs13313573_Ref_G	7364.7	-0.155582	0.0954898	-1.6293	0.10325	0.187353	0.89777	Non_sig
rs1332721_Non-Ref_C	3704.45	-0.0884515	0.131236	-0.673988	0.500319	0.624297	0.940532	Non_sig
rs1332721_Ref_G	10277.7	0.0341109	0.104775	0.325563	0.744755	0.827701	1.02393	Non_sig
rs1332723_Non-Ref_A	4870.43	-0.407549	0.105177	-3.87487	0.00010668	0.000480294	0.753903	Sig
rs1332723_Ref_G	4983.38	-0.351748	0.116583	-3.01715	0.00255164	0.00846091	0.783634	Sig
rs1332724_Non-Ref_T	2403.23	0.444437	0.171709	2.58831	0.00964482	0.0267008	1.36078	Sig
rs1332724_Ref_C	6496.31	0.438431	0.10678	4.10594	4.03e-05	0.000197172	1.35513	Sig
rs1332731_Non-Ref_T	6029.41	-0.0228625	0.105594	-0.216513	0.828588	0.888909	0.984278	Non_sig
rs1332731_Ref_C	12972.2	0.0615079	0.082844	0.742455	0.457812	0.585656	1.04356	Non_sig
rs13332649_Non-Ref_G	2462.98	-0.15055	0.138437	-1.08749	0.276819	0.401539	0.900907	Non_sig
rs13332649_Ref_A	1869.38	-0.0986303	0.170407	-0.578791	0.56273	0.677767	0.933919	Non_sig
rs13334305_Non-Ref_T	9945.74	0.761216	0.0944123	8.06268	7.46e-16	8.42e-15	1.69492	Sig
rs13334305_Ref_C	17794.7	0.796658	0.0786713	10.1264	4.22e-24	6.29e-23	1.73707	Sig
rs13335265_Non-Ref_C	20108	1.11104	0.0830391	13.3797	7.95e-41	1.9e-39	2.16001	Sig
rs13335265_Ref_G	17346.8	2.18875	0.0930911	23.5119	3.08e-122	2.08e-120	4.55911	Sig
rs13338069_Non-Ref_G	24770.9	1.08783	0.0745795	14.5862	3.44e-48	9.47e-47	2.12555	Sig
rs13338069_Ref_A	17414.1	0.844872	0.0737199	11.4606	2.08e-30	3.76e-29	1.79611	Sig
rs13376563_Non-Ref_A	13349.1	0.174488	0.0780511	2.23556	0.0253808	0.0599172	1.12856	Non_sig
rs13376563_Ref_G	8948.1	0.146728	0.0937516	1.56507	0.117566	0.20786	1.10706	Non_sig
rs13380871_Non-Ref_C	796.038	-0.214107	0.234164	-0.914346	0.360535	0.491056	0.86208	Non_sig
rs13380871_Ref_T	1084.72	-0.537046	0.212894	-2.5226	0.0116492	0.0312602	0.68918	Sig
rs13385731_Non-Ref_C	20822	2.72758	0.0815898	33.4304	4.96e-245	7.5e-243	6.62345	Sig
rs13385731_Ref_T	8519.62	0.627901	0.0907849	6.91636	4.63e-12	4.3e-11	1.54531	Sig	1.53688
rs13397_Non-Ref_A	918.113	0.0238343	0.245907	0.096924	0.922787	0.951308	1.01666	Non_sig
rs13397_Ref_G	2036.23	0.287014	0.155064	1.85094	0.0641784	0.127657	1.22011	Non_sig
rs1341666_Non-Ref_G	6042.55	0.107272	0.104494	1.02658	0.304618	0.43098	1.07719	Non_sig
rs1341666_Ref_C	6155.89	0.107788	0.104294	1.0335	0.301372	0.427815	1.07757	Non_sig
rs13425999_Non-Ref_T	6190.44	0.0337936	0.100693	0.335611	0.737164	0.822942	1.0237	Non_sig
rs13425999_Ref_C	945.961	-0.0799156	0.274246	-0.291401	0.770744	0.84557	0.946113	Non_sig
rs13433386_Non-Ref_G	1519.13	-0.0394921	0.173716	-0.227337	0.820161	0.884757	0.972997	Non_sig
rs13433386_Ref_A	1422.13	0.0300471	0.185558	0.161929	0.871362	0.918947	1.02105	Non_sig
rs1352633_Non-Ref_C	6122.5	-0.0308059	0.0982049	-0.31369	0.753756	0.833112	0.978873	Non_sig
rs1352633_Ref_A	7548.22	-0.0256678	0.11105	-0.231137	0.817208	0.882961	0.982366	Non_sig
rs1360902_Non-Ref_T	9091.83	-0.129557	0.0851939	-1.52073	0.128329	0.222637	0.914112	Non_sig
rs1360902_Ref_C	3919.3	-0.147317	0.114408	-1.28764	0.19787	0.311332	0.902928	Non_sig
rs1377586_Non-Ref_A	4257.67	0.923642	0.128621	7.18114	6.91e-13	6.75e-12	1.8969	Sig
rs1377586_Ref_G	4893.37	1.40914	0.11746	11.9967	3.7e-33	7.28e-32	2.65579	Sig
rs1382568_Non-Ref-1_C	1933.12	-0.318828	0.160236	-1.98975	0.0466189	0.0985094	0.801721	Non_sig
rs1382568_Non-Ref-2_G	1918.91	-0.17198	0.161015	-1.0681	0.285475	0.411021	0.887624	Non_sig
rs1382568_Ref_A	846.558	-0.151882	0.230188	-0.65982	0.50937	0.631424	0.900075	Non_sig
rs1385374_Non-Ref_T	8558.9	-0.0719651	0.0862016	-0.834846	0.403805	0.534272	0.951341	Non_sig
rs1385374_Ref_C	12358.8	-0.0209704	0.08068	-0.259921	0.794925	0.864151	0.98557	Non_sig
rs138585691_Non-Ref_A	7206.7	-0.361626	0.10966	-3.2977	0.000974816	0.00357432	0.778287	Sig
rs138585691_Ref_C	344.831	-0.203916	0.358219	-0.569248	0.569188	0.683289	0.868191	Non_sig
rs138641783_Non-Ref_A	1902.35	-0.0337837	0.169056	-0.199837	0.841608	0.897754	0.976855	Non_sig
rs138641783_Ref_G	4348.64	-0.0114676	0.121916	-0.0940614	0.92506	0.951754	0.992083	Non_sig
rs1387716_Non-Ref_G	4717.71	-0.52692	0.131882	-3.99537	6.46e-05	0.000305667	0.694035	Sig
rs1387716_Ref_A	3942.18	-0.324057	0.117611	-2.75533	0.00586323	0.0173382	0.798821	Sig
rs139218385_Non-Ref_G	4423.25	-0.405297	0.125532	-3.22863	0.00124385	0.00445289	0.755081	Sig
rs139218385_Ref_A	3687.19	-0.307369	0.134493	-2.28539	0.02229	0.0538501	0.808114	Non_sig
rs139284445_Non-Ref_T	1796.93	0.462895	0.162803	2.84329	0.00446501	0.013809	1.37831	Sig
rs139284445_Ref_C	618.977	-0.105596	0.265098	-0.398326	0.69039	0.786481	0.929421	Non_sig
rs139375736_Non-Ref_A	3559.7	-0.0851472	0.128621	-0.662002	0.50797	0.630415	0.942688	Non_sig
rs139375736_Ref_G	5773.5	-0.130554	0.102725	-1.27091	0.203761	0.317701	0.913481	Non_sig
rs140026975_Non-Ref_C	3808.21	-0.169479	0.131819	-1.28569	0.19855	0.311916	0.889164	Non_sig
rs140026975_Ref_A	2034.85	-0.239547	0.175181	-1.36742	0.171493	0.27925	0.847011	Non_sig
rs140074062_Non-Ref_T	6649.63	-0.145382	0.101821	-1.42782	0.153342	0.255873	0.90414	Non_sig
rs140074062_Ref_C	1723.58	0.00400749	0.169512	0.0236413	0.981139	0.987986	1.00278	Non_sig
rs140476407_Non-Ref_T	490.474	-0.273927	0.30795	-0.889517	0.373725	0.504385	0.827065	Non_sig
rs140476407_Ref_C	738.305	-0.0904066	0.278102	-0.325084	0.745118	0.827701	0.939258	Non_sig
rs140615691_Non-Ref_G	4980.4	-0.720131	0.155605	-4.62796	3.69e-06	2.1e-05	0.607042	Sig
rs140615691_Ref_T	4879.36	-0.599318	0.111373	-5.3812	7.4e-08	5.16e-07	0.660066	Sig
rs140703203_Non-Ref_T	3855.74	0.192195	0.116036	1.65634	0.097654	0.178874	1.1425	Non_sig
rs140703203_Ref_A	7213.97	0.174221	0.0948952	1.83593	0.0663685	0.131298	1.12835	Non_sig
rs140775682_Non-Ref_C	5975.89	-0.426128	0.0998266	-4.26869	1.97e-05	0.000100733	0.744256	Sig
rs140775682_Ref_T	12051.6	-0.360233	0.0902289	-3.99244	6.54e-05	0.000309007	0.779039	Sig
rs141195849_Non-Ref_A	9494.47	0.355979	0.0916602	3.88368	0.000102888	0.000464232	1.27985	Sig
rs141195849_Ref_G	4730.15	0.35947	0.12422	2.89381	0.00380593	0.0119797	1.28295	Sig
rs1414599_Non-Ref_T	6804.39	0.0666772	0.10847	0.614706	0.538749	0.657759	1.0473	Non_sig
rs1414599_Ref_G	6257.5	-0.00515066	0.115862	-0.044455	0.964542	0.977461	0.996436	Non_sig
rs141764869_Non-Ref_C	8571.68	1.09068	0.0917436	11.8884	1.36e-32	2.65e-31	2.12975	Sig
rs141764869_Ref_T	7041.89	0.943891	0.0946555	9.97185	2.02e-23	2.94e-22	1.92371	Sig
rs1421627_Non-Ref_A	83.4538	-0.534666	0.796081	-0.671623	0.501824	0.62554	0.690318	Non_sig
rs1421627_Ref_G	851.63	-0.134442	0.258757	-0.519569	0.603364	0.714092	0.911022	Non_sig
rs142335893_Non-Ref_C	4571.03	-0.129554	0.110501	-1.17243	0.241026	0.360841	0.914114	Non_sig
rs142335893_Ref_T	6549.11	0.18817	0.111053	1.69442	0.0901853	0.167568	1.13932	Non_sig
rs142373084_Non-Ref_C	8046.52	0.234601	0.0948658	2.47297	0.0133994	0.0349284	1.17658	Sig
rs142373084_Ref_A	7997	0.328115	0.0891418	3.68082	0.000232485	0.000985203	1.25537	Sig
rs142415291_Non-Ref_C	7570.48	-0.103978	0.108446	-0.9588	0.33766	0.466869	0.930464	Non_sig
rs142415291_Ref_A	2679.54	-0.130957	0.142897	-0.916442	0.359435	0.490096	0.913226	Non_sig
rs142443339_Non-Ref_G	6452.87	-0.207661	0.102921	-2.01768	0.0436243	0.0936062	0.86594	Non_sig
rs142443339_Ref_A	3035.08	-0.398534	0.125898	-3.16552	0.00154807	0.00542918	0.758629	Sig
rs142669530_Non-Ref_A	1945.91	-0.557874	0.175092	-3.18617	0.00144168	0.00510514	0.679302	Sig
rs142669530_Ref_G	14954	-0.383162	0.0811309	-4.72276	2.33e-06	1.36e-05	0.766755	Sig
rs143096751_Non-Ref_C	2849.04	-0.216243	0.164157	-1.3173	0.187738	0.29957	0.860804	Non_sig
rs143096751_Ref_A	1497.74	-0.366663	0.173574	-2.11243	0.0346499	0.0776619	0.775574	Non_sig
rs143123127_Non-Ref_A	4425.15	0.184129	0.125304	1.46946	0.141707	0.240271	1.13613	Non_sig
rs143123127_Ref_G	3441.08	0.0967522	0.131231	0.737264	0.460962	0.588801	1.06936	Non_sig
rs143255655_Non-Ref_C	906.123	0.110778	0.223037	0.496679	0.619415	0.727262	1.07981	Non_sig
rs143255655_Ref_T	3893.06	0.213882	0.138426	1.54511	0.122321	0.214493	1.1598	Non_sig
rs143389352_Non-Ref_A	12067.7	-0.264528	0.0777961	-3.40028	0.000673174	0.00257324	0.832471	Sig
rs143389352_Ref_G	7443.86	-0.310641	0.0929092	-3.34349	0.000827313	0.00308824	0.806283	Sig
rs143846731_Non-Ref_C	6994.31	-0.0292124	0.0938958	-0.311115	0.755713	0.834293	0.979955	Non_sig
rs143846731_Ref_G	6174.49	0.0242971	0.100456	0.241866	0.808884	0.875186	1.01698	Non_sig
rs144361842_Non-Ref_T	18387.3	2.57697	0.0801619	32.147	9.72e-227	1.26e-224	5.96684	Sig
rs144361842_Ref_C	15290.6	2.43318	0.082456	29.5089	2.22e-191	2.29e-189	5.40084	Sig
rs144576683_Non-Ref_T	8998.64	0.0123086	0.0867219	0.141932	0.887134	0.928437	1.00857	Non_sig
rs144576683_Ref_G	7165.3	0.0908776	0.0931884	0.975202	0.32946	0.458392	1.06502	Non_sig
rs144642710_Non-Ref_C	12101.5	-0.0527145	0.0783012	-0.673228	0.500803	0.624644	0.964121	Non_sig
rs144642710_Ref_T	9152.72	-0.0625424	0.0910432	-0.686954	0.492112	0.61678	0.957575	Non_sig
rs144651668_Non-Ref_A	3304.09	0.64314	0.128577	5.00197	5.67e-07	3.62e-06	1.56172	Sig
rs144651668_Ref_G	3512.85	-0.144565	0.131644	-1.09815	0.27214	0.396327	0.904652	Non_sig
rs1447994_Non-Ref_A	1889.06	-0.251957	0.177276	-1.42127	0.155239	0.258482	0.839757	Non_sig
rs1447994_Ref_G	2425.92	-0.146155	0.1438	-1.01637	0.309451	0.436227	0.903656	Non_sig
rs1453560_Non-Ref_G	46561.5	2.37063	0.0733642	32.3131	4.58e-229	6.17e-227	5.17166	Sig
rs1453560_Ref_T	5362.73	2.2557	0.119855	18.8202	5.16e-79	2.24e-77	4.77565	Sig
rs145472068_Non-Ref_G	29953.8	0.0417882	0.0639467	0.653485	0.513444	0.634796	1.02939	Non_sig
rs145472068_Ref_A	19525.9	-0.0744923	0.0812252	-0.917107	0.359086	0.489728	0.949676	Non_sig
rs145604770_Non-Ref_A	397.415	0.109515	0.344146	0.318223	0.750316	0.831391	1.07887	Non_sig
rs145604770_Ref_G	92.5409	0.648501	0.723332	0.896548	0.36996	0.500706	1.56754	Non_sig
rs1457098_Non-Ref_G	3241.06	-0.109658	0.128857	-0.851003	0.394768	0.525454	0.926808	Non_sig
rs1457098_Ref_A	6291.48	-0.169803	0.100049	-1.6972	0.0896593	0.166841	0.888964	Non_sig
rs146192187_Non-Ref_T	1113.98	0.248636	0.227371	1.09352	0.274164	0.398714	1.18808	Non_sig
rs146192187_Ref_C	1198.33	0.114609	0.203534	0.563094	0.573371	0.687247	1.08268	Non_sig
rs146263904_Non-Ref_G	690.098	-0.182362	0.288778	-0.631496	0.527716	0.648271	0.881259	Non_sig
rs146263904_Ref_A	1673.33	-0.758373	0.173203	-4.37852	1.19e-05	6.35e-05	0.591163	Sig
rs146266417_Non-Ref_T	4395.15	0.128309	0.113182	1.13365	0.256941	0.379088	1.09301	Non_sig
rs146266417_Ref_C	1777.69	0.156634	0.200871	0.779774	0.435524	0.564443	1.11468	Non_sig
rs146963441_Non-Ref_T	5721.66	0.447447	0.102566	4.36251	1.29e-05	6.79e-05	1.36363	Sig
rs146963441_Ref_C	6574.79	1.07084	0.11712	9.14309	6.07e-20	7.98e-19	2.10065	Sig
rs147134135_Non-Ref_C	8913.2	0.13649	0.0913774	1.49369	0.135256	0.231484	1.09923	Non_sig
rs147134135_Ref_A	7526.4	-0.126854	0.0921254	-1.37698	0.16852	0.27513	0.915826	Non_sig
rs1471778_Non-Ref_A	10090.7	0.415436	0.0922532	4.50322	6.69e-06	3.67e-05	1.3337	Sig
rs1471778_Ref_G	7267.76	0.542697	0.0982393	5.52424	3.31e-08	2.4e-07	1.45669	Sig
rs147365361_Non-Ref_G	7317.09	0.264236	0.0977251	2.70387	0.00685363	0.0198506	1.201	Sig
rs147365361_Ref_A	7044.86	0.103671	0.0972466	1.06606	0.286396	0.411869	1.0745	Non_sig
rs147882703_Non-Ref_G	594.412	-0.482074	0.267054	-1.80516	0.0710498	0.138789	0.715948	Non_sig
rs147882703_Ref_A	2499.73	-0.0624329	0.152379	-0.40972	0.682011	0.779226	0.957648	Non_sig
rs147887366_Non-Ref_T	43542.8	2.49953	0.0703436	35.5332	1.51e-276	2.47e-274	5.65502	Sig
rs147887366_Ref_C	11042.4	1.50174	0.0847417	17.7214	2.87e-70	1.12e-68	2.83184	Sig
rs1478895_Non-Ref_C	628.925	-0.256006	0.263568	-0.97131	0.331394	0.460463	0.837403	Non_sig
rs1478895_Ref_G	18466.9	-0.0293784	0.0745836	-0.393899	0.693655	0.788684	0.979842	Non_sig
rs1478900_Non-Ref_T	2768.94	-0.162363	0.147123	-1.10359	0.269773	0.393805	0.89356	Non_sig
rs1478900_Ref_C	4088.91	-0.198107	0.131152	-1.51051	0.130914	0.225921	0.871694	Non_sig
rs148024643_Non-Ref_A	3741.71	0.419796	0.165037	2.54365	0.0109701	0.029633	1.33774	Sig
rs148024643_Ref_G	3291.93	0.506748	0.145965	3.47171	0.000517147	0.00203018	1.42084	Sig
rs148147902_Non-Ref_T	7099.98	0.133453	0.099677	1.33885	0.18062	0.290829	1.09692	Non_sig
rs148147902_Ref_C	6365.1	0.0613376	0.0969375	0.632754	0.526894	0.647425	1.04343	Non_sig
rs148244279_Non-Ref_G	13382.1	0.0456086	0.0945775	0.482235	0.629639	0.735092	1.03212	Non_sig
rs148244279_Ref_T	5792.79	0.41221	0.136824	3.01271	0.00258929	0.00856743	1.33072	Sig
rs148251602_Non-Ref_T	940.231	0.211269	0.257575	0.820224	0.412089	0.541193	1.15771	Non_sig
rs148251602_Ref_C	421.969	-0.00784688	0.37385	-0.0209894	0.983254	0.988993	0.994576	Non_sig
rs148744983_Non-Ref_A	8130.17	0.661275	0.094105	7.02699	2.11e-12	2.01e-11	1.58148	Sig
rs148744983_Ref_G	8954.69	0.510588	0.0975055	5.23651	1.64e-07	1.11e-06	1.42463	Sig
rs1489961_Non-Ref_T	2799.47	-0.0547821	0.14459	-0.378879	0.704778	0.797102	0.96274	Non_sig
rs1489961_Ref_G	1246.66	-0.101612	0.194282	-0.523016	0.600963	0.71193	0.931991	Non_sig
rs1489965_Non-Ref_T	8415.43	0.895821	0.0971462	9.22137	2.93e-20	3.88e-19	1.86067	Sig
rs1489965_Ref_C	12395.2	1.34087	0.0924891	14.4976	1.25e-47	3.41e-46	2.53305	Sig
rs149169329_Non-Ref_T	4323.06	0.413217	0.118088	3.49924	0.000466582	0.00184609	1.33165	Sig
rs149169329_Ref_C	5452.42	0.263998	0.106077	2.48874	0.0128198	0.033802	1.2008	Sig
rs149819751_Non-Ref_A	1551.88	0.789698	0.201967	3.91003	9.23e-05	0.000421594	1.72871	Sig
rs149819751_Ref_G	1996.1	0.830466	0.163239	5.08742	3.63e-07	2.36e-06	1.77826	Sig
rs149965743_Non-Ref_A	10701.5	0.574567	0.0850893	6.75251	1.45e-11	1.3e-10	1.48923	Sig
rs149965743_Ref_G	8032.72	0.459656	0.0903209	5.08914	3.6e-07	2.34e-06	1.37521	Sig
rs150241951_Non-Ref_T	15125.9	0.924972	0.0878153	10.5332	6.08e-26	9.59e-25	1.89865	Sig
rs150241951_Ref_C	14739.1	0.793102	0.0940932	8.4289	3.49e-17	4.12e-16	1.7328	Sig
rs150348333_Non-Ref_C	5835.9	0.263054	0.107952	2.43677	0.014819	0.0380534	1.20002	Sig
rs150348333_Ref_T	3694.78	0.272869	0.118485	2.303	0.0212791	0.0517911	1.20821	Non_sig
rs150434441_Non-Ref_G	4603.98	0.244064	0.113512	2.15011	0.0315466	0.071954	1.18432	Non_sig
rs150434441_Ref_A	10429.2	0.307469	0.0898859	3.42066	0.0006247	0.00239829	1.23753	Sig
rs150803188_Non-Ref_A	1847.97	-0.215315	0.159841	-1.34705	0.177963	0.287446	0.861358	Non_sig
rs150803188_Ref_G	1762.88	0.0840047	0.172816	0.486092	0.626902	0.733262	1.05996	Non_sig
rs1510475_Non-Ref_C	6003.7	0.172425	0.101356	1.70118	0.0889097	0.165894	1.12695	Non_sig
rs1510475_Ref_A	5309.56	0.481689	0.102889	4.68165	2.85e-06	1.65e-05	1.39638	Sig
rs151192757_Non-Ref_T	2140.05	0.435763	0.169722	2.56752	0.010243	0.0279902	1.35263	Sig
rs151192757_Ref_C	4801.51	0.337871	0.120321	2.80808	0.00498376	0.0151714	1.26389	Sig
rs1512973_Non-Ref_A	13390.5	-0.0477506	0.0809929	-0.589566	0.555482	0.671383	0.967444	Non_sig
rs1512973_Ref_G	15257.1	0.213449	0.0730504	2.92195	0.00347852	0.0110955	1.15946	Sig
rs1513272_Non-Ref_T	3922.89	-0.205084	0.12099	-1.69505	0.0900659	0.167396	0.867488	Non_sig
rs1513272_Ref_C	2494.75	-0.171726	0.147372	-1.16526	0.243915	0.364494	0.88778	Non_sig
rs1531577_Non-Ref_T	4986.97	0.509918	0.135256	3.77001	0.00016324	0.00071471	1.42397	Sig
rs1531577_Ref_C	4000.37	0.415665	0.151849	2.73736	0.00619338	0.0181931	1.33391	Sig
rs1539258_Non-Ref-1_T	1167.34	-0.268081	0.197699	-1.35601	0.175097	0.283927	0.830424	Non_sig
rs1539258_Non-Ref-2_A	353.167	-0.418496	0.390225	-1.07245	0.283519	0.409023	0.748204	Non_sig
rs1539258_Ref_C	1423.24	-0.0955429	0.179299	-0.532871	0.594123	0.70619	0.93592	Non_sig
rs1545445_Non-Ref_A	511.934	-0.120245	0.29103	-0.413169	0.679483	0.777196	0.920032	Non_sig
rs1545445_Ref_T	4597.66	0.242366	0.123512	1.96228	0.0497295	0.103531	1.18293	Non_sig
rs1551559_Non-Ref_T	12041.9	0.655977	0.0823952	7.96135	1.7e-15	1.89e-14	1.57568	Sig
rs1551559_Ref_C	14950.3	0.550215	0.0843101	6.52609	6.75e-11	5.92e-10	1.4643	Sig
rs1557121_Non-Ref_C	6532.63	-0.172337	0.109476	-1.5742	0.115442	0.205097	0.887404	Non_sig
rs1557121_Ref_T	9778.61	-0.104733	0.0829312	-1.26289	0.206629	0.320851	0.929977	Non_sig
rs1557567_Non-Ref_T	5893.37	-0.253101	0.097896	-2.5854	0.00972651	0.026879	0.839091	Sig
rs1557567_Ref_C	4541.18	-0.143197	0.114582	-1.24974	0.211396	0.3265	0.90551	Non_sig
rs1564267_Non-Ref_C	10113.5	0.943823	0.0881924	10.7019	9.97e-27	1.62e-25	1.92362	Sig
rs1564267_Ref_T	2214.67	1.59488	0.166145	9.59931	8.05e-22	1.11e-20	3.02069	Sig
rs1569723_Non-Ref_A	2852.22	-0.213112	0.132555	-1.60772	0.107896	0.193744	0.862674	Non_sig
rs1569723_Ref_C	2421.82	-0.244788	0.175654	-1.39358	0.163445	0.268918	0.84394	Non_sig
rs1571971_Non-Ref_T	433.459	-0.347635	0.346779	-1.00247	0.316117	0.443006	0.785871	Non_sig
rs1571971_Ref_C	166.554	0.134142	0.503601	0.266365	0.789958	0.861016	1.09744	Non_sig
rs1576223_Non-Ref_A	9009.56	0.993402	0.0886756	11.2027	3.96e-29	6.8e-28	1.99087	Sig
rs1576223_Ref_T	6567.99	1.19791	0.100181	11.9574	5.94e-33	1.16e-31	2.29407	Sig
rs1577002_Non-Ref_A	5138.17	-0.412465	0.103618	-3.98063	6.87e-05	0.000323038	0.751339	Sig
rs1577002_Ref_G	3775.46	-0.443413	0.119742	-3.70306	0.000213015	0.000908277	0.735393	Sig
rs1577589_Non-Ref_A	2107.42	-0.170198	0.157396	-1.08133	0.279549	0.404365	0.888721	Non_sig
rs1577589_Ref_C	3844.29	0.0220708	0.11893	0.185578	0.852775	0.905755	1.01542	Non_sig
rs1577590_Non-Ref_A	7625.36	-0.288605	0.0891958	-3.23564	0.00121371	0.0043525	0.818693	Sig
rs1577590_Ref_G	3910.63	-0.168464	0.134287	-1.25451	0.209655	0.324446	0.889789	Non_sig
rs1590381_Non-Ref_A	5912.92	-0.216269	0.100653	-2.14866	0.0316615	0.0720836	0.860789	Non_sig
rs1590381_Ref_T	3577.74	-0.257678	0.135593	-1.90039	0.0573823	0.116378	0.836433	Non_sig
rs1592748_Non-Ref_A	4411.82	-0.312858	0.116529	-2.6848	0.00725734	0.0208931	0.805046	Sig
rs1592748_Ref_T	12691.4	-0.195382	0.0795951	-2.4547	0.0141002	0.0364642	0.873342	Sig
rs1602191_Non-Ref_G	26464	2.04578	0.0833619	24.5409	5.4e-133	3.94e-131	4.12896	Sig
rs1602191_Ref_T	55339.3	2.24254	0.085762	26.1485	1.03e-150	8.16e-149	4.73231	Sig
rs1602192_Non-Ref_G	8634.72	-0.249864	0.0890748	-2.8051	0.00503005	0.0152861	0.840976	Sig
rs1602192_Ref_A	16246.8	0.102061	0.0722001	1.41359	0.157482	0.261304	1.07331	Non_sig
rs1602194_Non-Ref_A	846.862	-0.568953	0.275402	-2.0659	0.0388382	0.085323	0.674106	Non_sig
rs1602194_Ref_G	1592.69	-0.456708	0.178562	-2.5577	0.0105368	0.0286586	0.728647	Sig
rs1610555_Non-Ref_T	12934.3	-0.530602	0.0829551	-6.39626	1.59e-10	1.37e-09	0.692266	Sig
rs1610555_Ref_G	15970.4	-0.516938	0.0873268	-5.91958	3.23e-09	2.55e-08	0.698853	Sig
rs1616369_Non-Ref_G	15531.9	1.2091	0.0797817	15.1552	7.01e-52	2.11e-50	2.31194	Sig
rs1616369_Ref_A	14736.8	1.21699	0.0866782	14.0403	8.83e-45	2.29e-43	2.32461	Sig
rs1624766_Non-Ref_T	15938.4	-0.160152	0.0772048	-2.07438	0.0380438	0.0837259	0.894931	Non_sig
rs1624766_Ref_C	5358.98	-0.0354926	0.112635	-0.31511	0.752678	0.83267	0.975699	Non_sig
rs1634726_Non-Ref_A	4849.65	-0.137039	0.10852	-1.2628	0.20666	0.320851	0.909384	Non_sig
rs1634726_Ref_G	5731.78	-0.230115	0.112268	-2.0497	0.0403935	0.0881467	0.852567	Non_sig
rs1635852_Non-Ref_C	7089.21	-0.115957	0.0945156	-1.22686	0.219876	0.337485	0.92277	Non_sig
rs1635852_Ref_T	10827.5	-0.0722673	0.0851009	-0.849195	0.395773	0.526565	0.951142	Non_sig
rs1651081_Non-Ref_T	2248.21	-0.11273	0.156075	-0.722284	0.47012	0.596564	0.924836	Non_sig
rs1651081_Ref_A	3198.29	-0.175072	0.137149	-1.27651	0.201774	0.315555	0.885723	Non_sig
rs16823413_Non-Ref_A	13901.1	-0.250779	0.0834964	-3.00347	0.00266921	0.00878504	0.840443	Sig
rs16823413_Ref_G	12509.3	-0.271164	0.0962179	-2.81823	0.00482898	0.01478	0.828651	Sig
rs16823421_Non-Ref_A	5166.11	-0.297906	0.10881	-2.73784	0.00618434	0.018182	0.813432	Sig
rs16823421_Ref_G	5670.95	-0.137199	0.105225	-1.30386	0.19228	0.305091	0.909283	Non_sig
rs16823429_Non-Ref_C	10198.1	-0.088738	0.0841607	-1.05439	0.291705	0.417279	0.940345	Non_sig
rs16823429_Ref_T	12704	-0.148436	0.0839193	-1.7688	0.0769279	0.148172	0.902228	Non_sig
rs16842520_Non-Ref_G	11887.4	0.0996474	0.0841163	1.18464	0.23616	0.355633	1.07151	Non_sig
rs16842520_Ref_C	8188.48	0.0908128	0.0878775	1.0334	0.301415	0.427815	1.06497	Non_sig
rs16842525_Non-Ref_C	7591.73	-0.289831	0.0992915	-2.91899	0.00351167	0.0111587	0.817998	Sig
rs16842525_Ref_T	5639.57	-0.302526	0.117399	-2.5769	0.00996902	0.0274026	0.810831	Sig
rs16842533_Non-Ref_G	7876.82	0.148254	0.0982733	1.50859	0.131405	0.22658	1.10823	Non_sig
rs16842533_Ref_A	6791.46	0.0743364	0.100542	0.73936	0.459689	0.587296	1.05288	Non_sig
rs16892384_Non-Ref_A	4148.15	-0.030392	0.114458	-0.265531	0.790601	0.861413	0.979154	Non_sig
rs16892384_Ref_C	14034.8	0.15225	0.0817486	1.86242	0.0625435	0.124846	1.1113	Non_sig
rs16892386_Non-Ref_A	7510.46	0.00960238	0.106488	0.0901732	0.92815	0.953983	1.00668	Non_sig
rs16892386_Ref_C	1150.81	0.140961	0.213968	0.658793	0.510029	0.631827	1.10264	Non_sig
rs16895659_Non-Ref_C	8075.89	-0.340219	0.0909915	-3.73902	0.000184738	0.0008018	0.789921	Sig
rs16895659_Ref_T	7902.83	-0.323159	0.0927216	-3.48527	0.000491648	0.00193662	0.799318	Sig
rs16920192_Non-Ref_A	542.934	0.0345068	0.288159	0.119749	0.904682	0.939512	1.02421	Non_sig
rs16920192_Ref_T	799.706	-0.261683	0.240995	-1.08584	0.277548	0.402127	0.834114	Non_sig
rs16922391_Non-Ref_G	787.325	-0.0913803	0.349685	-0.261322	0.793844	0.863582	0.938624	Non_sig
rs16922391_Ref_A	840.569	-0.0431037	0.23191	-0.185864	0.852551	0.905755	0.970565	Non_sig
rs16922396_Non-Ref_A	9444.41	-0.043203	0.0935845	-0.461647	0.644335	0.748867	0.970498	Non_sig
rs16922396_Ref_G	8099.25	0.0972717	0.0881945	1.10292	0.270061	0.394133	1.06975	Non_sig
rs16922400_Non-Ref_T	949.288	0.00206221	0.228887	0.00900974	0.992811	0.994315	1.00143	Non_sig
rs16922400_Ref_C	2731.98	-0.136635	0.161206	-0.847578	0.396673	0.527575	0.909638	Non_sig
rs16922408_Non-Ref_T	3460.03	0.149248	0.12215	1.22184	0.221767	0.339129	1.10899	Non_sig
rs16922408_Ref_G	5410.37	0.178398	0.124317	1.43503	0.15128	0.253317	1.13163	Non_sig
rs16922415_Non-Ref_C	3619.95	-0.129022	0.13288	-0.970961	0.331568	0.460601	0.914451	Non_sig
rs16922415_Ref_T	3651.59	-0.0755845	0.122829	-0.615362	0.538316	0.657553	0.948958	Non_sig
rs16922458_Non-Ref_T	4584.49	-0.300714	0.114554	-2.62508	0.00866296	0.0243521	0.811851	Sig
rs16922458_Ref_G	2608.6	-0.0292067	0.146682	-0.199116	0.842172	0.898201	0.979959	Non_sig
rs16922461_Non-Ref_A	6895.81	-0.181135	0.0935597	-1.93604	0.0528626	0.108524	0.882009	Non_sig
rs16922461_Ref_G	4110.44	-0.260932	0.112737	-2.31451	0.0206395	0.0504323	0.834549	Non_sig
rs16922462_Non-Ref_T	2599.16	0.17231	0.149848	1.1499	0.250185	0.371593	1.12686	Non_sig
rs16922462_Ref_C	6909.6	0.14478	0.10117	1.43105	0.152415	0.255011	1.10556	Non_sig
rs16922463_Non-Ref_A	1110.4	-0.212812	0.202705	-1.04986	0.293782	0.419863	0.862854	Non_sig
rs16922463_Ref_C	3088.14	-0.431005	0.137716	-3.12966	0.00175008	0.00605782	0.741745	Sig
rs16922464_Non-Ref_A	3631.47	-0.361461	0.120443	-3.0011	0.00269005	0.00883021	0.778376	Sig
rs16922464_Ref_G	5280.86	-0.293742	0.108534	-2.70646	0.00680051	0.0197336	0.815783	Sig
rs16922466_Non-Ref_A	4769.59	-0.0835984	0.140096	-0.596723	0.550692	0.667284	0.943701	Non_sig
rs16922466_Ref_G	9203.79	0.0989265	0.0897671	1.10204	0.270446	0.394417	1.07098	Non_sig
rs16922470_Non-Ref_T	3401.47	-0.31427	0.12635	-2.4873	0.0128717	0.0338712	0.804258	Sig
rs16922470_Ref_C	7195.61	-0.336921	0.0955661	-3.52553	0.000422643	0.00169275	0.791729	Sig
rs16922471_Non-Ref_G	1398.92	0.00119024	0.192163	0.0061939	0.995058	0.995984	1.00083	Non_sig
rs16922471_Ref_A	1681.46	0.268821	0.16779	1.60213	0.109127	0.195615	1.20482	Non_sig
rs16922472_Non-Ref_T	834.605	0.965118	0.270775	3.56428	0.000364862	0.00148433	1.95222	Sig
rs16922472_Ref_A	4436.03	0.564734	0.111112	5.08258	3.72e-07	2.41e-06	1.47911	Sig
rs16965367_Non-Ref_C	26214.4	-0.15551	0.074881	-2.07676	0.037824	0.0834199	0.897815	Non_sig
rs16965367_Ref_T	25228.1	-0.0965017	0.0678856	-1.42153	0.155162	0.258422	0.935298	Non_sig
rs16972959_Non-Ref_A	12279.2	-0.365254	0.0858052	-4.25678	2.07e-05	0.000105725	0.776332	Sig
rs16972959_Ref_G	11908.9	-0.486237	0.082052	-5.92597	3.1e-09	2.45e-08	0.713884	Sig
rs17057846_Non-Ref_A	16467	0.600231	0.0768043	7.81506	5.49e-15	5.97e-14	1.51596	Sig
rs17057846_Ref_G	6934.2	0.752866	0.104267	7.22054	5.18e-13	5.1e-12	1.68514	Sig
rs1708302_Non-Ref_T	2275.6	-0.165101	0.165465	-0.997801	0.318376	0.445368	0.891866	Non_sig
rs1708302_Ref_C	8642.66	-0.207004	0.101982	-2.02982	0.0423745	0.0915361	0.866334	Non_sig
rs1712509_Non-Ref_T	13724.5	-0.177997	0.0775106	-2.29641	0.0216522	0.0525754	0.88393	Non_sig
rs1712509_Ref_G	9647.5	-0.107695	0.082678	-1.30259	0.192716	0.305548	0.92807	Non_sig
rs1712512_Non-Ref_T	561.887	0.659832	0.283075	2.33094	0.0197563	0.0486767	1.5799	Sig
rs1712512_Ref_A	5366.53	0.368845	0.109108	3.38055	0.000723407	0.00274664	1.29132	Sig
rs17167255_Non-Ref_A	6318.19	-0.0260693	0.117749	-0.221397	0.824783	0.886625	0.982092	Non_sig
rs17167255_Ref_G	4522.59	-0.00514675	0.134183	-0.0383562	0.969404	0.980946	0.996439	Non_sig
rs17200824_Non-Ref_G	1205.91	-0.0677831	0.212211	-0.319413	0.749413	0.830688	0.954103	Non_sig
rs17200824_Ref_A	810.264	-0.1875	0.244929	-0.765528	0.443957	0.57179	0.878126	Non_sig
rs17212236_Non-Ref_C	4802.46	0.417179	0.113103	3.68849	0.000225589	0.000957286	1.33531	Sig
rs17212236_Ref_G	14124.1	0.857465	0.077325	11.0891	1.42e-28	2.42e-27	1.81185	Sig
rs17266552_Non-Ref_A	2912.84	-0.395849	0.137205	-2.88509	0.00391308	0.012261	0.760042	Sig
rs17266552_Ref_G	2563.99	-0.370425	0.149628	-2.47564	0.0132997	0.034771	0.773554	Sig
rs17266594_Non-Ref_C	20985.9	1.40848	0.0855348	16.4667	6.36e-61	2.12e-59	2.65457	Sig
rs17266594_Ref_T	10157.9	1.50393	0.0916854	16.4031	1.82e-60	5.96e-59	2.83613	Sig
rs17277503_Non-Ref_A	10292.3	0.0493568	0.0814437	0.606024	0.544499	0.661978	1.0348	Non_sig
rs17277503_Ref_G	3813.15	-0.157435	0.125931	-1.25016	0.21124	0.326409	0.896618	Non_sig
rs17340542_Non-Ref_C	3969.13	-0.0874016	0.122181	-0.715344	0.474397	0.600426	0.941216	Non_sig
rs17340542_Ref_T	4537.74	-0.0189665	0.119043	-0.159325	0.873413	0.919693	0.986939	Non_sig
rs17346550_Non-Ref_C	22697.8	0.239084	0.0686185	3.48425	0.000493527	0.00194279	1.18024	Sig
rs17346550_Ref_T	16750.2	-0.15618	0.0751805	-2.0774	0.037765	0.0833194	0.897398	Non_sig
rs1734787_Non-Ref_C	7578.2	0.0122305	0.101007	0.121086	0.903623	0.939032	1.00851	Non_sig
rs1734787_Ref_A	2495.37	0.0487067	0.15554	0.313146	0.75417	0.833247	1.03434	Non_sig
rs1734789_Non-Ref_A	3357.01	-0.19741	0.129133	-1.52873	0.126332	0.219972	0.872115	Non_sig
rs1734789_Ref_G	2504.29	-0.282902	0.137308	-2.06035	0.0393648	0.0863881	0.821936	Non_sig
rs1734790_Non-Ref_A	6679.26	-0.0937844	0.116912	-0.802179	0.422449	0.552112	0.937061	Non_sig
rs1734790_Ref_C	5821.8	0.0328868	0.107692	0.305379	0.760077	0.836975	1.02306	Non_sig
rs1734791_Non-Ref_T	5844.11	-0.278211	0.104652	-2.65844	0.00785032	0.0224026	0.824613	Sig
rs1734791_Ref_A	5397.66	-0.0994642	0.138009	-0.720707	0.47109	0.597433	0.93338	Non_sig
rs1734792_Non-Ref_C	11674.8	-0.454399	0.0915176	-4.96515	6.86e-07	4.34e-06	0.729814	Sig
rs1734792_Ref_A	10293.2	-0.362819	0.0813308	-4.46102	8.16e-06	4.43e-05	0.777644	Sig
rs17421_Non-Ref_C	8230.87	0.791649	0.0918213	8.62163	6.6e-18	8.11e-17	1.73105	Sig
rs17421_Ref_G	8175.75	0.666383	0.0955242	6.97606	3.04e-12	2.86e-11	1.58709	Sig
rs17422_Non-Ref-1_T	3850.38	0.462199	0.126032	3.6673	0.000245123	0.00103101	1.37764	Sig
rs17422_Non-Ref-2_G	4395.99	0.196163	0.11497	1.70622	0.087967	0.16458	1.14565	Non_sig
rs17422_Non-Ref-3_C	3285.68	-0.0786573	0.138567	-0.567646	0.570275	0.68433	0.946939	Non_sig
rs17422_Ref_A	5062.35	0.270233	0.108185	2.49787	0.0124942	0.0331681	1.206	Sig
rs17425212_Non-Ref_T	980.924	0.619208	0.230515	2.68619	0.00722723	0.0208257	1.53603	Sig
rs17425212_Ref_C	8980.02	0.527909	0.0959566	5.50154	3.76e-08	2.71e-07	1.44184	Sig
rs17435_Non-Ref_A	9863.53	-0.0991545	0.0834052	-1.18883	0.234507	0.353642	0.93358	Non_sig
rs17435_Ref_T	4112.6	-0.233448	0.145923	-1.5998	0.109642	0.196312	0.850599	Non_sig
rs17515910_Non-Ref_C	7656.68	-0.147278	0.0928773	-1.58573	0.112801	0.201097	0.902952	Non_sig
rs17515910_Ref_A	10545.8	-0.0554128	0.100556	-0.551063	0.58159	0.695219	0.962319	Non_sig
rs17630801_Non-Ref_C	6974.71	-0.0372383	0.0945101	-0.394014	0.69357	0.788684	0.974519	Non_sig
rs17630801_Ref_A	2893.39	0.0130381	0.135841	0.09598	0.923536	0.951366	1.00908	Non_sig
rs17676923_Non-Ref_T	1205.42	0.842583	0.203754	4.1353	3.54e-05	0.000175382	1.79326	Sig
rs17676923_Ref_C	1246.87	1.03572	0.200984	5.15327	2.56e-07	1.7e-06	2.05014	Sig
rs17778581_Non-Ref_T	8405.45	0.192241	0.0938234	2.04897	0.040465	0.0882717	1.14254	Non_sig
rs17778581_Ref_C	12489.3	0.291198	0.0784862	3.71018	0.000207116	0.00088617	1.22366	Sig
rs17805769_Non-Ref_G	1088.17	-0.173232	0.214525	-0.807514	0.41937	0.548897	0.886854	Non_sig
rs17805769_Ref_A	1992.52	-0.220355	0.161409	-1.3652	0.17219	0.280092	0.858354	Non_sig
rs17849501_Non-Ref_T	4560.98	0.249397	0.111366	2.23944	0.0251273	0.0594319	1.18871	Non_sig
rs17849501_Ref_C	3142.38	0.400613	0.160684	2.49317	0.0126609	0.0335104	1.32007	Sig
rs17849502_Non-Ref_T	1221.93	-0.297629	0.189429	-1.57118	0.11614	0.205748	0.813589	Non_sig
rs17849502_Ref_G	852.847	-0.786184	0.257953	-3.04778	0.00230542	0.00772291	0.579876	Sig
rs1788097_Non-Ref_T	7699.59	-0.329917	0.0944159	-3.49429	0.000475317	0.00187706	0.795582	Sig
rs1788097_Ref_C	7472.01	-0.3511	0.115993	-3.02691	0.0024707	0.00821448	0.783986	Sig
rs1788098_Non-Ref_T	3549.18	-0.105422	0.128321	-0.82155	0.411333	0.54043	0.929533	Non_sig
rs1788098_Ref_C	5645.37	-0.215986	0.105888	-2.03976	0.0413743	0.0898721	0.860958	Non_sig
rs1800628_Non-Ref_A	5094.53	-0.354133	0.11584	-3.05708	0.00223507	0.00752382	0.78234	Sig
rs1800628_Ref_G	4960.34	-0.428629	0.118558	-3.61534	0.000299951	0.00124391	0.742968	Sig
rs1800890_Non-Ref_T	1871.69	-0.166081	0.17458	-0.951321	0.341441	0.471048	0.89126	Non_sig
rs1800890_Ref_A	3905.74	0.0575589	0.138122	0.416724	0.67688	0.775363	1.0407	Non_sig
rs1801274_Non-Ref_G	6355.61	1.0404	0.102647	10.1357	3.84e-24	5.75e-23	2.0568	Sig
rs1801274_Ref_A	1916.18	0.83756	0.162783	5.14524	2.67e-07	1.77e-06	1.78702	Sig
rs1804182_Non-Ref_A	12935	1.43669	0.0949211	15.1357	9.42e-52	2.82e-50	2.707	Sig
rs1804182_Ref_G	3560.1	0.342289	0.12454	2.74843	0.00598818	0.017674	1.26777	Sig
rs1806356_Non-Ref_A	3047.5	0.409807	0.131465	3.11724	0.00182553	0.00628911	1.32851	Sig
rs1806356_Ref_G	6893.98	0.304344	0.101313	3.00401	0.00266444	0.00877398	1.23486	Sig
rs1807560_Non-Ref_A	21543.2	0.317885	0.0675627	4.70503	2.54e-06	1.48e-05	1.2465	Sig
rs1807560_Ref_G	4276.01	0.372282	0.118209	3.14935	0.00163635	0.00570332	1.2944	Sig
rs180769054_Non-Ref_A	73965.2	4.96616	0.094685	52.4493	0	0	31.2582	Sig
rs180769054_Ref_G	57125.4	4.9499	0.0935029	52.9385	0	0	30.9078	Sig
rs1831795_Non-Ref_G	2205.9	-0.221031	0.152061	-1.45356	0.146067	0.245916	0.857952	Non_sig
rs1831795_Ref_A	3944.36	-0.0860883	0.119861	-0.718236	0.472612	0.598751	0.942074	Non_sig
rs183631218_Non-Ref_C	2869.55	0.00940182	0.133033	0.0706727	0.943658	0.964306	1.00654	Non_sig
rs183631218_Ref_T	215.571	-0.0440203	0.544368	-0.080865	0.935549	0.958746	0.969948	Non_sig
rs1844497_Non-Ref_G	3919.42	-0.129162	0.116545	-1.10827	0.267747	0.391309	0.914362	Non_sig
rs1844497_Ref_A	5859.87	-0.010156	0.101829	-0.0997353	0.920554	0.94948	0.992985	Non_sig
rs1844498_Non-Ref_A	5527.16	-0.0528353	0.101665	-0.519698	0.603274	0.714092	0.96404	Non_sig
rs1844498_Ref_G	5296.18	-0.0177357	0.117914	-0.150412	0.88044	0.924395	0.987782	Non_sig
rs1854332_Non-Ref_C	4034.74	0.609132	0.116707	5.21931	1.8e-07	1.21e-06	1.52534	Sig
rs1854332_Ref_T	1909.82	0.614775	0.174458	3.52392	0.000425218	0.00170197	1.53132	Sig
rs1857066_Non-Ref_C	4089.77	-0.477545	0.132732	-3.59781	0.000320907	0.00132336	0.718199	Sig
rs1857066_Ref_A	547.087	-0.756873	0.308423	-2.45401	0.0141272	0.0364998	0.591778	Sig
rs185857314_Non-Ref_A	306.029	-0.141849	0.420045	-0.3377	0.735589	0.822121	0.906357	Non_sig
rs185857314_Ref_G	1852.13	0.487134	0.1726	2.82232	0.00476769	0.0146285	1.40166	Sig
rs1870027_Non-Ref_A	2303.35	-0.24897	0.142623	-1.74566	0.0808709	0.154373	0.841497	Non_sig
rs1870027_Ref_G	3396.98	0.154403	0.125939	1.22602	0.220193	0.337581	1.11296	Non_sig
rs187047327_Non-Ref_T	1151.35	0.33183	0.199082	1.66681	0.095553	0.175752	1.25861	Non_sig
rs187047327_Ref_A	1480.57	0.539198	0.19531	2.76072	0.00576733	0.0171137	1.45316	Sig
rs1874886_Non-Ref_A	7914.6	-0.136996	0.0959938	-1.42713	0.153542	0.256138	0.909411	Non_sig
rs1874886_Ref_G	9178.28	0.00598315	0.084178	0.0710773	0.943336	0.964306	1.00416	Non_sig
rs1883231_Non-Ref_A	3250.77	-0.212191	0.142664	-1.48734	0.136924	0.233758	0.863225	Non_sig
rs1883231_Ref_T	1954.55	-0.187076	0.160325	-1.16685	0.243271	0.363938	0.878384	Non_sig
rs1883832_Non-Ref_C	8294.11	0.91689	0.0984629	9.31204	1.25e-20	1.68e-19	1.88804	Sig	1.88804
rs1883832_Ref_T	6986.44	0.817383	0.102771	7.95343	1.81e-15	2.01e-14	1.76221	Sig	1.76221
rs1884738_Non-Ref_G	3213.58	0.946311	0.128343	7.37331	1.66e-13	1.66e-12	1.92694	Sig
rs1884738_Ref_C	12419.2	2.25316	0.103372	21.7965	2.5e-105	1.42e-103	4.76726	Sig
rs1888823_Non-Ref_G	5167.79	-0.314342	0.111307	-2.8241	0.00474137	0.0145549	0.804218	Sig
rs1888823_Ref_A	6410.89	-0.272862	0.0999495	-2.73	0.00633346	0.0185431	0.827676	Sig
rs1888824_Non-Ref_A	8139.79	-0.189099	0.0935133	-2.02216	0.0431594	0.0928758	0.877153	Non_sig
rs1888824_Ref_G	3660.26	-0.276785	0.125098	-2.21254	0.0269296	0.0629982	0.825429	Non_sig
rs1888825_Non-Ref_T	443.008	-0.528333	0.344944	-1.53165	0.125609	0.21896	0.693355	Non_sig
rs1888825_Ref_G	597.905	-0.0362756	0.273757	-0.13251	0.894581	0.932343	0.975169	Non_sig
rs1892250_Non-Ref_C	5880.89	0.13241	0.108489	1.22049	0.22228	0.339578	1.09612	Non_sig
rs1892250_Ref_T	5363.66	0.099035	0.111501	0.888194	0.374436	0.504888	1.07106	Non_sig
rs1892251_Non-Ref_C	3576.71	-0.40637	0.130169	-3.12188	0.00179702	0.00620062	0.754519	Sig
rs1892251_Ref_T	2429.57	-0.359449	0.153134	-2.34728	0.0189111	0.0470239	0.779462	Sig
rs1892253_Non-Ref_G	7746.87	-0.227993	0.0924972	-2.46486	0.0137067	0.0355653	0.853822	Sig
rs1892253_Ref_T	16761.3	-0.193664	0.0744524	-2.60118	0.00929044	0.0258698	0.874382	Sig
rs1894650_Non-Ref-1_A	2191	0.240358	0.153063	1.57033	0.116339	0.206043	1.18129	Non_sig
rs1894650_Non-Ref-2_G	2121.94	0.341184	0.150391	2.26865	0.0232898	0.0558092	1.2668	Non_sig
rs1894650_Ref_C	1606.41	0.216851	0.168834	1.28441	0.199	0.312286	1.16219	Non_sig
rs1894651_Non-Ref_G	4498.59	-0.123489	0.111422	-1.1083	0.267731	0.391309	0.917965	Non_sig
rs1894651_Ref_A	7230.02	-0.0706407	0.0992932	-0.711436	0.476814	0.601863	0.952215	Non_sig
rs1894652_Non-Ref_A	2181.21	-0.0308168	0.167871	-0.183574	0.854347	0.906711	0.978866	Non_sig
rs1894652_Ref_G	3899.55	-0.165597	0.143869	-1.15103	0.249721	0.370994	0.891559	Non_sig
rs1894653_Non-Ref_G	11769.4	-0.270147	0.0808753	-3.34029	0.000836909	0.00311656	0.829235	Sig
rs1894653_Ref_C	4593.47	-0.36889	0.133716	-2.75876	0.00580209	0.0171901	0.774378	Sig
rs189599195_Non-Ref_T	1410.72	-0.341276	0.181146	-1.88398	0.0595673	0.119895	0.789343	Non_sig
rs189599195_Ref_G	9015.82	-0.221442	0.0927858	-2.38659	0.0170054	0.0428346	0.857708	Sig
rs189778766_Non-Ref_T	521.357	0.734926	0.347359	2.11575	0.0343659	0.0771927	1.66431	Non_sig
rs189778766_Ref_G	1044.79	0.883917	0.224842	3.93128	8.45e-05	0.000388296	1.84538	Sig
rs1912818_Non-Ref_G	3253.78	1.2084	0.145475	8.30656	9.85e-17	1.15e-15	2.31081	Sig
rs1912818_Ref_T	9247.34	0.927623	0.0894197	10.3738	3.26e-25	5.04e-24	1.90214	Sig
rs1913517_Non-Ref_G	15498.8	-0.127529	0.0752303	-1.69518	0.090042	0.167396	0.915398	Non_sig
rs1913517_Ref_A	5001.28	-0.280255	0.112968	-2.48083	0.0131077	0.0343849	0.823445	Sig
rs191674933_Non-Ref_T	794.532	0.337992	0.250325	1.35022	0.176946	0.286327	1.264	Non_sig
rs191674933_Ref_A	1577.95	0.526389	0.18175	2.89622	0.00377684	0.0119063	1.44032	Sig
rs192173598_Non-Ref_G	1324.56	0.178014	0.212355	0.838284	0.401871	0.532737	1.13133	Non_sig
rs192173598_Ref_A	2664.18	0.312744	0.157193	1.98956	0.0466399	0.0985202	1.24207	Non_sig
rs1927219_Non-Ref_C	13776	0.249706	0.0800876	3.11791	0.00182139	0.00628123	1.18896	Sig
rs1927219_Ref_T	10455.5	-0.136761	0.089559	-1.52705	0.12675	0.220576	0.909559	Non_sig
rs1927220_Non-Ref_A	10058.3	-0.191848	0.0849477	-2.25843	0.0239189	0.0570302	0.875483	Non_sig
rs1927220_Ref_C	10561.6	-0.162739	0.0879946	-1.84941	0.0643981	0.127995	0.893328	Non_sig
rs1927222_Non-Ref_G	198.696	0.454577	0.518041	0.877493	0.380219	0.510138	1.37038	Non_sig
rs1927222_Ref_A	99.9883	1.04584	0.673841	1.55205	0.12065	0.212103	2.06456	Non_sig
rs1927225_Non-Ref_T	3077.48	-0.229196	0.137802	-1.66323	0.0962666	0.176797	0.85311	Non_sig
rs1927225_Ref_G	3810.73	-0.117804	0.122703	-0.960072	0.337019	0.466492	0.921589	Non_sig
rs1927226_Non-Ref_C	1929.07	-0.402777	0.173152	-2.32615	0.0200107	0.0491865	0.756401	Sig
rs1927226_Ref_T	3924.79	-0.374706	0.117729	-3.18279	0.00145864	0.00515343	0.771263	Sig
rs1927227_Non-Ref_G	1974.04	0.147779	0.153398	0.963371	0.335361	0.46483	1.10786	Non_sig
rs1927227_Ref_A	6426.58	-0.0851441	0.103383	-0.823577	0.41018	0.539372	0.94269	Non_sig
rs1927228_Non-Ref_G	393.694	-0.189489	0.343452	-0.55172	0.58114	0.694815	0.876916	Non_sig
rs1927228_Ref_A	2613.97	-0.447946	0.199818	-2.24178	0.0249758	0.0592089	0.733086	Non_sig
rs1929847_Non-Ref_G	6216.58	-0.040665	0.101543	-0.40047	0.68881	0.785115	0.972207	Non_sig
rs1929847_Ref_T	2737.97	-0.241075	0.150939	-1.59716	0.110229	0.197192	0.846115	Non_sig
rs1929849_Non-Ref_C	7362.36	0.110242	0.0951376	1.15876	0.246555	0.367688	1.07941	Non_sig
rs1929849_Ref_T	10171.4	-0.0540517	0.0826634	-0.653877	0.513191	0.634736	0.963227	Non_sig
rs1930975_Non-Ref_C	21640.4	1.65776	0.0865624	19.1511	9.48e-82	4.32e-80	3.15527	Sig
rs1930975_Ref_A	14706.3	1.57452	0.0929349	16.9422	2.2e-64	7.98e-63	2.97836	Sig
rs1930976_Non-Ref_G	9374.33	-0.0857287	0.0938938	-0.913039	0.361222	0.491668	0.942308	Non_sig
rs1930976_Ref_A	7008.87	-0.140428	0.0939954	-1.49399	0.135179	0.231416	0.90725	Non_sig
rs1930977_Non-Ref_T	11888.7	0.178809	0.0788816	2.26681	0.023402	0.0559916	1.13195	Non_sig
rs1930977_Ref_A	15336.2	0.168492	0.0782099	2.15436	0.0312119	0.0712955	1.12388	Non_sig
rs1930978_Non-Ref_C	5764.42	-0.210284	0.102431	-2.05293	0.0400794	0.0876043	0.864367	Non_sig
rs1930978_Ref_T	3412.67	-0.169075	0.133854	-1.26313	0.206541	0.320851	0.889412	Non_sig
rs1930980_Non-Ref_G	5620.05	0.264555	0.100949	2.62066	0.00877589	0.0246249	1.20127	Sig
rs1930980_Ref_C	8793.94	0.268105	0.0980288	2.73496	0.00623881	0.0183005	1.20422	Sig
rs1930981_Non-Ref_T	1778.6	0.319669	0.166921	1.91509	0.055481	0.113002	1.24804	Non_sig
rs1930981_Ref_A	1039.41	0.315985	0.212141	1.48951	0.136354	0.232977	1.24486	Non_sig
rs1930982_Non-Ref_A	20355.7	-0.230426	0.0700898	-3.28758	0.00101053	0.00369435	0.852383	Sig
rs1930982_Ref_T	14124.9	-0.122078	0.0775564	-1.57405	0.115475	0.205098	0.918863	Non_sig
rs1930983_Non-Ref_T	11145.1	-0.0774734	0.0841423	-0.920743	0.357185	0.487671	0.947716	Non_sig
rs1930983_Ref_C	7720.91	-0.0863635	0.08999	-0.959702	0.337205	0.466538	0.941894	Non_sig
rs1930984_Non-Ref_A	4440.33	0.00408347	0.111818	0.036519	0.970869	0.981468	1.00283	Non_sig
rs1930984_Ref_C	6143.18	0.105172	0.130922	0.803319	0.42179	0.551599	1.07562	Non_sig
rs1930985_Non-Ref_A	6249.83	-0.31344	0.0992659	-3.15758	0.00159082	0.0055634	0.80472	Sig
rs1930985_Ref_G	8381.14	-0.339447	0.0862316	-3.93646	8.27e-05	0.000381707	0.790344	Sig
rs1930986_Non-Ref_A	4554.76	0.057985	0.114236	0.507587	0.611743	0.720982	1.04101	Non_sig
rs1930986_Ref_G	2562.41	-0.0719245	0.158638	-0.453389	0.650269	0.754069	0.951368	Non_sig
rs1930989_Non-Ref_C	4557.51	-0.46983	0.115886	-4.05424	5.03e-05	0.000241898	0.72205	Sig
rs1930989_Ref_T	8407.81	-0.63295	0.0896672	-7.05889	1.68e-12	1.61e-11	0.644856	Sig
rs1930991_Non-Ref_C	3820.87	-0.195333	0.152579	-1.28021	0.20047	0.313911	0.873371	Non_sig
rs1930991_Ref_G	1965.06	0.0248691	0.153626	0.161881	0.8714	0.918947	1.01739	Non_sig
rs1930992_Non-Ref_G	7632.15	0.522799	0.0992828	5.26576	1.4e-07	9.52e-07	1.43674	Sig
rs1930992_Ref_T	15092.3	0.418448	0.0771765	5.42196	5.9e-08	4.15e-07	1.33649	Sig
rs1937126_Non-Ref_C	4942.13	0.236193	0.13072	1.80686	0.0707837	0.1384	1.17788	Non_sig
rs1937126_Ref_G	980.635	0.327754	0.226502	1.44702	0.14789	0.248269	1.25506	Non_sig
rs1954598_Non-Ref_C	7912.2	0.122059	0.0885502	1.37841	0.168076	0.274671	1.08829	Non_sig
rs1954598_Ref_T	2230.14	-0.0367785	0.166358	-0.22108	0.82503	0.886625	0.974829	Non_sig
rs1967448_Non-Ref_C	42357.7	4.05317	0.0787776	51.4508	0	0	16.6007	Sig
rs1967448_Ref_G	27624.5	3.62178	0.0750861	48.235	0	0	12.3101	Sig
rs1967449_Non-Ref_T	2481.34	0.421958	0.153955	2.74079	0.00612926	0.0180303	1.33974	Sig
rs1967449_Ref_C	7798.76	0.183808	0.0930128	1.97616	0.0481369	0.101138	1.13588	Non_sig
rs1967450_Non-Ref_T	602.162	0.759351	0.273639	2.77501	0.00551998	0.0164839	1.69273	Sig
rs1967450_Ref_C	2668.83	1.08117	0.156366	6.91433	4.7e-12	4.35e-11	2.11574	Sig
rs1974070_Non-Ref_C	2198.14	0.125679	0.162659	0.772656	0.439726	0.567915	1.09102	Non_sig
rs1974070_Ref_T	6537.67	0.160076	0.0993735	1.61085	0.107211	0.192962	1.11735	Non_sig
rs1981412_Non-Ref_C	5191.31	-0.227621	0.125998	-1.80655	0.0708324	0.138435	0.854042	Non_sig
rs1981412_Ref_T	1507.05	-0.185607	0.174893	-1.06126	0.288571	0.413845	0.879279	Non_sig
rs1983284_Non-Ref_T	1440.04	-0.282164	0.178233	-1.58312	0.113394	0.201867	0.822356	Non_sig
rs1983284_Ref_A	3645.02	-0.231222	0.124831	-1.85228	0.0639855	0.127314	0.851913	Non_sig
rs1987673_Non-Ref_A	3893.85	-0.552175	0.118283	-4.66826	3.04e-06	1.75e-05	0.681991	Sig
rs1987673_Ref_G	3621.78	-0.43359	0.143917	-3.01278	0.0025887	0.00856743	0.740417	Sig
rs199500428_Non-Ref_T	3061.69	-0.0216275	0.126549	-0.170902	0.864301	0.913479	0.985121	Non_sig
rs199500428_Ref_A	4819.08	-0.174137	0.105926	-1.64395	0.100187	0.182704	0.886297	Non_sig
rs199590607_Non-Ref_G	2612.93	0.681451	0.142764	4.77328	1.81e-06	1.07e-05	1.60375	Sig
rs199590607_Ref_A	4897.45	0.486244	0.110776	4.38944	1.14e-05	6.07e-05	1.40079	Sig
rs1995976_Non-Ref_G	5989.19	0.210451	0.0993815	2.1176	0.0342086	0.0769508	1.15705	Non_sig
rs1995976_Ref_A	1084.98	0.00530783	0.21719	0.0244387	0.980503	0.987639	1.00369	Non_sig
rs1996077_Non-Ref_A	7906.2	0.299707	0.0903251	3.3181	0.000906334	0.00334895	1.23089	Sig
rs1996077_Ref_G	5436.48	0.433173	0.104116	4.16048	3.18e-05	0.000157622	1.3502	Sig
rs199640289_Non-Ref_G	1614.99	-0.251317	0.180751	-1.3904	0.164406	0.269978	0.840129	Non_sig
rs199640289_Ref_A	3149.43	-0.31508	0.162462	-1.93941	0.0524518	0.10811	0.803806	Non_sig
rs199784372_Non-Ref_A	1365.59	-0.314415	0.244295	-1.28703	0.198083	0.311431	0.804177	Non_sig
rs199784372_Ref_G	3561.3	-0.176026	0.155972	-1.12858	0.259077	0.381694	0.885138	Non_sig
rs199807934_Non-Ref_T	3161.1	0.826788	0.129344	6.39216	1.64e-10	1.4e-09	1.77373	Sig
rs199807934_Ref_A	3721.12	1.08165	0.124909	8.65949	4.74e-18	5.84e-17	2.11645	Sig
rs200172244_Non-Ref_A	13552.4	-0.25617	0.0758636	-3.37672	0.000733551	0.00277497	0.837308	Sig
rs200172244_Ref_C	5386.38	-0.242865	0.107788	-2.25319	0.0242475	0.0576807	0.845065	Non_sig
rs2002063_Non-Ref_C	13940.8	0.953658	0.084032	11.3487	7.52e-30	1.34e-28	1.93678	Sig
rs2002063_Ref_T	15940.5	1.24131	0.0848223	14.6343	1.7e-48	4.7e-47	2.36414	Sig
rs2003202_Non-Ref_C	2078.44	0.032038	0.154587	0.207249	0.835815	0.893933	1.02246	Non_sig
rs2003202_Ref_G	2045.92	0.216787	0.161355	1.34354	0.179097	0.288977	1.16214	Non_sig
rs2005969_Non-Ref_G	6218.36	0.198081	0.104369	1.89789	0.0577107	0.116891	1.14717	Non_sig
rs2005969_Ref_A	4414.26	0.242826	0.122622	1.98028	0.0476716	0.100358	1.18331	Non_sig
rs2006184_Non-Ref_A	6574.69	0.153524	0.103163	1.48817	0.136707	0.233452	1.11228	Non_sig
rs2006184_Ref_G	5538.54	0.169295	0.104913	1.61367	0.106599	0.191971	1.12451	Non_sig
rs2007132_Non-Ref_T	7437.12	0.52875	0.091659	5.76867	7.99e-09	6.08e-08	1.44268	Sig
rs2007132_Ref_G	5099.6	0.6155	0.114808	5.36114	8.27e-08	5.76e-07	1.53209	Sig
rs200793875_Non-Ref_A	3011.59	0.756057	0.137598	5.49467	3.91e-08	2.82e-07	1.68887	Sig
rs200793875_Ref_C	2919.19	0.883514	0.14449	6.1147	9.67e-10	7.9e-09	1.84486	Sig
rs200820567_Non-Ref_A	15261.1	1.18748	0.0990682	11.9865	4.18e-33	8.21e-32	2.27754	Sig
rs200820567_Ref_T	56286.6	3.20771	0.0742345	43.2105	0	0	9.23883	Sig
rs200906779_Non-Ref_G	8019.44	0.754053	0.0922401	8.1749	2.96e-16	3.39e-15	1.68652	Sig
rs200906779_Ref_T	3606.91	0.726385	0.122955	5.90775	3.47e-09	2.72e-08	1.65449	Sig
rs2009453_Non-Ref_T	4587.76	-0.131666	0.107478	-1.22505	0.220556	0.337905	0.912777	Non_sig
rs2009453_Ref_C	7696.05	0.564053	0.0931692	6.05407	1.41e-09	1.14e-08	1.47842	Sig
rs201113011_Non-Ref_G	5159.68	-0.315524	0.10297	-3.06424	0.00218225	0.00737401	0.803559	Sig
rs201113011_Ref_A	6734.59	-0.143219	0.105539	-1.35702	0.174775	0.283478	0.905497	Non_sig
rs2011390_Non-Ref_G	4067.5	0.559368	0.148489	3.76707	0.000165177	0.000722168	1.47362	Sig
rs2011390_Ref_A	2356.03	0.552184	0.16478	3.35104	0.000805088	0.00301785	1.4663	Sig
rs2018373_Non-Ref_C	4405.3	-0.0485379	0.111229	-0.436379	0.662562	0.763614	0.966916	Non_sig
rs2018373_Ref_G	4430.8	-0.0139714	0.112701	-0.123968	0.90134	0.937402	0.990363	Non_sig
rs202030258_Non-Ref_A	2887.48	-0.0301592	0.149006	-0.202403	0.839602	0.896539	0.979312	Non_sig
rs202030258_Ref_G	758.157	-0.252781	0.238577	-1.05954	0.289356	0.414588	0.839277	Non_sig
rs2022449_Non-Ref_T	8591.68	-0.525647	0.0922171	-5.70011	1.2e-08	9.04e-08	0.694647	Sig
rs2022449_Ref_G	5447.32	-0.512457	0.107756	-4.75571	1.98e-06	1.16e-05	0.701028	Sig
rs2024568_Non-Ref_C	7621.21	0.232669	0.0913839	2.54606	0.0108948	0.0295517	1.17501	Sig
rs2024568_Ref_T	1958.68	-0.0131887	0.183124	-0.0720205	0.942586	0.96387	0.9909	Non_sig
rs2026622_Non-Ref_C	7578.19	-0.519426	0.0980955	-5.29511	1.19e-07	8.18e-07	0.697649	Sig
rs2026622_Ref_T	6224.98	-0.6092	0.105423	-5.77862	7.53e-09	5.75e-08	0.65556	Sig
rs2026623_Non-Ref_A	5563.65	0.39827	0.110452	3.60582	0.00031117	0.001287	1.31793	Sig
rs2026623_Ref_G	4540.79	0.47296	0.117061	4.04029	5.34e-05	0.000254966	1.38795	Sig
rs2027498_Non-Ref_G	232.356	-0.322084	0.482131	-0.668044	0.504106	0.627377	0.799913	Non_sig
rs2027498_Ref_A	22.1911	0.575304	1.74445	0.329792	0.741557	0.825965	1.48999	Non_sig
rs2027499_Non-Ref_A	5006.32	-0.100164	0.111246	-0.90039	0.367913	0.498286	0.932927	Non_sig
rs2027499_Ref_G	6002.76	-0.274126	0.108856	-2.51825	0.0117941	0.0315934	0.826951	Sig
rs2040323_Non-Ref_C	2945.75	-0.270347	0.128863	-2.09794	0.0359101	0.0798803	0.82912	Non_sig
rs2040323_Ref_A	3030.08	-0.183174	0.12812	-1.42971	0.1528	0.255166	0.880763	Non_sig
rs204135_Non-Ref_T	662.354	-0.386821	0.26235	-1.47445	0.14036	0.238443	0.764813	Non_sig
rs204135_Ref_C	3212.2	-0.303163	0.128491	-2.35941	0.0183039	0.0457154	0.810474	Sig
rs204136_Non-Ref_C	2716.05	0.257607	0.134321	1.91784	0.0551309	0.112363	1.19549	Non_sig
rs204136_Ref_T	4111.41	0.231739	0.143926	1.61012	0.107372	0.193195	1.17425	Non_sig
rs204137_Non-Ref_T	24747.8	-0.00312827	0.0702321	-0.0445418	0.964473	0.977461	0.997834	Non_sig
rs204137_Ref_A	19373.2	0.00157709	0.0768124	0.0205318	0.983619	0.9892	1.00109	Non_sig
rs204138_Non-Ref_A	1839.65	0.07311	0.211107	0.346317	0.729105	0.817082	1.05198	Non_sig
rs204138_Ref_G	7200.6	0.0790633	0.0915026	0.864054	0.387558	0.518113	1.05633	Non_sig
rs204139_Non-Ref_T	19388	0.720628	0.0728713	9.88905	4.64e-23	6.65e-22	1.6479	Sig
rs204139_Ref_A	8288.88	0.609374	0.0909226	6.70211	2.05e-11	1.83e-10	1.5256	Sig
rs204140_Non-Ref_G	3542.42	0.594047	0.129362	4.59213	4.39e-06	2.48e-05	1.50947	Sig
rs204140_Ref_A	6472.15	1.03583	0.110459	9.37756	6.75e-21	9.09e-20	2.0503	Sig
rs204141_Non-Ref_A	5775.05	-0.0442281	0.104994	-0.421244	0.673577	0.773292	0.969809	Non_sig
rs204141_Ref_G	7702.14	-0.0322818	0.0988326	-0.326631	0.743947	0.827438	0.977872	Non_sig
rs204146_Non-Ref_C	4199.72	-0.500789	0.116378	-4.30314	1.68e-05	8.7e-05	0.70672	Sig
rs204146_Ref_T	4954.55	-0.519321	0.115813	-4.48412	7.32e-06	4.01e-05	0.6977	Sig
rs204149_Non-Ref_G	4452.58	-0.379408	0.130134	-2.91552	0.00355102	0.0112585	0.768753	Sig
rs204149_Ref_T	7005.91	-0.289313	0.112846	-2.56379	0.0103536	0.0282346	0.818292	Sig
rs204150_Non-Ref_C	2400.12	-0.0770375	0.218546	-0.3525	0.724463	0.814086	0.948002	Non_sig
rs204150_Ref_T	1779.77	-0.141556	0.162745	-0.869802	0.384408	0.515019	0.906541	Non_sig
rs204151_Non-Ref_G	4186.91	0.0309722	0.118162	0.262115	0.793233	0.863392	1.0217	Non_sig
rs204151_Ref_A	2670.7	0.0905302	0.149032	0.607455	0.543549	0.6616	1.06476	Non_sig
rs204152_Non-Ref_C	7595.53	-0.380426	0.0892731	-4.26138	2.03e-05	0.000103744	0.768211	Sig
rs204152_Ref_T	6230.55	-0.358247	0.0987468	-3.62794	0.000285697	0.00118957	0.780112	Sig
rs204153_Non-Ref_T	17290.9	0.533782	0.0722457	7.38844	1.49e-13	1.49e-12	1.44772	Sig
rs204153_Ref_C	13512.6	0.480619	0.0764293	6.28841	3.21e-10	2.68e-09	1.39534	Sig
rs2041670_Non-Ref_A	3624.67	0.833204	0.153545	5.42644	5.75e-08	4.05e-07	1.78164	Sig
rs2041670_Ref_G	1408.23	1.01086	0.18597	5.43561	5.46e-08	3.85e-07	2.01511	Sig
rs2049502_Non-Ref_G	2895.52	-0.260442	0.130335	-1.99825	0.0456893	0.0969413	0.834832	Non_sig
rs2049502_Ref_A	1061.8	-0.35242	0.204703	-1.72161	0.0851397	0.160354	0.783269	Non_sig
rs2049985_Non-Ref_C	6235.95	-0.11212	0.104796	-1.06989	0.284671	0.410148	0.925228	Non_sig
rs2049985_Ref_G	7546.09	-0.0394309	0.0918026	-0.429519	0.667546	0.768079	0.973039	Non_sig
rs2052445_Non-Ref_G	3803.01	0.0726881	0.167401	0.434217	0.664131	0.765006	1.05167	Non_sig
rs2052445_Ref_A	21055.3	-0.0294356	0.0698226	-0.421577	0.673333	0.773156	0.979804	Non_sig
rs205261_Non-Ref_C	2972.88	-0.101191	0.15176	-0.666782	0.504911	0.62775	0.932263	Non_sig
rs205261_Ref_G	2935.23	-0.194855	0.142998	-1.36264	0.172997	0.281182	0.873661	Non_sig
rs205262_Non-Ref_G	12796.4	-0.0771425	0.0792116	-0.973878	0.330117	0.459081	0.947933	Non_sig
rs205262_Ref_A	8013.12	-0.108971	0.103076	-1.05719	0.290423	0.415828	0.927249	Non_sig
rs205263_Non-Ref_C	8288.43	-0.279823	0.0950843	-2.9429	0.00325156	0.0104739	0.823692	Sig
rs205263_Ref_G	3519.16	-0.218233	0.121552	-1.79539	0.0725922	0.141401	0.859618	Non_sig
rs205264_Non-Ref_G	5555.18	-0.101763	0.099994	-1.01769	0.308826	0.435643	0.931894	Non_sig
rs205264_Ref_A	10428.4	0.295974	0.0826934	3.57918	0.00034468	0.00140962	1.22771	Sig
rs205265_Non-Ref_G	4597.34	-0.302329	0.124828	-2.42197	0.0154367	0.0393625	0.810942	Sig
rs205265_Ref_A	5083.67	-0.22814	0.10767	-2.11889	0.0340996	0.0767613	0.853735	Non_sig
rs205266_Non-Ref_A	6617.33	0.267232	0.0982173	2.72083	0.00651184	0.0190284	1.2035	Sig
rs205266_Ref_G	10671.2	0.307348	0.0847302	3.62737	0.000286327	0.0011914	1.23743	Sig
rs205267_Non-Ref_T	4623.6	0.216572	0.108109	2.00327	0.0451488	0.0961562	1.16197	Non_sig
rs205267_Ref_C	3055.32	0.171765	0.136505	1.25831	0.20828	0.32288	1.12644	Non_sig
rs205284_Non-Ref_T	3316.27	-0.266628	0.132372	-2.01423	0.0439853	0.0942281	0.83126	Non_sig
rs205284_Ref_C	2809.54	-0.149787	0.143672	-1.04256	0.297151	0.423224	0.901383	Non_sig
rs2053769_Non-Ref_C	623.239	-0.00791911	0.275085	-0.0287878	0.977034	0.985605	0.994526	Non_sig
rs2053769_Ref_T	5095.93	-0.19443	0.114471	-1.69851	0.0894122	0.166681	0.873918	Non_sig
rs2053770_Non-Ref_T	12350.2	-0.309932	0.079662	-3.89059	0.000100001	0.00045252	0.80668	Sig
rs2053770_Ref_C	10186.3	-0.295906	0.0818551	-3.615	0.000300348	0.00124473	0.81456	Sig
rs2058531_Non-Ref_C	12529.1	1.40802	0.0895746	15.719	1.12e-55	3.53e-54	2.65374	Sig
rs2058531_Ref_T	20739.4	1.80571	0.07416	24.3489	5.96e-131	4.3e-129	3.49601	Sig
rs2061831_Non-Ref_C	7592.64	0.124983	0.0954077	1.30999	0.1902	0.302487	1.09049	Non_sig
rs2061831_Ref_T	15224.7	0.0853145	0.074995	1.1376	0.255286	0.377274	1.06092	Non_sig
rs2069235_Non-Ref_A	9218.07	1.18792	0.102771	11.5589	6.66e-31	1.24e-29	2.27824	Sig
rs2069235_Ref_G	6060.97	0.590721	0.108185	5.46028	4.75e-08	3.38e-07	1.506	Sig
rs2071132_Non-Ref_A	12382.2	0.779016	0.0785358	9.91925	3.43e-23	4.95e-22	1.71596	Sig
rs2071132_Ref_G	19997.8	0.877295	0.0697111	12.5847	2.56e-36	5.44e-35	1.83693	Sig
rs2071133_Non-Ref_T	3601.66	-0.136781	0.147238	-0.928979	0.3529	0.483334	0.909546	Non_sig
rs2071133_Ref_C	3837.56	0.0737052	0.131446	0.560724	0.574986	0.688402	1.05242	Non_sig
rs2071134_Non-Ref_C	9419.24	0.0538256	0.0911999	0.590194	0.555061	0.671136	1.03801	Non_sig
rs2071134_Ref_G	6372.66	0.164518	0.0974029	1.68904	0.0912114	0.168969	1.12079	Non_sig
rs2071920_Non-Ref_T	7106.69	0.771127	0.096654	7.97823	1.48e-15	1.65e-14	1.7066	Sig
rs2071920_Ref_C	4574.06	0.816836	0.11225	7.27695	3.41e-13	3.38e-12	1.76154	Sig
rs2075596_Non-Ref_G	9963.78	0.524909	0.0950199	5.5242	3.31e-08	2.4e-07	1.43884	Sig
rs2075596_Ref_A	9428.79	0.651971	0.0862401	7.55995	4.03e-14	4.2e-13	1.57131	Sig
rs2075741_Non-Ref_C	695.117	-0.228856	0.246784	-0.927351	0.353745	0.483932	0.853311	Non_sig
rs2075741_Ref_G	1139.56	-0.0169053	0.227866	-0.0741894	0.94086	0.96252	0.988351	Non_sig
rs2075742_Non-Ref_C	3509.67	0.745325	0.137851	5.40675	6.42e-08	4.49e-07	1.67635	Sig
rs2075742_Ref_G	4343.69	0.652353	0.141886	4.59771	4.27e-06	2.42e-05	1.57173	Sig
rs2080820_Non-Ref_A	649.751	0.0776973	0.276643	0.280858	0.77882	0.852319	1.05533	Non_sig
rs2080820_Ref_C	3388.77	-0.0443291	0.122301	-0.362459	0.717009	0.807465	0.969741	Non_sig
rs2087507_Non-Ref_T	4329.01	0.276922	0.151917	1.82285	0.0683267	0.134486	1.21161	Non_sig
rs2087507_Ref_G	5427.56	0.871374	0.115686	7.53221	4.99e-14	5.16e-13	1.8294	Sig
rs2087511_Non-Ref_C	2718.2	-0.416101	0.135614	-3.06828	0.00215297	0.00728696	0.749447	Sig
rs2087511_Ref_T	3582.89	-0.368985	0.120113	-3.07198	0.00212646	0.00720903	0.774327	Sig
rs2095249_Non-Ref_C	3389.02	0.360312	0.127944	2.81617	0.00485999	0.0148529	1.2837	Sig
rs2095249_Ref_G	3310.71	0.297731	0.138046	2.15676	0.0310246	0.070946	1.22921	Non_sig
rs2095251_Non-Ref_T	8715.61	0.168915	0.0862853	1.95763	0.0502732	0.104592	1.12421	Non_sig
rs2095251_Ref_C	7073.54	0.14789	0.106166	1.393	0.163619	0.268918	1.10795	Non_sig
rs2095564_Non-Ref_A	1563.47	-0.274321	0.180379	-1.5208	0.128309	0.222637	0.82684	Non_sig
rs2095564_Ref_C	5028.78	-0.213415	0.106261	-2.0084	0.0446005	0.0953156	0.862493	Non_sig
rs2100245_Non-Ref_G	4075.61	-0.335017	0.137518	-2.43617	0.0148437	0.0380818	0.792775	Sig
rs2100245_Ref_A	5620.6	-0.352844	0.104745	-3.36858	0.000755556	0.00285473	0.783039	Sig
rs2104125_Non-Ref_G	300.07	-0.64229	0.435754	-1.47397	0.140489	0.238531	0.640695	Non_sig
rs2104125_Ref_A	134.838	-0.597692	0.548936	-1.08882	0.276234	0.401104	0.66081	Non_sig
rs2105325_Non-Ref_C	646.782	0.0573583	0.308798	0.185747	0.852643	0.905755	1.04056	Non_sig
rs2105325_Ref_A	942.513	-0.337001	0.214312	-1.57248	0.11584	0.20551	0.791685	Non_sig
rs2123685_Non-Ref_C	1016.01	-0.189284	0.238519	-0.793581	0.427439	0.557225	0.877041	Non_sig
rs2123685_Ref_T	1159.04	-0.446997	0.201353	-2.21996	0.0264214	0.0620433	0.733568	Non_sig
rs2124907_Non-Ref_A	18084.7	0.0239957	0.0780424	0.307469	0.758486	0.835817	1.01677	Non_sig
rs2124907_Ref_T	8378.25	0.0521812	0.0962946	0.541891	0.587894	0.701129	1.03683	Non_sig
rs2124909_Non-Ref_A	10348	0.126865	0.0919432	1.37982	0.167641	0.274224	1.09192	Non_sig
rs2124909_Ref_C	7411.33	0.0681681	0.0939116	0.725876	0.467915	0.594866	1.04838	Non_sig
rs2124910_Non-Ref_C	5798.27	0.308249	0.111194	2.77217	0.00556831	0.0166086	1.2382	Sig
rs2124910_Ref_T	1687.96	0.0537763	0.18031	0.298243	0.765518	0.841323	1.03798	Non_sig
rs2130428_Non-Ref_T	99.7046	-1.17406	0.709504	-1.65476	0.0979739	0.179354	0.443173	Non_sig
rs2130428_Ref_C	157.178	0.904217	0.574161	1.57485	0.115291	0.204889	1.87153	Non_sig
rs2130429_Non-Ref_T	4440.58	-0.571133	0.116394	-4.90691	9.25e-07	5.71e-06	0.673088	Sig
rs2130429_Ref_C	3500.51	-0.564013	0.124286	-4.53803	5.68e-06	3.14e-05	0.676418	Sig
rs2130430_Non-Ref_A	6806.2	-0.273199	0.0957838	-2.85225	0.0043411	0.0134459	0.827483	Sig
rs2130430_Ref_G	7843.53	-0.261356	0.0944594	-2.76686	0.00565992	0.0168413	0.834303	Sig
rs2130431_Non-Ref_A	2666.11	-0.395042	0.149052	-2.65036	0.00804065	0.0228303	0.760467	Sig
rs2130431_Ref_G	8718.88	-0.335669	0.0948423	-3.53923	0.00040129	0.00162051	0.792416	Sig
rs2130433_Non-Ref_A	8824.87	-0.262489	0.0896138	-2.92912	0.00339925	0.0108818	0.833648	Sig
rs2130433_Ref_C	3892.32	-0.209737	0.115222	-1.82028	0.0687159	0.13508	0.864695	Non_sig
rs2145786_Non-Ref_A	6869.39	0.412426	0.101745	4.05351	5.05e-05	0.00024246	1.33092	Sig
rs2145786_Ref_G	4970.75	0.219836	0.105013	2.09341	0.0363123	0.0806304	1.1646	Non_sig
rs2148947_Non-Ref_G	7739.59	1.08046	0.102992	10.4907	9.53e-26	1.49e-24	2.11471	Sig
rs2148947_Ref_A	8801.95	0.69648	0.0994825	7.00104	2.54e-12	2.41e-11	1.62055	Sig
rs2151531_Non-Ref_G	4525.44	-0.155014	0.108799	-1.42477	0.154224	0.257206	0.898124	Non_sig
rs2151531_Ref_A	3097.08	-0.0825667	0.146983	-0.561742	0.574292	0.687977	0.944376	Non_sig
rs2153775_Non-Ref_T	5214.85	-0.255367	0.136931	-1.86494	0.0621901	0.12422	0.837774	Non_sig
rs2153775_Ref_G	5883.58	-0.167003	0.10146	-1.646	0.0997639	0.182022	0.890691	Non_sig
rs2168637_Non-Ref_C	7147.2	0.90047	0.0937153	9.60857	7.36e-22	1.02e-20	1.86667	Sig
rs2168637_Ref_T	4349.45	0.88454	0.117109	7.55313	4.25e-14	4.41e-13	1.84618	Sig
rs2170988_Non-Ref_C	359.395	-0.363199	0.367155	-0.989226	0.322553	0.449891	0.777439	Non_sig
rs2170988_Ref_A	989.13	0.0913354	0.217197	0.42052	0.674106	0.773358	1.06536	Non_sig
rs2171865_Non-Ref_A	10431.5	0.135397	0.0922261	1.4681	0.142078	0.240769	1.09839	Non_sig
rs2171865_Ref_G	8734.57	0.0617292	0.0863714	0.714694	0.474798	0.600662	1.04372	Non_sig
rs2175679_Non-Ref_A	3844.75	0.280799	0.140283	2.00166	0.0453214	0.0964246	1.21487	Non_sig
rs2175679_Ref_C	2539.44	0.123648	0.140708	0.878761	0.379531	0.509656	1.08949	Non_sig
rs2176082_Non-Ref_A	730.785	0.403289	0.251919	1.60087	0.109406	0.196002	1.32252	Non_sig
rs2176082_Ref_G	1221.84	0.276956	0.196107	1.41227	0.15787	0.261738	1.21164	Non_sig
rs2177380_Non-Ref_C	9026	-0.00716195	0.0925495	-0.077385	0.938317	0.960931	0.995048	Non_sig
rs2177380_Ref_T	6212.19	0.0198558	0.0990935	0.200375	0.841188	0.897635	1.01386	Non_sig
rs2180759_Non-Ref_C	18597.7	-0.0494815	0.070331	-0.703551	0.481712	0.606688	0.966284	Non_sig
rs2180759_Ref_T	19613.3	-0.0639941	0.0735265	-0.870354	0.384107	0.514798	0.956612	Non_sig
rs2183834_Non-Ref_G	6753.15	0.183321	0.0983411	1.86413	0.0623035	0.124407	1.13549	Non_sig
rs2183834_Ref_A	8213.2	0.345677	0.0942348	3.66825	0.000244216	0.00102789	1.27075	Sig
rs2191501_Non-Ref_T	31653.8	5.03732	0.0938098	53.6972	0	0	32.8386	Sig
rs2191501_Ref_G	3273.89	1.59321	0.140045	11.3765	5.48e-30	9.82e-29	3.0172	Sig
rs2200891_Non-Ref_T	1296	-0.335846	0.205558	-1.63383	0.102295	0.186018	0.792319	Non_sig
rs2200891_Ref_C	8042.08	-0.298825	0.089226	-3.34908	0.000810804	0.00303574	0.812914	Sig
rs2200892_Non-Ref_C	2824.88	-0.154859	0.178613	-0.867007	0.385938	0.516694	0.89822	Non_sig
rs2200892_Ref_G	3590.34	0.263219	0.120314	2.18776	0.0286868	0.0665479	1.20015	Non_sig
rs2200893_Non-Ref_T	10159.4	0.204631	0.0819142	2.49811	0.0124857	0.0331599	1.15239	Sig
rs2200893_Ref_C	13716.9	0.184476	0.0815091	2.26326	0.0236199	0.0564259	1.1364	Non_sig
rs2205960_Non-Ref_T	14459.8	1.63304	0.0824581	19.8045	2.72e-87	1.37e-85	3.10166	Sig
rs2205960_Ref_G	21843	1.78402	0.0718007	24.8468	2.8e-136	2.09e-134	3.44384	Sig
rs2208384_Non-Ref_G	14809.1	-0.20524	0.0795837	-2.57892	0.00991103	0.0273037	0.867395	Sig
rs2208384_Ref_A	11979.1	-0.18746	0.0842366	-2.2254	0.0260544	0.0612975	0.87815	Non_sig
rs2209917_Non-Ref_T	2707.31	0.0578674	0.156815	0.369018	0.712114	0.803557	1.04093	Non_sig
rs2209917_Ref_C	1379.82	-0.0352825	0.210893	-0.167301	0.867134	0.916005	0.975841	Non_sig
rs2209918_Non-Ref_A	6974.12	-0.125694	0.102031	-1.23192	0.21798	0.335093	0.916563	Non_sig
rs2209918_Ref_G	1541.09	0.0283994	0.176177	0.161198	0.871937	0.919249	1.01988	Non_sig
rs2210856_Non-Ref_T	9805.85	-0.102266	0.0827509	-1.23583	0.216523	0.333244	0.931569	Non_sig
rs2210856_Ref_G	10958.7	-0.074214	0.0811241	-0.91482	0.360286	0.490932	0.94986	Non_sig
rs2222202_Non-Ref_A	4871.13	-0.338005	0.118176	-2.86018	0.00423399	0.0131712	0.791135	Sig
rs2222202_Ref_G	5391.21	-0.162566	0.102617	-1.5842	0.113149	0.201601	0.893434	Non_sig
rs2224092_Non-Ref_A	13239.6	0.677609	0.0788525	8.59336	8.45e-18	1.03e-16	1.59949	Sig
rs2224092_Ref_G	4295.59	0.858786	0.123685	6.94333	3.83e-12	3.58e-11	1.81351	Sig
rs2227980_Non-Ref_A	11002.3	0.101934	0.0801942	1.27109	0.203696	0.317679	1.07321	Non_sig
rs2227980_Ref_G	8515.53	0.114815	0.0922124	1.24511	0.213091	0.328778	1.08284	Non_sig
rs2228615_Non-Ref_A	2479.82	-0.365823	0.16123	-2.26895	0.0232712	0.0558092	0.776026	Non_sig
rs2228615_Ref_G	2995	-0.209532	0.128783	-1.62702	0.103733	0.188066	0.864818	Non_sig
rs2230926_Non-Ref_G	8350.74	0.141422	0.0878959	1.60897	0.107622	0.19342	1.10299	Non_sig
rs2230926_Ref_T	9090.14	-0.0782786	0.0907576	-0.862502	0.388411	0.518774	0.947187	Non_sig
rs2235621_Non-Ref_A	2141.63	-0.667169	0.152378	-4.37837	1.2e-05	6.35e-05	0.629741	Sig
rs2235621_Ref_G	3457.23	-0.323734	0.148504	-2.17996	0.0292605	0.0675342	0.798999	Non_sig
rs223881_Non-Ref_C	2949.96	-0.123312	0.147522	-0.835888	0.403218	0.533666	0.918077	Non_sig
rs223881_Ref_T	1960.9	-0.251463	0.179525	-1.40071	0.161301	0.266217	0.840044	Non_sig
rs223886_Non-Ref_A	7914.46	0.319772	0.0911856	3.50682	0.000453491	0.00179774	1.24813	Sig
rs223886_Ref_T	2702.06	0.0833902	0.13422	0.621293	0.534407	0.654453	1.0595	Non_sig
rs223887_Non-Ref_T	2865.87	-0.315525	0.134615	-2.3439	0.0190832	0.0473758	0.803558	Sig
rs223887_Ref_G	1887.43	-0.445118	0.171958	-2.58853	0.00963872	0.0267008	0.734524	Sig
rs223889_Non-Ref_C	5545.28	-0.457552	0.103227	-4.43247	9.32e-06	5.03e-05	0.728221	Sig
rs223889_Ref_T	4794.75	-0.415195	0.110396	-3.76097	0.000169257	0.000738967	0.749918	Sig
rs2239464_Non-Ref_G	3437.7	-0.626985	0.13367	-4.69055	2.72e-06	1.58e-05	0.647528	Sig
rs2239464_Ref_A	10626.4	-0.617805	0.08284	-7.45781	8.8e-14	8.93e-13	0.651661	Sig
rs2239673_Non-Ref_T	1773.84	-0.483062	0.159408	-3.03035	0.00244268	0.00813003	0.715457	Sig
rs2239673_Ref_C	2833.97	-0.216581	0.164282	-1.31835	0.187387	0.299087	0.860602	Non_sig
rs2244234_Non-Ref_G	2424.05	-0.189939	0.160611	-1.1826	0.236966	0.355794	0.876643	Non_sig
rs2244234_Ref_T	3654.27	-0.507442	0.154781	-3.27846	0.00104377	0.0038069	0.703469	Sig
rs2250412_Non-Ref_A	2978.39	-0.182166	0.160477	-1.13516	0.25631	0.378517	0.881379	Non_sig
rs2250412_Ref_G	2992.06	-0.347913	0.138895	-2.50487	0.0122495	0.0326164	0.78572	Sig
rs2250788_Non-Ref_G	58175.6	1.54874	0.0730049	21.2142	7.07e-100	3.95e-98	2.92561	Sig
rs2250788_Ref_A	35558.1	1.58477	0.0811313	19.5334	5.71e-85	2.77e-83	2.9996	Sig
rs2251056_Non-Ref_A	2637.37	0.569605	0.145744	3.90826	9.3e-05	0.000424077	1.48412	Sig
rs2251056_Ref_C	1075.63	0.652068	0.221187	2.94804	0.00319798	0.0103227	1.57142	Sig
rs2251795_Non-Ref_A	7385.66	-0.00430583	0.114024	-0.0377624	0.969877	0.981265	0.99702	Non_sig
rs2251795_Ref_T	12095.8	0.00438356	0.0797991	0.0549325	0.956192	0.973041	1.00304	Non_sig
rs2254546_Non-Ref_G	3931.6	0.0948005	0.121409	0.780834	0.4349	0.563989	1.06792	Non_sig
rs2254546_Ref_A	3998.29	0.0642507	0.12191	0.527032	0.598171	0.709842	1.04554	Non_sig
rs2254660_Non-Ref-1_G	9972.09	-0.289836	0.0822031	-3.52585	0.000422121	0.00169176	0.817995	Sig
rs2254660_Non-Ref-2_T	1484.22	-0.244728	0.208076	-1.17615	0.239536	0.359044	0.843975	Non_sig
rs2254660_Ref_C	4418.35	-0.0101467	0.124097	-0.0817639	0.934834	0.958726	0.992992	Non_sig
rs2254891_Non-Ref_C	9334.14	0.447407	0.0993619	4.50281	6.71e-06	3.67e-05	1.36359	Sig
rs2254891_Ref_G	7212.5	0.479486	0.107436	4.46301	8.08e-06	4.4e-05	1.39425	Sig
rs2266886_Non-Ref_C	8493.34	0.778757	0.109486	7.11288	1.14e-12	1.1e-11	1.71565	Sig
rs2266886_Ref_T	2652.91	0.7443	0.145774	5.10583	3.29e-07	2.16e-06	1.67516	Sig
rs2266887_Non-Ref_T	9964.81	-0.408941	0.0844254	-4.84382	1.27e-06	7.72e-06	0.753176	Sig
rs2266887_Ref_G	10458.7	-0.379492	0.0840542	-4.51485	6.34e-06	3.48e-05	0.768708	Sig
rs2266888_Non-Ref_A	3521.59	-0.242439	0.124273	-1.95086	0.0510735	0.106076	0.845315	Non_sig
rs2266888_Ref_G	3052.07	-0.153929	0.130019	-1.18389	0.236457	0.355633	0.8988	Non_sig
rs2267407_Non-Ref_A	8474.84	0.198371	0.0907128	2.1868	0.0287568	0.0666694	1.1474	Non_sig
rs2267407_Ref_G	6329.32	-0.0320437	0.116068	-0.276076	0.78249	0.85543	0.978034	Non_sig
rs2267657_Non-Ref_A	8096.89	-0.407973	0.092318	-4.41922	9.91e-06	5.32e-05	0.753681	Sig
rs2267657_Ref_G	6633.02	-0.357985	0.127206	-2.81421	0.00488971	0.0149174	0.780254	Sig
rs2267658_Non-Ref_A	9751.65	-0.356179	0.0853349	-4.17389	2.99e-05	0.000149694	0.781231	Sig
rs2267658_Ref_G	18706.4	-0.306538	0.0705781	-4.34325	1.4e-05	7.36e-05	0.80858	Sig
rs2267660_Non-Ref_G	3028.78	-0.295028	0.144358	-2.04372	0.0409812	0.0892096	0.815056	Non_sig
rs2267660_Ref_A	6034.98	-0.307773	0.0987334	-3.11721	0.00182571	0.00628911	0.807888	Sig
rs2267661_Non-Ref_T	3013.73	-0.367151	0.126957	-2.89194	0.00382871	0.012027	0.775312	Sig
rs2267661_Ref_C	3375.66	-0.451335	0.121714	-3.70816	0.000208771	0.000892638	0.731366	Sig
rs2267662_Non-Ref_A	1157.94	-0.181347	0.212172	-0.854719	0.392707	0.523047	0.881879	Non_sig
rs2267662_Ref_C	992.733	-0.207025	0.250631	-0.826016	0.408795	0.538121	0.866322	Non_sig
rs2267663_Non-Ref_G	9641.85	0.261133	0.0901971	2.89514	0.00378987	0.0119352	1.19842	Sig
rs2267663_Ref_C	3787.23	0.314812	0.136431	2.30747	0.0210284	0.0513017	1.24385	Non_sig
rs2268324_Non-Ref_G	3742.12	-0.418665	0.152071	-2.7531	0.00590347	0.0174488	0.748116	Sig
rs2268324_Ref_A	1991.86	-0.265235	0.169993	-1.56027	0.118696	0.20944	0.832063	Non_sig
rs2268325_Non-Ref_A	4360.9	0.290459	0.12346	2.35266	0.0186398	0.046461	1.22303	Sig
rs2268325_Ref_G	1308.18	0.297115	0.2151	1.38129	0.16719	0.273752	1.22869	Non_sig
rs2269372_Non-Ref_G	1288.94	-0.170933	0.215521	-0.793115	0.427711	0.557228	0.888268	Non_sig
rs2269372_Ref_A	1603.56	-0.411843	0.175153	-2.35134	0.0187061	0.0465701	0.751662	Sig
rs2269373_Non-Ref_A	4066.33	-0.187824	0.118023	-1.59142	0.111514	0.199089	0.877929	Non_sig
rs2269373_Ref_G	3775.83	-0.171428	0.122439	-1.40011	0.161481	0.266443	0.887963	Non_sig
rs2271751_Non-Ref_C	13542.3	0.227757	0.075667	3.00999	0.00261255	0.00863521	1.17101	Sig
rs2271751_Ref_T	10075	0.0961724	0.092261	1.0424	0.297229	0.423228	1.06893	Non_sig
rs2272165_Non-Ref_A	1183.19	-0.180826	0.192677	-0.938495	0.34799	0.477851	0.882197	Non_sig
rs2272165_Ref_G	1968.6	-0.244769	0.161581	-1.51484	0.129813	0.224647	0.843951	Non_sig
rs2276360_Non-Ref_C	5119.5	0.204618	0.114539	1.78645	0.0740262	0.143474	1.15238	Non_sig
rs2276360_Ref_G	11853.7	0.0601606	0.0833096	0.722133	0.470213	0.596564	1.04258	Non_sig
rs2276361_Non-Ref_G	12373.6	0.0728579	0.0824706	0.88344	0.376999	0.506913	1.0518	Non_sig
rs2276361_Ref_A	16861.1	-0.065813	0.0793715	-0.829176	0.407005	0.536458	0.955407	Non_sig
rs2276362_Non-Ref_G	3174.43	-0.0520081	0.153029	-0.339857	0.733964	0.820896	0.964593	Non_sig
rs2276362_Ref_A	3702.85	0.10504	0.117362	0.895012	0.370781	0.501597	1.07552	Non_sig
rs2277920_Non-Ref_C	5823.42	0.590357	0.10373	5.69127	1.26e-08	9.47e-08	1.50562	Sig
rs2277920_Ref_T	31221.8	0.925996	0.065425	14.1536	1.78e-45	4.67e-44	1.9	Sig
rs2281218_Non-Ref_G	4303.07	1.24473	0.124641	9.98653	1.75e-23	2.55e-22	2.36974	Sig
rs2281218_Ref_T	3489.3	1.06455	0.136805	7.78156	7.16e-15	7.72e-14	2.09152	Sig
[truncated: 4,217 more rows]
