# Supplementary material for: SLE non-coding genetic risk variant determines the epigenetic dysfunction of an immune cell specific enhancer that controls disease-critical microRNA expression
Source: Nat Commun. 2021 Jan 8;12:135. doi: 10.1038/s41467-020-20460-1 (PMC7794586; doi:10.1038/s41467-020-20460-1)
Supplement: Supplementary file 5 — Supplementary Data 3 [file 41467_2020_20460_MOESM5_ESM.xlsx]

## Sheet: DEG
Supplementary Data 3. Differential gene expression between WT group and KO group
Column_Header	Comment
gene_symbol	Gene name
baseMean	The intermediate mean of normalized counts for all samples
log2FoldChange	log2 fold change : KOs vs WTs
lfcSE	standard error: KOs vs WTs
stat	Wald statistic: KOs vs WTs
pvalue	two-sided Wald test p-value: KOs vs WTs
padj	Benjamini-Hochberg adjusted p-values
gene_symbol	baseMean	log2FoldChange	lfcSE	stat	pvalue	padj	KO1	KO2	KO3	WT1	WT2	WT3
CXCL10	94.4811	-6.45956	1.54019	-4.19401	2.74067e-05	0.00501179	0	6.15389	0	81.3489	306.04	173.343
ADAMDEC1	350.017	-5.8686	0.464871	-12.6241	1.55447e-36	2.07709e-32	15.4001	14.9452	5.0405	981.683	701.209	381.824
CHRNA6	43.446	-4.986	0.711246	-7.01023	2.37922e-12	3.24272e-09	1.18463	3.51651	3.0243	127.52	59.0604	66.3702
MMP9	218.977	-4.10608	0.401754	-10.2204	1.60723e-24	1.07379e-20	37.908	22.8573	12.0972	439.724	295.302	505.975
DQ658414	205.54	-3.43683	0.401276	-8.56477	1.08294e-17	2.89405e-14	34.3542	32.5277	37.2997	565.045	358.658	205.357
C3	408.049	-2.87362	0.329609	-8.71828	2.82471e-18	9.43595e-15	100.693	135.386	57.4617	569.442	767.786	817.524
MYO3B	73.0326	-2.60864	0.463308	-5.63047	1.79716e-08	1.20068e-05	7.10776	23.7364	30.243	123.123	126.711	127.275
AK0001558	278.245	-2.42979	0.391755	-6.20232	5.56371e-10	4.95615e-07	81.7392	95.8249	83.6723	629.904	216.913	561.414
BAG6	114.715	-2.378	0.497594	-4.779	1.7617e-06	0.000636213	27.2464	43.0772	40.324	342.984	98.792	135.864
PYHIN1	139.573	-2.29359	0.601796	-3.81124	0.000138272	0.0142942	59.2313	55.385	27.2187	479.299	85.9061	130.398
IL4I1	85.0162	-2.26559	0.506941	-4.46914	7.85346e-06	0.00197996	27.2464	34.286	26.2106	53.8661	202.953	165.535
BIRC3	318.034	-2.24607	0.333229	-6.74033	1.5803e-11	1.91963e-08	151.632	83.5171	97.7857	654.089	565.906	355.276
AC097634.1	118.928	-2.16396	0.408974	-5.2912	1.21514e-07	7.38031e-05	61.6005	45.7146	23.1863	257.238	161.074	164.754
LINC01355	496.993	-2.06003	0.217227	-9.48331	2.46339e-21	1.09719e-17	183.617	192.529	200.612	879.447	649.665	876.086
AL158211.4	108.017	-1.91918	0.377654	-5.08185	3.73774e-07	0.00017222	37.908	36.9234	60.486	231.954	153.557	127.275
TAS2R4	77.7736	-1.88579	0.36218	-5.20679	1.92132e-07	9.87411e-05	45.0158	30.7695	24.1944	123.123	108.456	135.083
LINC02470	874.636	-1.87421	0.301963	-6.20674	5.40943e-10	4.95615e-07	426.465	436.926	261.098	1871.02	1166.18	1086.13
AC144521.1	167.657	-1.86864	0.52973	-3.52753	0.000419451	0.0290399	116.093	43.0772	57.4617	415.539	273.826	99.9457
AL391684.1	66.3167	-1.84513	0.424634	-4.34521	1.39141e-05	0.00315118	36.7234	28.1321	22.1782	116.527	65.5034	128.836
AGGF1P2	35.9761	-1.83355	0.496223	-3.69502	0.00021987	0.0186799	10.6616	12.3078	24.1944	63.7599	52.6175	52.3153
LINC01359	73.5405	-1.81945	0.405837	-4.4832	7.35312e-06	0.00188947	40.2773	33.4068	24.1944	86.8454	98.792	157.727
SPTY2D1-AS1	42.2684	-1.81289	0.456375	-3.97236	7.1163e-05	0.00929934	26.0618	19.3408	11.0891	60.462	68.7249	67.9318
AL357060.2	60.4558	-1.80495	0.475383	-3.79682	0.000146563	0.0146147	20.1386	37.8025	22.1782	139.612	80.537	62.4661
AL442125.2	36.84	-1.78123	0.471032	-3.78154	0.000155859	0.0149011	16.5848	12.3078	21.1701	57.1641	45.1007	68.7127
BNIP3P41	730.422	-1.74503	0.358125	-4.87268	1.10093e-06	0.000445775	465.558	341.101	200.612	1455.49	1195.17	724.606
MANEA-AS1	44.0164	-1.71029	0.491952	-3.47654	0.000507929	0.0327872	21.3233	28.1321	12.0972	92.342	54.7651	55.4386
AP000487.1	114.53	-1.54923	0.294684	-5.25727	1.46207e-07	8.14005e-05	56.862	69.4511	48.3888	151.705	188.993	171.782
GBP5	43.6461	-1.54615	0.447962	-3.45152	0.000557437	0.0351343	14.2155	21.9782	30.243	63.7599	76.2417	55.4386
SLC16A9	326.96	-1.54088	0.334808	-4.60228	4.17884e-06	0.00121386	191.909	155.606	154.239	423.234	720.537	316.234
TNFAIP3	947.811	-1.53933	0.211221	-7.28779	3.15085e-13	6.01453e-10	509.389	527.476	418.361	1465.38	1598.93	1167.33
SNRPGP14	118.258	-1.52117	0.305471	-4.97975	6.36651e-07	0.000274417	80.5546	50.1103	53.4293	189.081	165.369	171.001
KCTD12	78.2768	-1.51969	0.434642	-3.49641	0.000471558	0.0310392	63.9698	30.7695	27.2187	142.91	118.121	86.6716
AC007878.1	374.111	-1.50082	0.260865	-5.75324	8.7549e-09	6.49906e-06	254.695	160.88	171.377	632.103	542.282	483.331
LYZ	1646.24	1.50753	0.312906	4.81785	1.45114e-06	0.000553975	3283.78	2167.05	1856.92	1098.21	559.463	912.004
ARMC5	591.144	1.53028	0.28185	5.4294	5.65432e-08	3.59776e-05	585.205	989.018	1059.51	355.077	299.598	258.453
AC132872.3	108.662	1.53732	0.370581	4.14841	3.34793e-05	0.00547163	119.647	145.935	218.758	51.6675	73.0202	42.9454
AC091053.1	70.2602	1.61808	0.351336	4.60551	4.11464e-06	0.00121386	105.432	87.9127	125.004	35.1779	28.9933	39.0413
CD84	242.964	1.62281	0.466996	3.475	0.000510848	0.032793	204.94	480.883	415.337	52.7668	114.899	188.96
PPP1R15A	1602.37	1.62631	0.285444	5.69748	1.21593e-08	8.55121e-06	1856.31	2131.88	3274.31	577.137	871.947	902.634
ALDOC	80.7717	1.72998	0.491321	3.52108	0.000429797	0.029451	61.6005	100.221	210.693	31.88	36.5101	43.7262
CSRNP1	386.772	1.73122	0.397633	4.35381	1.33789e-05	0.00308222	305.633	589.015	889.144	187.982	122.416	226.439
ISYNA1	128.66	1.76696	0.503667	3.50819	0.000451161	0.0301517	75.8161	193.408	327.632	58.2634	41.8792	74.9593
FAM238A	41.0406	1.80724	0.538883	3.35367	0.000797464	0.0442146	34.3542	65.9346	90.729	24.1848	19.3289	11.7124
HSPG2	976.723	1.84596	0.459397	4.01822	5.86406e-05	0.00809023	860.038	1986.83	1738.97	370.467	182.55	721.483
AC010325.1	87.0842	1.85866	0.465713	3.99101	6.57921e-05	0.00883336	80.5546	129.232	199.604	53.8661	22.5504	36.6988
AC079466.1	2712.13	1.93149	0.440014	4.3896	1.13558e-05	0.00266203	3577.57	5658.06	3657.39	390.255	1715.97	1273.53
MT1X	67.7566	1.96051	0.472669	4.14773	3.35783e-05	0.00547163	52.1235	122.199	149.199	23.0855	27.9195	32.0139
ACPP	81.2797	2.02142	0.569789	3.54766	0.000388674	0.0276248	97.1393	188.133	106.859	12.0924	22.5504	60.9044
TSPOAP1	692.624	2.15645	0.364899	5.90972	3.42686e-09	2.86186e-06	627.852	1104.18	1662.36	305.608	179.329	276.412
APLP1	40.4503	2.18187	0.576924	3.78189	0.00015564	0.0149011	29.6156	64.1763	104.842	18.6883	12.8859	12.4932
CXCL8	269.18	2.19217	0.583738	3.7554	0.000173066	0.0158391	973.762	194.287	157.264	98.9378	95.5705	95.2607
NTRK3	57.6406	2.27564	0.594238	3.82951	0.000128401	0.0136166	146.894	111.649	28.2268	17.5889	20.4027	21.0823
AC004520.1	92.2065	2.39392	0.600353	3.98751	6.67691e-05	0.00883336	46.2004	133.627	285.292	24.1848	22.5504	41.3838
FOS	1331.62	2.41897	0.3452	7.00746	2.42682e-12	3.24272e-09	2994.73	2513.43	1223.83	318.8	404.832	534.085
ACY3	142.022	2.43373	0.680462	3.57658	0.000348113	0.0255576	342.357	71.2093	305.454	10.9931	86.9799	35.1372
PRTN3	2428.92	2.50239	0.486532	5.14331	2.69936e-07	0.000128818	1898.96	6204	4285.43	515.576	372.618	1296.95
APOE	32.5153	2.53985	0.631339	4.02296	5.74712e-05	0.00809023	22.5079	77.3632	66.5346	12.0924	6.44296	10.1507
TRIB1	132.273	2.63974	0.335665	7.86422	3.71393e-15	8.27093e-12	245.218	196.925	242.952	25.2841	33.2886	49.9728
ITGB7	59.2024	2.73073	0.631874	4.32163	1.5488e-05	0.00328494	93.5854	166.155	49.3969	4.39724	18.255	23.4248
AC095055.1	74.1396	2.83969	0.426254	6.66197	2.70176e-11	3.00841e-08	88.8469	127.473	174.401	14.291	17.1812	22.6439
KLHL30	36.4072	2.89544	0.790621	3.66223	0.000250026	0.020371	53.3082	111.649	28.2268	3.29793	3.22148	18.7398
FOSB	413.955	3.3525	0.468382	7.15762	8.20882e-13	1.37108e-09	1395.49	408.794	458.685	57.1641	64.4296	99.1649
MASP2	43.8456	3.97659	0.792223	5.01953	5.17993e-07	0.000230714	16.5848	77.3632	153.231	7.69516	4.2953	3.90413

## Sheet: Pathway analysis
Up In rs2431697 KO	https://amp.pharm.mssm.edu/Enrichr/enrich?dataset=23c7815d440fa9311705b91eeeb63d3d
Up In rs2431697 WT	https://amp.pharm.mssm.edu/Enrichr/enrich?dataset=5a50c89519941aa7dd050dbd35dc0b1f
Combined DEG List	https://amp.pharm.mssm.edu/Enrichr/enrich?dataset=9f7de64ea600a3919f8ce6347970a3ef
