# Supplementary material for: SLE non-coding genetic risk variant determines the epigenetic dysfunction of an immune cell specific enhancer that controls disease-critical microRNA expression
Source: Nat Commun. 2021 Jan 8;12:135. doi: 10.1038/s41467-020-20460-1 (PMC7794586; doi:10.1038/s41467-020-20460-1)
Supplement: Supplementary file 6 — Supplementary Data 4 [file 41467_2020_20460_MOESM6_ESM.xlsx]

## Sheet: Supplementary table 4
Supplementary Data 4 Proteins binding with random and DNA sequence harboring rs2431697 identified by MS study.
Supplementary Data 4A. Proteins binding with random DNA sequence identified by MS repeat 1
Supplementary Data 4B. Proteins binding with random DNA sequence identified by MS repeat 1
Supplementary Data 4C. Proteins binding with DNA sequence harboring rs2431697 C allele identified by MS repeat 1
Supplementary Data 4D. Proteins binding with DNA sequence harboring rs2431697 C allele identified by MS repeat 2

## Sheet: Supplementary  Data 4A
SupplementaL table 4A. Proteins binding with random DNA sequence identified by MS repeat 1
Accession	Gene Name	Description	Mass	Score	Matches	Sequences	emPAI	Coverage
A0A024R3T8_uniprot	PARP1	Poly [ADP-ribose] polymerase OS=Homo sapiens OX=9606 GN=PARP1 PE=4 SV=1	113811	2404	163(97)	45(35)	4.48	48%
Miss	Peptide	Unique	Matches	Modification	Observed	Mr(expt)	Mr(calc)	ppm	Score	Expect	Rank	Query
0	R.YWIFR.S	U	1		392.7090	783.4033	783.4068	-4.39	12	1.7	1	207
1	K.IEKGQVR.L	U	2		415.2524	828.4903	828.4817	10.4	13	3.7	9	514
0	K.ELLIFNK.Q	U	2		438.7611	875.5075	875.5116	-4.66	26	0.076	1	957
0	R.DSEEAEIIR.K	U	1		531.2568	1060.4990	1060.5036	-4.38	41	0.0046	1	2746
0	K.AEPVEVVAPR.G	U	1		533.7938	1065.5730	1065.5818	-8.33	50	0.0005	1	2827
0	K.GFSLLATEDK.E	U	2		540.7799	1079.5453	1079.5499	-4.27	61	5.1e-005	1	2921
0	K.MIFDVESMK.K	U	1		550.2580	1098.5014	1098.5089	-6.82	17	0.39	1	3112
0	K.GIYFADMVSK.S	U	1		565.7783	1129.5421	1129.5478	-5.03	32	0.026	1	3504
0	K.->M<-IFDVES->M<-K.K	U	1	2 Oxidation (M)	566.2529	1130.4913	1130.4988	-6.61	(1)	9.4	1	3512
0	K.LPKPVQDLIK.M	U	3		575.8614	1149.7083	1149.7121	-3.29	30	0.012	1	3755
0	K.TLGDFAAEYAK.S	U	4		593.2913	1184.5680	1184.5713	-2.84	58	0.00013	1	4215
0	R.WYHPGCFVK.N	U	1		398.5214	1192.5423	1192.5488	-5.41	(5)	10	1	4293
0	R.WYHPGCFVK.N	U	2		597.2789	1192.5432	1192.5488	-4.70	31	0.028	1	4295
0	K.AQNDLIWNIK.D	U	2		607.8262	1213.6379	1213.6455	-6.25	46	0.0014	1	4611
1	K.MIFDVESMKK.A	U	1		614.3133	1226.6120	1226.6039	6.63	2	32	1	4664
0	K.GDEVDGVDEVAK.K	U	3		616.7790	1231.5435	1231.5568	-10.79	55	5.2e-005	1	4727
0	K.AMVEYEIDLQK.M	U	2		669.8331	1337.6516	1337.6537	-1.56	43	0.0029	1	5938
0	K.A->M<-VEYEIDLQK.M	U	1	Oxidation (M)	677.8287	1353.6429	1353.6486	-4.18	(35)	0.016	1	6144
0	K.VFSATLGLVDIVK.G	U	3		681.4034	1360.7923	1360.7966	-3.15	68	2.7e-006	1	6255
1	K.LQLLEDDKENR.Y	U	1		686.8498	1371.6851	1371.6994	-10.37	66	1.7e-005	1	6301
0	R.TTNFAGILSQGLR.I	U	1		689.3738	1376.7330	1376.7412	-5.96	75	2.5e-006	1	6351
0	K->.<-QQVPSGESAILDR.V	U	2	Gln->pyro-Glu (N-term Q)	691.8450	1381.6754	1381.6838	-6.06	(66)	1.6e-005	1	6396
0	K.QQVPSGESAILDR.V	U	9		700.3576	1398.7006	1398.7103	-6.90	79	6.1e-007	1	6613
0	R.MAIMVQSPMFDGK.V	U	2		727.8412	1453.6678	1453.6768	-6.14	79	4.5e-007	1	7446
0	R.FYTLIPHDFGMK.K	U	1		734.8637	1467.7129	1467.7221	-6.26	40	0.0048	1	7653
0	R.MAI->M<-VQSPMFDGK.V	U	3	Oxidation (M)	735.8383	1469.6620	1469.6717	-6.61	(48)	0.00047	1	7675
0	R.FYTLIPHDFG->M<-K.K	U	2	Oxidation (M)	742.8617	1483.7088	1483.7170	-5.49	(30)	0.056	1	7862
0	R.->M<-AIMVQSP->M<-FDGK.V	U	2	2 Oxidation (M)	743.8364	1485.6583	1485.6666	-5.58	(41)	0.0021	1	7898
0	R.->M<-AI->M<-VQSPMFDGK.V	U	2	2 Oxidation (M)	743.8368	1485.6590	1485.6666	-5.09	(57)	6.2e-005	1	7900
0	R.MAI->M<-VQSP->M<-FDGK.V	U	2	2 Oxidation (M)	743.8381	1485.6617	1485.6666	-3.29	(28)	0.047	1	7903
0	K.KPPLLNNADSVQAK.V	U	2		747.9106	1493.8066	1493.8202	-9.07	66	1.4e-005	1	8025
0	K.KPPLLNNADSVQAK.V	U	1		498.9437	1493.8093	1493.8202	-7.29	(59)	7e-005	1	8026
0	R.HPDVEVDGFSELR.W	U	8		750.3550	1498.6954	1498.7052	-6.55	75	1.4e-006	1	8068
0	R.HPDVEVDGFSELR.W	U	2		500.5741	1498.7005	1498.7052	-3.18	(49)	0.00054	1	8076
0	R.->M<-AI->M<-VQSP->M<-FDGK.V	U	5	3 Oxidation (M)	751.8332	1501.6518	1501.6615	-6.45	(63)	8.9e-006	1	8097
1	K.VVDRDSEEAEIIR.K	U	1		765.8859	1529.7573	1529.7685	-7.33	60	6.4e-005	1	8444
0	R.IAPPEAPVTGYMFGK.G	U	2		789.4006	1576.7867	1576.7959	-5.86	75	2.6e-006	1	9049
0	R.IAPPEAPVTGY->M<-FGK.G	U	2	Oxidation (M)	797.3996	1592.7846	1592.7909	-3.90	(65)	2.3e-005	1	9257
0	R.VVSEDFLQDVSASTK.S	U	5		812.9019	1623.7893	1623.7992	-6.10	84	2.1e-007	1	9611
0	K.MVDPEKPQLGMIDR.W	U	2		814.9058	1627.7971	1627.8062	-5.59	52	0.00037	1	9662
0	K.MVDPEKPQLGMIDR.W	U	1		543.6076	1627.8010	1627.8062	-3.20	(31)	0.051	1	9663
0	K.MVDPEKPQLG->M<-IDR.W	U	1	Oxidation (M)	822.9023	1643.7901	1643.8011	-6.68	(20)	0.62	1	9897
0	K.->M<-VDPEKPQLGMIDR.W	U	2	Oxidation (M)	822.9031	1643.7916	1643.8011	-5.78	(50)	0.00055	1	9898
0	K.->M<-VDPEKPQLGMIDR.W	U	2	Oxidation (M)	548.9388	1643.7947	1643.8011	-3.90	(44)	0.0025	1	9901
0	K.MVDPEKPQLG->M<-IDR.W	U	1	Oxidation (M)	548.9388	1643.7947	1643.8011	-3.90	(2)	39	1	9902
2	K.GFSLLATEDKEALKK.Q	U	3		825.4550	1648.8955	1648.9035	-4.89	59	6e-005	1	9969
2	K.GFSLLATEDKEALKK.Q	U	3		550.6409	1648.9010	1648.9035	-1.57	(46)	0.001	1	9976
2	K.VVDRDSEEAEIIRK.Y	U	1		553.6260	1657.8563	1657.8635	-4.34	23	0.34	1	10103
0	K.->M<-VDPEKPQLG->M<-IDR.W	U	2	2 Oxidation (M)	554.2689	1659.7849	1659.7960	-6.68	(31)	0.035	1	10134
0	K.->M<-VDPEKPQLG->M<-IDR.W	U	5	2 Oxidation (M)	830.9000	1659.7855	1659.7960	-6.35	(36)	0.012	1	10135
0	K.VPHWYHFSCFWK.V	U	1		424.1955	1692.7530	1692.7660	-7.67	(8)	3.8	1	10453
0	K.VPHWYHFSCFWK.V	U	1		847.3842	1692.7538	1692.7660	-7.23	35	0.0078	1	10454
0	K.VPHWYHFSCFWK.V	U	1		565.2600	1692.7582	1692.7660	-4.61	(32)	0.019	1	10455
1	K.AQNDLIWNIKDELK.K	U	1		567.3031	1698.8875	1698.8940	-3.87	(47)	0.0014	1	10519
1	K.AQNDLIWNIKDELK.K	U	2		850.4525	1698.8905	1698.8940	-2.10	87	1.3e-007	1	10520
0	K.SDAYYCTGDVTAWTK.C	U	2		869.3715	1736.7284	1736.7352	-3.94	44	0.00045	1	10892
0	R.EELGFRPEYSASQLK.G	U	2		877.4358	1752.8570	1752.8682	-6.39	29	0.064	1	11049
0	R.EELGFRPEYSASQLK.G	U	2		585.2949	1752.8629	1752.8682	-3.02	(28)	0.091	1	11053
1	K.KMVDPEKPQLGMIDR.W	U	1		586.3018	1755.8836	1755.9011	-9.97	(17)	1.1	1	11078
1	K.K->M<-VDPEKPQLGMIDR.W	U	2	Oxidation (M)	886.9503	1771.8861	1771.8961	-5.63	(19)	0.7	1	11245
1	K.K->M<-VDPEKPQLG->M<-IDR.W	U	1	2 Oxidation (M)	894.9450	1787.8755	1787.8910	-8.67	21	0.48	1	11396
1	K.K->M<-VDPEKPQLG->M<-IDR.W	U	1	2 Oxidation (M)	596.9677	1787.8813	1787.8910	-5.41	(19)	0.84	1	11398
1	R.GGSDDSSKDPIDVNYEK.L	U	1		913.4006	1824.7866	1824.8014	-8.10	60	1.3e-005	1	11807
1	R.GGSDDSSKDPIDVNYEK.L	U	1		609.2715	1824.7926	1824.8014	-4.79	(25)	0.05	1	11808
2	K.AQNDLIWNIKDELKK.V	U	1		457.7514	1826.9765	1826.9890	-6.84	(31)	0.091	1	11853
2	K.AQNDLIWNIKDELKK.V	U	1		610.0005	1826.9798	1826.9890	-5.02	(36)	0.032	1	11854
2	K.AQNDLIWNIKDELKK.V	U	1		914.4974	1826.9802	1826.9890	-4.81	78	1.7e-006	1	11855
1	K.LEQMPSKEDAIEHFMK.L	U	1		644.9753	1931.9042	1931.9121	-4.08	40	0.0046	1	13031
1	K.LEQ->M<-PSKEDAIEHFMK.L	U	2	Oxidation (M)	650.3076	1947.9010	1947.9070	-3.06	(25)	0.14	1	13250
1	K.LEQ->M<-PSKEDAIEHF->M<-K.L	U	1	2 Oxidation (M)	655.6370	1963.8891	1963.9019	-6.55	(21)	0.27	1	13628
0	K.GGAAVDPDSGLEHSAHVLEK.G	U	1		994.9829	1987.9513	1987.9599	-4.36	(37)	0.012	1	13938
0	K.GGAAVDPDSGLEHSAHVLEK.G	U	2		663.6578	1987.9515	1987.9599	-4.23	44	0.0024	1	13939
1	K.NREELGFRPEYSASQLK.G	U	1		1012.5085	2023.0024	2023.0123	-4.87	41	0.0065	1	14443
1	K.NREELGFRPEYSASQLK.G	U	2		506.7587	2023.0057	2023.0123	-3.24	(22)	0.47	1	14444
1	K.NREELGFRPEYSASQLK.G	U	2		675.3441	2023.0105	2023.0123	-0.85	(34)	0.034	1	14449
1	K.FYPLEIDYGQDEEAVKK.L	U	1		1022.4898	2042.9651	2042.9837	-9.10	13	2.5	1	14763
1	K.KFYPLEIDYGQDEEAVK.K	U	1		1022.4944	2042.9742	2042.9837	-4.63	43	0.0029	1	14764
0	K.SLQELFLAHILSPWGAEVK.A	U	1		1069.5807	2137.1468	2137.1572	-4.83	88	5.7e-008	1	15783
0	K.SLQELFLAHILSPWGAEVK.A	U	1		713.3900	2137.1480	2137.1572	-4.27	(46)	0.001	1	15784
2	K.KFYPLEIDYGQDEEAVKK.L	U	2		724.6967	2171.0682	2171.0786	-4.82	42	0.0041	1	16222
0	R.VADGMVFGALLPCEECSGQLVFK.S	U	1		1264.1013	2526.1881	2526.1957	-3.02	(44)	0.0019	1	18580
0	R.VADGMVFGALLPCEECSGQLVFK.S	U	1		843.0717	2526.1933	2526.1957	-0.94	45	0.0015	1	18581
0	R.VADG->M<-VFGALLPCEECSGQLVFK.S	U	1	Oxidation (M)	1272.0941	2542.1737	2542.1906	-6.66	(20)	0.35	1	18642
0	R.IFPPETSASVAATPPPSTASAPAAVNSSASADKPLSNMK.I	U	5		1256.6227	3766.8462	3766.8723	-6.93	23	0.23	1	21374
0	R.IFPPETSASVAATPPPSTASAPAAVNSSASADKPLSNMK.I	U	2		942.7210	3766.8549	3766.8723	-4.62	(11)	3.5	1	21379
0	R.IFPPETSASVAATPPPSTASAPAAVNSSASADKPLSN->M<-K.I	U	1	Oxidation (M)	1261.9581	3782.8526	3782.8672	-3.88	(1)	39	1	21437
B0AZQ4_uniprot		Structural maintenance of chromosomes protein OS=Homo sapiens OX=9606 PE=2 SV=1	141841	2160	94(66)	47(39)	2.12	41%
Miss	Peptide	Unique	Matches	Modification	Observed	Mr(expt)	Mr(calc)	ppm	Score	Expect	Rank	Query
0	R.NYLWR.E	U	2		376.1951	750.3756	750.3813	-7.59	29	0.072	1	80
0	K.YQTLSLK.Q	U	1		426.7407	851.4668	851.4752	-9.89	26	0.082	1	720
0	K.ILMEFNK.M	U	1		447.7404	893.4663	893.4680	-1.97	(3)	28	1	1033
0	K.IL->M<-EFNK.M	U	1	Oxidation (M)	455.7365	909.4584	909.4630	-5.01	33	0.023	1	1198
0	K.QVIIQGFR.S	U	2		480.7838	959.5531	959.5553	-2.28	45	0.0023	1	1639
0	R.SNPYYIVK.Q	U	2		492.2608	982.5070	982.5124	-5.47	20	0.4	1	1881
0	K.NFSEVFQK.L	U	1		499.7473	997.4799	997.4869	-6.96	40	0.0049	1	2048
1	R.IKLEGIITR.V	U	2		521.8319	1041.6493	1041.6546	-5.12	38	0.0029	1	2506
0	R.VDALNDEIR.Q	U	4		522.7648	1043.5151	1043.5247	-9.21	59	6.7e-005	1	2519
0	K.LDQDLNEVK.A	U	1		537.2747	1072.5348	1072.5400	-4.91	31	0.047	1	2839
0	K.YEAIQLTFK.Q	U	1		556.7994	1111.5842	1111.5913	-6.42	61	3.6e-005	1	3278
0	R.SMEVSTQLAR.A	U	3		561.2808	1120.5471	1120.5546	-6.74	15	3.7	1	3354
0	K.AILNGIDSINK.V	U	1		579.3285	1156.6424	1156.6452	-2.36	42	0.0041	1	3844
0	R.LALLHEGTGPR.V	U	1		582.3246	1162.6346	1162.6458	-9.66	67	1.1e-005	1	3922
0	R.GALTGGYYDTR.K	U	1		587.2770	1172.5395	1172.5462	-5.69	60	2.6e-005	1	4063
1	K.RVDALNDEIR.Q	U	1		600.8174	1199.6202	1199.6258	-4.68	38	0.02	1	4417
1	R.KYEAIQLTFK.Q	U	1		620.8474	1239.6803	1239.6863	-4.86	61	3.7e-005	1	4847
0	R.VETYLNENLR.K	U	2		625.8202	1249.6258	1249.6302	-3.53	67	1.1e-005	1	4948
1	R.LPIDKEEVSLR.R	U	1		433.5803	1297.7190	1297.7241	-3.93	(38)	0.022	1	5524
1	R.LPIDKEEVSLR.R	U	2		649.8677	1297.7208	1297.7241	-2.56	57	0.00027	1	5526
0	R.EENAEQQALAAK.R	U	1		651.3159	1300.6172	1300.6259	-6.68	73	2.1e-006	1	5588
1	R.KAEEELGELEAK.L	U	1		673.3419	1344.6693	1344.6772	-5.90	89	8.3e-008	1	6051
1	R.KAEEELGELEAK.L	U	1		449.2312	1344.6719	1344.6772	-3.98	(44)	0.0024	1	6052
0	R.ELGSLPQEAFEK.Y	U	2		674.3401	1346.6657	1346.6718	-4.47	43	0.0031	1	6070
1	R.VETYLNENLRK.R	U	1		689.8649	1377.7153	1377.7252	-7.17	12	4	1	6365
0	K.SLVALALIFAIQK.C	U	1		693.9365	1385.8584	1385.8646	-4.49	39	0.00077	1	6441
0	K.VSHIDVITAEMAK.D	U	1		471.9145	1412.7216	1412.7333	-8.34	(27)	0.13	1	6825
0	K.VSHIDVITAEMAK.D	U	2		707.3689	1412.7232	1412.7333	-7.14	77	1e-006	1	6826
0	K.ALDQFVNFSEQK.E	U	1		713.3500	1424.6854	1424.6936	-5.74	42	0.0036	1	7019
0	K.SI->M<-ELMNVLELR.K	U	1	Oxidation (M)	732.3796	1462.7447	1462.7523	-5.20	74	3.9e-006	1	7587
0	K.DLQDELAGNSEQR.K	U	2		737.8379	1473.6612	1473.6695	-5.64	66	7.2e-006	1	7709
0	K.SI->M<-EL->M<-NVLELR.K	U	1	2 Oxidation (M)	740.3743	1478.7341	1478.7473	-8.89	(62)	5.4e-005	1	7808
0	R.LDQVEQELNELR.E	U	2		743.3751	1484.7357	1484.7471	-7.66	37	0.058	1	7883
0	K.NDVMNLLESAGFSR.S	U	1		776.8695	1551.7245	1551.7351	-6.87	92	4.3e-008	1	8751
0	K.NDV->M<-NLLESAGFSR.S	U	3	Oxidation (M)	784.8686	1567.7226	1567.7300	-4.73	(77)	1.3e-006	1	8932
0	K.MNLPGEVTFLPLNK.L	U	6		786.9235	1571.8324	1571.8381	-3.67	52	0.00045	1	8994
0	K.->M<-NLPGEVTFLPLNK.L	U	2	Oxidation (M)	794.9184	1587.8222	1587.8331	-6.81	(44)	0.0035	1	9206
1	K.RLDQVEQELNELR.E	U	1		821.4273	1640.8401	1640.8482	-4.93	73	3.3e-006	1	9871
0	R.LFYHIVDSDEVSTK.I	U	2		826.9058	1651.7971	1651.8094	-7.43	83	3.5e-006	1	10012
0	R.LFYHIVDSDEVSTK.I	U	2		551.6070	1651.7991	1651.8094	-6.18	(52)	0.0049	1	10013
1	R.SEDLDNSIDKTEAGIK.E	U	2		867.9180	1733.8214	1733.8319	-6.07	111	3.7e-010	1	10866
1	R.SEDLDNSIDKTEAGIK.E	U	1		578.9492	1733.8258	1733.8319	-3.50	(54)	0.00017	1	10867
0	R.SLQSLEASLHAMESTR.E	U	2		880.4297	1758.8448	1758.8570	-6.93	92	3.7e-008	1	11112
0	R.SLQSLEASLHAMESTR.E	U	1		587.2901	1758.8485	1758.8570	-4.85	(65)	1.8e-005	1	11114
0	R.DTAYPETNDAIPMISK.L	U	1		883.4152	1764.8158	1764.8240	-4.66	(23)	0.25	1	11182
2	R.KRLDQVEQELNELR.E	U	1		590.6528	1768.9367	1768.9431	-3.65	63	3.3e-005	1	11222
0	R.SLQSLEASLHA->M<-ESTR.E	U	2	Oxidation (M)	888.4276	1774.8407	1774.8519	-6.34	(49)	0.00064	1	11270
0	R.DTAYPETNDAIP->M<-ISK.L	U	2	Oxidation (M)	891.4113	1780.8081	1780.8189	-6.08	27	0.074	1	11335
0	R.ALEYTIYNQELNETR.A	U	2		928.9483	1855.8820	1855.8952	-7.06	75	1.7e-006	1	12144
0	K.AELGTDLLSQLSLEDQK.R	U	1		930.4804	1858.9461	1858.9524	-3.34	93	3e-008	1	12194
1	K.NLEQYNKLDQDLNEVK.A	U	1		981.9876	1961.9607	1961.9694	-4.45	47	0.0014	1	13602
0	R.GSGSQSSVPSVDQFTGVGIR.V	U	2		982.9815	1963.9483	1963.9600	-5.92	61	6.9e-005	1	13629
0	R.AFTMDCITLEGDQVSHR.G	U	1		660.6329	1978.8770	1978.8877	-5.43	21	0.22	1	13844
1	R.LHTLEEEKEELAQYQK.W	U	1		994.4974	1986.9802	1986.9898	-4.82	(26)	0.18	1	13915
1	R.LHTLEEEKEELAQYQK.W	U	1		497.7534	1986.9845	1986.9898	-2.68	(1)	59	1	13917
1	R.LHTLEEEKEELAQYQK.W	U	1		663.3355	1986.9845	1986.9898	-2.64	47	0.0013	1	13918
1	K.AELGTDLLSQLSLEDQKR.V	U	1		1008.5276	2015.0406	2015.0535	-6.37	91	6.3e-008	1	14339
1	R.ETEGGTVLTATTSELEAINKR.V	U	1		740.7115	2219.1128	2219.1281	-6.88	(76)	2.6e-006	1	16743
1	R.ETEGGTVLTATTSELEAINKR.V	U	1		1110.5643	2219.1141	2219.1281	-6.30	101	7.1e-009	1	16744
0	R.INNEIDQLMNQMQQIETQQR.K	U	1		1237.5825	2473.1505	2473.1689	-7.45	118	7.2e-011	1	18342
0	R.INNEIDQLMNQMQQIETQQR.K	U	1		825.3936	2473.1588	2473.1689	-4.08	(71)	3.6e-006	1	18343
0	K.CDPAPFYLFDEIDQALDAQHR.K	U	1		841.0504	2520.1294	2520.1380	-3.39	61	2.5e-005	1	18550
2	R.LDQVEQELNELRETEGGTVLTATTSELEAINKR.V	U	1		1229.6283	3685.8631	3685.8646	-0.41	37	0.0076	1	21331
A0A384MR33_uniprot	SMC1L1	Structural maintenance of chromosomes protein OS=Homo sapiens OX=9606 GN=SMC1L1 PE=2 SV=1	143771	1586	73(53)	40(34)	1.75	34%
Miss	Peptide	Unique	Matches	Modification	Observed	Mr(expt)	Mr(calc)	ppm	Score	Expect	Rank	Query
0	K.LVIDVIR.Y	U	1		414.2686	826.5225	826.5276	-6.15	46	0.00062	1	491
1	K.LNKELASK.N	U	2		451.7673	901.5201	901.5232	-3.47	3	31	7	1102
0	K.VLTFDLTK.Y	U	1		468.7719	935.5293	935.5328	-3.77	34	0.012	1	1391
0	R.QIIGPFQR.F	U	3		479.7759	957.5373	957.5396	-2.37	38	0.014	1	1610
0	K.LIEIENFK.S	U	2		503.2817	1004.5489	1004.5542	-5.26	59	7.1e-005	1	2108
0	R.LYPGSVYGR.L	U	3		506.2628	1010.5110	1010.5185	-7.42	41	0.004	1	2168
0	R.LGIQLDFEK.N	U	1		531.7920	1061.5694	1061.5757	-5.91	43	0.0038	1	2757
0	R.TALFEEISR.S	U	2		533.2791	1064.5437	1064.5502	-6.14	43	0.0029	1	2811
0	R.HLALNLQEK.S	U	1		533.3029	1064.5913	1064.5978	-6.13	15	1.3	1	2817
0	R.AATLAQELEK.F	U	1		537.2926	1072.5706	1072.5764	-5.36	31	0.064	1	2840
0	R.AQVQLQLFK.L	U	1		537.8160	1073.6174	1073.6233	-5.51	33	0.021	1	2846
0	K.LEEYITTSK.Q	U	1		542.2788	1082.5431	1082.5495	-5.97	58	6.5e-005	1	2943
0	R.FTAIIGPNGSGK.S	U	2		581.3131	1160.6117	1160.6190	-6.29	50	0.00074	1	3899
0	R.DLTLEENQVK.K	U	2		594.8057	1187.5968	1187.6034	-5.55	34	0.026	1	4249
0	K.TVALDGTLFQK.S	U	3		596.8313	1191.6480	1191.6499	-1.59	66	1.4e-005	1	4291
0	K.YSQSDLEQTK.T	U	1		599.7816	1197.5487	1197.5513	-2.21	49	0.00045	1	4381
0	K.LNEQQSVLQR.I	U	1		607.8252	1213.6358	1213.6415	-4.64	74	2.3e-006	1	4610
0	K.LESELANFGPR.I	U	1		616.8144	1231.6143	1231.6197	-4.33	41	0.0065	1	4739
0	K.NMDAIIVDSEK.T	U	1		617.8002	1233.5859	1233.5911	-4.19	32	0.03	1	4768
1	R.LTEELKEQMK.A	U	1		624.8258	1247.6371	1247.6431	-4.83	43	0.0048	1	4933
0	K.YPDANPNPNEQ.-	U	1		629.7685	1257.5224	1257.5262	-2.97	18	0.1	1	5058
0	K.LYHNEVEIEK.L	U	1		425.2165	1272.6277	1272.6350	-5.69	(21)	0.46	1	5255
0	K.LYHNEVEIEK.L	U	1		637.3221	1272.6297	1272.6350	-4.13	44	0.0024	1	5256
1	K.ADQDRLDLEER.K	U	1		453.8841	1358.6304	1358.6426	-8.94	28	0.056	1	6194
1	K.ADQDRLDLEER.K	U	1		680.3226	1358.6306	1358.6426	-8.84	(19)	0.43	2	6195
0	K.FQETSDEFEAAR.K	U	1		715.3102	1428.6059	1428.6157	-6.86	67	2.3e-006	1	7078
1	K.SKLESELANFGPR.I	U	2		724.3767	1446.7387	1446.7467	-5.47	55	0.00027	1	7325
1	K.SKLESELANFGPR.I	U	1		483.2539	1446.7398	1446.7467	-4.73	(41)	0.0083	1	7326
1	R.IEKLEEYITTSK.Q	U	1		485.2614	1452.7625	1452.7711	-5.95	(10)	5.8	1	7431
1	R.IEKLEEYITTSK.Q	U	1		727.3900	1452.7653	1452.7711	-3.98	71	4.3e-006	1	7432
0	K.LEGELTEEVE->M<-AK.R	U	1	Oxidation (M)	747.3533	1492.6920	1492.6967	-3.13	17	3.3	1	8015
0	K.ELNQVMEQLGDAR.I	U	2		751.8640	1501.7133	1501.7195	-4.07	80	3.9e-007	1	8107
0	R.DLIHGAPVGKPAANR.A	U	1		505.9475	1514.8208	1514.8317	-7.23	53	0.00028	1	8237
0	K.IIDETMAQLQDLK.N	U	1		759.3939	1516.7733	1516.7807	-4.87	51	0.00072	1	8265
0	K.ELNQV->M<-EQLGDAR.I	U	1	Oxidation (M)	759.8578	1517.7010	1517.7144	-8.80	(46)	0.00087	1	8272
0	K.SNLMDAISFVLGEK.T	U	1		762.3917	1522.7689	1522.7701	-0.80	(51)	0.00059	1	8355
0	K.IIDET->M<-AQLQDLK.N	U	1	Oxidation (M)	767.3910	1532.7674	1532.7756	-5.32	(32)	0.048	1	8519
0	K.SNL->M<-DAISFVLGEK.T	U	1	Oxidation (M)	770.3851	1538.7556	1538.7650	-6.14	91	4.5e-008	1	8596
0	K.VVQLHEYSEELEK.L	U	2		801.9003	1601.7860	1601.7937	-4.80	66	1.7e-005	1	9370
1	K.KLEGELTEEVEMAK.R	U	2		803.4056	1604.7966	1604.7967	-0.05	(19)	0.9	1	9389
1	K.KLEGELTEEVE->M<-AK.R	U	1	Oxidation (M)	541.2704	1620.7895	1620.7916	-1.29	(28)	0.1	1	9572
1	K.KLEGELTEEVE->M<-AK.R	U	1	Oxidation (M)	811.4039	1620.7932	1620.7916	0.97	59	8e-005	1	9573
0	R.NFLVFQGAVESIA->M<-K.N	U	1	Oxidation (M)	835.4334	1668.8521	1668.8545	-1.42	83	3.9e-007	1	10227
1	R.DKFQETSDEFEAAR.K	U	2		836.8702	1671.7259	1671.7376	-7.00	59	2e-005	1	10250
1	R.DKFQETSDEFEAAR.K	U	2		558.2509	1671.7307	1671.7376	-4.13	(51)	0.00012	1	10251
0	R.AFVSMVYSEEGAEDR.T	U	3		845.3687	1688.7229	1688.7352	-7.29	86	3.3e-008	1	10417
0	R.AFVS->M<-VYSEEGAEDR.T	U	2	Oxidation (M)	853.3622	1704.7099	1704.7301	-11.83	(61)	6.2e-006	1	10590
1	K.E->M<-VKAEEDTQFNYHR.K	U	1	Oxidation (M)	638.2867	1911.8384	1911.8421	-1.94	10	2	1	12780
0	R.FNACFESVATNIDEIYK.A	U	1		1010.9645	2019.9145	2019.9248	-5.07	123	2.1e-011	1	14412
0	R.GEPETFLPLDYLEVKPTDEK.L	U	1		1160.5749	2319.1353	2319.1522	-7.26	50	0.00069	1	17569
0	K.GTMDDISQEEGSSQGEDSVSGSQR.I	U	1		1243.5065	2484.9984	2485.0147	-6.56	(60)	2.7e-006	1	18390
0	K.GT->M<-DDISQEEGSSQGEDSVSGSQR.I	U	1	Oxidation (M)	1251.5016	2500.9886	2501.0096	-8.39	111	1.9e-011	1	18432
0	K.GT->M<-DDISQEEGSSQGEDSVSGSQR.I	U	1	Oxidation (M)	834.6711	2500.9916	2501.0096	-7.21	(55)	5.8e-006	1	18433
P11387_uniprot	TOP1	DNA topoisomerase 1 OS=Homo sapiens OX=9606 GN=TOP1 PE=1 SV=2	91125	1192	66(48)	26(22)	1.89	32%
Miss	Peptide	Unique	Matches	Modification	Observed	Mr(expt)	Mr(calc)	ppm	Score	Expect	Rank	Query
0	K.WGVPIEK.I	U	2		414.7324	827.4502	827.4541	-4.72	29	0.055	1	494
0	R.LNTGILNK.H	U	1		436.7593	871.5040	871.5127	-9.97	53	0.0004	1	876
0	R.ITVAWCK.K	U	2		439.2311	876.4477	876.4528	-5.81	40	0.0089	1	960
0	K.LNYLDPR.I		2		445.7378	889.4610	889.4657	-5.37	41	0.0066	1	1021
0	K.NIITNLSK.C	U	2		451.7671	901.5197	901.5233	-3.96	27	0.14	1	1101
0	K.IEPPGLFR.G		3		464.7653	927.5160	927.5178	-1.90	30	0.052	1	1293
1	K.KWGVPIEK.I	U	1		478.7771	955.5397	955.5491	-9.82	39	0.0067	1	1563
0	R.AVALYFIDK.L		1		520.2916	1038.5686	1038.5750	-6.16	43	0.0024	1	2484
0	K.YIMLNPSSR.I	U	2		540.7764	1079.5382	1079.5433	-4.77	46	0.0014	1	2920
0	K.YI->M<-LNPSSR.I	U	3	Oxidation (M)	548.7710	1095.5274	1095.5383	-9.86	(38)	0.0076	1	3097
0	K.AEEVATFFAK.M	U	3		556.7814	1111.5482	1111.5550	-6.09	57	0.00011	1	3276
0	K->.<-QPEDDLFDR.L	U	1	Gln->pyro-Glu (N-term Q)	559.2406	1116.4666	1116.4724	-5.14	45	0.00032	1	3322
0	K.QPEDDLFDR.L	U	5		567.7545	1133.4945	1133.4989	-3.91	(43)	0.00087	1	3552
0	K.NLQLFMENK.Q		2		568.7886	1135.5626	1135.5695	-6.13	31	0.048	1	3597
0	K.NLQLF->M<-ENK.Q		2	Oxidation (M)	576.7880	1151.5614	1151.5645	-2.69	(17)	0.99	1	3795
0	K.ELTAPDENIPAK.I	U	3		649.3317	1296.6489	1296.6561	-5.56	67	1.2e-005	1	5508
0	K.HLQDLMEGLTAK.V	U	3		678.3503	1354.6861	1354.6915	-3.94	81	5.5e-007	1	6154
0	K.HLQDL->M<-EGLTAK.V	U	2	Oxidation (M)	686.3461	1370.6776	1370.6864	-6.42	(37)	0.009	1	6291
0	K.EYGFCIMDNHK.E	U	1		707.2966	1412.5786	1412.5853	-4.75	45	0.00033	1	6814
0	K.EYGFCI->M<-DNHK.E	U	1	Oxidation (M)	715.2926	1428.5706	1428.5802	-6.70	(26)	0.017	1	7077
0	R.IMPEDIIINCSK.D	U	2		716.8586	1431.7026	1431.7101	-5.26	57	0.00012	1	7146
0	R.I->M<-PEDIIINCSK.D	U	1	Oxidation (M)	724.8580	1447.7015	1447.7051	-2.46	(36)	0.014	1	7355
0	K.CDFTQMSQYFK.A	U	2		727.8023	1453.5901	1453.6006	-7.27	62	5.1e-006	1	7441
0	R.TYNASITLQQQLK.E	U	2		754.4053	1506.7960	1506.8042	-5.44	77	1.7e-006	1	8175
1	K.WWEEERYPEGIK.W	U	2		541.2565	1620.7478	1620.7572	-5.83	(14)	1.5	1	9566
1	K.WWEEERYPEGIK.W	U	2		811.3825	1620.7505	1620.7572	-4.16	64	1.5e-005	1	9567
0	K.EEGETADTVGCCSLR.V	U	1		842.3423	1682.6700	1682.6876	-10.45	89	4.4e-009	1	10349
0	K.FAWAID->M<-ADEDYEF.-	U	1	Oxidation (M)	869.8486	1737.6827	1737.6868	-2.38	15	0.099	1	10901
0	K.GPVFAPPYEPLPENVK.F	U	3		877.4563	1752.8980	1752.9087	-6.05	47	0.0011	1	11055
1	K.QPEDDLFDRLNTGILNK.H	U	1		663.3381	1986.9926	1987.0011	-4.27	14	2.5	1	13921
1	R.AGNEKEEGETADTVGCCSLR.V	U	1		1091.9642	2181.9139	2181.9267	-5.84	90	5.8e-009	1	16297
1	R.AGNEKEEGETADTVGCCSLR.V	U	1		728.3126	2181.9159	2181.9267	-4.95	(62)	3.7e-006	1	16298
1	K.NLQLFMENKQPEDDLFDR.L	U	2		751.3554	2251.0444	2251.0579	-6.00	(39)	0.019	1	17022
1	K.NLQLF->M<-ENKQPEDDLFDR.L	U	1	Oxidation (M)	756.6867	2267.0383	2267.0528	-6.41	58	5.2e-005	1	17146
0	R.VEHINLHPELDGQEYVVEFDFLGK.D	U	1		943.1282	2826.3627	2826.3865	-8.41	88	9.9e-008	1	19802
0	R.VEHINLHPELDGQEYVVEFDFLGK.D	U	1		707.5980	2826.3630	2826.3865	-8.31	(55)	0.00016	1	19803
B4DKD0_uniprot		DNA topoisomerase 2 (Fragment) OS=Homo sapiens OX=9606 PE=2 SV=1	135015	987	46(33)	31(24)	0.95	32%
Miss	Peptide	Unique	Matches	Modification	Observed	Mr(expt)	Mr(calc)	ppm	Score	Expect	Rank	Query
0	K.LIEVVK.K	U	1		350.7315	699.4485	699.4531	-6.49	27	0.092	2	2
0	R.YGVFPLR.G		1		426.2395	850.4644	850.4701	-6.74	27	0.17	1	708
0	K.LCNIFSTK.F		2		491.7535	981.4925	981.4953	-2.93	31	0.045	1	1876
0	K.TPALISDYK.E	U	1		504.2720	1006.5294	1006.5335	-4.02	37	0.0095	1	2138
0	K.FLYDDNQR.V		1		535.7460	1069.4774	1069.4829	-5.12	41	0.002	1	2835
0	K.YETVQDILK.E	U	2		554.7961	1107.5777	1107.5812	-3.11	14	2.5	1	3235
0	K.DLIQMLVQR.G	U	3		558.3121	1114.6097	1114.6169	-6.41	52	0.00065	1	3313
0	K.SLAVSGLGVIGR.D	U	2		564.8369	1127.6591	1127.6663	-6.31	74	2.1e-006	1	3484
0	R.EVTFVPGLYK.I		1		576.8162	1151.6178	1151.6227	-4.25	10	6.4	1	3797
0	K.AGVSVKPFQVK.N	U	1		580.3411	1158.6677	1158.6761	-7.24	4	16	1	3871
1	K.DKLDETGVALK.V	U	1		594.8226	1187.6307	1187.6398	-7.62	33	0.042	1	4251
0	R.NTVEITELPVR.T	U	2		635.8486	1269.6827	1269.6929	-7.99	59	6e-005	1	5189
1	K.LDKDIVALMTR.R	U	1		637.8566	1273.6986	1273.7064	-6.13	50	0.00059	1	5267
0	R.YIFTMLSTLAR.L	U	1		658.3547	1314.6949	1314.7006	-4.30	69	1.2e-005	1	5699
0	R.HVDYVVDQVVGK.L	U	1		679.3555	1356.6965	1356.7038	-5.37	48	0.0014	1	6171
0	R.LLFPAVDDNLLK.F	U	1		679.3871	1356.7596	1356.7653	-4.19	36	0.014	1	6182
0	K.ELILFSNSDNER.S		2		718.8505	1435.6864	1435.6943	-5.52	94	2.3e-008	1	7191
0	K.IFDEILVNAADNK.Q		4		731.3789	1460.7433	1460.7511	-5.35	76	1.8e-006	1	7539
1	R.KEWLTNFMEDR.R		1		734.8445	1467.6745	1467.6816	-4.84	38	0.0062	1	7649
0	K.HGFLEEFITPIVK.A	U	1		765.4180	1528.8215	1528.8290	-4.88	65	2.1e-005	1	8437
0	K.LQLEET->M<-PSPYGR.R	U	1	Oxidation (M)	768.8682	1535.7218	1535.7290	-4.69	21	0.6	1	8560
0	K.QI->M<-ENAEINNIIK.I		1	Oxidation (M)	773.3983	1544.7821	1544.7868	-3.04	66	1.8e-005	1	8669
0	K.GFQQISFVNSIATTK.G	U	1		820.9307	1639.8468	1639.8570	-6.23	83	4.6e-007	1	9857
0	R.YAGPEDDAAITLAFSK.K	U	1		834.9026	1667.7907	1667.8042	-8.09	50	0.00098	1	10208
0	R.LHGLPEQFLYGTATK.H	U	2		837.9404	1673.8662	1673.8777	-6.88	(36)	0.029	1	10278
0	R.LHGLPEQFLYGTATK.H	U	1		558.9633	1673.8680	1673.8777	-5.82	47	0.0023	1	10279
0	K.IMIMTDQDQDGSHIK.G		1		866.3990	1730.7834	1730.7968	-7.70	45	0.0025	1	10838
0	K.AASNCGIVESILNWVK.F	U	1		880.9481	1759.8816	1759.8927	-6.32	108	1.1e-009	1	11125
0	K.I->M<-I->M<-TDQDQDGSHIK.G		1	2 Oxidation (M)	882.3922	1762.7697	1762.7866	-9.55	(14)	0.88	1	11142
0	K.I->M<-I->M<-TDQDQDGSHIK.G		1	2 Oxidation (M)	588.5997	1762.7772	1762.7866	-5.34	(25)	0.085	1	11143
0	K.VSIDPESNIISIWNNGK.G	U	1		943.4842	1884.9538	1884.9581	-2.27	84	2.7e-007	1	12478
0	K.GLLINFIHHNWPSLLK.H	U	1		634.6931	1901.0575	1901.0676	-5.27	6	9.4	1	12644
1	K.EDLAAFVEELDKVESQER.E	U	1		1054.0083	2106.0020	2106.0117	-4.56	109	6.5e-010	1	15530
1	K.EDLAAFVEELDKVESQER.E	U	1		703.0080	2106.0022	2106.0117	-4.50	(45)	0.002	1	15531
1	K.VYVPALIFGQLLTSSNYDDDEKK.V	U	1		872.4451	2614.3134	2614.3166	-1.24	39	0.0081	1	18957
Q14008_uniprot	CKAP5	Cytoskeleton-associated protein 5 OS=Homo sapiens OX=9606 GN=CKAP5 PE=1 SV=3	227062	904	44(32)	35(26)	0.58	22%
Miss	Peptide	Unique	Matches	Modification	Observed	Mr(expt)	Mr(calc)	ppm	Score	Expect	Rank	Query
0	K.LIAVEIYR.W	U	1		488.7930	975.5715	975.5753	-3.87	49	0.00035	1	1826
0	R.LSGYEEALK.I	U	1		505.2600	1008.5053	1008.5127	-7.33	26	0.14	1	2155
0	K.DQVLAMLEK.A	U	1		523.7774	1045.5402	1045.5478	-7.18	25	0.28	1	2552
0	K.IILLKPIIK.V	U	1		525.8833	1049.7520	1049.7576	-5.29	45	3e-005	1	2629
0	K.CLTGLAVGLR.K	U	1		530.2989	1058.5833	1058.5907	-6.90	42	0.0047	1	2735
0	K.ELEEEWVK.L	U	1		531.2587	1060.5029	1060.5077	-4.48	23	0.29	1	2747
0	K.QQTSLFIAR.S	U	2		532.2955	1062.5765	1062.5822	-5.34	50	0.0014	1	2778
0	K.TALAATNPAVR.T	U	1		542.8084	1083.6021	1083.6036	-1.38	49	0.00046	1	2949
0	K.EFGFSGLNVK.A	U	1		549.2816	1096.5487	1096.5553	-6.04	33	0.026	1	3105
0	K.LHIVALIAQK.G	U	2		553.3566	1104.6987	1104.7019	-2.88	38	0.00077	1	3159
0	K.TTGEVVSGVVSK.V	U	1		581.8149	1161.6152	1161.6241	-7.69	56	0.00015	1	3914
0	R.QELLGWLAEK.L	U	1		593.8235	1185.6324	1185.6393	-5.83	36	0.016	1	4227
0	K.IIVACIETLR.K	U	1		594.3426	1186.6706	1186.6744	-3.15	55	0.0002	1	4239
0	K.LEAGDYADLVK.A	U	1		597.3056	1192.5966	1192.5975	-0.76	29	0.088	1	4300
0	R.TEMPCQALVR.M	U	1		602.7909	1203.5672	1203.5740	-5.63	35	0.014	1	4462
0	R.DAAFEALGTALK.V	U	2		603.8181	1205.6217	1205.6292	-6.22	73	3.1e-006	1	4495
0	K.VNMPAKPAPPTK.A	U	1		625.8444	1249.6742	1249.6853	-8.87	11	4.6	1	4949
0	K.ETNFQVMQMK.L	U	1		628.2896	1254.5647	1254.5737	-7.17	31	0.015	1	5001
0	R.FFDTNTSVLMK.A	U	1		651.8203	1301.6261	1301.6326	-5.01	24	0.19	1	5597
0	K.FVTDSNAVVQLK.G	U	1		660.8590	1319.7033	1319.7085	-3.92	38	0.01	1	5777
0	K.TSAQVVLDGLVDK.I	U	2		672.8681	1343.7216	1343.7297	-5.96	56	0.00038	1	6037
1	R.KEALESVEVLIK.N	U	1		679.3978	1356.7810	1356.7864	-3.98	50	0.00047	1	6184
0	K.NLGIPIITVLGDSK.N	U	1		720.4248	1438.8350	1438.8395	-3.11	56	6.2e-005	1	7233
0	K.EGLDEVAGIINDAK.F	U	1		722.3663	1442.7180	1442.7253	-5.04	62	4.3e-005	1	7277
0	K.FIQPNIGELPTALK.G	U	1		770.9373	1539.8600	1539.8661	-3.95	34	0.016	1	8607
1	R.TEISDKITSELVSK.I	U	1		775.4116	1548.8087	1548.8246	-10.30	3	33	1	8720
0	K.NQSETLNWLSNAIK.E	U	1		809.4085	1616.8023	1616.8158	-8.32	83	3e-007	1	9522
0	K.FGQYAGHVVPTILEK.F	U	1		553.6338	1657.8795	1657.8828	-1.96	(22)	0.33	1	10104
0	K.FGQYAGHVVPTILEK.F	U	1		829.9494	1657.8842	1657.8828	0.88	51	0.00056	1	10105
1	K.EWLEGEDLSEELKK.E	U	1		852.9166	1703.8186	1703.8253	-3.98	30	0.068	1	10581
0	R.AAALATVNAWAEQTGMK.E	U	1		866.9329	1731.8513	1731.8614	-5.82	81	5.7e-007	1	10855
0	R.DALRPPLQNINSVQLK.E	U	2		903.5089	1805.0031	1805.0159	-7.06	66	8.2e-006	1	11623
0	R.NAALNTIVTVYNVHGDQVFK.L	U	1		735.0544	2202.1413	2202.1433	-0.91	26	0.17	1	16616
0	R.MFFEDEKPALLSQIDAEFEK.M	U	1		1194.0703	2386.1261	2386.1402	-5.93	(29)	0.059	1	17984
0	R.MFFEDEKPALLSQIDAEFEK.M	U	1		796.3851	2386.1336	2386.1402	-2.79	86	1.2e-007	1	17985
0	R.->M<-FFEDEKPALLSQIDAEFEK.M	U	1	Oxidation (M)	801.7138	2402.1196	2402.1351	-6.47	(59)	4.8e-005	1	18050
0	K.ILVQQTLNILQQLAVAMGPNIK.Q	U	1		802.4674	2404.3804	2404.3876	-2.98	34	0.0033	1	18063
0	K.HSTSGTDEGEDGDEPDDGSNDVVDLLPR.T	U	2		976.7421	2927.2046	2927.2177	-4.49	68	4.4e-007	1	20088
A0A140VJX1_uniprot		Testicular tissue protein Li 198 OS=Homo sapiens OX=9606 PE=2 SV=1	45456	865	38(31)	16(14)	3.35	50%
Miss	Peptide	Unique	Matches	Modification	Observed	Mr(expt)	Mr(calc)	ppm	Score	Expect	Rank	Query
0	K.LEDLIVK.D	U	2		415.2535	828.4925	828.4957	-3.84	34	0.032	1	515
0	R.LNVTPLAR.I	U	2		442.2690	882.5235	882.5287	-5.91	42	0.0016	1	992
0	K.EVVIVSATR.T	U	1		487.2842	972.5539	972.5604	-6.71	38	0.01	1	1763
0	K.DGLTDVYNK.I	U	4		512.7466	1023.4787	1023.4873	-8.36	33	0.025	1	2337
0	K.LGSIAIQGAIEK.A	U	4		600.3514	1198.6883	1198.6921	-3.15	72	3.1e-006	1	4409
0	K.FGNEVIPVTVTVK.G	U	1		701.8966	1401.7785	1401.7868	-5.88	26	0.16	1	6657
0	R.NEQDAYAINSYTR.S	U	1		772.8475	1543.6804	1543.6903	-6.40	75	8.4e-007	1	8649
1	K.GQPDVVVKEDEEYK.R	U	1		817.8910	1633.7674	1633.7835	-9.85	33	0.024	1	9718
0	R.TPIGSFLGSLSLLPATK.L	U	1		567.9954	1700.9643	1700.9713	-4.12	(37)	0.006	1	10547
0	R.TPIGSFLGSLSLLPATK.L	U	2		851.4924	1700.9702	1700.9713	-0.63	93	1.1e-008	1	10548
2	K.GQPDVVVKEDEEYKR.V	U	2		895.9421	1789.8697	1789.8846	-8.32	60	7.1e-005	1	11415
2	K.GQPDVVVKEDEEYKR.V	U	2		597.6315	1789.8728	1789.8846	-6.63	(43)	0.0033	1	11418
1	K.LEDLIVKDGLTDVYNK.I	U	1		917.9872	1833.9598	1833.9724	-6.86	54	0.00026	1	11920
0	K.EAYMGNVLQGGEGQAPTR.Q	U	2		939.4369	1876.8592	1876.8737	-7.74	91	2.5e-008	1	12374
0	K.EAY->M<-GNVLQGGEGQAPTR.Q	U	1	Oxidation (M)	947.4352	1892.8559	1892.8687	-6.73	(88)	5.2e-008	1	12544
0	K.VNINGGAVSLGHPIGMSGAR.I	U	1		953.9943	1905.9741	1905.9843	-5.37	114	2.6e-010	1	12703
0	K.VNINGGAVSLGHPIGMSGAR.I	U	1		636.3334	1905.9783	1905.9843	-3.16	(50)	0.00072	1	12704
0	K.VNINGGAVSLGHPIG->M<-SGAR.I	U	1	Oxidation (M)	961.9926	1921.9705	1921.9792	-4.52	(74)	3e-006	1	12901
0	K.VNINGGAVSLGHPIG->M<-SGAR.I	U	1	Oxidation (M)	641.6653	1921.9740	1921.9792	-2.72	(49)	0.0008	1	12902
0	R.QAVLGAGLPISTPCTTINK.V	U	2		971.0209	1940.0273	1940.0401	-6.58	47	0.0011	1	13156
0	K.ENGTVTAANASTLNDGAAALVLMTADAAK.R	U	1		1381.1816	2760.3487	2760.3600	-4.07	(2)	30	1	19545
0	K.ENGTVTAANASTLNDGAAALVLMTADAAK.R	U	1		921.1242	2760.3508	2760.3600	-3.32	82	3.5e-007	1	19546
0	K.ENGTVTAANASTLNDGAAALVL->M<-TADAAK.R	U	2	Oxidation (M)	926.4532	2776.3377	2776.3549	-6.17	(48)	0.00077	1	19616
0	R.IVAFADAAVEPIDFPIAPVYAAS->M<-VLK.D	U	1	Oxidation (M)	945.5048	2833.4925	2833.4976	-1.81	24	0.15	1	19822
A0A024R1N4_uniprot	XRCC6	X-ray repair complementing defective repair in Chinese hamster cells 6 (Ku autoantigen, 70kDa), isoform CRA_a OS=Homo sapiens OX=9606 GN=XRCC6 PE=4 SV=1	70084	794	51(31)	25(21)	2.78	45%
Miss	Peptide	Unique	Matches	Modification	Observed	Mr(expt)	Mr(calc)	ppm	Score	Expect	Rank	Query
0	K.LEDLLR.K	U	1		379.7207	757.4269	757.4334	-8.54	43	0.005	1	129
0	R.ILELDQFK.G	U	2		503.2817	1004.5489	1004.5542	-5.34	46	0.0014	1	2107
0	R.LGSLVDEFK.E	U	2		504.2722	1006.5299	1006.5335	-3.54	58	0.00011	1	2139
0	K.QELLEALTK.H	U	2		522.7988	1043.5830	1043.5862	-3.12	20	0.78	1	2527
0	K.VEYSEEELK.T	U	1		563.2659	1124.5172	1124.5237	-5.79	38	0.005	1	3432
1	K.RILELDQFK.G	U	1		581.3341	1160.6535	1160.6553	-1.54	34	0.02	1	3903
1	K.RLGSLVDEFK.E	U	1		582.3223	1162.6301	1162.6346	-3.87	11	5.8	1	3921
1	K.KQELLEALTK.H	U	1		586.8457	1171.6768	1171.6812	-3.71	60	5.8e-005	1	4059
0	R.DIISIAEDEDLR.V	U	3		694.8445	1387.6745	1387.6831	-6.15	56	0.00025	1	6478
0	K.KPGGFDISLFYR.D	U	1		700.3661	1398.7177	1398.7296	-8.46	73	2.5e-006	1	6620
0	R.DTGIFLDLMHLK.K	U	1		701.8703	1401.7260	1401.7326	-4.69	50	0.00068	1	6655
0	R.DTGIFLDL->M<-HLK.K	U	1	Oxidation (M)	709.8659	1417.7173	1417.7275	-7.24	(49)	0.0011	1	6901
0	K.ELVYPPDYNPEGK.V	U	1		760.8659	1519.7173	1519.7195	-1.44	12	4.9	1	8303
0	K.NIYVLQELDNPGAK.R	U	1		787.4108	1572.8070	1572.8147	-4.93	83	3.9e-007	1	9006
0	R.TFNTSTGGLLLPSDTK.R	U	2		826.4266	1650.8387	1650.8465	-4.70	70	6.7e-006	1	9996
1	R.VHFEESSKLEDLLR.K	U	1		567.9612	1700.8619	1700.8733	-6.72	69	9.3e-006	1	10544
0	R.SDSFENPVLQQHFR.N	U	2		852.4050	1702.7954	1702.8063	-6.43	69	5.6e-006	1	10566
0	R.SDSFENPVLQQHFR.N	U	1		568.6064	1702.7973	1702.8063	-5.30	(19)	0.55	1	10567
2	R->.<-QIILEKEETEELKR.F	U	1	Gln->pyro-Glu (N-term Q)	580.9835	1739.9286	1739.9305	-1.11	(12)	3.8	1	10935
2	R.QIILEKEETEELKR.F	U	1		879.4806	1756.9466	1756.9570	-5.91	(33)	0.032	1	11095
2	R.QIILEKEETEELKR.F	U	2		586.6573	1756.9500	1756.9570	-3.97	40	0.0069	1	11097
1	R.TFNTSTGGLLLPSDTKR.S	U	1		603.3212	1806.9419	1806.9476	-3.17	(27)	0.14	1	11651
1	R.TFNTSTGGLLLPSDTKR.S	U	2		904.4797	1806.9449	1806.9476	-1.47	78	1e-006	1	11652
0	R.IMLFTNEDNPHGNDSAK.A	U	2		951.9304	1901.8462	1901.8578	-6.09	(4)	13	1	12646
0	R.IMLFTNEDNPHGNDSAK.A	U	1		634.9576	1901.8511	1901.8578	-3.50	(7)	5.5	1	12647
0	R.I->M<-LFTNEDNPHGNDSAK.A	U	2	Oxidation (M)	640.2854	1917.8344	1917.8527	-9.54	(14)	0.73	1	12851
0	R.I->M<-LFTNEDNPHGNDSAK.A	U	1	Oxidation (M)	959.9252	1917.8359	1917.8527	-8.74	21	0.17	1	12853
1	K.IISSDRDLLAVVFYGTEK.D	U	1		676.0302	2025.0686	2025.0782	-4.75	35	0.014	1	14476
1	K.IISSDRDLLAVVFYGTEK.D	U	1		1013.5430	2025.0714	2025.0782	-3.39	(26)	0.11	1	14477
0	R.FDDPGLMLMGFKPLVLLK.K	U	1		678.7062	2033.0969	2033.1094	-6.13	43	0.0022	1	14647
0	R.FDDPGLMLMGFKPLVLLK.K	U	1		1017.5574	2033.1002	2033.1094	-4.51	(26)	0.099	1	14648
0	R.FDDPGLML->M<-GFKPLVLLK.K	U	1	Oxidation (M)	1025.5555	2049.0965	2049.1043	-3.78	(12)	2.4	1	14868
0	K.IQVTPPGFQLVFLPFADDK.R	U	1		1066.5753	2131.1361	2131.1354	0.32	52	0.00031	1	15757
1	K.IQVTPPGFQLVFLPFADDKR.K	U	1		1144.6242	2287.2337	2287.2365	-1.21	(25)	0.14	1	17243
1	K.IQVTPPGFQLVFLPFADDKR.K	U	1		763.4190	2287.2352	2287.2365	-0.57	67	9e-006	1	17244
0	R.NIPPYFVALVPQEEELDDQK.I	U	1		1172.5823	2343.1500	2343.1634	-5.72	(25)	0.34	1	17773
0	R.NIPPYFVALVPQEEELDDQK.I	U	1		782.0582	2343.1529	2343.1634	-4.51	37	0.026	1	17774
0	R.NLEALALDLMEPEQAVDLTLPK.V	U	1		1212.1360	2422.2574	2422.2665	-3.74	(42)	0.0032	1	18172
0	R.NLEALALDLMEPEQAVDLTLPK.V	U	1		808.4297	2422.2672	2422.2665	0.31	(35)	0.016	1	18173
0	R.NLEALALDL->M<-EPEQAVDLTLPK.V	U	1	Oxidation (M)	1220.1272	2438.2398	2438.2614	-8.84	49	0.0006	1	18248
P11388_uniprot	TOP2A	DNA topoisomerase 2-alpha OS=Homo sapiens OX=9606 GN=TOP2A PE=1 SV=3	175017	735	38(23)	26(19)	0.47	21%
Miss	Peptide	Unique	Matches	Modification	Observed	Mr(expt)	Mr(calc)	ppm	Score	Expect	Rank	Query
0	K.YGVFPLR.G		1		426.2395	850.4644	850.4701	-6.74	27	0.17	1	708
0	K.LCNIFSTK.F		2		491.7535	981.4925	981.4953	-2.93	31	0.045	1	1876
0	K.FLYDDNQR.V		1		535.7460	1069.4774	1069.4829	-5.12	41	0.002	1	2835
1	R.DKYGVFPLR.G	U	2		547.8006	1093.5866	1093.5920	-4.92	17	0.9	1	3067
0	K.TLAVSGLGVVGR.D	U	2		564.8367	1127.6589	1127.6663	-6.53	44	0.0019	1	3483
0	R.EVTFVPGLYK.I		1		576.8162	1151.6178	1151.6227	-4.25	10	6.4	1	3797
1	K.KYDTVLDILR.D	U	1		618.3507	1234.6869	1234.6921	-4.26	62	2.9e-005	1	4786
0	R.YIFTMLSSLAR.L	U	1		651.3463	1300.6781	1300.6849	-5.27	64	3.8e-005	1	5590
0	R.FLEEFITPIVK.V	U	1		668.3803	1334.7461	1334.7486	-1.88	66	1.2e-005	1	5917
0	R.HVDYVADQIVTK.L	U	2		694.3606	1386.7066	1386.7143	-5.55	50	0.00064	1	6447
0	K.EWLLGMLGAESAK.L	U	1		702.8584	1403.7022	1403.7119	-6.84	48	0.0012	1	6689
0	K.ELILFSNSDNER.S		2		718.8505	1435.6864	1435.6943	-5.52	94	2.3e-008	1	7191
0	K.IFDEILVNAADNK.Q		4		731.3789	1460.7433	1460.7511	-5.35	76	1.8e-006	1	7539
1	R.KEWLTNFMEDR.R		1		734.8445	1467.6745	1467.6816	-4.84	38	0.0062	1	7649
0	R.SIPSMVDGLKPGQR.K	U	2		742.8956	1483.7766	1483.7817	-3.44	28	0.13	1	7869
0	K.EQVLEP->M<-LNGTEK.T	U	1	Oxidation (M)	752.3663	1502.7180	1502.7286	-7.09	12	3.5	1	8123
0	K.QI->M<-ENAEINNIIK.I		1	Oxidation (M)	773.3983	1544.7821	1544.7868	-3.04	66	1.8e-005	1	8669
0	K.GFQQISFVNSIATSK.G	U	2		813.9258	1625.8371	1625.8413	-2.58	64	2.8e-005	1	9636
0	K.YSGPEDDAAISLAFSK.K	U	1		835.8930	1669.7715	1669.7835	-7.21	80	3.5e-007	1	10230
2	K.K->M<-FKQTWMDN->M<-GR.A	U	1	2 Oxidation (M)	852.8879	1703.7613	1703.7582	1.84	1	20	2	10580
0	K.AAIGCGIVESILNWVK.F	U	1		865.4669	1728.9193	1728.9233	-2.30	65	2e-005	1	10821
0	K.IMIMTDQDQDGSHIK.G		1		866.3990	1730.7834	1730.7968	-7.70	45	0.0025	1	10838
0	K.I->M<-I->M<-TDQDQDGSHIK.G		1	2 Oxidation (M)	882.3922	1762.7697	1762.7866	-9.55	(14)	0.88	1	11142
0	K.I->M<-I->M<-TDQDQDGSHIK.G		1	2 Oxidation (M)	588.5997	1762.7772	1762.7866	-5.34	(25)	0.085	1	11143
0	K.EDLATFIEELEAVEAK.E	U	1		903.9528	1805.8911	1805.8934	-1.30	52	0.00042	1	11636
0	R.VTIDPENNLISIWNNGK.G	U	1		963.9963	1925.9781	1925.9847	-3.39	67	1.3e-005	1	12981
0	K.GLLINFIHHNWPSLLR.H	U	1		644.0279	1929.0618	1929.0737	-6.15	21	0.25	1	13009
1	K.MYVPALIFGQLLTSSNYDDDEKK.V	U	1		883.1030	2646.2871	2646.2887	-0.61	43	0.0033	1	19064
Q5VUU6_uniprot	MNDA	Epididymis secretory sperm binding protein OS=Homo sapiens OX=9606 GN=MNDA PE=2 SV=1	46092	723	35(23)	11(9)	1.29	28%
Miss	Peptide	Unique	Matches	Modification	Observed	Mr(expt)	Mr(calc)	ppm	Score	Expect	Rank	Query
0	K.VFDINLK.E	U	2		424.7445	847.4745	847.4803	-6.94	36	0.014	1	698
0	R.LFCLQLR.T	U	2		475.2660	948.5174	948.5215	-4.29	51	0.00044	1	1506
0	K.ST->M<-FHATVASK.T	U	1	Oxidation (M)	598.2917	1194.5689	1194.5703	-1.14	11	6.7	1	4332
0	K.SLLAYDLGLTTK.M	U	1		647.8614	1293.7082	1293.7180	-7.55	63	3.2e-005	1	5493
0	K.VITISDYSECK.G	U	2		657.8129	1313.6113	1313.6173	-4.57	64	1.8e-005	1	5680
0	R.NVPQNDPVTVVVLK.A	U	6		761.4330	1520.8514	1520.8563	-3.19	60	5.1e-005	1	8327
1	R.RNVPQNDPVTVVVLK.A	U	3		839.4818	1676.9491	1676.9574	-4.95	59	3e-005	1	10301
1	R.RNVPQNDPVTVVVLK.A	U	2		559.9909	1676.9509	1676.9574	-3.86	(46)	0.00067	1	10302
0	K.QASGT->M<-VYGLFMLQK.K	U	1	Oxidation (M)	845.4120	1688.8094	1688.8266	-10.17	(32)	0.037	1	10424
0	K.QASGTMVYGLF->M<-LQK.K	U	1	Oxidation (M)	845.4132	1688.8119	1688.8266	-8.72	77	1.2e-006	1	10425
0	K.QASGT->M<-VYGLF->M<-LQK.K	U	3	2 Oxidation (M)	853.4122	1704.8098	1704.8215	-6.88	(55)	0.00018	1	10599
0	K.EASSVSDFNQNFEVPNR.I	U	4		970.4371	1938.8597	1938.8708	-5.71	92	1.3e-008	1	13123
0	K.NTIYEIQDNTGSMDVVGSGK.W	U	1		1064.4893	2126.9640	2126.9790	-7.08	(88)	5.1e-008	1	15705
0	K.NTIYEIQDNTGS->M<-DVVGSGK.W	U	4	Oxidation (M)	1072.4878	2142.9610	2142.9739	-6.02	88	6.1e-008	1	15825
0	K.NTIYEIQDNTGS->M<-DVVGSGK.W	U	1	Oxidation (M)	715.3304	2142.9695	2142.9739	-2.07	(8)	7.6	1	15827
1	K.KNTIYEIQDNTGSMDVVGSGK.W	U	1		1128.5378	2255.0611	2255.0740	-5.70	3	23	1	17061
A0A024QZY5_uniprot	PRPF4B	PRP4 pre-mRNA processing factor 4 homolog B (Yeast), isoform CRA_a OS=Homo sapiens OX=9606 GN=PRPF4B PE=4 SV=1	117258	695	28(22)	15(14)	0.64	18%
Miss	Peptide	Unique	Matches	Modification	Observed	Mr(expt)	Mr(calc)	ppm	Score	Expect	Rank	Query
0	R.APEIIIGK.S	U	1		420.7616	839.5087	839.5116	-3.48	29	0.021	1	574
0	R.VNIGEVLDK.R	U	2		493.7776	985.5406	985.5444	-3.89	59	8e-005	1	1921
1	R.VNIGEVLDKR.Y	U	2		571.8289	1141.6433	1141.6455	-1.94	70	7e-006	1	3683
0	K.VTVMSTINPTK.D	U	2		595.8232	1189.6319	1189.6377	-4.82	56	0.00016	1	4275
0	K.DLLADLIGCQR.L	U	1		637.3276	1272.6407	1272.6496	-6.98	54	0.00026	1	5257
0	R.SYSQQLFLALK.L	U	2		649.3583	1296.7020	1296.7078	-4.44	58	8.5e-005	1	5513
0	R.DNWTDAEGYYR.V	U	2		695.2853	1388.5561	1388.5633	-5.16	38	0.00077	1	6484
0	K.DLLDQILMLDPAK.R	U	1		742.9039	1483.7932	1483.7956	-1.62	73	4.1e-006	1	7872
0	K.DLLDQIL->M<-LDPAK.R	U	1	Oxidation (M)	750.9021	1499.7896	1499.7905	-0.58	(72)	4.3e-006	1	8087
1	K.DLLDQIL->M<-LDPAKR.I	U	1	Oxidation (M)	552.9701	1655.8884	1655.8916	-1.92	(25)	0.23	1	10073
1	K.DLLDQIL->M<-LDPAKR.I	U	1	Oxidation (M)	828.9518	1655.8891	1655.8916	-1.50	64	2.9e-005	1	10074
1	K.LNDADPDDKFHCLR.L	U	1		572.5913	1714.7521	1714.7733	-12.37	41	0.0018	1	10681
1	K.LNDADPDDKFHCLR.L	U	1		858.3873	1714.7601	1714.7733	-7.70	(33)	0.01	1	10682
0	R.ISINQALQHAFIQEK.I	U	2		870.4683	1738.9221	1738.9366	-8.34	71	5e-006	1	10923
0	R.ISINQALQHAFIQEK.I	U	1		580.6503	1738.9292	1738.9366	-4.27	(40)	0.0051	1	10926
0	R.YNVYGYTGQGVFSNVVR.A	U	2		961.9644	1921.9142	1921.9323	-9.42	119	1.4e-010	1	12897
0	R.CNILHADIKPDNILVNESK.T	U	1		1097.0643	2192.1141	2192.1259	-5.39	(31)	0.13	1	16464
0	R.CNILHADIKPDNILVNESK.T	U	1		731.7125	2192.1156	2192.1259	-4.73	60	0.00017	1	16465
0	K.LCDFGSASHVADNDITPYLVSR.F	U	1		813.0469	2436.1190	2436.1380	-7.80	6	8.9	1	18239
1	K.DQHFDQNLNFMYIEVDKVTER.E	U	1		881.0804	2640.2195	2640.2278	-3.16	63	1.8e-005	1	19044
1	K.DQHFDQNLNF->M<-YIEVDKVTER.E	U	1	Oxidation (M)	886.4095	2656.2066	2656.2228	-6.08	(29)	0.041	1	19088
B2R984_uniprot		cDNA, FLJ94268, highly similar to Homo sapiens histone 1, H1e (HIST1H1E), mRNA OS=Homo sapiens OX=9606 PE=2 SV=1	21880	665	22(19)	6(6)	1.72	24%
Miss	Peptide	Unique	Matches	Modification	Observed	Mr(expt)	Mr(calc)	ppm	Score	Expect	Rank	Query
0	R.SGVSLAALK.K		3		423.2553	844.4961	844.5018	-6.72	49	0.00086	1	675
0	K.ALAAAGYDVEK.N		6		554.2833	1106.5521	1106.5608	-7.82	56	0.00018	1	3191
0	K.ASGPPVSELITK.A		5		599.8347	1197.6549	1197.6605	-4.68	69	7.8e-006	1	4385
1	R.KASGPPVSELITK.A		1		442.9228	1325.7465	1325.7554	-6.72	(54)	0.00045	1	5826
1	R.KASGPPVSELITK.A		5		663.8810	1325.7474	1325.7554	-6.06	83	6.8e-007	1	5828
0	M.SETAPAAPAAPAPAEK.T	U	1		739.8724	1477.7302	1477.7412	-7.46	61	5.3e-005	1	7796
1	K.ALAAAGYDVEKNNSR.I		1		789.8919	1577.7693	1577.7797	-6.64	73	3.1e-006	1	9064
A0A0S2Z428_uniprot	KRT6A	HCG2039812, isoform CRA_b (Fragment) OS=Homo sapiens OX=9606 GN=KRT6A PE=2 SV=1	60293	620	30(24)	16(13)	1.10	28%
Miss	Peptide	Unique	Matches	Modification	Observed	Mr(expt)	Mr(calc)	ppm	Score	Expect	Rank	Query
0	K.FASFIDK.V		2		414.2170	826.4193	826.4225	-3.82	55	0.00013	1	487
0	R.SGFSSVSVSR.S	U	1		506.7535	1011.4925	1011.4985	-6.00	51	0.0003	1	2180
0	R.QLDSIVGER.G		5		508.7692	1015.5238	1015.5298	-5.88	50	0.00067	1	2222
1	K.FASFIDKVR.F		1		541.8013	1081.5881	1081.5920	-3.62	59	7.2e-005	1	2940
0	K.AQYEEIAQR.S		1		554.2724	1106.5302	1106.5356	-4.84	41	0.0047	1	3186
0	K.LEGLEDALQK.A		1		558.2966	1114.5786	1114.5870	-7.52	39	0.0072	3	3305
0	K.YEELQVTAGR.H		3		583.2938	1164.5731	1164.5775	-3.77	70	7e-006	1	3948
0	K.EYQEL->M<-NVK.L		1	Oxidation (M)	585.2756	1168.5367	1168.5434	-5.72	20	0.62	1	4031
0	R.AEAESWYQTK.Y		1		606.7773	1211.5400	1211.5458	-4.81	52	0.00019	1	4589
2	R.VRAEEREQIK.T		1		629.3495	1256.6844	1256.6837	0.62	0	64	2	5056
0	K.LALDVEIATYR.K		6		632.3470	1262.6795	1262.6870	-5.92	63	4e-005	1	5116
0	R.NLDLDSIIAEVK.A		1		665.3637	1328.7127	1328.7187	-4.49	63	9.3e-005	1	5866
1	K.NKLEGLEDALQK.A		1		679.3668	1356.7191	1356.7249	-4.25	51	0.00072	1	6179
0	R.AIGGGLSSVGGGSSTIK.Y	U	1		724.3871	1446.7596	1446.7678	-5.69	26	0.25	1	7328
0	R.ISIGGGSCAISGGYGSR.A		1		799.8785	1597.7424	1597.7519	-5.92	38	0.013	1	9315
0	R->.<-QNLEPLFEQYINNLR.R		1	Gln->pyro-Glu (N-term Q)	937.4764	1872.9382	1872.9370	0.66	(57)	0.00014	1	12335
0	R.QNLEPLFEQYINNLR.R		1		630.9920	1889.9542	1889.9635	-4.94	(20)	0.85	1	12524
0	R.QNLEPLFEQYINNLR.R		1		945.9881	1889.9616	1889.9635	-0.99	60	7.2e-005	1	12525
A6NHR9_uniprot	SMCHD1	Structural maintenance of chromosomes flexible hinge domain-containing protein 1 OS=Homo sapiens OX=9606 GN=SMCHD1 PE=1 SV=2	227942	608	35(20)	29(18)	0.35	17%
Miss	Peptide	Unique	Matches	Modification	Observed	Mr(expt)	Mr(calc)	ppm	Score	Expect	Rank	Query
0	R.EFSDFIR.V	U	1		457.2238	912.4331	912.4341	-1.14	27	0.061	1	1215
0	K.SIIEGPIIK.L	U	2		485.2989	968.5833	968.5906	-7.49	17	0.38	1	1723
0	R.VQLISGPPAK.L	U	2		505.3019	1008.5892	1008.5968	-7.50	36	0.0052	1	2160
0	R.ISGALFTNDK.F	U	1		533.2793	1064.5440	1064.5502	-5.79	53	0.00032	1	2813
0	K.NYFHLWTR.Q	U	1		568.7826	1135.5507	1135.5563	-4.89	22	0.35	1	3596
0	R.LQIFSVEGQK.A	U	2		574.8179	1147.6213	1147.6237	-2.10	61	4.4e-005	1	3733
0	K.QLNNWAVYR.L	U	1		582.2990	1162.5835	1162.5883	-4.17	41	0.0049	1	3917
0	K.GVITRPDLPSK.K	U	1		591.8424	1181.6701	1181.6768	-5.65	45	0.0013	1	4177
0	R.GLAPIECYNR.I	U	1		596.7891	1191.5637	1191.5706	-5.82	13	2.5	1	4283
0	K.LLLIDWPELK.E	U	1		620.3671	1238.7197	1238.7274	-6.24	47	0.00048	1	4843
0	K.DLNSQLEYLR.T	U	1		625.8195	1249.6244	1249.6302	-4.69	67	1.3e-005	1	4946
0	R.FLHHLIIEEK.E	U	1		639.8596	1277.7047	1277.7132	-6.65	56	0.00011	1	5319
0	R.QQVLPLDSIYK.K	U	2		652.3628	1302.7110	1302.7183	-5.61	44	0.0027	1	5615
0	K.FSFGLLDLPFR.V	U	1		656.3563	1310.6980	1310.7023	-3.32	83	6.9e-007	1	5646
0	K.LMILPDPEKPVR.L	U	1		469.9362	1406.7867	1406.7955	-6.31	14	1.6	1	6745
1	R.QQVLPLDSIYKK.T	U	1		716.4099	1430.8051	1430.8133	-5.69	11	3.7	1	7115
0	R.SLNSDISYFGVGGK.Q	U	1		722.3535	1442.6925	1442.7042	-8.09	72	2.5e-006	1	7276
0	K.AHVEGDGVVEGIIR.Y	U	1		484.2568	1449.7486	1449.7576	-6.21	23	0.39	1	7394
0	R.DSTEYFIVFEPR.L	U	1		751.8582	1501.7017	1501.7089	-4.77	66	9.4e-006	1	8106
0	K.TTFQENTQSISVR.G	U	1		755.8749	1509.7352	1509.7423	-4.72	50	0.00062	1	8217
1	K.EKDQLSQSIVMYK.S	U	1		784.9004	1567.7863	1567.7916	-3.33	15	2.3	1	8934
0	K.SLFEASQQLLNE->M<-K.C	U	1	Oxidation (M)	827.4045	1652.7945	1652.8079	-8.11	12	3.9	1	10024
0	R.QLAHIYHYYIHGPK.G	U	1		580.6359	1738.8860	1738.8943	-4.81	34	0.021	1	10919
1	R.EKESELGDRPLQVGER.S	U	1		921.4632	1840.9118	1840.9279	-8.70	23	0.29	1	11982
0	K.EHLLQGLLPDVQVPTSVK.D	U	1		987.0556	1972.0966	1972.0993	-1.36	32	0.016	1	13705
0	K.LLFDETQGKPAVAVIDNGR.G	U	1		681.6966	2042.0679	2042.0797	-5.73	60	5.6e-005	1	14754
0	K.LLFDETQGKPAVAVIDNGR.G	U	1		1022.0431	2042.0716	2042.0797	-3.93	(51)	0.00043	1	14755
0	K.TNILNSEQVIVEVLPNQPVK.L	U	1		1117.6175	2233.2205	2233.2318	-5.03	96	7.8e-009	1	16866
0	K.LQVVLNESNADTYAGRPLPSK.A	U	1		1136.5942	2271.1739	2271.1859	-5.26	2	39	1	17172
0	K.IHNIDIPTTQQVPHIEALLK.R	U	1		1140.6293	2279.2440	2279.2637	-8.67	21	0.3	1	17208
0	K.IHNIDIPTTQQVPHIEALLK.R	U	1		760.7603	2279.2591	2279.2637	-2.04	(12)	1.9	1	17209
A0A1W2PPH7_uniprot	HNRNPU	Heterogeneous nuclear ribonucleoprotein U OS=Homo sapiens OX=9606 GN=HNRNPU PE=1 SV=1	62395	578	24(15)	11(5)	0.51	26%
Miss	Peptide	Unique	Matches	Modification	Observed	Mr(expt)	Mr(calc)	ppm	Score	Expect	Rank	Query
0	K.FIEIAAR.K	U	2		410.2366	818.4587	818.4650	-7.70	41	0.0042	1	439
0	K.LNTLLQR.A	U	1		429.2595	856.5045	856.5130	-9.97	54	0.00031	1	747
0	K.DLPEHAVLK.M	U	1		511.2835	1020.5525	1020.5604	-7.69	30	0.067	1	2300
0	K.NGQDLGVAFK.I	U	1		524.7709	1047.5273	1047.5349	-7.24	23	0.32	1	2589
0	K.MCLFAGFQR.K	U	1		565.2644	1128.5142	1128.5209	-5.86	(34)	0.016	1	3488
0	K.->M<-CLFAGFQR.K	U	2	Oxidation (M)	573.2629	1144.5113	1144.5158	-3.89	36	0.0051	1	3706
0	K.YNILGTNTIMDK.M	U	2		691.8506	1381.6867	1381.6911	-3.17	(70)	6.9e-006	1	6399
0	K.YNILGTNTI->M<-DK.M	U	3	Oxidation (M)	699.8481	1397.6816	1397.6861	-3.18	72	3.7e-006	1	6597
0	R.NFILDQTNVSAAAQR.R	U	7		824.4230	1646.8315	1646.8376	-3.71	108	8.8e-009	1	9933
1	R.NFILDQTNVSAAAQRR.K	U	1		902.4739	1802.9332	1802.9387	-3.06	0	60	1	11603
0	K.EKPYFPIPEEYTFIQNVPLEDR.V	U	1		908.7844	2723.3313	2723.3483	-6.24	30	0.069	1	19421
1	-.->M<-FTLDVKSNTVFDIITDNCDLHFK.I	U	1	Oxidation (M)	963.7888	2888.3446	2888.3725	-9.65	3	19	1	19974
0	K.NQSQGYNQWQQGQFWGQKPWSQHYHQGYY.-	U	1		1220.1952	3657.5637	3657.5988	-9.57	1	8.6	1	21317
V9HWC0_uniprot	HEL70	Epididymis luminal protein 70 OS=Homo sapiens OX=9606 GN=HEL70 PE=2 SV=1	67892	447	34(18)	18(13)	0.94	33%
Miss	Peptide	Unique	Matches	Modification	Observed	Mr(expt)	Mr(calc)	ppm	Score	Expect	Rank	Query
0	K.ESPLLFK.F	U	1		417.2395	832.4644	832.4694	-6.07	22	0.37	1	553
0	R.LFFLQVK.E		2		447.7731	893.5317	893.5375	-6.46	18	0.35	1	1035
0	K.FVIKPIDK.K		5		480.2960	958.5775	958.5851	-7.92	44	0.00095	1	1622
0	K.QLFDQVVK.T		2		488.7739	975.5333	975.5389	-5.77	37	0.014	1	1821
0	K.ALTSELANAR.D	U	2		523.2820	1044.5494	1044.5563	-6.63	35	0.029	1	2536
0	R.EDAVLEYLK.I	U	1		540.2812	1078.5478	1078.5546	-6.29	30	0.063	1	2882
0	K.IGFPWSEIR.N		2		552.7913	1103.5680	1103.5764	-7.61	54	0.00032	1	3150
1	K.QRIDEFES->M<-.-	U	1	Oxidation (M)	585.7544	1169.4942	1169.5023	-6.88	46	0.0003	1	4038
0	K.APDFVFYAPR.L		2		591.7972	1181.5799	1181.5869	-5.94	52	0.00031	1	4175
1	K.KAPDFVFYAPR.L		1		655.8464	1309.6783	1309.6819	-2.73	48	0.0011	1	5638
1	R.GMLREDAVLEYLK.I	U	1		512.9377	1535.7912	1535.8017	-6.85	(10)	12	1	8562
1	R.GMLREDAVLEYLK.I	U	1		768.9039	1535.7932	1535.8017	-5.56	38	0.01	1	8563
0	K.TQEQLALEMAELTAR.I	U	1		852.4323	1702.8501	1702.8559	-3.45	80	1.1e-006	1	10569
0	K.TQEQLALE->M<-AELTAR.I	U	2	Oxidation (M)	860.4295	1718.8444	1718.8509	-3.73	(17)	1.2	1	10747
0	R.ILALCMGNHELYMR.R		1		860.9133	1719.8120	1719.8259	-8.06	23	0.28	1	10758
1	K.KTQEQLALEMAELTAR.I	U	2		916.4787	1830.9428	1830.9509	-4.40	112	4.8e-010	1	11883
0	K.IAQDLEMYGVNYFSIK.N	U	1		945.9623	1889.9100	1889.9233	-7.04	53	0.00027	1	12522
0	K.IAQDLE->M<-YGVNYFSIK.N	U	1	Oxidation (M)	953.9538	1905.8930	1905.9182	-13.21	(0)	48	1	12702
0	K.FYPEDVSEELIQDITQR.L	U	1		1041.4977	2080.9808	2080.9953	-6.96	76	1.3e-006	1	15233
0	K.FYPEDVSEELIQDITQR.L	U	1		694.6702	2080.9889	2080.9953	-3.09	(19)	0.76	1	15241
0	R.VTT->M<-DAELEFAIQPNTTGK.Q		1	Oxidation (M)	1041.5023	2080.9901	2080.9987	-4.13	26	0.15	1	15244
0	K.TAMSTPHVAEPAENEQDEQDENGAEASADLR.A	U	1		1104.8035	3311.3886	3311.4120	-7.07	(36)	0.0022	1	20789
0	K.TA->M<-STPHVAEPAENEQDEQDENGAEASADLR.A	U	1	Oxidation (M)	1110.1374	3327.3905	3327.4069	-4.92	43	0.00029	1	20818
P78527_uniprot	PRKDC	DNA-dependent protein kinase catalytic subunit OS=Homo sapiens OX=9606 GN=PRKDC PE=1 SV=3	473749	440	46(16)	39(15)	0.12	11%
Miss	Peptide	Unique	Matches	Modification	Observed	Mr(expt)	Mr(calc)	ppm	Score	Expect	Rank	Query
0	K.APGLGAFR.R	U	2		394.7219	787.4292	787.4341	-6.22	31	0.086	1	244
0	R.IAGFDER.V	U	1		404.2003	806.3861	806.3923	-7.65	14	5.2	2	346
0	R.VTVMASLR.R	U	2		438.7485	875.4824	875.4899	-8.54	21	0.56	1	953
0	R.LLQIIER.Y	U	1		442.7808	883.5471	883.5491	-2.18	53	0.00019	1	1001
0	K.LLQDFNR.F	U	1		453.2405	904.4664	904.4767	-11.33	4	26	1	1174
0	K.EPSFDWK.N	U	1		454.7098	907.4051	907.4076	-2.77	3	16	1	1189
0	R.YAVPSAGLR.L	U	1		467.2592	932.5039	932.5080	-4.36	9	8.5	1	1357
0	R.LSFAVPFR.E	U	2		468.7657	935.5168	935.5229	-6.48	46	0.0012	1	1389
0	R.LLEEALLR.L	U	1		478.7905	955.5664	955.5702	-3.92	18	0.6	1	1569
0	R.MYAALGDPK.A	U	1		483.2387	964.4628	964.4688	-6.19	30	0.066	1	1683
0	R.EIFNFVLK.A	U	1		505.2846	1008.5546	1008.5644	-9.72	24	0.28	1	2158
0	R.LLNTWTNR.Y	U	1		509.2724	1016.5302	1016.5403	-9.90	11	5.7	1	2230
0	R.SIGEYDVLR.G	U	1		526.2709	1050.5272	1050.5346	-7.02	19	0.77	1	2637
0	R.GIFTSEIGTK.Q	U	1		526.7833	1051.5520	1051.5550	-2.86	30	0.054	1	2666
0	K.AIRPQIDLK.R	U	1		527.3194	1052.6242	1052.6342	-9.46	19	0.29	1	2683
0	R.TYSVVP->M<-TSR.L	U	1	Oxidation (M)	578.7836	1155.5527	1155.5594	-5.81	24	0.16	1	3829
0	R.VTELALTASDR.Q	U	1		588.3139	1174.6132	1174.6194	-5.20	28	0.13	1	4096
0	R.LACDVDQVTR.Q	U	1		588.7852	1175.5559	1175.5605	-3.91	35	0.03	1	4105
0	K.LGNPIVPLNIR.L	U	1		603.3676	1204.7207	1204.7292	-7.06	28	0.026	1	4487
0	R.MSTSPEAFLALR.S	U	2		661.8405	1321.6663	1321.6700	-2.76	72	4.2e-006	1	5795
0	K.QLFSSLFSGILK.E	U	1		670.3842	1338.7538	1338.7547	-0.72	58	6.5e-005	1	5945
1	K.ILDV->M<-YSRLPK.D	U	2	Oxidation (M)	675.8820	1349.7495	1349.7377	8.74	10	4.4	2	6112
0	K.DLLLNTMSQEEK.A	U	1		710.8505	1419.6864	1419.6915	-3.62	46	0.0013	1	6925
0	K.GGSWIQEINVAEK.N	U	1		715.8629	1429.7113	1429.7201	-6.18	48	0.00093	1	7099
0	R.VVQMLGSLGGQINK.N	U	1		722.3997	1442.7849	1442.7915	-4.61	39	0.0076	1	7283
0	K.NLLIFENLIDLK.R	U	1		722.9219	1443.8293	1443.8337	-3.01	19	0.44	1	7292
0	R.SQGCSEQVLTVLK.T	U	1		724.8719	1447.7292	1447.7341	-3.35	0	68	1	7358
0	K.NLSSNEAISLEEIR.I	U	1		787.9034	1573.7922	1573.7947	-1.59	87	3.1e-007	1	9019
0	K.EVYAAAAEVLGLILR.Y	U	1		794.4579	1586.9012	1586.9032	-1.21	10	3	1	9193
0	R.LGLIEWLENTVTLK.D	U	1		814.9636	1627.9127	1627.9185	-3.56	78	5.6e-007	1	9666
0	R.AQEPESGLSEETQVK.C	U	1		816.3852	1630.7558	1630.7686	-7.82	13	1.7	1	9699
0	R.SDPGLLTNTMDVFVK.E	U	1		818.9146	1635.8147	1635.8178	-1.93	60	6.2e-005	1	9753
0	K.LSDFNDITNMLLLK.M	U	1		818.9313	1635.8480	1635.8542	-3.78	93	2.9e-008	1	9754
0	K.LSDFNDITN->M<-LLLK.M	U	1	Oxidation (M)	826.9318	1651.8491	1651.8491	-0.00	(11)	5.1	1	10017
0	R.E->M<-KPVIFLDVFLPR.V	U	1	Oxidation (M)	860.4706	1718.9267	1718.9429	-9.44	12	3.6	1	10750
0	K.TVSLLDENNVSSYLSK.N	U	1		884.9445	1767.8745	1767.8890	-8.23	55	0.00024	1	11209
0	R.TVGALQVLGTEAQSSLLK.A	U	2		908.0130	1814.0114	1814.0149	-1.92	15	1.1	1	11719
0	K.LLLQGEADQSLLTFIDK.A	U	1		952.5149	1903.0152	1903.0302	-7.88	15	1.9	1	12669
2	K.ESKTRDDWLVSWVQSYCR.L	U	1		1158.0510	2314.0875	2314.0801	3.22	0	47	1	17544
1	K.GQAVTLLPFFTSLTGGSLEELRR.V	U	1		831.4498	2491.3277	2491.3435	-6.35	11	2.9	1	18405
P13010_uniprot	XRCC5	X-ray repair cross-complementing protein 5 OS=Homo sapiens OX=9606 GN=XRCC5 PE=1 SV=3	83222	436	34(18)	17(12)	0.78	29%
Miss	Peptide	Unique	Matches	Modification	Observed	Mr(expt)	Mr(calc)	ppm	Score	Expect	Rank	Query
0	K.EGLEIVK.M	U	2		394.2276	786.4407	786.4487	-10.16	6	26	2	231
0	K.VITMFVQR.Q	U	2		497.2792	992.5439	992.5477	-3.83	41	0.0085	1	2021
0	R.QYMFSSLK.N	U	1		502.2477	1002.4807	1002.4844	-3.68	16	1.1	1	2095
0	K.VIT->M<-FVQR.Q	U	1	Oxidation (M)	505.2758	1008.5370	1008.5426	-5.57	(35)	0.031	1	2157
0	K.TLFPLIEAK.K	U	2		516.3088	1030.6030	1030.6063	-3.16	32	0.03	1	2424
0	R.FFMGNQVLK.V	U	2		542.2843	1082.5540	1082.5583	-3.92	22	0.26	1	2944
0	R.LGGHGPSFPLK.G	U	1		370.5394	1108.5965	1108.6029	-5.84	(24)	0.2	1	3244
0	R.LGGHGPSFPLK.G	U	2		555.3060	1108.5975	1108.6029	-4.90	41	0.0048	1	3246
0	K.CFSVLGFCK.S	U	1		559.2577	1116.5008	1116.5096	-7.90	28	0.035	1	3323
0	K.SQLDIIIHSLK.K	U	1		633.8702	1265.7259	1265.7343	-6.63	63	1.2e-005	1	5146
0	R.HIEIFTDLSSR.F	U	2		659.3419	1316.6693	1316.6725	-2.41	57	0.00013	1	5753
0	R.ANPQVGVAFPHIK.H	U	3		689.3819	1376.7492	1376.7565	-5.25	66	2e-005	1	6353
0	K.TDTLEDLFPTTK.I	U	2		690.8444	1379.6743	1379.6820	-5.62	62	5.4e-005	1	6378
1	K.SQLDIIIHSLKK.C	U	1		697.9164	1393.8183	1393.8293	-7.85	49	0.00017	1	6549
0	R.HLMLPDFDLLEDIESK.I	U	1		957.9753	1913.9360	1913.9444	-4.41	(71)	2.4e-005	1	12802
0	R.HLMLPDFDLLEDIESK.I	U	1		638.9860	1913.9361	1913.9444	-4.38	(25)	1.1	1	12803
0	R.HL->M<-LPDFDLLEDIESK.I	U	1	Oxidation (M)	965.9714	1929.9283	1929.9394	-5.72	74	1.9e-005	1	13011
0	R.HL->M<-LPDFDLLEDIESK.I	U	1	Oxidation (M)	644.3172	1929.9298	1929.9394	-4.97	(48)	0.0063	1	13012
0	K.DQVTAQEIFQDNHEDGPTAK.K	U	1		748.3434	2242.0085	2242.0138	-2.38	4	12	1	16951
0	K.YAPTEAQLNAVDALIDSMSLAK.K	U	1		1161.0855	2320.1563	2320.1620	-2.44	84	1e-006	1	17577
0	K.YAPTEAQLNAVDALIDS->M<-SLAK.K	U	1	Oxidation (M)	779.7231	2336.1474	2336.1569	-4.08	(18)	1.1	1	17712
0	R.EPLPPIQQHIWNMLNPPAEVTTK.S	U	1		885.1281	2652.3623	2652.3734	-4.16	11	3.8	1	19080
0	R.EPLPPIQQHIWN->M<-LNPPAEVTTK.S	U	1	Oxidation (M)	890.4576	2668.3511	2668.3683	-6.44	(6)	13	1	19149
0	K.IQPGSQQADFLDALIVSMDVIQHETIGK.K	U	1		1018.5194	3052.5362	3052.5539	-5.80	(28)	0.086	1	20336
0	K.IQPGSQQADFLDALIVS->M<-DVIQHETIGK.K	U	1	Oxidation (M)	1023.8580	3068.5521	3068.5489	1.05	31	0.044	1	20397
Q5JR94_uniprot	RPS8	40S ribosomal protein S8 OS=Homo sapiens OX=9606 GN=RPS8 PE=2 SV=1	24475	431	19(15)	8(8)	2.61	41%
Miss	Peptide	Unique	Matches	Modification	Observed	Mr(expt)	Mr(calc)	ppm	Score	Expect	Rank	Query
0	K.ELEFYLR.K	U	2		485.2528	968.4911	968.4967	-5.82	29	0.046	1	1720
0	K.LTPEEEEILNK.K	U	3		657.8401	1313.6657	1313.6714	-4.32	52	0.00036	1	5684
1	K.LTPEEEEILNKK.R	U	1		721.8908	1441.7669	1441.7664	0.40	37	0.013	1	7265
0	K.NCIVLIDSTPYR.Q	U	2		725.8696	1449.7246	1449.7286	-2.76	61	6.1e-005	1	7391
0	K.ISSLLEEQFQQGK.L	U	2		753.8896	1505.7646	1505.7726	-5.26	68	1.1e-005	1	8156
0	R->.<-QWYESHYALPLGR.K	U	1	Gln->pyro-Glu (N-term Q)	801.8853	1601.7559	1601.7627	-4.19	(59)	7.3e-005	1	9369
0	R.QWYESHYALPLGR.K	U	2		810.3962	1618.7778	1618.7892	-7.04	67	1.1e-005	1	9549
0	R.QWYESHYALPLGR.K	U	1		540.6006	1618.7801	1618.7892	-5.61	(19)	0.84	1	9550
0	R.IIDVVYNASNNELVR.T	U	3		859.9520	1717.8895	1717.8999	-6.03	89	1e-007	1	10733
0	R.IIDVVYNASNNELVR.T	U	1		573.6376	1717.8909	1717.8999	-5.23	(54)	0.00029	1	10735
0	R.LDVGNFSWGSECCTR.K	U	1		894.3723	1786.7301	1786.7403	-5.74	88	9.7e-009	1	11382
O14776_uniprot	TCERG1	Transcription elongation regulator 1 OS=Homo sapiens OX=9606 GN=TCERG1 PE=1 SV=2	124051	430	32(17)	21(12)	0.48	19%
Miss	Peptide	Unique	Matches	Modification	Observed	Mr(expt)	Mr(calc)	ppm	Score	Expect	Rank	Query
0	R.AIVPLEAR.M	U	2		434.7633	867.5121	867.5178	-6.58	40	0.0026	1	827
1	K.IIKEDPR.C	U	4		435.7523	869.4900	869.4970	-8.06	11	2.5	3	849
0	K.ALLSDMVR.S	U	1		452.7462	903.4777	903.4848	-7.77	33	0.042	1	1168
0	R.ATFSEFAAK.H	U	1		486.2434	970.4723	970.4760	-3.77	20	0.36	1	1738
0	R.EFEEYIR.D	U	1		493.2328	984.4510	984.4552	-4.27	24	0.11	1	1902
0	K.QVFDQYVK.T	U	1		513.7622	1025.5097	1025.5182	-8.25	7	7.3	1	2359
0	R.WESGSLLER.E	U	2		538.7704	1075.5262	1075.5298	-3.32	11	4.6	1	2855
0	R.SSDVSWSDTR.R	U	1		570.2479	1138.4812	1138.4891	-6.96	51	0.00013	1	3626
1	R.KQVFDQYVK.T	U	1		577.8107	1153.6068	1153.6132	-5.52	43	0.0087	1	3813
1	K.QREFEEYIR.D	U	1		635.3110	1268.6075	1268.6149	-5.82	28	0.078	1	5171
0	R.GPPPPPTASEPTR.R	U	1		652.3331	1302.6517	1302.6568	-3.92	39	0.0086	1	5609
0	K.LFNEHIEALTK.K	U	1		438.9041	1313.6906	1313.6979	-5.58	(32)	0.039	1	5688
0	K.LFNEHIEALTK.K	U	2		657.8526	1313.6906	1313.6979	-5.54	71	5e-006	1	5689
0	R.EALFNEFVAAAR.K	U	2		669.3407	1336.6668	1336.6775	-7.98	61	6.8e-005	1	5926
0	R.YLVLDCVPEER.R	U	1		696.8413	1391.6681	1391.6755	-5.33	60	4.6e-005	1	6519
1	K.LIVAYVDDLDRR.G	U	1		483.2662	1446.7769	1446.7831	-4.27	31	0.052	1	7335
1	K.LIVAYVDDLDRR.G	U	1		724.3960	1446.7774	1446.7831	-3.88	(29)	0.099	1	7336
1	K.AVDSSS->M<-REDLFK.Q	U	1	Oxidation (M)	750.8488	1499.6831	1499.6926	-6.34	35	0.0094	1	8084
1	K.LIQESDQHLKDVEK.I	U	1		841.4367	1680.8589	1680.8682	-5.58	27	0.2	1	10340
0	R.QLLDETSAITLTSTWK.E	U	2		903.9708	1805.9271	1805.9411	-7.74	20	0.69	1	11638
2	K.->M<-KDREALFNEFVAAAR.K	U	1	Oxidation (M)	942.4730	1882.9314	1882.9359	-2.42	1	57	2	12460
0	K.SDFFELLSNHHLDSQSR.W	U	1		677.9844	2030.9313	2030.9446	-6.55	(47)	0.00065	1	14540
0	K.SDFFELLSNHHLDSQSR.W	U	1		1016.4730	2030.9315	2030.9446	-6.46	109	4.3e-010	1	14541
2	R.DDNKDIDSEKEAAMEAEIK.A	U	1		717.6559	2149.9458	2149.9684	-10.53	40	0.0029	1	15903
O94804_uniprot	STK10	Serine/threonine-protein kinase 10 OS=Homo sapiens OX=9606 GN=STK10 PE=1 SV=1	112749	430	23(16)	12(9)	0.54	14%
Miss	Peptide	Unique	Matches	Modification	Observed	Mr(expt)	Mr(calc)	ppm	Score	Expect	Rank	Query
0	R.EQEMFFK.L	U	2		479.7189	957.4232	957.4266	-3.49	13	0.73	1	1593
0	K.DQYFLQR.H	U	1		485.2411	968.4676	968.4716	-4.14	40	0.004	1	1719
1	K->.<-QKEDLELAMK.R	U	1	Gln->pyro-Glu (N-term Q)	594.3031	1186.5916	1186.5903	1.10	(17)	1.3	1	4234
1	K.QKEDLELAMK.R	U	1		602.8110	1203.6075	1203.6169	-7.77	36	0.019	1	4466
1	K.QLLDRDFVAK.Q	U	1		602.8359	1203.6572	1203.6612	-3.29	43	0.0036	1	4468
0	K.AGNVL->M<-TLEGDIR.L	U	1	Oxidation (M)	702.8643	1403.7141	1403.7079	4.44	8	12	1	6694
0	K.FFDTELENLER.Q	U	2		706.8348	1411.6550	1411.6619	-4.91	72	2.7e-006	1	6811
0	K.QVAEQGGDLSPAANR.S	U	1		756.8697	1511.7249	1511.7328	-5.21	74	2.3e-006	1	8227
0	K.LSEEAECPNPSTPSK.A	U	1		823.3690	1644.7235	1644.7301	-4.01	66	7.1e-006	1	9910
0	R.EAALWEMEEHQLQER.H	U	2		949.9322	1897.8498	1897.8628	-6.84	(76)	1e-006	1	12609
0	R.EAALWEMEEHQLQER.H	U	1		633.6246	1897.8519	1897.8628	-5.76	(21)	0.34	1	12610
0	R.EAALWE->M<-EEHQLQER.H	U	1	Oxidation (M)	957.9316	1913.8486	1913.8577	-4.76	80	3.9e-007	1	12796
0	R.EAALWE->M<-EEHQLQER.H	U	1	Oxidation (M)	638.9583	1913.8531	1913.8577	-2.42	(33)	0.023	1	12798
1	R.DREAALWEMEEHQLQER.H	U	1		724.0009	2168.9807	2168.9909	-4.67	58	6.6e-005	1	16153
1	R.DREAALWE->M<-EEHQLQER.H	U	2	Oxidation (M)	729.3309	2184.9708	2184.9858	-6.86	(40)	0.0026	1	16339
1	R.NQTQLSNKHELQLEQMHK.R	U	1		736.0338	2205.0794	2205.0960	-7.52	(35)	0.023	1	16633
1	R.NQTQLSNKHELQLEQMHK.R	U	1		552.2781	2205.0835	2205.0960	-5.69	43	0.0038	1	16634
0	R.DMLAQCESNMSELQQLQNEK.C	U	1		1198.5222	2395.0299	2395.0453	-6.46	(13)	0.52	1	18011
0	R.DMLAQCESNMSELQQLQNEK.C	U	1		799.3518	2395.0336	2395.0453	-4.90	19	0.14	1	18012
B2R4W8_uniprot	hCG_1994130	HCG1994130, isoform CRA_a OS=Homo sapiens OX=9606 GN=hCG_1994130 PE=2 SV=1	14944	411	17(11)	7(5)	3.18	56%
Miss	Peptide	Unique	Matches	Modification	Observed	Mr(expt)	Mr(calc)	ppm	Score	Expect	Rank	Query
0	R.FDVQLK.D	U	2		375.2105	748.4065	748.4119	-7.31	24	0.2	1	74
0	R.FLTVMMK.H	U	1		435.2334	868.4522	868.4551	-3.31	27	0.084	1	833
0	K.IVVNLTGR.L	U	1		436.2689	870.5232	870.5287	-6.36	54	0.00022	1	873
0	R.FLTV->M<-->M<-K.H	U	1	2 Oxidation (M)	451.2280	900.4414	900.4449	-3.90	(0)	39	1	1082
0	R.MNVLADALK.S	U	2		487.7690	973.5233	973.5266	-3.37	65	2.8e-005	1	1774
0	R.->M<-NVLADALK.S	U	3	Oxidation (M)	495.7651	989.5157	989.5215	-5.94	(58)	0.00012	1	1972
0	K.WQNNLLPSR.Q	U	2		564.2989	1126.5832	1126.5883	-4.52	48	0.00082	1	3456
0	K.HGYIGEFEIIDDHR.A	U	2		850.8996	1699.7846	1699.7954	-6.34	112	2.5e-010	1	10524
0	K.HGYIGEFEIIDDHR.A	U	2		567.6028	1699.7867	1699.7954	-5.14	(71)	3.1e-006	1	10526
0	R.QFGFIVLTTSAGIMDHEEAR.R	U	1		741.3657	2221.0753	2221.0838	-3.79	59	7.1e-005	1	16765
O94906_uniprot	PRPF6	Pre-mRNA-processing factor 6 OS=Homo sapiens OX=9606 GN=PRPF6 PE=1 SV=1	107656	383	26(17)	15(10)	0.43	19%
Miss	Peptide	Unique	Matches	Modification	Observed	Mr(expt)	Mr(calc)	ppm	Score	Expect	Rank	Query
0	K.NIANTLMAK.A	U	1		488.2682	974.5218	974.5219	-0.04	5	26	1	1794
0	K.WLAGDVPAAR.S	U	2		528.2833	1054.5521	1054.5560	-3.66	50	0.00044	1	2692
0	R.ESLEALLQR.A	U	2		529.7925	1057.5704	1057.5767	-5.98	65	3.3e-005	1	2723
0	K.AEVLWLMGAK.S	U	1		559.3054	1116.5962	1116.6001	-3.55	44	0.0026	1	3324
0	K.AEVLWL->M<-GAK.S	U	2	Oxidation (M)	567.3034	1132.5923	1132.5950	-2.45	(35)	0.021	1	3544
0	K.NPGLWLESVR.L	U	2		585.8127	1169.6109	1169.6193	-7.15	44	0.0051	1	4043
0	K.LEWVQDNIR.A	U	1		586.8040	1171.5934	1171.5986	-4.43	46	0.0016	1	4056
1	R.AVIGIGIEEEDRK.H	U	3		714.8846	1427.7546	1427.7620	-5.16	72	5.5e-006	1	7071
0	R.EQWIQDAEECDR.A	U	1		789.8242	1577.6339	1577.6416	-4.90	28	0.0074	1	9058
0	K.CPHSTPLWLLLSR.L	U	1		790.4201	1578.8256	1578.8341	-5.33	27	0.16	1	9073
0	K.IDSDLGDAWAFFYK.F	U	1		824.3834	1646.7523	1646.7617	-5.70	77	7.7e-007	1	9924
0	R.ETNPHHPPAWIASAR.L	U	1		842.4145	1682.8144	1682.8277	-7.89	11	5.5	1	10355
0	R.ETNPHHPPAWIASAR.L	U	1		561.9469	1682.8189	1682.8277	-5.25	(7)	13	1	10356
0	R.LSQVSDSVSGQTVVDPK.G	U	1		873.4467	1744.8788	1744.8843	-3.19	15	4.3	1	10977
0	K.FELQHGTEEQQEEVR.K	U	1		929.9241	1857.8337	1857.8493	-8.39	73	4.6e-006	1	12181
0	K.FELQHGTEEQQEEVR.K	U	1		620.2861	1857.8366	1857.8493	-6.86	(63)	4.2e-005	1	12182
1	K.FELQHGTEEQQEEVRK.R	U	1		662.9852	1985.9339	1985.9443	-5.24	38	0.0074	1	13906
1	K.GYLTDLNSMIPTHGGDINDIKK.A	U	1		801.4016	2401.1830	2401.1947	-4.89	(5)	19	1	18044
1	K.GYLTDLNS->M<-IPTHGGDINDIKK.A	U	2	Oxidation (M)	806.7351	2417.1835	2417.1897	-2.55	14	11	1	18139
Q53XC0_uniprot	EIF2S1	Eukaryotic translation initiation factor 2, subunit 1 alpha, 35kDa, isoform CRA_a OS=Homo sapiens OX=9606 GN=EIF2S1 PE=2 SV=1	36374	369	18(13)	14(11)	2.10	45%
Miss	Peptide	Unique	Matches	Modification	Observed	Mr(expt)	Mr(calc)	ppm	Score	Expect	Rank	Query
0	K.TVYSILR.H	U	1		426.2511	850.4877	850.4912	-4.15	11	1.9	1	713
0	K.INLIAPPR.Y	U	1		447.2810	892.5474	892.5494	-2.24	32	0.0088	1	1031
0	R.TAWVFDDK.Y	U	1		491.2347	980.4548	980.4604	-5.66	44	0.0017	1	1864
0	R.NECVVVIR.V	U	1		494.7617	987.5089	987.5172	-8.37	22	0.55	1	1938
0	R.GVFNVQMEPK.V	U	1		574.7887	1147.5628	1147.5696	-5.87	(40)	0.0067	1	3728
0	R.GVFNVQ->M<-EPK.V	U	1	Oxidation (M)	582.7861	1163.5577	1163.5645	-5.84	40	0.0054	1	3930
0	R.YVMTTTTLER.T	U	1		607.8041	1213.5936	1213.6013	-6.32	(60)	5.2e-005	1	4608
0	R.YV->M<-TTTTLER.T	U	1	Oxidation (M)	615.8033	1229.5921	1229.5962	-3.30	68	7.5e-006	1	4710
0	K.RPGYGAYDAFK.H	U	1		622.8023	1243.5901	1243.5986	-6.83	24	0.16	1	4887
0	K.DEQLESLFQR.T	U	1		632.8077	1263.6008	1263.6095	-6.89	48	0.00083	1	5120
1	R.TAWVFDDKYK.R	U	1		636.8135	1271.6124	1271.6186	-4.90	43	0.0021	1	5224
0	R.TEGLSVLSQAMAVIK.E	U	1		773.9258	1545.8371	1545.8436	-4.20	96	1.6e-008	1	8680
0	R.TEGLSVLSQA->M<-AVIK.E	U	1	Oxidation (M)	781.9227	1561.8309	1561.8385	-4.88	(13)	3.2	2	8846
0	R.ENAEVDGDDDAEE->M<-EAK.A	U	1	Oxidation (M)	941.8592	1881.7039	1881.7058	-0.97	45	3.1e-005	1	12443
0	K.HAVSDPSILDSLDLNEDER.E	U	1		1062.9980	2123.9815	2123.9971	-7.32	(19)	0.53	1	15687
0	K.HAVSDPSILDSLDLNEDER.E	U	1		709.0022	2123.9848	2123.9971	-5.80	52	0.00029	1	15688
1	R.HVAEVLEYTKDEQLESLFQR.T	U	1		812.0776	2433.2109	2433.2176	-2.74	82	4.2e-007	1	18226
1	K.HAVSDPSILDSLDLNEDEREVLINNINR.R	U	1		798.4033	3189.5842	3189.5901	-1.87	40	0.012	1	20573
A0A024R1N1_uniprot	MYH9	Myosin, heavy polypeptide 9, non-muscle, isoform CRA_a OS=Homo sapiens OX=9606 GN=MYH9 PE=3 SV=1	227646	357	25(11)	20(9)	0.20	12%
Miss	Peptide	Unique	Matches	Modification	Observed	Mr(expt)	Mr(calc)	ppm	Score	Expect	Rank	Query
1	R.FGKFIR.I		1		384.2325	766.4505	766.4490	1.93	6	5.8	1	156
1	R->.<-QKLSLSTK.L	U	1	Gln->pyro-Glu (N-term Q)	444.2592	886.5038	886.5124	-9.64	1	3e+002	1	1014
0	K.DLEGLSQR.H	U	1		459.2352	916.4558	916.4614	-6.12	18	1.2	1	1244
0	R.LEVNLQAMK.A	U	1		523.2875	1044.5605	1044.5637	-3.07	24	0.37	1	2540
1	R.RGDLPFVVPR.R	U	2		578.3341	1154.6535	1154.6560	-2.15	28	0.058	1	3820
0	K.ALELDSNLYR.I	U	1		597.3088	1192.6031	1192.6088	-4.73	22	0.51	1	4305
0	R.ALEQQVEEMK.T	U	1		602.7925	1203.5704	1203.5805	-8.39	32	0.029	1	4463
1	K.KEEELQAALAR.V		1		629.3392	1256.6638	1256.6724	-6.86	28	0.098	1	5053
0	K.LDPHLVLDQLR.C	U	2		659.8740	1317.7334	1317.7405	-5.40	31	0.042	1	5763
0	K.HEA->M<-ITDLEER.L	U	1	Oxidation (M)	453.8841	453.8841	1358.6304	12.4	4	13	2	6194
0	K.HEA->M<-ITDLEER.L	U	1	Oxidation (M)	680.3226	680.3226	1358.6306	12.5	(4)	16	3	6195
0	R.VISGVLQLGNIVFK.K	U	1		743.9529	1485.8913	1485.8919	-0.39	80	1.2e-007	1	7908
0	R.ELEDATETADAMNR.E	U	1		783.3369	1564.6593	1564.6675	-5.25	(44)	0.00044	1	8889
0	K.VSHLLGINVTDFTR.G	U	1		786.4253	1570.8360	1570.8468	-6.83	45	0.0023	1	8974
0	R.ELEDATETADA->M<-NR.E	U	1	Oxidation (M)	791.3359	1580.6572	1580.6624	-3.28	82	4.9e-008	1	9102
0	R.IAEFTTNLTEEEEK.S	U	1		827.3940	1652.7734	1652.7781	-2.82	18	1	1	10023
0	R.QLLQANPILEAFGNAK.T		1		863.9731	1725.9317	1725.9413	-5.56	45	0.0015	1	10792
1	K.QTLENERGELANEVK.V	U	1		865.4340	1728.8535	1728.8642	-6.19	1	52	3	10819
0	R.LTEMETLQSQLMAEK.L	U	1		876.4269	1750.8392	1750.8481	-5.07	9	7.3	1	11038
1	R.EQLEEEEEAKHNLEK.Q	U	1		927.9340	1853.8534	1853.8642	-5.86	69	5.6e-006	1	12111
1	R.EQLEEEEEAKHNLEK.Q	U	1		618.9584	1853.8535	1853.8642	-5.79	(36)	0.0094	1	12112
0	K.LQVELDNVTGLLSQSDSK.S	U	1		973.5063	1944.9980	1945.0004	-1.22	80	7e-007	1	13209
0	R.IAQLEEELEEEQGNTELINDR.L	U	1		1236.5823	2471.1500	2471.1663	-6.59	67	1.7e-005	1	18338
Q6IPN6_uniprot	EEF1A1	Elongation factor 1-alpha OS=Homo sapiens OX=9606 GN=EEF1A1 PE=2 SV=1	50433	351	14(11)	8(7)	0.66	25%
Miss	Peptide	Unique	Matches	Modification	Observed	Mr(expt)	Mr(calc)	ppm	Score	Expect	Rank	Query
0	R.QTVAVGVIK.A		1		457.7828	913.5509	913.5597	-9.55	41	0.0039	1	1230
0	K.IGGIGTVPVGR.V		2		513.3062	1024.5977	1024.6030	-5.08	74	9e-007	1	2355
0	R.EHALLAYTLGVK.Q	U	2		657.8717	1313.7288	1313.7343	-4.16	58	0.00011	1	5691
0	K.YYVTIIDAPGHR.D	U	1		468.9116	1403.7129	1403.7197	-4.84	(53)	0.00033	1	6691
0	K.YYVTIIDAPGHR.D	U	2		702.8641	1403.7136	1403.7197	-4.38	73	3.7e-006	1	6693
0	K.THINIVVIGHVDSGK.S	U	2		530.2946	1587.8619	1587.8733	-7.21	34	0.028	1	9208
0	K.THINIVVIGHVDSGK.S	U	1		794.9402	1587.8658	1587.8733	-4.71	(17)	1.1	1	9210
2	R.FAVRD->M<-RQTVAVGVIK.A		1	Oxidation (M)	903.5110	903.5110	1805.0075	5.19	0	31	6	11624
0	R.VETGVLKPG->M<-VVTFAPVNVTTEVK.S		1	Oxidation (M)	844.4592	2530.3557	2530.3717	-6.33	52	0.00035	1	18589
0	K.DGNASGTTLLEALDCILPPTRPTDKPLR.L	U	1		1007.8568	3020.5484	3020.5601	-3.86	38	0.0077	1	20284
P16401_uniprot	HIST1H1B	Histone H1.5 OS=Homo sapiens OX=9606 GN=HIST1H1B PE=1 SV=3	22566	340	15(11)	6(5)	1.30	15%
Miss	Peptide	Unique	Matches	Modification	Observed	Mr(expt)	Mr(calc)	ppm	Score	Expect	Rank	Query
0	R.NGLSLAALK.K	U	2		443.7695	885.5244	885.5283	-4.46	56	0.00015	1	1012
1	R.NGLSLAALKK.A	U	1		507.8169	1013.6193	1013.6233	-3.93	46	0.00079	1	2206
0	K.ALAAGGYDVEK.N	U	2		547.2754	1092.5362	1092.5451	-8.14	70	5.9e-006	1	3043
1	K.ERNGLSLAALK.K	U	1		586.3394	1170.6642	1170.6720	-6.71	23	0.42	1	4052
0	K.ATGPPVSELITK.A	U	4		606.8425	1211.6704	1211.6761	-4.75	67	1e-005	1	4594
1	R.KATGPPVSELITK.A	U	4		670.8892	1339.7638	1339.7711	-5.47	60	3.9e-005	1	5964
1	R.KATGPPVSELITK.A	U	1		447.5958	1339.7655	1339.7711	-4.15	(25)	0.13	1	5965
P41091_uniprot	EIF2S3	Eukaryotic translation initiation factor 2 subunit 3 OS=Homo sapiens OX=9606 GN=EIF2S3 PE=1 SV=3	51647	335	19(12)	10(8)	0.86	27%
Miss	Peptide	Unique	Matches	Modification	Observed	Mr(expt)	Mr(calc)	ppm	Score	Expect	Rank	Query
0	R.LIGWGQIR.R	U	2		471.7778	941.5411	941.5447	-3.79	54	0.00023	1	1430
1	R.LIGWGQIRR.G	U	1		549.8288	1097.6430	1097.6458	-2.49	0	40	5	3110
0	R.QDLTTLDVTK.L	U	1		567.3032	1132.5919	1132.5976	-5.03	57	0.00016	1	3543
0	K.LTPLSHEVISR.Q	U	4		626.3502	1250.6859	1250.6983	-9.90	43	0.0023	1	4954
0	K.VGQEIEVRPGIVSK.D	U	1		504.2882	1509.8429	1509.8515	-5.69	(40)	0.004	1	8218
0	K.VGQEIEVRPGIVSK.D	U	1		755.9289	1509.8432	1509.8515	-5.47	78	6e-007	1	8219
0	K.IVLTNPVCTEVGEK.I	U	1		779.9108	1557.8070	1557.8073	-0.17	49	0.0013	1	8815
0	R.QATINIGTIGHVAHGK.S	U	1		808.9431	1615.8717	1615.8794	-4.80	(27)	0.12	1	9513
0	R.QATINIGTIGHVAHGK.S	U	1		539.6315	1615.8726	1615.8794	-4.24	33	0.031	1	9514
0	K.NEVLMVNIGSLSTGGR.V	U	1		823.9243	1645.8340	1645.8457	-7.16	83	3.9e-007	1	9919
0	K.NEVL->M<-VNIGSLSTGGR.V	U	1	Oxidation (M)	831.9232	1661.8318	1661.8407	-5.36	(66)	1.9e-005	1	10152
0	K.LDDPSCPRPECYR.S	U	1		555.5735	1663.6988	1663.7083	-5.68	14	0.28	1	10170
0	K.LDDPSCPRPECYR.S	U	1		832.8570	1663.6994	1663.7083	-5.31	(0)	6	1	10171
0	K.IVSLFAEHNDLQYAAPGGLIGVGTK.I	U	1		1285.6757	2569.3368	2569.3540	-6.72	(21)	0.39	1	18782
0	K.IVSLFAEHNDLQYAAPGGLIGVGTK.I	U	1		857.4564	2569.3473	2569.3540	-2.64	43	0.0021	1	18783
Q1KLZ0_uniprot	PS1TP5BP1	HCG15971, isoform CRA_a OS=Homo sapiens OX=9606 GN=PS1TP5BP1 PE=2 SV=1	42052	333	16(15)	6(6)	1.13	20%
Miss	Peptide	Unique	Matches	Modification	Observed	Mr(expt)	Mr(calc)	ppm	Score	Expect	Rank	Query
0	R.DLTDYL->M<-K.I		1	Oxidation (M)	507.7426	1013.4706	1013.4739	-3.29	34	0.011	1	2199
0	K.EITALAPSTMK.I		1		581.3107	1160.6069	1160.6111	-3.60	(34)	0.035	1	3898
0	K.EITALAPST->M<-K.I		1	Oxidation (M)	589.3062	1176.5977	1176.6060	-7.02	37	0.017	1	4110
0	K->.<-QEYDESGPSIVHR.K		1	Gln->pyro-Glu (N-term Q)	750.3383	1498.6621	1498.6688	-4.50	(53)	0.00012	1	8067
0	K.IWHHTFYNELR.V		2		505.9198	1514.7376	1514.7419	-2.84	37	0.025	1	8236
0	K.QEYDESGPSIVHR.K		1		758.8492	1515.6838	1515.6954	-7.63	(57)	5.8e-005	1	8240
0	K.QEYDESGPSIVHR.K		1		506.2360	1515.6861	1515.6954	-6.15	60	3e-005	1	8242
0	K.SYELPDGQVITIGNER.F		4		895.9426	1789.8707	1789.8846	-7.78	88	1.2e-007	1	11416
0	R.VAPEEHPVLLTEAPLNPK.A		2		977.5312	1953.0478	1953.0571	-4.75	63	1.8e-005	1	13289
0	R.VAPEEHPVLLTEAPLNPK.A		2		652.0234	1953.0485	1953.0571	-4.41	(43)	0.0021	1	13290
D6RAN4_uniprot	RPL9	60S ribosomal protein L9 (Fragment) OS=Homo sapiens OX=9606 GN=RPL9 PE=1 SV=8	20819	324	17(9)	10(6)	1.84	55%
Miss	Peptide	Unique	Matches	Modification	Observed	Mr(expt)	Mr(calc)	ppm	Score	Expect	Rank	Query
0	K.GVTLGFR.Y	U	2		375.2171	748.4197	748.4232	-4.65	24	0.23	1	75
2	K.GPRGTLRR.D	U	1		456.7800	911.5454	911.5413	4.46	0	22	1	1212
1	R.VDKWWGNR.K	U	1		530.7665	1059.5184	1059.5250	-6.23	21	0.44	1	2737
0	K.FLDGIYVSEK.G	U	4		585.8032	1169.5918	1169.5968	-4.33	71	3.6e-006	1	4040
1	R.KFLDGIYVSEK.G	U	2		649.8493	1297.6840	1297.6918	-5.96	62	4.1e-005	1	5521
0	R.TICSHVQNMIK.G	U	1		665.8306	1329.6466	1329.6533	-5.06	49	0.0014	1	5872
0	R.DFNHINVELSLLGK.K	U	1		799.9251	1597.8357	1597.8464	-6.71	67	1.1e-005	1	9323
1	R.RDFNHINVELSLLGK.K	U	1		585.6536	1753.9391	1753.9475	-4.81	26	0.13	1	11065
0	K.TILSNQTVDIPENVDITLK.G	U	2		1057.0646	2112.1146	2112.1314	-7.95	48	0.001	1	15580
0	R.SVYAHFPINVVIQENGSLVEIR.N	U	1		828.7754	2483.3045	2483.3172	-5.12	(68)	7.1e-006	1	18385
0	R.SVYAHFPINVVIQENGSLVEIR.N	U	1		1242.6605	2483.3065	2483.3172	-4.33	71	3.2e-006	1	18386
A0A494C028_uniprot	DEK	Protein DEK OS=Homo sapiens OX=9606 GN=DEK PE=4 SV=1	43515	320	24(16)	6(5)	0.55	13%
Miss	Peptide	Unique	Matches	Modification	Observed	Mr(expt)	Mr(calc)	ppm	Score	Expect	Rank	Query
0	R.IHFFLSK.K	U	2		446.2546	890.4947	890.5014	-7.51	30	0.083	1	1023
0	R.EPFTIAQGK.G	U	8		495.7625	989.5104	989.5182	-7.86	57	0.00018	1	1964
0	K.SICEVLDLER.S	U	3		617.3069	1232.5992	1232.6071	-6.38	55	0.00018	1	4754
0	K.NVGQFSGFPFEK.G	U	4		678.8277	1355.6408	1355.6510	-7.50	68	8.9e-006	1	6159
0	K.LLYNRPGTVSSLK.K	U	2		483.2772	1446.8099	1446.8194	-6.58	(15)	1.5	1	7337
0	K.LLYNRPGTVSSLK.K	U	3		724.4131	1446.8116	1446.8194	-5.40	57	9.9e-005	1	7338
1	K.KNVGQFSGFPFEK.G	U	2		742.8788	1483.7430	1483.7460	-2.00	38	0.011	1	7866
Q96AG4_uniprot	LRRC59	Leucine-rich repeat-containing protein 59 OS=Homo sapiens OX=9606 GN=LRRC59 PE=1 SV=1	35308	318	19(11)	8(6)	1.45	37%
Miss	Peptide	Unique	Matches	Modification	Observed	Mr(expt)	Mr(calc)	ppm	Score	Expect	Rank	Query
0	K.DNPLDPVLAK.V	U	2		541.2940	1080.5733	1080.5815	-7.56	26	0.11	1	2928
0	K.ATILDLSCNK.L	U	2		567.7928	1133.5710	1133.5750	-3.54	44	0.0035	1	3562
0	R.LVNLQHLDLLNNK.L	U	2		511.9602	1532.8588	1532.8674	-5.64	(44)	0.0015	1	8526
0	R.LVNLQHLDLLNNK.L	U	2		767.4369	1532.8592	1532.8674	-5.36	68	5.8e-006	1	8527
1	K.WLDLKDNPLDPVLAK.V	U	2		868.9804	1735.9461	1735.9509	-2.71	21	0.4	1	10889
0	K.LTTLPSDFCGLTHLVK.L	U	1		601.3179	1800.9318	1800.9444	-7.02	(34)	0.03	1	11585
0	K.LTTLPSDFCGLTHLVK.L	U	1		901.4736	1800.9326	1800.9444	-6.57	57	0.00015	1	11586
1	R.RHEILQWVLQTDSQQ.-	U	1		940.9804	1879.9463	1879.9541	-4.14	57	0.00016	1	12431
1	R.DKLDGNELDLSLSDLNEVPVK.E	U	2		1157.0863	2312.1580	2312.1747	-7.21	(31)	0.055	1	17534
1	R.DKLDGNELDLSLSDLNEVPVK.E	U	2		771.7280	2312.1621	2312.1747	-5.46	33	0.036	1	17535
0	R.VTELQQQPLCTSVNTIYDNAVQGLR.R	U	1		949.8085	2846.4036	2846.4233	-6.91	100	6.5e-009	1	19872
0	R.VTELQQQPLCTSVNTIYDNAVQGLR.R	U	1		1424.2098	2846.4051	2846.4233	-6.37	(58)	9.4e-005	1	19873
B3KPH9_uniprot		cDNA FLJ31808 fis, clone NT2RI2009269, highly similar to Serine/threonine-protein kinase TAO3 OS=Homo sapiens OX=9606 PE=2 SV=1	53200	289	22(10)	13(9)	0.94	33%
Miss	Peptide	Unique	Matches	Modification	Observed	Mr(expt)	Mr(calc)	ppm	Score	Expect	Rank	Query
0	K.QLIALENK.L	U	3		464.7751	927.5355	927.5389	-3.61	20	0.59	1	1298
0	K.EMEHAMLIR.H	U	1		565.2743	1128.5340	1128.5419	-7.02	41	0.0031	1	3489
0	K.DLTTFLESQK.K	U	1		591.3030	1180.5915	1180.5976	-5.11	44	0.0022	1	4155
0	R.EIETFDMESLR.M	U	1		685.3141	1368.6136	1368.6231	-6.93	40	0.0028	1	6276
0	R.EIETFD->M<-ESLR.M	U	1	Oxidation (M)	693.3148	1384.6151	1384.6180	-2.12	(27)	0.058	1	6423
2	K.RTQKEMEHA->M<-LIR.H	U	1	Oxidation (M)	829.9337	1657.8529	1657.8392	8.26	1	46	1	10101
0	K.EVETHANNSSIELEK.L	U	1		850.4056	1698.7967	1698.8060	-5.47	53	0.00023	1	10511
1	R.HEVEQQNIREELNK.K	U	1		589.2965	1764.8677	1764.8754	-4.38	8	14	1	11185
1	R.HEVEQQNIREELNK.K	U	1		883.4413	1764.8680	1764.8754	-4.20	(8)	14	1	11186
0	R.LQHQTELENQLEYNK.R	U	1		629.6430	1885.9072	1885.9170	-5.18	38	0.012	1	12488
0	R.LQHQTELENQLEYNK.R	U	1		943.9613	1885.9080	1885.9170	-4.73	(22)	0.55	1	12489
0	R.LQLQQEMELLNAYQSK.I	U	1		645.9952	1934.9637	1934.9771	-6.93	(4)	33	1	13083
0	R.LQLQQEMELLNAYQSK.I	U	2		968.4933	1934.9721	1934.9771	-2.57	59	0.0001	1	13084
0	K.ENLQHTQAEEEAHLLTQQR.L	U	1		759.0361	2274.0866	2274.0988	-5.40	42	0.0036	1	17186
0	K.ENLQHTQAEEEAHLLTQQR.L	U	1		569.5290	2274.0871	2274.0988	-5.17	(5)	16	1	17187
0	K.LAILAEQYEQSINEMMASQALR.L	U	1		1255.1169	2508.2193	2508.2352	-6.32	89	8.4e-008	1	18479
1	K.HKENLQHTQAEEEAHLLTQQR.L	U	1		635.8156	2539.2331	2539.2527	-7.73	(54)	0.00026	1	18629
1	K.HKENLQHTQAEEEAHLLTQQR.L	U	1		847.4193	2539.2361	2539.2527	-6.54	82	4.1e-007	1	18630
1	R.KLAILAEQYEQSINE->M<-->M<-ASQALR.L	U	1	2 Oxidation (M)	890.4420	2668.3042	2668.3200	-5.90	2	31	1	19148
Q6NXR8_uniprot	RPS3A	40S ribosomal protein S3a OS=Homo sapiens OX=9606 GN=RPS3A PE=2 SV=1	30184	280	20(14)	9(7)	1.56	30%
Miss	Peptide	Unique	Matches	Modification	Observed	Mr(expt)	Mr(calc)	ppm	Score	Expect	Rank	Query
0	K.VVDPFSK.K	U	3		396.2164	790.4182	790.4225	-5.40	39	0.011	1	250
0	K.LIPDSIGK.D	U	1		421.7493	841.4841	841.4909	-8.08	25	0.12	1	598
0	K.MMEIMTR.E	U	1		456.2071	910.3996	910.4074	-8.65	31	0.014	1	1201
0	K.TTDGYLLR.L	U	5		469.7474	937.4803	937.4869	-7.07	73	2.8e-006	1	1400
0	K.M->M<-EI->M<-TR.E	U	1	2 Oxidation (M)	472.2027	942.3908	942.3973	-6.89	(15)	0.18	1	1431
0	R.LFCVGFTK.K	U	2		486.2523	970.4900	970.4946	-4.76	41	0.004	1	1744
0	R.ADGYEPPVQESV.-	U	1		645.7913	1289.5681	1289.5776	-7.35	3	8.9	1	5460
1	K.LIPDSIGKDIEK.A	U	1		664.3758	1326.7370	1326.7395	-1.83	48	0.00074	1	5845
0	K.NCLTNFHGMDLTR.D	U	1		789.8556	1577.6967	1577.7079	-7.06	33	0.014	1	9061
0	K.NCLTNFHG->M<-DLTR.D	U	1	Oxidation (M)	797.8533	1593.6920	1593.7028	-6.79	(25)	0.054	1	9264
0	K.ACQSIYPLHDVFVR.K	U	1		568.9526	1703.8361	1703.8454	-5.44	42	0.004	1	10583
0	K.ACQSIYPLHDVFVR.K	U	2		852.9257	1703.8368	1703.8454	-5.05	(39)	0.0091	1	10584
Q6NVC0_uniprot	SLC25A5	SLC25A5 protein (Fragment) OS=Homo sapiens OX=9606 GN=SLC25A5 PE=2 SV=1	35499	278	20(12)	7(5)	1.23	21%
Miss	Peptide	Unique	Matches	Modification	Observed	Mr(expt)	Mr(calc)	ppm	Score	Expect	Rank	Query
0	K.GAWSNVLR.G		2		451.7444	901.4743	901.4770	-3.00	44	0.0065	1	1098
0	K.QIFLGGVDK.R		4		488.7763	975.5380	975.5389	-0.96	24	0.34	1	1824
1	K->.<-QIFLGGVDKR.T	U	1	Gln->pyro-Glu (N-term Q)	558.3119	1114.6092	1114.6135	-3.84	(34)	0.045	1	3312
0	K.EQGVLSFWR.G		2		561.2884	1120.5622	1120.5665	-3.85	30	0.064	1	3357
1	K.QIFLGGVDKR.T	U	4		566.8245	1131.6345	1131.6400	-4.91	60	4.9e-005	1	3536
1	K.QIFLGGVDKR.T	U	2		378.2193	1131.6361	1131.6400	-3.51	(43)	0.0021	1	3538
0	R.YFPTQALNFAFK.D		2		723.8727	1445.7309	1445.7343	-2.35	52	0.00039	1	7321
0	K.GTDI->M<-YTGTLDCWR.K	U	1	Oxidation (M)	852.8660	1703.7174	1703.7284	-6.44	37	0.002	1	10574
1	R.GMGGAFVLVLYDEIKK.Y	U	1		870.4672	1738.9199	1738.9328	-7.41	46	0.0015	1	10922
1	R.GMGGAFVLVLYDEIKK.Y	U	1		580.6480	1738.9222	1738.9328	-6.08	(23)	0.31	1	10924
A0A024R4F1_uniprot	ENO1	Enolase 1, (Alpha), isoform CRA_a OS=Homo sapiens OX=9606 GN=ENO1 PE=2 SV=1	47481	273	11(6)	9(5)	0.50	29%
Miss	Peptide	Unique	Matches	Modification	Observed	Mr(expt)	Mr(calc)	ppm	Score	Expect	Rank	Query
0	K.EGLELLK.T	U	1		401.2377	800.4609	800.4643	-4.29	3	57	1	320
0	K.TIAPALVSK.K	U	1		450.2771	898.5396	898.5488	-10.20	15	1.5	1	1076
0	K.LNVTEQEK.I	U	1		480.7590	959.5035	959.4924	11.6	1	70	3	1628
0	R.GNPTVEVDLFTSK.G	U	1		703.8578	1405.7011	1405.7089	-5.53	68	1.1e-005	1	6733
0	R.YISPDQLADLYK.S	U	2		713.3627	1424.7109	1424.7187	-5.48	87	1.1e-007	1	7021
0	K.LAQANGWGVMVSHR.S	U	1		763.3853	1524.7559	1524.7620	-3.94	17	1.2	1	8369
0	R.AAVPSGASTGIYEALELR.D		1		902.9710	1803.9275	1803.9366	-5.09	99	9.5e-009	1	11612
0	K.LAMQEFMILPVGAANFR.E	U	1		636.6655	1906.9746	1906.9797	-2.69	(1)	54	1	12722
0	K.LAMQEFMILPVGAANFR.E	U	1		954.4954	1906.9762	1906.9797	-1.86	42	0.0048	1	12724
0	R.HIADLAGNSEVILPVPAFNVINGGSHAGNK.L	U	1		1004.5252	3010.5536	3010.5625	-2.93	34	0.017	1	20269
Q92522_uniprot	H1FX	Histone H1x OS=Homo sapiens OX=9606 GN=H1FX PE=1 SV=1	22474	272	13(11)	4(4)	1.01	15%
Miss	Peptide	Unique	Matches	Modification	Observed	Mr(expt)	Mr(calc)	ppm	Score	Expect	Rank	Query
0	K.YSQLVVETIR.R	U	2		604.3337	1206.6529	1206.6608	-6.55	48	0.00087	1	4504
0	K.VPWFDQQNGR.T	U	3		623.7991	1245.5836	1245.5891	-4.41	35	0.012	1	4905
0	K.ALVQNDTLLQVK.G	U	4		671.3870	1340.7594	1340.7664	-5.21	69	1.1e-005	1	5979
1	K.KVPWFDQQNGR.T	U	2		687.8470	1373.6794	1373.6840	-3.37	(50)	0.00061	1	6306
1	K.KVPWFDQQNGR.T	U	2		458.9004	1373.6794	1373.6840	-3.35	52	0.00043	1	6307
B4DL32_uniprot		cDNA FLJ59922, highly similar to Keratin, type II cytoskeletal 5 OS=Homo sapiens OX=9606 PE=2 SV=1	27409	259	16(8)	7(4)	0.77	34%
Miss	Peptide	Unique	Matches	Modification	Observed	Mr(expt)	Mr(calc)	ppm	Score	Expect	Rank	Query
0	R.EYQELMNTK.L	U	1		578.2667	1154.5189	1154.5277	-7.67	19	0.39	1	3814
0	R.TEAESWYQTK.Y	U	1		621.7830	1241.5514	1241.5564	-4.06	22	0.11	1	4860
0	K.LALDVEIATYR.K		6		632.3470	1262.6795	1262.6870	-5.92	63	4e-005	1	5116
0	R.TTAENEFVMLK.K	U	1		641.8180	1281.6214	1281.6275	-4.72	(24)	0.23	1	5339
0	R.TTAENEFV->M<-LK.K	U	1	Oxidation (M)	649.8169	1297.6192	1297.6224	-2.44	55	0.00016	1	5520
0	R.NLDLDSIIAEVK.A		1		665.3637	1328.7127	1328.7187	-4.49	63	9.3e-005	1	5866
0	K.VDALMDEINFMK.M	U	2		713.3416	1424.6687	1424.6680	0.50	13	2.9	1	7017
0	K.VDAL->M<-DEINFMK.M	U	1	Oxidation (M)	721.3356	1440.6566	1440.6629	-4.36	(10)	2.9	1	7244
0	K.VDAL->M<-DEINF->M<-K.M	U	1	2 Oxidation (M)	729.3308	1456.6471	1456.6578	-7.36	(6)	6	1	7483
0	K.QCANLQNAIADAEQR.G	U	1		851.3968	1700.7791	1700.7900	-6.38	71	2.7e-006	1	10541
A0A024R2Z6_uniprot	GNL3	Guanine nucleotide binding protein-like 3 (Nucleolar), isoform CRA_b OS=Homo sapiens OX=9606 GN=GNL3 PE=4 SV=1	61048	247	11(8)	8(6)	0.44	18%
Miss	Peptide	Unique	Matches	Modification	Observed	Mr(expt)	Mr(calc)	ppm	Score	Expect	Rank	Query
1	K.KLVLILNK.S	U	1		470.8294	939.6442	939.6481	-4.10	58	3.4e-006	1	1418
0	K.ELPTVVFR.A	U	2		480.7776	959.5406	959.5440	-3.54	33	0.038	1	1636
0	R.VGVIGFPNVGK.S	U	2		543.8163	1085.6180	1085.6234	-4.92	46	0.0017	1	2975
1	R.KDPGVPNSAPFK.E	U	1		628.8312	1255.6479	1255.6561	-6.49	7	25	1	5044
0	K.ENLESWLNYLK.K	U	1		704.8562	1407.6978	1407.7034	-3.93	38	0.016	1	6753
0	R.CPQVEEAIVQSGQK.K	U	1		786.8842	1571.7539	1571.7614	-4.75	63	3.8e-005	1	8985
0	K.VIEASDVVLEVLDAR.D	U	1		543.2969	1626.8690	1626.8828	-8.51	(55)	0.00018	1	9651
0	K.VIEASDVVLEVLDAR.D	U	1		814.4422	1626.8698	1626.8828	-7.99	92	3.5e-008	1	9652
1	R.KLETNPDIKPSNVEP->M<-EK.E	U	1	Oxidation (M)	695.6837	2084.0293	2084.0459	-7.96	14	14	1	15314
A0A024QZZ7_uniprot	HIST1H2BD	Histone H2B OS=Homo sapiens OX=9606 GN=HIST1H2BD PE=3 SV=1	13928	247	6(4)	3(2)	1.41	26%
Miss	Peptide	Unique	Matches	Modification	Observed	Mr(expt)	Mr(calc)	ppm	Score	Expect	Rank	Query
0	R.LLLPGELAK.H	U	2		477.3032	952.5918	952.5957	-4.05	43	0.00052	1	1536
0	K.ESYSVYVYK.V	U	1		569.2727	1136.5309	1136.5390	-7.13	18	1.2	1	3604
0	K.AMGIMNSFVNDIFER.I	U	1		872.4121	1742.8095	1742.8120	-1.40	110	3.3e-010	1	10956
0	K.A->M<-GIMNSFVNDIFER.I	U	1	Oxidation (M)	880.4054	1758.7962	1758.8069	-6.06	(109)	3.6e-010	1	11107
0	K.A->M<-GI->M<-NSFVNDIFER.I	U	1	2 Oxidation (M)	888.4063	1774.7981	1774.8018	-2.12	(73)	2.7e-005	1	11266
A0A024RB41_uniprot	hCG_2016482	HCG2016482, isoform CRA_b OS=Homo sapiens OX=9606 GN=hCG_2016482 PE=4 SV=1	23370	246	5(5)	3(3)	0.49	19%
Miss	Peptide	Unique	Matches	Modification	Observed	Mr(expt)	Mr(calc)	ppm	Score	Expect	Rank	Query
0	K.SPASDTYIVFGEAK.I	U	2		742.8616	1483.7087	1483.7195	-7.25	84	2.4e-007	1	7861
0	K.NILFVITKPDVYK.S	U	1		775.4485	1548.8825	1548.8916	-5.82	66	6.8e-006	1	8721
0	K.IEDLSQQAQLAAAEK.F	U	2		807.9159	1613.8173	1613.8260	-5.37	99	1.7e-008	1	9491
A0A024R9D3_uniprot	RPL30	Ribosomal protein L30, isoform CRA_b OS=Homo sapiens OX=9606 GN=RPL30 PE=3 SV=1	12947	226	10(8)	6(5)	5.49	56%
Miss	Peptide	Unique	Matches	Modification	Observed	Mr(expt)	Mr(calc)	ppm	Score	Expect	Rank	Query
0	R.LQLVMK.S	U	1		366.2256	730.4367	730.4411	-5.98	29	0.092	1	49
0	K.SEIEYYAMLAK.T	U	1		659.3220	1316.6294	1316.6322	-2.14	47	0.00099	1	5751
0	K.LVILANNCPALR.K	U	2		677.3857	1352.7569	1352.7598	-2.13	73	1.9e-006	1	6132
1	R.KSEIEYYAMLAK.T	U	1		723.3642	1444.7138	1444.7271	-9.20	(31)	0.049	1	7296
1	R.KSEIEYYA->M<-LAK.T	U	2	Oxidation (M)	731.3642	1460.7138	1460.7221	-5.62	64	2.8e-005	1	7535
0	R.VCTLAIIDPGDSDIIR.S	U	1		879.4525	1756.8905	1756.9029	-7.10	74	2.6e-006	1	11091
0	K.TGVHHYSGNNIELGTACGK.Y	U	1		672.3145	2013.9217	2013.9327	-5.45	(33)	0.017	1	14320
0	K.TGVHHYSGNNIELGTACGK.Y	U	1		1007.9689	2013.9232	2013.9327	-4.71	35	0.012	1	14321
A0A024R228_uniprot	HNRPK	Heterogeneous nuclear ribonucleoprotein K, isoform CRA_d OS=Homo sapiens OX=9606 GN=HNRPK PE=4 SV=1	51472	224	15(8)	10(6)	0.75	30%
Miss	Peptide	Unique	Matches	Modification	Observed	Mr(expt)	Mr(calc)	ppm	Score	Expect	Rank	Query
0	K.DLAGSIIGK.G	U	1		437.2530	872.4915	872.4967	-5.93	21	0.69	1	919
0	R.NTDEMVELR.I	U	2		553.7581	1105.5017	1105.5074	-5.13	49	0.00036	1	3165
0	R.NLPLPPPPPPR.G	U	3		597.8522	1193.6899	1193.6921	-1.80	26	0.06	1	4319
0	K.IDEPLEGSEDR.I	U	1		630.2855	1258.5565	1258.5677	-8.91	62	1.5e-005	1	5071
0	K.IILDLISESPIK.G	U	1		670.9039	1339.7933	1339.7962	-2.18	83	1.2e-007	1	5967
0	R.LLIHQSLAGGIIGVK.G	U	1		506.9815	1517.9225	1517.9293	-4.49	29	0.0074	1	8275
1	K.RPAEDMEEEQAFKR.S	U	1		579.2689	1734.7848	1734.7995	-8.49	43	0.0018	1	10874
0	R.TDYNASVSVPDSSGPER.I	U	2		890.8956	1779.7767	1779.7911	-8.11	20	0.2	1	11323
0	R.GSYGDLGGPIITTQVTIPK.D	U	1		959.0143	1916.0141	1916.0255	-5.94	7	13	1	12835
0	R.IITITGTQDQIQNAQYLLQNSVK.Q	U	1		863.7980	2588.3721	2588.3810	-3.43	47	0.0008	1	18870
0	R.IITITGTQDQIQNAQYLLQNSVK.Q	U	1		1295.1947	2588.3748	2588.3810	-2.36	(34)	0.016	1	18871
P37108_uniprot	SRP14	Signal recognition particle 14 kDa protein OS=Homo sapiens OX=9606 GN=SRP14 PE=1 SV=2	14675	220	10(9)	4(3)	1.84	22%
Miss	Peptide	Unique	Matches	Modification	Observed	Mr(expt)	Mr(calc)	ppm	Score	Expect	Rank	Query
1	R.LFQKCR.T	U	1		426.2302	850.4459	850.4483	-2.88	0	89	1	706
0	K.FQMAYSNLLR.A	U	2		621.8150	1241.6154	1241.6227	-5.80	(46)	0.0014	1	4863
0	K.FQ->M<-AYSNLLR.A	U	4	Oxidation (M)	629.8132	1257.6119	1257.6176	-4.50	47	0.00078	1	5065
0	M.VLLESEQFLTELTR.L	U	1		839.4523	1676.8900	1676.8985	-5.07	79	2.8e-006	1	10298
0	-.MVLLESEQFLTELTR.L	U	1		904.9758	1807.9370	1807.9390	-1.09	(82)	1e-006	1	11662
0	-.->M<-VLLESEQFLTELTR.L	U	1	Oxidation (M)	912.9724	1823.9301	1823.9339	-2.05	83	3.5e-007	1	11804
A8K3Y5_uniprot		cDNA FLJ78186 OS=Homo sapiens OX=9606 PE=2 SV=1	44052	220	13(6)	6(4)	0.54	14%
Miss	Peptide	Unique	Matches	Modification	Observed	Mr(expt)	Mr(calc)	ppm	Score	Expect	Rank	Query
0	K.QAPDNEITIK.K	U	1		564.7947	1127.5748	1127.5822	-6.58	18	0.84	1	3470
0	R.SEEELLVIFNK.K	U	1		660.8500	1319.6854	1319.6972	-8.97	67	1.2e-005	1	5775
1	R.SEEELLVIFNKK.I	U	2		724.8975	1447.7805	1447.7922	-8.09	41	0.0051	1	7360
0	K.VLAQYYTVTDEHHR.S	U	1		866.4198	1730.8250	1730.8376	-7.27	100	4.4e-009	1	10840
0	K.VLAQYYTVTDEHHR.S	U	1		577.9492	1730.8258	1730.8376	-6.82	(69)	5.9e-006	1	10841
0	K.LPEHPEGGEPEDDEAPAK.G	U	2		958.9245	1915.8344	1915.8435	-4.74	(15)	0.49	1	12816
0	K.LPEHPEGGEPEDDEAPAK.G	U	2		639.6194	1915.8363	1915.8435	-3.77	26	0.04	1	12817
1	K.->M<-KLPEHPEGGEPEDDEAPAK.G	U	1	Oxidation (M)	1096.4843	2190.9539	2190.9739	-9.10	(8)	2.6	1	16447
1	K.->M<-KLPEHPEGGEPEDDEAPAK.G	U	1	Oxidation (M)	731.3270	2190.9593	2190.9739	-6.68	(10)	1.9	1	16450
1	K.->M<-KLPEHPEGGEPEDDEAPAK.G	U	1	Oxidation (M)	548.7495	2190.9687	2190.9739	-2.37	15	0.68	1	16452
P22626_uniprot	HNRNPA2B1	Heterogeneous nuclear ribonucleoproteins A2/B1 OS=Homo sapiens OX=9606 GN=HNRNPA2B1 PE=1 SV=2	37464	217	12(8)	8(5)	0.66	25%
Miss	Peptide	Unique	Matches	Modification	Observed	Mr(expt)	Mr(calc)	ppm	Score	Expect	Rank	Query
0	K.LFVGGIK.E	U	2		367.2322	732.4499	732.4534	-4.76	36	0.0047	1	52
0	R.GGNFGFGDSR.G	U	1		507.2210	1012.4273	1012.4363	-8.82	5	15	1	2187
0	R.DYFEEYGK.I	U	1		525.7224	1049.4301	1049.4342	-3.84	5	2.4	1	2621
0	R.NYYEQWGK.L	U	1		544.2433	1086.4721	1086.4770	-4.50	24	0.57	1	2977
0	K.IDTIEIITDR.Q	U	1		594.8240	1187.6335	1187.6398	-5.24	64	3.6e-005	1	4252
0	R.GGGGNFGPGPGSNFR.G	U	2		689.3135	1376.6124	1376.6222	-7.11	35	0.0084	1	6343
0	R.GFGFVTFDDHDPVDK.I	U	2		848.3799	1694.7452	1694.7577	-7.37	82	1.5e-007	1	10473
0	R.GFGFVTFDDHDPVDK.I	U	1		565.9227	1694.7462	1694.7577	-6.80	(27)	0.043	1	10474
0	K.LFIGGLSFETTEESLR.N	U	1		899.9633	1797.9120	1797.9149	-1.61	89	8e-008	1	11556
Q9H444_uniprot	CHMP4B	Charged multivesicular body protein 4b OS=Homo sapiens OX=9606 GN=CHMP4B PE=1 SV=1	24935	215	5(3)	2(2)	0.29	13%
Miss	Peptide	Unique	Matches	Modification	Observed	Mr(expt)	Mr(calc)	ppm	Score	Expect	Rank	Query
0	R.EALENANTNTEVLK.N	U	3		773.3859	1544.7572	1544.7682	-7.12	94	2.8e-008	1	8665
0	K.QLAQIDGTLSTIEFQR.E	U	2		910.4746	1818.9345	1818.9476	-7.16	127	1.7e-011	1	11778
M0QXD6_uniprot	GTF2F1	General transcription factor IIF subunit 1 (Fragment) OS=Homo sapiens OX=9606 GN=GTF2F1 PE=1 SV=1	48566	214	4(4)	3(3)	0.22	10%
Miss	Peptide	Unique	Matches	Modification	Observed	Mr(expt)	Mr(calc)	ppm	Score	Expect	Rank	Query
0	R.LDTGPQSLSGK.S		1		551.7881	1101.5617	1101.5666	-4.41	66	2.6e-005	1	3137
0	K.TTPNSGDVQVTEDAVR.R	U	2		844.9017	1687.7888	1687.8013	-7.43	75	2.3e-006	1	10409
0	K.TGLSSEQTVNVLAQILK.R		1		901.0064	1799.9981	1799.9993	-0.62	110	4.2e-010	1	11574
Q5SSJ5_uniprot	HP1BP3	Heterochromatin protein 1-binding protein 3 OS=Homo sapiens OX=9606 GN=HP1BP3 PE=1 SV=1	61454	207	16(9)	8(6)	0.44	16%
Miss	Peptide	Unique	Matches	Modification	Observed	Mr(expt)	Mr(calc)	ppm	Score	Expect	Rank	Query
0	K.EASYSLIR.K	U	4		469.7484	937.4821	937.4869	-5.03	47	0.0011	1	1401
0	K.YPSLELER.R	U	3		503.7618	1005.5090	1005.5131	-4.05	41	0.0045	1	2128
0	K.YVSQYYPK.L	U	1		524.2574	1046.5002	1046.5073	-6.74	14	2.5	1	2569
0	K.GASGSFVVVQK.S	U	1		539.7928	1077.5710	1077.5819	-10.07	65	2.1e-005	1	2878
0	R.VDIRPQLLK.N	U	2		541.3386	1080.6627	1080.6655	-2.61	31	0.008	1	2932
0	K.MDAILTEAIK.A	U	2		552.7993	1103.5840	1103.5896	-5.12	55	0.00023	1	3151
0	K.NGWMEQISGK.G	U	1		575.2684	1148.5223	1148.5284	-5.33	4	15	1	3735
0	K.SGEKPLLGGSLMEYAILSAIAAMNEPK.T	U	1		930.8148	2789.4226	2789.4343	-4.17	60	6.1e-005	1	19666
0	K.SGEKPLLGGSLMEYAILSAIAA->M<-NEPK.T	U	1	Oxidation (M)	936.1495	2805.4268	2805.4292	-0.85	(45)	0.0042	1	19714
B7Z6I3_uniprot		DNA ligase OS=Homo sapiens OX=9606 PE=2 SV=1	83125	207	12(6)	10(6)	0.26	15%
Miss	Peptide	Unique	Matches	Modification	Observed	Mr(expt)	Mr(calc)	ppm	Score	Expect	Rank	Query
0	K.LLLPGVIK.T	U	1		426.7966	851.5787	851.5844	-6.70	32	0.0006	1	723
0	K.ALDLAD->M<-ITR.V	U	2	Oxidation (M)	567.7898	1133.5650	1133.5750	-8.83	10	7.8	1	3559
0	R.VIQEGLEGLVLK.D	U	1		649.3845	1296.7545	1296.7653	-8.33	56	6.3e-005	1	5519
0	R.DLEQGDVSETIR.V	U	1		681.3265	1360.6384	1360.6470	-6.34	21	0.53	1	6248
0	K.AAVWEITGAEFSK.S	U	1		704.8550	1407.6955	1407.7034	-5.60	29	0.11	1	6752
0	K.IYYPDFIVPDPK.K	U	1		733.8784	1465.7422	1465.7493	-4.87	31	0.044	1	7630
0	K.EDEQQQALQDIASR.C	U	1		815.8833	1629.7520	1629.7594	-4.52	70	3.3e-006	1	9684
0	K.SLLTIQEVDEFLLR.L	U	1		838.4648	1674.9150	1674.9192	-2.51	78	8.7e-007	1	10293
0	K.HVLDALDPNAYEAFK.A	U	1		851.9239	1701.8333	1701.8362	-1.68	71	5.2e-006	1	10558
1	K.LTKEDEQQQALQDIASR.C	U	1		986.9956	1971.9767	1971.9861	-4.79	30	0.065	1	13701
1	K.LTKEDEQQQALQDIASR.C	U	1		658.3330	1971.9772	1971.9861	-4.52	(14)	3	1	13702
A0A024RDR0_uniprot	HMGB1	High-mobility group box 1, isoform CRA_a OS=Homo sapiens OX=9606 GN=HMGB1 PE=4 SV=1	25049	205	14(9)	7(6)	1.72	27%
Miss	Peptide	Unique	Matches	Modification	Observed	Mr(expt)	Mr(calc)	ppm	Score	Expect	Rank	Query
0	K.GEHPGLSIGDVAK.K	U	2		640.3336	1278.6526	1278.6568	-3.32	60	5.9e-005	1	5327
0	K.HPDASVNFSEFSK.K	U	4		732.8395	1463.6644	1463.6681	-2.53	65	9.9e-006	1	7600
0	K.MSSYAFFVQTCR.E		1		748.8305	1495.6465	1495.6588	-8.25	36	0.0046	1	8039
1	K.IKGEHPGLSIGDVAK.K	U	1		760.9158	1519.8170	1519.8358	-12.40	45	0.0016	1	8309
1	K.IKGEHPGLSIGDVAK.K	U	1		507.6137	1519.8194	1519.8358	-10.82	(44)	0.0024	1	8310
1	K.KHPDASVNFSEFSK.K	U	1		531.5910	1591.7512	1591.7631	-7.47	41	0.0042	1	9246
1	K.KHPDASVNFSEFSK.K	U	2		796.8834	1591.7522	1591.7631	-6.84	(39)	0.0075	1	9247
1	K.LGEMWNNTAADDKQPYEK.K	U	1		703.9863	2108.9372	2108.9473	-4.80	34	0.011	1	15554
2	K.KLGEMWNNTAADDKQPYEK.K	U	1		746.6832	2237.0277	2237.0422	-6.51	22	0.18	1	16903
A0A0S2Z491_uniprot	NPM1	Nucleophosmin isoform 2 (Fragment) OS=Homo sapiens OX=9606 GN=NPM1 PE=2 SV=1	32726	203	4(3)	4(3)	0.34	22%
Miss	Peptide	Unique	Matches	Modification	Observed	Mr(expt)	Mr(calc)	ppm	Score	Expect	Rank	Query
0	K.VDNDENEHQLSLR.T	U	1		784.8648	1567.7151	1567.7226	-4.83	74	1.9e-006	1	8929
0	R.->M<-TDQEAIQDLWQWR.K	U	1	Oxidation (M)	918.4195	1834.8244	1834.8308	-3.49	93	2.8e-008	1	11923
0	K.DELHIVEAEA->M<-NYEGSPIK.V	U	1	Oxidation (M)	1080.9977	2159.9808	2160.0045	-10.95	5	12	1	16071
0	K.->M<-SVQPTVSLGGFEITPPVVLR.L	U	1	Oxidation (M)	1122.1041	2242.1937	2242.2032	-4.22	92	3.5e-008	1	16956
P49458_uniprot	SRP9	Signal recognition particle 9 kDa protein OS=Homo sapiens OX=9606 GN=SRP9 PE=1 SV=2	10219	202	13(7)	3(3)	2.22	34%
Miss	Peptide	Unique	Matches	Modification	Observed	Mr(expt)	Mr(calc)	ppm	Score	Expect	Rank	Query
0	K.LYLADPMK.A	U	2		475.7510	949.4875	949.4943	-7.16	(34)	0.029	1	1513
0	K.LYLADP->M<-K.A	U	6	Oxidation (M)	483.7471	965.4796	965.4892	-9.94	55	0.00036	1	1701
0	K.VTDDLVCLVYK.T	U	3		662.8419	1323.6692	1323.6745	-3.99	62	6.1e-005	1	5808
0	M.PQYQTWEEFSR.A	U	2		735.8335	1469.6524	1469.6575	-3.46	61	2.2e-005	1	7672
P20290_uniprot	BTF3	Transcription factor BTF3 OS=Homo sapiens OX=9606 GN=BTF3 PE=1 SV=1	22211	201	8(5)	4(2)	1.02	31%
Miss	Peptide	Unique	Matches	Modification	Observed	Mr(expt)	Mr(calc)	ppm	Score	Expect	Rank	Query
0	K.LQFSLK.K	U	2		368.2223	734.4301	734.4327	-3.51	21	0.18	1	55
1	R.IGGKGTAR.R	U	1		380.2291	758.4436	758.4399	4.86	14	3.4	6	132
0	K.QLTEMLPSILNQLGADSLTSLR.R	U	1		800.7641	2399.2705	2399.2730	-1.05	(55)	0.00013	1	18029
0	K.QLTE->M<-LPSILNQLGADSLTSLR.R	U	1	Oxidation (M)	806.0955	2415.2646	2415.2679	-1.39	(53)	0.00024	1	18123
0	K.QLTE->M<-LPSILNQLGADSLTSLR.R	U	1	Oxidation (M)	1208.6403	2415.2660	2415.2679	-0.80	70	4.6e-006	1	18124
0	K.LGVNNISGIEEVNMFTNQGTVIHFNNPK.V	U	1		1029.5149	3085.5228	3085.5291	-2.03	82	3e-007	1	20436
0	K.LGVNNISGIEEVN->M<-FTNQGTVIHFNNPK.V	U	1	Oxidation (M)	1034.8446	3101.5120	3101.5240	-3.89	(48)	0.0011	1	20461
P08311_uniprot	CTSG	Cathepsin G OS=Homo sapiens OX=9606 GN=CTSG PE=1 SV=2	29161	200	14(8)	7(5)	1.13	34%
Miss	Peptide	Unique	Matches	Modification	Observed	Mr(expt)	Mr(calc)	ppm	Score	Expect	Rank	Query
0	R.IFGSYDPR.R	U	2		477.7351	953.4557	953.4607	-5.25	21	0.25	1	1542
0	R.NVNPVALPR.A	U	1		490.2856	978.5566	978.5611	-4.54	37	0.0076	1	1851
0	R.VSSFLPWIR.T	U	1		552.8111	1103.6076	1103.6128	-4.63	33	0.036	1	3153
0	K.SSGVPPEVFTR.V	U	4		588.3051	1174.5957	1174.5983	-2.20	39	0.01	1	4095
0	R.TIQNDIMLLQLSR.R	U	2		772.9181	1543.8217	1543.8392	-11.30	78	1.1e-006	1	8658
0	R.TIQNDI->M<-LLQLSR.R	U	1	Oxidation (M)	780.9193	1559.8239	1559.8341	-6.51	(77)	1.4e-006	1	8840
0	R.AQEGLRPGTLCTVAGWGR.V	U	1		643.6603	1927.9592	1927.9687	-4.92	18	1.3	1	12993
0	K.GDSGGPLLCNNVAHGIVSYGK.S	U	1		705.6793	2114.0161	2114.0215	-2.54	(27)	0.11	1	15604
0	K.GDSGGPLLCNNVAHGIVSYGK.S	U	1		1058.0175	2114.0204	2114.0215	-0.54	46	0.0012	1	15605
H0YDX7_uniprot	HBS1L	HBS1-like protein (Fragment) OS=Homo sapiens OX=9606 GN=HBS1L PE=1 SV=1	61030	200	16(7)	11(5)	0.44	27%
Miss	Peptide	Unique	Matches	Modification	Observed	Mr(expt)	Mr(calc)	ppm	Score	Expect	Rank	Query
0	R.LISVLNK.S	U	1		393.7551	785.4956	785.5011	-6.90	20	0.42	1	229
0	R.LCVSDVFK.D	U	1		484.2470	966.4793	966.4845	-5.30	15	1.5	1	1707
0	K.DQGSGFCITGK.I	U	2		585.2628	1168.5111	1168.5183	-6.17	12	1.4	1	4028
0	K.IEAGYIQTGDR.L	U	1		611.8039	1221.5932	1221.5990	-4.69	50	0.00072	1	4631
0	R.SLGVTQLAVAVNK.M	U	2		650.3815	1298.7485	1298.7558	-5.61	71	3.4e-006	1	5535
0	R.ILIFNIEIPITK.G	U	1		707.4390	1412.8635	1412.8643	-0.53	57	1.9e-005	1	6833
0	R.GEFEAGFETGGQTR.E	U	2		743.3294	1484.6443	1484.6532	-6.01	36	0.0058	1	7879
0	K.ASFAYAWVLDETGEER.E	U	1		922.4262	1842.8379	1842.8424	-2.47	18	0.69	1	11994
0	K.GFPVLLHYQTVSEPAVIK.R	U	1		999.5515	1997.0885	1997.0986	-5.07	49	0.00062	1	14113
0	K.GFPVLLHYQTVSEPAVIK.R	U	1		666.7039	1997.0899	1997.0986	-4.34	(32)	0.025	1	14114
0	K.ESDVGFIPTSGLSGENLITR.S	U	1		1046.5244	2091.0343	2091.0484	-6.77	7	13	1	15367
1	K.SANPPHTIQASEEQSSTPAPVKK.S	U	1		601.8071	2403.1994	2403.2030	-1.49	(4)	27	1	18059
1	K.SANPPHTIQASEEQSSTPAPVKK.S	U	1		802.0741	2403.2005	2403.2030	-1.05	10	7.4	1	18060
A8K962_uniprot		cDNA FLJ77827, highly similar to Human upstream binding factor (hUBF) OS=Homo sapiens OX=9606 PE=2 SV=1	89693	192	14(6)	12(6)	0.24	19%
Miss	Peptide	Unique	Matches	Modification	Observed	Mr(expt)	Mr(calc)	ppm	Score	Expect	Rank	Query
0	K.YIQDFQR.E	U	1		485.2395	968.4644	968.4716	-7.42	32	0.025	1	1718
0	R.MWNDLSEK.K	U	2		511.7324	1021.4502	1021.4539	-3.61	6	8.2	1	2313
0	K.WVEISNEVR.K	U	1		566.2932	1130.5719	1130.5720	-0.12	29	0.1	1	3518
0	K.LHPE->M<-SNLDLTK.I	U	1	Oxidation (M)	707.3508	1412.6871	1412.6969	-6.96	30	0.064	1	6822
0	K.HPELNISEEGITK.S	U	1		733.8710	1465.7274	1465.7412	-9.45	10	5.8	1	7628
0	R.FLESLPEEEQQR.V	U	1		752.8650	1503.7154	1503.7205	-3.38	37	0.0097	1	8145
1	R.FREDHPDLIQNAK.K	U	1		528.2662	1581.7767	1581.7899	-8.38	(26)	0.14	1	9115
1	R.FREDHPDLIQNAK.K	U	1		791.8966	1581.7785	1581.7899	-7.20	54	0.00025	1	9116
0	R.TLTELILDAQEHVK.N	U	1		805.4378	1608.8611	1608.8723	-6.96	56	0.00015	1	9426
0	R.WSQEDMLTLLECMK.N	U	1		892.4028	1782.7910	1782.7990	-4.52	71	3.7e-006	1	11348
0	R.AEEIWQQSVIGDYLAR.F	U	1		939.4738	1876.9329	1876.9319	0.56	74	2.3e-006	1	12381
0	K.FSQELLSNGELNHLPLK.E	U	1		970.0107	1938.0069	1938.0210	-7.28	0	64	1	13117
0	R.QLQEERPELSESELTR.L	U	1		648.6580	1942.9521	1942.9595	-3.86	13	3	1	13180
A0A0S2Z392_uniprot	ADRBK1	G protein-coupled receptor kinase (Fragment) OS=Homo sapiens OX=9606 GN=ADRBK1 PE=2 SV=1	80321	188	18(7)	13(7)	0.32	22%
Miss	Peptide	Unique	Matches	Modification	Observed	Mr(expt)	Mr(calc)	ppm	Score	Expect	Rank	Query
0	K.LGYLLFR.D	U	1		441.2645	880.5144	880.5171	-2.97	68	4.4e-006	1	979
0	R.SLLEGLLQR.D	U	1		514.8064	1027.5982	1027.6026	-4.21	45	0.0014	1	2376
0	K.YPPPLIPPR.G	U	3		525.3048	1048.5951	1048.6069	-11.32	8	5.2	2	2614
1	K.FIESDKFTR.F	U	1		571.7922	1141.5698	1141.5768	-6.10	27	0.097	1	3679
0	R.EIFDSYIMK.E	U	1		573.2787	1144.5428	1144.5474	-4.02	26	0.11	1	3709
0	K.LLDSDQELYR.N	U	1		626.3098	1250.6051	1250.6143	-7.35	18	0.97	1	4951
0	R.ISDLGLACDFSK.K	U	1		663.3195	1324.6245	1324.6333	-6.65	32	0.039	1	5815
0	K.QLGHEEDYALGK.D	U	1		680.3226	1358.6306	1358.6466	-11.80	24	0.15	1	6195
0	K.MGNPFLTQWQR.R	U	1		689.3383	1376.6620	1376.6659	-2.88	(15)	2.1	1	6349
0	K.->M<-GNPFLTQWQR.R	U	1	Oxidation (M)	697.3321	1392.6496	1392.6609	-8.06	56	0.00011	1	6528
0	R.SLDWQMVFLQK.Y	U	1		697.8544	1393.6943	1393.7064	-8.68	42	0.004	1	6546
0	R.DLKPANILLDEHGHVR.I	U	1		457.4996	1825.9693	1825.9799	-5.78	(30)	0.057	1	11834
0	R.DLKPANILLDEHGHVR.I	U	1		913.9938	1825.9731	1825.9799	-3.69	62	3.5e-005	1	11835
0	R.FYAAEIILGLEHMHNR.F	U	1		957.4840	1912.9533	1912.9617	-4.39	(3)	32	2	12792
0	R.FYAAEIILGLEHMHNR.F	U	1		638.6594	1912.9563	1912.9617	-2.87	52	0.00035	1	12793
1	R.WQQEVAETVFDTINAETDRLEAR.K	U	1		907.7692	2720.2857	2720.3042	-6.80	22	0.3	1	19409
A0A024RDT4_uniprot	LCP1	Lymphocyte cytosolic protein 1 (L-plastin), isoform CRA_a OS=Homo sapiens OX=9606 GN=LCP1 PE=4 SV=1	70814	180	6(5)	6(5)	0.25	11%
Miss	Peptide	Unique	Matches	Modification	Observed	Mr(expt)	Mr(calc)	ppm	Score	Expect	Rank	Query
0	R.NEALIALLR.E	U	1		506.8084	1011.6023	1011.6076	-5.25	54	7.6e-005	1	2184
0	R.QFVTATDVVR.G	U	1		568.3069	1134.5992	1134.6033	-3.65	52	0.0021	1	3580
0	R.NWMNSLGVNPR.V	U	1		644.3127	1286.6108	1286.6190	-6.35	50	0.00047	1	5422
0	K.MINLSVPDTIDER.T	U	1		751.8759	1501.7371	1501.7446	-4.98	51	0.00039	1	8109
0	R.VYALPEDLVEVNPK.M	U	1		793.4213	1584.8280	1584.8399	-7.53	0	63	1	9157
0	K.VNDDIIVNWVNETLR.E	U	1		900.4664	1798.9182	1798.9214	-1.76	81	5.2e-007	1	11563
A0A024R814_uniprot	RPL7	Ribosomal protein L7, isoform CRA_a OS=Homo sapiens OX=9606 GN=RPL7 PE=4 SV=1	30476	172	13(8)	9(6)	1.29	32%
Miss	Peptide	Unique	Matches	Modification	Observed	Mr(expt)	Mr(calc)	ppm	Score	Expect	Rank	Query
0	K.LAFVIR.I		1		359.7320	717.4495	717.4537	-5.89	33	0.0087	1	13
0	K.SVNELIYK.R		1		483.2664	964.5183	964.5229	-4.80	11	4	1	1695
0	R.QIFNGTFVK.L	U	2		527.2873	1052.5600	1052.5655	-5.19	43	0.0025	1	2676
0	K.EVPAVPETLK.K	U	1		541.8052	1081.5958	1081.6019	-5.64	25	0.15	1	2941
0	R.IALTDNALIAR.S		2		585.8428	1169.6711	1169.6768	-4.86	54	0.00018	1	4045
0	K.AGNFYVPAEPK.L	U	1		596.8011	1191.5876	1191.5924	-4.01	29	0.093	1	4286
1	K.EVPAVPETLKK.K	U	1		404.2360	1209.6862	1209.6969	-8.79	(26)	0.12	1	4528
1	K.EVPAVPETLKK.K	U	1		605.8521	1209.6897	1209.6969	-5.95	40	0.0047	1	4529
0	K.EANNFLWPFK.L		1		633.3173	1264.6201	1264.6240	-3.12	55	0.0002	1	5128
1	K.TTHFVEGGDAGNREDQINR.L		1		529.7487	2114.9655	2114.9730	-3.51	39	0.0048	1	15609
1	K.TTHFVEGGDAGNREDQINR.L		1		705.9959	2114.9657	2114.9730	-3.42	(18)	0.58	1	15610
P23396_uniprot	RPS3	40S ribosomal protein S3 OS=Homo sapiens OX=9606 GN=RPS3 PE=1 SV=2	26842	172	13(8)	7(5)	1.02	31%
Miss	Peptide	Unique	Matches	Modification	Observed	Mr(expt)	Mr(calc)	ppm	Score	Expect	Rank	Query
0	K.LLGGLAVR.R	U	2		399.7620	797.5095	797.5123	-3.54	25	0.052	1	306
1	R.KFVADGIFK.A	U	1		512.7914	1023.5682	1023.5753	-6.95	25	0.15	1	2342
0	R.TEIIILATR.T	U	2		515.3165	1028.6184	1028.6230	-4.46	41	0.0025	1	2383
0	K.IMLPWDPTGK.I	U	1		579.3024	1156.5902	1156.5951	-4.21	50	0.00057	1	3841
0	K.I->M<-LPWDPTGK.I	U	2	Oxidation (M)	587.2994	1172.5843	1172.5900	-4.82	(23)	0.3	1	4071
0	R.ELAEDGYSGVEVR.V	U	3		712.3332	1422.6518	1422.6627	-7.62	67	8.1e-006	1	6990
0	K.DEILPTTPISEQK.G	U	1		735.8837	1469.7528	1469.7613	-5.81	13	3.2	1	7680
0	R.FGFPEGSVELYAEK.V	U	1		786.8772	1571.7398	1571.7508	-6.94	32	0.043	1	8984
H0YEN5_uniprot	RPS2	40S ribosomal protein S2 (Fragment) OS=Homo sapiens OX=9606 GN=RPS2 PE=1 SV=1	21426	171	12(9)	7(7)	2.71	43%
Miss	Peptide	Unique	Matches	Modification	Observed	Mr(expt)	Mr(calc)	ppm	Score	Expect	Rank	Query
0	K.LSIVPVR.R		1		392.2556	782.4967	782.5014	-6.05	26	0.033	1	206
0	R.GTGIVSAPVPK.K	U	2		513.2985	1024.5825	1024.5917	-9.00	54	0.00011	1	2353
0	R.GCTATLGNFAK.A	U	2		570.2765	1138.5384	1138.5441	-4.98	36	0.011	1	3632
0	K.TYSYLTPDLWK.E		1		693.8464	1385.6783	1385.6867	-6.05	39	0.0073	1	6436
0	K.SLEEIYLFSLPIK.A		1		776.4338	1550.8531	1550.8596	-4.15	62	2.8e-005	1	8741
0	K.LLMMAGIDDCYTSAR.G	U	1		858.8853	1715.7559	1715.7681	-7.07	(26)	0.052	1	10691
0	K.AFVAIGDYNGHVGLGVK.C	U	1		572.9694	1715.8863	1715.8995	-7.73	(42)	0.0061	1	10705
0	K.AFVAIGDYNGHVGLGVK.C	U	2		858.9507	1715.8869	1715.8995	-7.34	47	0.0019	1	10706
0	K.LL->M<-MAGIDDCYTSAR.G	U	1	Oxidation (M)	866.8850	1731.7553	1731.7630	-4.42	39	0.0019	1	10851
P62277_uniprot	RPS13	40S ribosomal protein S13 OS=Homo sapiens OX=9606 GN=RPS13 PE=1 SV=2	17212	169	10(7)	5(4)	1.45	33%
Miss	Peptide	Unique	Matches	Modification	Observed	Mr(expt)	Mr(calc)	ppm	Score	Expect	Rank	Query
0	R.SVPTWLK.L	U	1		415.7410	829.4674	829.4698	-2.82	13	7.7	1	519
0	R.LILIESR.I	U	3		422.2665	842.5185	842.5225	-4.74	54	0.00014	1	656
0	K.GLSQSALPYR.R	U	2		546.2928	1090.5710	1090.5771	-5.56	49	0.00095	1	3020
0	K.GLTPSQIGVILR.D	U	2		627.3777	1252.7409	1252.7503	-7.48	41	0.0018	1	4987
0	K.GLAPDLPEDLYHLIK.K	U	1		847.4559	1692.8973	1692.9086	-6.70	54	0.00025	1	10459
0	K.GLAPDLPEDLYHLIK.K	U	1		565.3070	1692.8992	1692.9086	-5.58	(42)	0.004	1	10460
P62081_uniprot	RPS7	40S ribosomal protein S7 OS=Homo sapiens OX=9606 GN=RPS7 PE=1 SV=1	22113	167	7(6)	4(3)	1.33	38%
Miss	Peptide	Unique	Matches	Modification	Observed	Mr(expt)	Mr(calc)	ppm	Score	Expect	Rank	Query
0	K.AIIIFVPVPQLK.S	U	1		669.4283	1336.8420	1336.8482	-4.66	50	5e-005	1	5934
0	K.DVNFEFPEFQL.-	U	1		692.8226	1383.6307	1383.6347	-2.88	17	0.64	1	6414
0	R.TLTAVHDAILEDLVFPSEIVGK.R	U	1		1184.1332	2366.2518	2366.2733	-9.10	67	1.1e-005	1	17910
0	R.TLTAVHDAILEDLVFPSEIVGK.R	U	1		789.7612	2366.2619	2366.2733	-4.85	(55)	0.0002	1	17911
0	K.IVKPNGEKPDEFESGISQALLELEMNSDLK.A	U	1		833.4194	3329.6486	3329.6700	-6.43	(37)	0.0097	1	20826
0	K.IVKPNGEKPDEFESGISQALLELE->M<-NSDLK.A	U	1	Oxidation (M)	1116.2252	3345.6538	3345.6649	-3.32	58	9.2e-005	1	20864
0	K.IVKPNGEKPDEFESGISQALLELE->M<-NSDLK.A	U	1	Oxidation (M)	837.4228	3345.6621	3345.6649	-0.86	(41)	0.0044	1	20866
A0A087WVV2_uniprot	RRBP1	Ribosome-binding protein 1 OS=Homo sapiens OX=9606 GN=RRBP1 PE=1 SV=1	103112	167	8(5)	8(5)	0.17	10%
Miss	Peptide	Unique	Matches	Modification	Observed	Mr(expt)	Mr(calc)	ppm	Score	Expect	Rank	Query
0	K.GDPVAILK.R	U	1		406.7438	811.4730	811.4803	-8.99	1	20	6	381
0	R.LIEILSEK.A	U	1		472.7850	943.5555	943.5590	-3.66	16	1.2	1	1452
0	R.LQQENSILR.D		1		550.8040	1099.5934	1099.5985	-4.70	20	0.85	1	3124
0	R.SIEALLEAGQAR.D	U	1		629.3403	1256.6660	1256.6724	-5.12	56	0.00022	1	5054
0	K.SVEEEEQVWR.A	U	1		645.7967	1289.5789	1289.5888	-7.62	59	3.2e-005	1	5461
0	R.DALNQATSQVESK.Q	U	1		695.8389	1389.6633	1389.6736	-7.38	35	0.016	1	6498
0	R.TLQEQLENGPNTQLAR.L	U	1		906.4573	1810.9001	1810.9173	-9.49	57	0.00012	1	11701
0	R.DAQDVQASQAEADQQQTR.L	U	1		994.9487	1987.8828	1987.8831	-0.17	66	7.1e-006	1	13933
Q08211_uniprot	DHX9	ATP-dependent RNA helicase A OS=Homo sapiens OX=9606 GN=DHX9 PE=1 SV=4	142181	165	11(6)	10(6)	0.23	10%
Miss	Peptide	Unique	Matches	Modification	Observed	Mr(expt)	Mr(calc)	ppm	Score	Expect	Rank	Query
0	R.DFVNYLVR.I	U	1		513.2708	1024.5271	1024.5342	-6.94	14	3.7	1	2350
0	K.VFDPVPVGVTK.V	U	1		579.3300	1156.6454	1156.6492	-3.35	23	0.3	1	3845
0	R.DVVQAYPEVR.I	U	1		588.3028	1174.5910	1174.5982	-6.12	35	0.024	1	4091
0	R.AAMEALVVEVTK.Q	U	1		630.8430	1259.6714	1259.6795	-6.46	43	0.0043	1	5081
0	K.ETPFELIEALLK.Y	U	1		701.8920	1401.7695	1401.7755	-4.27	50	0.00064	1	6656
0	R.DINTDFLLVVLR.D	U	1		709.4041	1416.7937	1416.7977	-2.82	32	0.031	1	6892
0	K.QPAIISQLDPVNER.M	U	1		790.4218	1578.8291	1578.8365	-4.74	29	0.089	1	9074
0	K.GMTLVTPLQLLLFASK.K	U	1		866.5045	1730.9945	1731.0005	-3.45	20	0.16	1	10846
0	R.ELDALDANDELTPLGR.I	U	1		871.4290	1740.8434	1740.8530	-5.52	69	6.8e-006	1	10948
0	K.G->M<-TLVTPLQLLLFASK.K	U	1	Oxidation (M)	874.4993	1746.9841	1746.9954	-6.45	(17)	0.46	1	11005
0	K.AIEPPPLDAVIEAEHTLR.E	U	1		657.6892	1970.0456	1970.0473	-0.83	55	0.0002	1	13691
B2R5W2_uniprot	HNRNPC	Heterogeneous nuclear ribonucleoproteins C1/C2 OS=Homo sapiens OX=9606 GN=HNRNPC PE=1 SV=1	31986	160	8(4)	6(3)	0.49	18%
Miss	Peptide	Unique	Matches	Modification	Observed	Mr(expt)	Mr(calc)	ppm	Score	Expect	Rank	Query
1	R.AVVPSKR.Q	U	1		378.7377	755.4608	755.4654	-5.98	8	4.2	8	120
0	R.VPPPPPIAR.A	U	2		472.2862	942.5579	942.5651	-7.63	25	0.2	1	1446
0	K.VDSLLENLEK.I	U	1		580.3105	1158.6064	1158.6132	-5.84	16	1.6	1	3865
0	K.GFAFVQYVNER.N	U	2		665.3308	1328.6471	1328.6513	-3.21	66	1.3e-005	1	5865
1	K.QKVDSLLENLEK.I	U	1		708.3874	1414.7602	1414.7667	-4.59	58	0.00012	1	6864
0	R.MIAGQVLDINLAAEPK.V	U	1		841.9561	1681.8975	1681.9073	-5.77	52	0.00033	1	10346
P60866_uniprot	RPS20	40S ribosomal protein S20 OS=Homo sapiens OX=9606 GN=RPS20 PE=1 SV=1	13478	156	7(4)	4(2)	0.97	28%
Miss	Peptide	Unique	Matches	Modification	Observed	Mr(expt)	Mr(calc)	ppm	Score	Expect	Rank	Query
1	R.MPTKTLR.I	U	1		423.7456	845.4767	845.4793	-3.11	5	27	5	683
0	K.TPVEPEVAIHR.I	U	1		416.5594	1246.6564	1246.6670	-8.46	86	2.3e-007	1	4923
0	K.TPVEPEVAIHR.I	U	1		624.3365	1246.6585	1246.6670	-6.76	(48)	0.0016	1	4924
0	R.LIDLHSPSEIVK.Q	U	1		450.9238	1349.7495	1349.7554	-4.42	(19)	0.53	1	6111
0	R.LIDLHSPSEIVK.Q	U	2		675.8820	1349.7495	1349.7554	-4.41	53	0.00023	1	6112
1	K.DTGKTPVEPEVAIHR.I	U	1		550.2904	1647.8494	1647.8580	-5.24	17	1.5	1	9950
P62249_uniprot	RPS16	40S ribosomal protein S16 OS=Homo sapiens OX=9606 GN=RPS16 PE=1 SV=2	16549	156	11(7)	8(6)	2.06	49%
Miss	Peptide	Unique	Matches	Modification	Observed	Mr(expt)	Mr(calc)	ppm	Score	Expect	Rank	Query
0	R.TLLVADPR.R	U	2		442.7609	883.5072	883.5127	-6.27	30	0.031	1	999
0	K.ALVAYYQK.Y	U	1		478.2629	954.5112	954.5174	-6.53	42	0.0033	1	1554
0	K.DILIQYDR.T	U	1		518.2754	1034.5363	1034.5396	-3.18	20	0.8	1	2447
0	K.LLEPVLLLGK.E	U	2		547.8586	1093.7027	1093.7111	-7.62	57	6.3e-006	1	3071
0	K.GPLQSVQVFGR.K	U	1		594.3270	1186.6394	1186.6459	-5.47	46	0.0025	1	4236
0	K.GGGHVAQIYAIR.Q	U	1		621.3347	1240.6548	1240.6676	-10.38	36	0.013	1	4850
1	K.EIKDILIQYDR.T	U	1		703.3815	1404.7485	1404.7612	-9.07	46	0.0018	1	6720
0	K.VNGRPLEMIEPR.T	U	1		705.8785	1409.7424	1409.7449	-1.76	(4)	32	2	6782
0	K.VNGRPLEMIEPR.T	U	1		470.9214	1409.7424	1409.7449	-1.74	4	29	1	6783
A0A024R9J0_uniprot	RAD21	RAD21 homolog (S. pombe), isoform CRA_a OS=Homo sapiens OX=9606 GN=RAD21 PE=4 SV=1	71930	154	13(9)	8(6)	0.56	14%
Miss	Peptide	Unique	Matches	Modification	Observed	Mr(expt)	Mr(calc)	ppm	Score	Expect	Rank	Query
0	K.FYSFLVLK.K		1		508.7910	1015.5674	1015.5742	-6.72	34	0.036	1	2224
0	K.IWLAAHWDK.K	U	1		570.2985	1138.5824	1138.5923	-8.76	23	0.28	1	3636
0	R.TSGHLLLGVVR.I		1		384.5656	1150.6750	1150.6823	-6.30	(32)	0.011	1	3791
0	R.TSGHLLLGVVR.I		2		576.3457	1150.6768	1150.6823	-4.70	35	0.0065	1	3793
0	K.TGAESISLLELCR.N	U	1		724.8684	1447.7223	1447.7341	-8.14	58	0.00011	1	7357
0	K.YLLADCNEAFIK.I	U	1		728.8573	1455.7000	1455.7068	-4.62	42	0.0028	1	7472
0	K.MAFRPGVVDLPEENR.E	U	1		865.4310	1728.8474	1728.8617	-8.29	(18)	1.1	1	10818
0	K.->M<-AFRPGVVDLPEENR.E	U	1	Oxidation (M)	873.4317	1744.8488	1744.8566	-4.47	(47)	0.0013	1	10975
0	K.->M<-AFRPGVVDLPEENR.E	U	2	Oxidation (M)	582.6237	1744.8492	1744.8566	-4.29	50	0.00068	1	10976
0	K.QQAIELTQEEPYSDIIATPGPR.F	U	1		1228.6113	2455.2081	2455.2231	-6.09	32	0.041	1	18300
1	K.KQQAIELTQEEPYSDIIATPGPR.F	U	1		862.1065	2583.2975	2583.3180	-7.93	22	0.4	1	18863
A0A024R1X8_uniprot	JUP	Junction plakoglobin, isoform CRA_a OS=Homo sapiens OX=9606 GN=JUP PE=4 SV=1	82416	153	6(2)	5(1)	0.08	9%
Miss	Peptide	Unique	Matches	Modification	Observed	Mr(expt)	Mr(calc)	ppm	Score	Expect	Rank	Query
0	K.LLWTTSR.V		1		438.7491	875.4836	875.4865	-3.30	0	64	4	955
0	R.AL->M<-GSPQLVAAVVR.T		1	Oxidation (M)	714.4005	1426.7865	1426.7966	-7.11	19	0.85	1	7052
0	K.LLNQPNQWPLVK.A	U	1		725.4090	1448.8034	1448.8140	-7.26	3	25	1	7383
0	K.TLVTQNSGVEALIHAILR.A	U	1		968.0528	1934.0910	1934.0949	-1.99	93	1.1e-008	1	13077
0	K.TLVTQNSGVEALIHAILR.A	U	1		645.7053	1934.0941	1934.0949	-0.39	(85)	7e-008	1	13078
0	K.SAIVHLINYQDDAELATR.A		1		677.0118	2028.0135	2028.0276	-6.94	10	7.2	1	14528
Q6IPH7_uniprot	RPL14	RPL14 protein OS=Homo sapiens OX=9606 GN=RPL14 PE=1 SV=1	23886	148	8(3)	5(2)	0.48	26%
Miss	Peptide	Unique	Matches	Modification	Observed	Mr(expt)	Mr(calc)	ppm	Score	Expect	Rank	Query
1	R.IIKNEVK.K	U	3		422.2668	422.2668	842.5189	-4.24	12	2.4	5	657
0	R.VAYVSFGPHAGK.L	U	1		616.8210	1231.6275	1231.6350	-6.04	17	2	1	4742
0	K.C->M<-QLTDFILK.F	U	1	Oxidation (M)	642.8166	1283.6187	1283.6254	-5.17	11	3.3	1	5390
0	K.LVAIVDVIDQNR.A	U	2		677.8834	1353.7522	1353.7616	-6.98	87	8.4e-008	1	6150
0	K.GTAAAAAAAAAAAAAAAK.V	U	1		685.8691	1369.7236	1369.7313	-5.62	35	0.019	1	6279
P48426_uniprot	PIP4K2A	Phosphatidylinositol 5-phosphate 4-kinase type-2 alpha OS=Homo sapiens OX=9606 GN=PIP4K2A PE=1 SV=2	46424	148	8(4)	7(4)	0.41	23%
Miss	Peptide	Unique	Matches	Modification	Observed	Mr(expt)	Mr(calc)	ppm	Score	Expect	Rank	Query
0	R.FLDFIGHILT.-	U	1		588.3253	1174.6361	1174.6387	-2.19	18	1.1	1	4100
0	K.DNDFINEGQK.I	U	1		590.2627	1178.5108	1178.5204	-8.08	42	0.0012	1	4133
0	R.FGIDDQDFQNSLTR.S	U	1		828.3763	1654.7380	1654.7587	-12.52	52	0.00018	1	10043
0	K.TITSEDVAEMHNILK.K	U	1		850.9248	1699.8350	1699.8451	-5.89	86	1.5e-007	1	10529
2	K.FKEYCP->M<-VFRNLR.E		1	Oxidation (M)	888.4278	1774.8410	1774.8647	-13.33	1	45	1	11271
0	K.L->M<-DYSLLVGIHDVER.A	U	1	Oxidation (M)	888.4542	1774.8938	1774.8924	0.79	42	0.0052	1	11274
0	K.HGAGAEISTVNPEQYSK.R		2		894.4230	1786.8314	1786.8486	-9.62	4	1e+002	1	11383
A0A494BZZ6_uniprot	NTHL1	Endonuclease III-like protein 1 (Fragment) OS=Homo sapiens OX=9606 GN=NTHL1 PE=4 SV=1	23044	148	3(3)	3(3)	0.50	26%
Miss	Peptide	Unique	Matches	Modification	Observed	Mr(expt)	Mr(calc)	ppm	Score	Expect	Rank	Query
0	R.AALEEWLPR.E	U	1		542.7901	1083.5656	1083.5713	-5.18	43	0.0027	1	2948
0	R.GLTVDSILQTDDATLGK.L	U	1		873.9565	1745.8984	1745.9047	-3.62	105	2e-009	1	10993
0	K.QTSAILQQHYGGDIPASVAELVALPGVGPK.M	U	1		1006.2045	3015.5916	3015.6029	-3.77	51	0.00026	1	20276
Q14554_uniprot	PDIA5	Protein disulfide-isomerase A5 OS=Homo sapiens OX=9606 GN=PDIA5 PE=1 SV=1	60297	146	9(3)	8(3)	0.24	17%
Miss	Peptide	Unique	Matches	Modification	Observed	Mr(expt)	Mr(calc)	ppm	Score	Expect	Rank	Query
0	K.YAVPVLR.T	U	1		409.2476	816.4806	816.4858	-6.29	29	0.085	1	434
0	R.NNVLVLYSK.S	U	2		525.3048	1048.5951	1048.5917	3.24	27	0.073	1	2614
0	K.IACAAVDCVK.D	U	1		553.7679	1105.5213	1105.5260	-4.23	10	4.8	1	3166
0	R.TELGFTNYIR.A	U	1		607.3111	1212.6076	1212.6139	-5.14	55	0.00016	1	4599
0	K.GPPLWEEDPGAK.D	U	1		648.3152	1294.6159	1294.6194	-2.63	68	7.4e-006	1	5496
1	K.DVVHLDSEKDFR.R	U	1		730.3571	1458.6997	1458.7103	-7.28	24	0.7	1	7512
1	K.YDSDRTELGFTNYIR.A	U	1		925.4312	1848.8477	1848.8642	-8.91	4	30	1	12068
0	K.AAEALHGEADSSGVLAAVDATVNK.A	U	1		766.0496	2295.1269	2295.1342	-3.22	68	9.7e-006	1	17308
A0A024RCB5_uniprot	CHID1	Chitinase domain containing 1, isoform CRA_a OS=Homo sapiens OX=9606 GN=CHID1 PE=3 SV=1	44261	142	6(5)	6(5)	0.43	28%
Miss	Peptide	Unique	Matches	Modification	Observed	Mr(expt)	Mr(calc)	ppm	Score	Expect	Rank	Query
0	R.LLFEDWTYDDFR.N	U	1		810.3703	1618.7260	1618.7304	-2.67	19	0.31	1	9545
0	R.NVLDSEDEIEELSK.T	U	1		810.3801	1618.7457	1618.7573	-7.19	84	1.7e-007	1	9547
0	R.VGLIHMLTHLAEALHQAR.L	U	1		670.7035	2009.0888	2009.0993	-5.19	48	0.00056	1	14218
0	K.NQHFDGFVVEVWNQLLSQK.R	U	1		763.3848	2287.1325	2287.1386	-2.67	40	0.0064	1	17242
0	R.HFAGDVLGYVTPWNSHGYDVTK.V	U	1		821.7244	2462.1513	2462.1655	-5.79	48	0.0019	1	18316
0	R.LLALLVIPPAITPGTDQLG->M<-FTHK.E	U	1	Oxidation (M)	854.8143	2561.4210	2561.4291	-3.18	31	0.014	1	18717
Q2TSD0_uniprot		Glyceraldehyde-3-phosphate dehydrogenase OS=Homo sapiens OX=9606 PE=2 SV=1	36197	141	9(6)	5(4)	0.42	23%
Miss	Peptide	Unique	Matches	Modification	Observed	Mr(expt)	Mr(calc)	ppm	Score	Expect	Rank	Query
0	R.VVDLMAHMASK.E	U	1		601.3013	1200.5880	1200.5995	-9.58	5	18	1	4428
0	R.GALQNIIPASTGAAK.A	U	2		706.3945	1410.7744	1410.7831	-6.14	32	0.034	1	6805
0	K.LVINGNPITIFQER.D	U	3		807.4520	1612.8895	1612.8937	-2.58	55	0.00015	1	9471
0	K.LISWYDNEFGYSNR.V	U	1		882.4009	1762.7872	1762.7951	-4.46	45	0.00087	1	11144
0	K.VIHDNFGIVEGLMTTVHAITATQK.T	U	1		649.5953	2594.3523	2594.3527	-0.16	(4)	20	1	18890
0	K.VIHDNFGIVEGLMTTVHAITATQK.T	U	1		865.7917	2594.3532	2594.3527	0.22	57	8.9e-005	1	18891
Q6IBR0_uniprot	RPN1	Dolichyl-diphosphooligosaccharide--protein glycosyltransferase subunit 1 OS=Homo sapiens OX=9606 GN=RPN1 PE=2 SV=1	68678	141	7(4)	6(3)	0.26	13%
Miss	Peptide	Unique	Matches	Modification	Observed	Mr(expt)	Mr(calc)	ppm	Score	Expect	Rank	Query
0	R.FPLFGGWK.T	U	1		476.2539	950.4932	950.5014	-8.65	21	0.53	1	1522
0	K.ALTSEIALLQSR.L	U	2		651.3721	1300.7297	1300.7350	-4.09	70	5.2e-006	1	5592
0	K.GEDEEENNLEVR.E	U	1		716.8094	1431.6042	1431.6113	-4.97	57	1.8e-005	1	7142
0	K.NIEIDSPYEISR.A	U	1		718.3472	1434.6799	1434.6990	-13.33	38	0.009	1	7179
0	K.VTAEVVLAHLGGGSTSR.A	U	1		827.4482	1652.8819	1652.8846	-1.62	29	0.058	1	10028
0	R.APDELHYTYLDTFGRPVIVAYK.K	U	1		856.7738	2567.2996	2567.3060	-2.51	4	30	1	18773
O76021_uniprot	RSL1D1	Ribosomal L1 domain-containing protein 1 OS=Homo sapiens OX=9606 GN=RSL1D1 PE=1 SV=3	55167	140	11(4)	7(4)	0.34	18%
Miss	Peptide	Unique	Matches	Modification	Observed	Mr(expt)	Mr(calc)	ppm	Score	Expect	Rank	Query
0	K.FFTTPSK.S	U	2		414.2169	414.2169	826.4192	-3.98	0	36	7	486
0	K.VPVSVNLLSK.N	U	1		528.3264	1054.6383	1054.6386	-0.33	10	2.6	1	2696
0	R.SDSEDICLFTK.D	U	1		657.7960	1313.5774	1313.5809	-2.71	14	0.82	1	5678
0	K.TVSQIISLQTLK.K	U	2		665.8975	1329.7804	1329.7868	-4.81	52	0.00021	1	5880
0	R.LLSSFDFFLTDAR.I	U	1		766.3881	1530.7616	1530.7719	-6.72	70	7.5e-006	1	8457
0	K.SAALPIFSSFVSNWDEATK.R	U	1		1035.5066	2068.9986	2069.0106	-5.77	41	0.0046	1	15109
0	R.IGHVGMQIEHIIENIVAVTK.G	U	1		734.4073	2200.2000	2200.2038	-1.71	(23)	0.21	1	16544
0	R.IGHVG->M<-QIEHIIENIVAVTK.G	U	1	Oxidation (M)	555.0557	2216.1938	2216.1987	-2.21	(6)	9.5	1	16690
0	R.IGHVG->M<-QIEHIIENIVAVTK.G	U	1	Oxidation (M)	739.7387	2216.1943	2216.1987	-1.99	43	0.0019	1	16691
Q14666_uniprot		Radiated keratinocyte mRNA 266 (keratin-related protein) (Fragment) OS=Homo sapiens OX=9606 PE=2 SV=1	30933	134	6(5)	4(3)	0.36	13%
Miss	Peptide	Unique	Matches	Modification	Observed	Mr(expt)	Mr(calc)	ppm	Score	Expect	Rank	Query
0	K.ILLDVK.T	U	1		350.7315	699.4485	699.4531	-6.49	42	0.0035	1	2
0	R.VLDELTLAR.A		2		515.2985	1028.5824	1028.5866	-4.11	53	0.00036	1	2381
0	K.DAEDWFFSK.T	U	1		572.7481	1143.4815	1143.4873	-5.02	22	0.63	1	3696
1	K.TRLEQEIATYR.R	U	2		690.3628	1378.7110	1378.7204	-6.83	62	4e-005	1	6370
B4E2J5_uniprot		cDNA FLJ53570, highly similar to Keratin, type I cytoskeletal 16 OS=Homo sapiens OX=9606 PE=2 SV=1	21684	134	4(4)	3(3)	0.54	14%
Miss	Peptide	Unique	Matches	Modification	Observed	Mr(expt)	Mr(calc)	ppm	Score	Expect	Rank	Query
0	R.LAADDFR.T		1		404.2003	806.3861	806.3923	-7.65	55	0.00042	1	346
0	R.VLDELTLAR.T		2		515.2985	1028.5824	1028.5866	-4.11	53	0.00036	1	2381
0	R.ALEEANADLEVK.I	U	1		651.3296	1300.6446	1300.6510	-4.91	61	4.5e-005	1	5589
P62851_uniprot	RPS25	40S ribosomal protein S25 OS=Homo sapiens OX=9606 GN=RPS25 PE=1 SV=1	13791	132	6(5)	4(3)	0.94	24%
Miss	Peptide	Unique	Matches	Modification	Observed	Mr(expt)	Mr(calc)	ppm	Score	Expect	Rank	Query
0	R.AALQELLSK.G	U	2		486.7869	971.5593	971.5651	-5.97	41	0.0093	1	1753
0	K.LNNLVLFDK.A	U	1		538.3075	1074.6004	1074.6073	-6.40	3	28	1	2849
0	K.LITPAVVSER.L	U	2		542.8187	1083.6228	1083.6288	-5.57	64	1.2e-005	1	2950
1	R.DKLNNLVLFDK.A	U	1		659.8674	1317.7203	1317.7292	-6.77	39	0.0076	1	5762
A0A087WUT6_uniprot	EIF5B	Eukaryotic translation initiation factor 5B OS=Homo sapiens OX=9606 GN=EIF5B PE=1 SV=1	139053	130	4(3)	3(3)	0.07	3%
Miss	Peptide	Unique	Matches	Modification	Observed	Mr(expt)	Mr(calc)	ppm	Score	Expect	Rank	Query
0	K.LLQAQGVEVPSK.D	U	1		634.8604	1267.7061	1267.7136	-5.87	60	4.6e-005	1	5166
0	K.VTVDTGVIPASEEK.A	U	2		722.8760	1443.7375	1443.7457	-5.66	56	0.00021	1	7287
0	K.NKPGPNIESGNEDDDASFK.I	U	1		1017.4439	2032.8731	2032.8974	-11.91	67	2.8e-006	1	14559
A0A075B6Z2_uniprot	TRAJ56	T cell receptor alpha joining 56 (Fragment) OS=Homo sapiens OX=9606 GN=TRAJ56 PE=4 SV=1	2220	128	31(18)	1(1)	1.81	38%
Miss	Peptide	Unique	Matches	Modification	Observed	Mr(expt)	Mr(calc)	ppm	Score	Expect	Rank	Query
0	K.GITLSVRP.-	U	31		421.7566	841.4986	841.5022	-4.19	36	0.0095	1	627
I3L1L3_uniprot	MYBBP1A	Myb-binding protein 1A (Fragment) OS=Homo sapiens OX=9606 GN=MYBBP1A PE=1 SV=1	141124	126	11(2)	9(1)	0.07	9%
Miss	Peptide	Unique	Matches	Modification	Observed	Mr(expt)	Mr(calc)	ppm	Score	Expect	Rank	Query
0	K.GFLPETK.K	U	1		396.2171	790.4197	790.4225	-3.53	5	22	1	252
0	K.SPLSALAR.K	U	2		407.7399	813.4652	813.4708	-6.93	19	0.54	1	396
0	K.QLMGQVLAK.V	U	1		494.2833	986.5520	986.5583	-6.39	6	19	1	1926
0	K.EVVEQGLLK.M	U	1		507.7914	1013.5683	1013.5757	-7.33	29	0.073	1	2204
0	R.NSPLTVPMFLSLFSR.H	U	1		854.9497	1707.8849	1707.9018	-9.92	16	1.8	1	10632
0	R.FLSPPALQGYVAWLR.A	U	1		859.4698	1716.9251	1716.9352	-5.83	7	12	1	10718
1	R->.<-QVARSVFGHICSHLTPR.A	U	1	Gln->pyro-Glu (N-term Q)	974.4957	1946.9768	1946.9898	-6.66	1	63	3	13236
0	K.AQHQQALSSLELLNVLFR.T	U	1		1034.0693	2066.1241	2066.1272	-1.51	(61)	2.2e-005	1	15076
0	K.AQHQQALSSLELLNVLFR.T	U	1		689.7156	2066.1251	2066.1272	-1.04	74	1.3e-006	1	15077
1	R.KSEDGTPAEDGTPAATGGSQPPS->M<-GR.K	U	1	Oxidation (M)	839.7079	2516.1018	2516.1085	-2.66	3	9.3	1	18542
B4DRR7_uniprot		cDNA FLJ59399, highly similar to Keratin, type II cytoskeletal 4 OS=Homo sapiens OX=9606 PE=2 SV=1	54318	125	4(4)	3(3)	0.19	5%
Miss	Peptide	Unique	Matches	Modification	Observed	Mr(expt)	Mr(calc)	ppm	Score	Expect	Rank	Query
0	K.FASFIDK.V		2		414.2170	826.4193	826.4225	-3.82	55	0.00013	1	487
0	R.AQYEEIAQR.S		1		554.2724	1106.5302	1106.5356	-4.84	41	0.0047	1	3186
0	K.LALDIEIATYR.K		1		639.3561	1276.6977	1276.7027	-3.87	52	0.00031	1	5298
Q9NUQ3_uniprot	TXLNG	Gamma-taxilin OS=Homo sapiens OX=9606 GN=TXLNG PE=1 SV=2	61061	124	7(5)	6(4)	0.23	11%
Miss	Peptide	Unique	Matches	Modification	Observed	Mr(expt)	Mr(calc)	ppm	Score	Expect	Rank	Query
0	K.ETIIWR.T	U	1		409.2303	816.4460	816.4494	-4.17	12	7.5	1	433
1	R.EREFLLK.E	U	1		467.7698	933.5251	933.5283	-3.50	5	14	1	1373
0	K.YADLLEESR.S	U	1		548.2673	1094.5200	1094.5244	-4.00	64	1.6e-005	1	3072
0	K.SNELFTTFR.Q	U	2		557.7773	1113.5401	1113.5455	-4.80	35	0.014	1	3296
0	K.ELQQQLVDAK.L	U	1		586.3156	1170.6167	1170.6244	-6.63	41	0.0051	1	4051
0	K.EVLLLMQALNTLSTPEEK.L	U	1		1015.0433	2028.0721	2028.0813	-4.51	71	3.8e-006	1	14529
Q96NL6_uniprot	SCLT1	Sodium channel and clathrin linker 1 OS=Homo sapiens OX=9606 GN=SCLT1 PE=1 SV=2	81203	123	3(3)	3(3)	0.13	5%
Miss	Peptide	Unique	Matches	Modification	Observed	Mr(expt)	Mr(calc)	ppm	Score	Expect	Rank	Query
0	K.QLETDSSEEISR.Y	U	1		697.3200	1392.6255	1392.6368	-8.17	69	4.1e-006	1	6527
0	R.NLQEQLQLANQEK.T	U	1		778.4046	1554.7946	1554.8001	-3.53	30	0.059	1	8790
0	K.TQAVELWQTVSQELDR.L	U	1		951.9768	1901.9389	1901.9483	-4.92	75	2.9e-006	1	12648
A0A3B3IUD7_uniprot	PDCD11	Programmed cell death 11, isoform CRA_a OS=Homo sapiens OX=9606 GN=PDCD11 PE=1 SV=1	210067	123	6(2)	6(2)	0.03	3%
Miss	Peptide	Unique	Matches	Modification	Observed	Mr(expt)	Mr(calc)	ppm	Score	Expect	Rank	Query
0	R.AFLPLLK.A	U	1		401.2634	800.5122	800.5160	-4.75	5	10	1	326
0	R.LGPSVVGLAR.Y	U	1		484.7967	967.5789	967.5815	-2.60	42	0.0015	1	1715
2	R.VIGGRD->M<-KTFK.Y	U	1	Oxidation (M)	634.3527	1266.6909	1266.6754	12.2	2	29	4	5151
0	K.HTLSIGDMVTGTVK.S	U	1		729.8854	1457.7562	1457.7548	0.94	4	58	1	7498
0	K.VTPNEGLTVSFPFGK.I	U	1		796.9145	1591.8144	1591.8246	-6.41	110	1.2e-009	1	9252
1	K.SKVEDPEINSIQDIK.E	U	1		857.9413	1713.8680	1713.8785	-6.10	26	0.18	1	10678
P42766_uniprot	RPL35	60S ribosomal protein L35 OS=Homo sapiens OX=9606 GN=RPL35 PE=1 SV=2	14543	120	8(4)	3(2)	1.86	26%
Miss	Peptide	Unique	Matches	Modification	Observed	Mr(expt)	Mr(calc)	ppm	Score	Expect	Rank	Query
0	K.YKPLDLRPK.K	U	1		377.2264	1128.6572	1128.6655	-7.33	23	0.28	1	3493
0	K.YKPLDLRPK.K	U	1		565.3362	1128.6578	1128.6655	-6.81	(16)	1.3	1	3494
0	R.VLTVINQTQK.E	U	1		572.3367	1142.6588	1142.6659	-6.25	34	0.016	1	3691
1	K->.<-QLDDLKVELSQLR.V	U	1	Gln->pyro-Glu (N-term Q)	770.4219	1538.8293	1538.8304	-0.71	(46)	0.0046	1	8599
1	K.QLDDLKVELSQLR.V	U	2		778.9312	1555.8479	1555.8569	-5.84	70	1.8e-005	1	8801
1	K.QLDDLKVELSQLR.V	U	2		519.6241	1555.8506	1555.8569	-4.07	(20)	1.6	1	8802
B4DUY3_uniprot		cDNA FLJ56668, highly similar to Nucleolar protein NOP5 OS=Homo sapiens OX=9606 PE=2 SV=1	16345	114	1(1)	1(1)	0.21	12%
Miss	Peptide	Unique	Matches	Modification	Observed	Mr(expt)	Mr(calc)	ppm	Score	Expect	Rank	Query
0	K.FQDTAEALAAFTALMEGK.I	U	1		957.4675	1912.9204	1912.9240	-1.91	114	2.4e-010	1	12791
A0A0C4DGB6_uniprot	ALB	Serum albumin OS=Homo sapiens OX=9606 GN=ALB PE=1 SV=1	71177	113	7(5)	4(2)	0.14	5%
Miss	Peptide	Unique	Matches	Modification	Observed	Mr(expt)	Mr(calc)	ppm	Score	Expect	Rank	Query
0	K.YLYEIAR.R	U	1		464.2479	926.4813	926.4861	-5.23	1	40	1	1286
0	K.YICENQDSISSK.L	U	1		722.3195	1442.6245	1442.6347	-7.10	6	8.2	1	7273
0	K.VPQVSTPTLVEVSR.N		1		756.4191	1510.8237	1510.8355	-7.82	49	0.00056	1	8224
1	K.KVPQVSTPTLVEVSR.N		2		820.4669	1638.9193	1638.9305	-6.83	(44)	0.0012	1	9782
1	K.KVPQVSTPTLVEVSR.N		2		547.3140	1638.9203	1638.9305	-6.24	48	0.00046	1	9783
Q5TZT0_uniprot	TREX1	Three prime repair exonuclease 1 OS=Homo sapiens OX=9606 GN=TREX1 PE=1 SV=1	32712	111	3(2)	3(2)	0.21	17%
Miss	Peptide	Unique	Matches	Modification	Observed	Mr(expt)	Mr(calc)	ppm	Score	Expect	Rank	Query
0	K.LSLCVAPGK.A	U	1		472.7629	943.5113	943.5161	-5.04	65	2.8e-005	1	1449
0	K.ACSPAASEITGLSTAVLAAHGR.Q	U	1		714.0265	2139.0576	2139.0742	-7.76	77	1.3e-006	1	15795
0	R.CALESPPTSQGPPPTVPPPPR.V	U	1		728.0294	2181.0663	2181.0889	-10.36	0	58	1	16295
B2R4K7_uniprot		60S ribosomal protein L6 OS=Homo sapiens OX=9606 PE=2 SV=1	32739	111	4(2)	4(2)	0.34	17%
Miss	Peptide	Unique	Matches	Modification	Observed	Mr(expt)	Mr(calc)	ppm	Score	Expect	Rank	Query
1	K.HLTDAHFKK.K	U	1		548.8039	1095.5932	1095.5825	9.77	0	52	3	3100
0	K.AIPQLQGYLR.S	U	1		579.8311	1157.6477	1157.6557	-6.89	24	0.32	1	3856
0	R.ASITPGTILIILTGR.H	U	1		763.4689	1524.9232	1524.9239	-0.48	62	3.9e-006	1	8373
0	K.QLASGLLLVTGPLVLNR.V	U	1		882.5364	1763.0583	1763.0669	-4.86	64	1.4e-006	1	11148
A3KN83_uniprot	SBNO1	Protein strawberry notch homolog 1 OS=Homo sapiens OX=9606 GN=SBNO1 PE=1 SV=1	154900	106	4(3)	4(3)	0.06	3%
Miss	Peptide	Unique	Matches	Modification	Observed	Mr(expt)	Mr(calc)	ppm	Score	Expect	Rank	Query
0	R.QLSFTGVTFK.I	U	1		564.3033	1126.5921	1126.6023	-9.01	33	0.02	1	3458
0	R.AGFLIGDGAGVGK.G		1		581.3157	1160.6169	1160.6190	-1.79	30	0.088	1	3901
0	R.LGIWGEGTPFR.E		1		616.8202	1231.6259	1231.6350	-7.32	50	0.00073	1	4741
0	R.EFSDFIQAVER.R	U	1		670.8214	1339.6283	1339.6408	-9.37	64	1.9e-005	1	5953
A0A2R8Y4F5_uniprot	HADHA	Trifunctional enzyme subunit alpha, mitochondrial OS=Homo sapiens OX=9606 GN=HADHA PE=1 SV=1	80101	105	6(3)	5(3)	0.17	9%
Miss	Peptide	Unique	Matches	Modification	Observed	Mr(expt)	Mr(calc)	ppm	Score	Expect	Rank	Query
0	K.SEVSSDEDIQFR.L	U	1		706.3152	1410.6159	1410.6263	-7.34	25	0.062	1	6791
0	K.DLNSDMDSILASLK.L	U	1		761.3760	1520.7375	1520.7392	-1.10	70	9.8e-006	1	8320
0	R.FGGGNPELLTQMVSK.G	U	1		789.3978	1576.7810	1576.7919	-6.94	41	0.0058	1	9047
0	K.TLQEVTQLSQEAQR.I	U	1		815.9202	1629.8258	1629.8322	-3.93	58	0.00012	1	9690
0	K.TLQEVTQLSQEAQR.I	U	1		544.2916	1629.8529	1629.8322	12.7	(0)	69	5	9693
0	K.AD->M<-VIEAVFEDLSLK.H	U	1	Oxidation (M)	848.4282	1694.8419	1694.8437	-1.05	21	1.2	1	10476
Q86YZ3_uniprot	HRNR	Hornerin OS=Homo sapiens OX=9606 GN=HRNR PE=1 SV=2	283140	105	3(2)	2(1)	0.02	1%
Miss	Peptide	Unique	Matches	Modification	Observed	Mr(expt)	Mr(calc)	ppm	Score	Expect	Rank	Query
0	R->.<-QSSSYGPHGYGSGR.S	U	1	Gln->pyro-Glu (N-term Q)	711.8023	1421.5901	1421.5960	-4.19	3	8.4	1	6976
0	R.HGSGSGQSSSYSPYGSGSGWSSSR.G	U	1		783.6583	2347.9530	2347.9690	-6.84	(60)	4.6e-006	1	17790
0	R.HGSGSGQSSSYSPYGSGSGWSSSR.G	U	1		1174.9845	2347.9544	2347.9690	-6.20	64	1.7e-006	1	17791
B3GQE6_uniprot	DDX27	DEAD box polypeptide 27 OS=Homo sapiens OX=9606 GN=DDX27 PE=2 SV=1	86980	104	7(4)	7(4)	0.20	10%
Miss	Peptide	Unique	Matches	Modification	Observed	Mr(expt)	Mr(calc)	ppm	Score	Expect	Rank	Query
0	R.VLVLVPTR.E	U	1		448.7978	895.5810	895.5855	-5.05	24	0.025	1	1047
0	R.EAIVAALLTR.T	U	1		528.8228	1055.6311	1055.6339	-2.65	42	0.0027	1	2704
0	K.ALQEFDLALR.G	U	1		588.3206	1174.6267	1174.6346	-6.73	29	0.096	1	4098
0	K.TAAFALPVLER.L	U	1		594.3397	1186.6648	1186.6710	-5.24	30	0.061	1	4238
0	R.AAPDILIATPGR.L	U	1		597.8436	1193.6727	1193.6768	-3.43	43	0.0019	1	4314
0	K.TVINFT->M<-PNTIK.H	U	1	Oxidation (M)	697.8676	1393.7207	1393.7275	-4.93	20	0.7	1	6547
0	R.IFVNSNTDVAPFLR.Q	U	1		796.9215	1591.8283	1591.8358	-4.71	68	2.1e-005	1	9253
A0A0S2Z693_uniprot	MCCC1	Methylcrotonoyl-CoA carboxylase 1 isoform 1 (Fragment) OS=Homo sapiens OX=9606 GN=MCCC1 PE=2 SV=1	80935	102	2(2)	2(2)	0.08	3%
Miss	Peptide	Unique	Matches	Modification	Observed	Mr(expt)	Mr(calc)	ppm	Score	Expect	Rank	Query
0	K.ESLCQAALGLILK.E	U	1		708.3955	1414.7765	1414.7854	-6.28	41	0.0048	1	6865
0	R.SEQEFQEQLESAR.R	U	1		790.8590	1579.7033	1579.7114	-5.09	90	3.2e-008	1	9082
A0A024RD80_uniprot	HSP90AB1	Heat shock protein 90kDa alpha (Cytosolic), class B member 1, isoform CRA_a OS=Homo sapiens OX=9606 GN=HSP90AB1 PE=3 SV=1	83554	99	8(4)	7(4)	0.21	10%
Miss	Peptide	Unique	Matches	Modification	Observed	Mr(expt)	Mr(calc)	ppm	Score	Expect	Rank	Query
0	R.ALLFIPR.R	U	1		415.2656	828.5167	828.5221	-6.56	31	0.042	1	518
0	K.YIDQEELNK.T	U	1		576.2794	1150.5442	1150.5506	-5.58	41	0.0037	1	3757
1	R.RAPFDLFENK.K	U	2		618.8187	1235.6229	1235.6299	-5.62	26	0.16	1	4788
0	K.ADLINNLGTIAK.S	U	1		621.8529	1241.6913	1241.6979	-5.36	49	0.00091	1	4870
0	R.ELISNASDALDK.I	U	1		638.3214	1274.6281	1274.6354	-5.67	8	8.8	1	5274
0	R.GVVDSEDLPLNISR.E	U	1		757.3923	1512.7700	1512.7784	-5.55	64	2.5e-005	1	8228
0	K.SLTNDWEDHLAVK.H	U	1		764.3748	1526.7350	1526.7365	-1.01	27	0.093	1	8415
A0A384NYT8_uniprot		Tubulin beta chain (Fragment) OS=Homo sapiens OX=9606 PE=2 SV=1	49893	99	14(4)	8(4)	0.38	24%
Miss	Peptide	Unique	Matches	Modification	Observed	Mr(expt)	Mr(calc)	ppm	Score	Expect	Rank	Query
0	R.FPGQLNADLR.K		3		565.7991	1129.5836	1129.5880	-3.90	47	0.0016	1	3507
0	K.LAVN->M<-VPFPR.L		2	Oxidation (M)	580.3169	1158.6192	1158.6219	-2.35	26	0.21	1	3867
0	R.ISEQFTAMFR.R		1		615.2983	1228.5821	1228.5910	-7.25	62	3.1e-005	1	4701
0	K.EVDEQMLNVQNK.N	U	1		723.8436	1445.6727	1445.6820	-6.44	12	3.2	1	7316
0	R.LHFFMPGFAPLTSR.G	U	1		810.9173	1619.8200	1619.8283	-5.07	37	0.015	1	9561
0	R.LHFF->M<-PGFAPLTSR.G	U	1	Oxidation (M)	818.9142	1635.8138	1635.8232	-5.73	(24)	0.26	1	9752
0	R.ALTVPELTQQVFDAK.N	U	3		830.4484	1658.8822	1658.8879	-3.48	31	0.047	1	10118
0	K.NSSYFVEWIPNNVK.T		1		848.9157	1695.8167	1695.8257	-5.25	24	0.26	1	10486
0	K.LTTPTYGDLNHLVSATMSGVTTCLR.F	U	1		903.4398	2707.2975	2707.3310	-12.38	1	71	1	19351
B2R4C5_uniprot	LYZ	Lysozyme OS=Homo sapiens OX=9606 GN=LYZ PE=2 SV=1	16982	99	5(3)	5(3)	1.07	44%
Miss	Peptide	Unique	Matches	Modification	Observed	Mr(expt)	Mr(calc)	ppm	Score	Expect	Rank	Query
0	R.AWVAWR.N	U	1		394.7114	787.4082	787.4129	-6.05	32	0.061	1	243
0	R.QYVQGCGV.-	U	1		455.7062	909.3978	909.4015	-4.03	7	4.6	1	1197
0	R.GISLANW->M<-CLAK.W	U	1	Oxidation (M)	690.3398	1378.6650	1378.6737	-6.31	37	0.014	1	6369
0	R.STDYGIFQINSR.Y	U	1		700.8390	1399.6634	1399.6732	-6.97	39	0.0062	1	6627
0	K.TPGAVNACHLSCSALLQDNIADAVACAK.R	U	1		976.4554	2926.3445	2926.3735	-9.92	76	7.2e-007	1	20084
O43660_uniprot	PLRG1	Pleiotropic regulator 1 OS=Homo sapiens OX=9606 GN=PLRG1 PE=1 SV=1	57500	98	4(3)	3(3)	0.18	9%
Miss	Peptide	Unique	Matches	Modification	Observed	Mr(expt)	Mr(calc)	ppm	Score	Expect	Rank	Query
0	R.HYTFASGSPDNIK.Q	U	1		718.8395	1435.6645	1435.6732	-6.03	64	3.7e-005	1	7188
0	K.ASVHTLSGHTNAVATVR.C	U	1		860.9518	1719.8890	1719.9016	-7.35	(27)	0.14	1	10759
0	K.ASVHTLSGHTNAVATVR.C	U	1		574.3049	1719.8930	1719.9016	-5.05	44	0.0029	1	10761
0	R.CIAVEPGNQWFVTGSADR.T	U	1		1003.9665	2005.9184	2005.9316	-6.58	33	0.021	1	14198
B4E2V3_uniprot		cDNA FLJ56606, highly similar to Serine/threonine-protein kinase TAO2 OS=Homo sapiens OX=9606 PE=2 SV=1	94262	98	4(3)	4(3)	0.11	6%
Miss	Peptide	Unique	Matches	Modification	Observed	Mr(expt)	Mr(calc)	ppm	Score	Expect	Rank	Query
0	K.QLLALESR.L	U	1		465.2729	928.5312	928.5341	-3.21	4	22	1	1303
0	R.LDETQEAEFQALR.Q	U	1		775.3751	1548.7356	1548.7420	-4.14	81	1.4e-006	1	8714
1	K.EQLKEELQENPSTPK.R	U	1		885.4417	1768.8689	1768.8843	-8.70	32	0.042	1	11217
0	R.QQLQQELELLNAYQSK.I	U	1		967.0010	1931.9875	1931.9952	-3.98	50	0.00076	1	13046
A0A384MEJ3_uniprot		Epididymis secretory sperm binding protein OS=Homo sapiens OX=9606 PE=2 SV=1	49484	98	3(3)	3(3)	0.21	9%
Miss	Peptide	Unique	Matches	Modification	Observed	Mr(expt)	Mr(calc)	ppm	Score	Expect	Rank	Query
0	R.VHIEIGPDGR.V		1		546.7899	1091.5653	1091.5724	-6.48	42	0.0044	1	3041
0	K.HTGPNSPDTANDGFVR.L	U	1		842.8814	1683.7481	1683.7601	-7.12	47	0.00049	1	10360
0	R.ATENDIYNFFSPLNPVR.V		1		998.9897	1995.9648	1995.9690	-2.10	57	0.0001	1	14097
Q8NBL1_uniprot	POGLUT1	Protein O-glucosyltransferase 1 OS=Homo sapiens OX=9606 GN=POGLUT1 PE=1 SV=1	46615	97	3(1)	3(1)	0.07	9%
Miss	Peptide	Unique	Matches	Modification	Observed	Mr(expt)	Mr(calc)	ppm	Score	Expect	Rank	Query
2	R.K->M<-MAEVVRR.K	U	1	Oxidation (M)	568.3069	568.3069	1134.5992	-0.82	1	2.3e+002	3	3580
1	R.TSPERDPLILLSR.K	U	1		748.9206	1495.8266	1495.8358	-6.14	9	5	1	8044
0	K.TDLSNVQELLQFVK.A	U	1		817.4448	1632.8751	1632.8723	1.72	97	1.4e-008	1	9716
A0A087WUS0_uniprot	RPS24	40S ribosomal protein S24 OS=Homo sapiens OX=9606 GN=RPS24 PE=1 SV=1	15343	97	4(4)	3(3)	1.23	29%
Miss	Peptide	Unique	Matches	Modification	Observed	Mr(expt)	Mr(calc)	ppm	Score	Expect	Rank	Query
1	R.KQ->M<-VIDVLHPGK.A	U	1	Oxidation (M)	690.8784	1379.7423	1379.7595	-12.48	34	0.021	1	6380
0	K.TTPDVIFVFGFR.T	U	1		699.8682	1397.7218	1397.7344	-9.02	55	0.00016	1	6599
0	K.TTGFGMIYDSLDYAK.K	U	1		841.3880	1680.7614	1680.7705	-5.40	47	0.00071	1	10339
0	K.TTGFG->M<-IYDSLDYAK.K	U	1	Oxidation (M)	849.3840	1696.7535	1696.7654	-7.03	(32)	0.019	1	10493
P78356_uniprot	PIP4K2B	Phosphatidylinositol 5-phosphate 4-kinase type-2 beta OS=Homo sapiens OX=9606 GN=PIP4K2B PE=1 SV=1	47747	96	7(3)	6(3)	0.22	19%
Miss	Peptide	Unique	Matches	Modification	Observed	Mr(expt)	Mr(calc)	ppm	Score	Expect	Rank	Query
0	K.DNDFLNEGQK.L	U	1		590.2627	1178.5108	1178.5204	-8.08	42	0.0012	1	4133
0	R.LTVDGVETYMVVTR.N	U	1		791.9074	1581.8003	1581.8073	-4.42	33	0.032	1	9117
0	R.FGIDDQDYQNSVTR.S	U	1		829.3736	1656.7326	1656.7380	-3.23	75	7.5e-007	1	10077
0	K.TVSSEDVAEMHNILK.K	U	1		836.9127	1671.8109	1671.8138	-1.72	21	0.47	1	10265
2	K.FKEYCP->M<-VFRNLR.E		1	Oxidation (M)	888.4278	1774.8410	1774.8647	-13.33	1	45	1	11271
0	K.HGAGAEISTVNPEQYSK.R		2		894.4230	1786.8314	1786.8486	-9.62	4	1e+002	1	11383
Q6FHS4_uniprot	DNAJB1	DNAJB1 protein (Fragment) OS=Homo sapiens OX=9606 GN=DNAJB1 PE=2 SV=1	38191	95	9(5)	6(4)	0.39	17%
Miss	Peptide	Unique	Matches	Modification	Observed	Mr(expt)	Mr(calc)	ppm	Score	Expect	Rank	Query
0	R.TIPVVFK.D	U	1		402.2533	802.4920	802.4953	-4.11	24	0.11	1	328
0	K.ILTIEVK.K	U	2		408.2641	814.5136	814.5164	-3.44	30	0.035	1	430
0	R.TVLEQVLPI.-	U	1		506.3074	1010.6002	1010.6012	-0.94	23	0.14	1	2173
0	R.DGSDVIYPAR.I	U	1		546.7669	1091.5193	1091.5247	-5.01	58	0.00011	1	3040
1	R.KVPGEGLPLPK.T	U	3		567.8448	1133.6751	1133.6808	-5.01	38	0.0029	1	3573
0	R.EALCGCTVNVPTLDGR.T	U	1		881.4114	1760.8082	1760.8186	-5.89	55	0.00014	1	11127
Q60FE5_uniprot	FLNA	Filamin-A OS=Homo sapiens OX=9606 GN=FLNA PE=1 SV=1	280790	94	16(2)	14(2)	0.05	7%
Miss	Peptide	Unique	Matches	Modification	Observed	Mr(expt)	Mr(calc)	ppm	Score	Expect	Rank	Query
0	K.IQQNTFTR.W		2		504.2722	504.2722	1006.5299	10.3	6	19	5	2139
0	R.LSPF->M<-ADIR.D	U	1	Oxidation (M)	533.2793	533.2793	1064.5440	10.9	6	16	5	2813
1	K.DKGEYTLVVK.W	U	1		576.3136	1150.6126	1150.6234	-9.33	8	7.9	1	3760
0	R.AWGPGLEGGVVGK.S	U	1		613.8258	1225.6371	1225.6455	-6.91	10	7.3	1	4656
0	R.LIALLEVLSQK.K		1		613.8850	1225.7553	1225.7645	-7.50	54	6.6e-005	1	4659
0	K.LPQLPITNFSR.D	U	1		643.3622	1284.7099	1284.7190	-7.07	9	8.3	1	5409
0	K.YGGDEIPFSPYR.V	U	1		700.8245	1399.6344	1399.6408	-4.61	12	2.3	1	6626
0	R.IANLQTDLSDGLR.L	U	1		708.3727	1414.7308	1414.7416	-7.62	56	0.00017	1	6862
0	R.EAGAGGLAIAVEGPSK.A	U	2		713.8772	1425.7398	1425.7463	-4.55	15	3.3	1	7034
0	K.AGNNMLLVGVHGPR.T	U	1		717.8821	1433.7496	1433.7561	-4.56	17	1.5	1	7167
0	K.DAGEGGLSLAIEGPSK.A	U	1		750.8861	1499.7577	1499.7467	7.29	6	16	1	8086
0	K.SPFSVAVSPSLDLSK.I	U	1		767.4061	1532.7976	1532.8086	-7.20	29	0.092	1	8522
0	R.GAGTGGLGLAVEGPSEAK.M	U	1		785.9045	1569.7945	1569.7999	-3.39	17	1.3	1	8964
0	K.VGSAADIPINISETDLSLLTATVVPPSGR.E	U	1		965.1882	2892.5427	2892.5444	-0.60	23	0.17	1	19986
A0A075B716_uniprot	RPS17	40S ribosomal protein S17 OS=Homo sapiens OX=9606 GN=RPS17 PE=1 SV=1	21914	94	8(4)	3(3)	1.04	11%
Miss	Peptide	Unique	Matches	Modification	Observed	Mr(expt)	Mr(calc)	ppm	Score	Expect	Rank	Query
0	K.IAGYVTHLMK.R	U	1		378.2096	1131.6069	1131.6110	-3.62	(25)	0.24	1	3532
0	K.IAGYVTHL->M<-K.R	U	3	Oxidation (M)	574.8054	1147.5963	1147.6060	-8.43	49	0.00081	1	3729
0	K.IAGYVTHL->M<-K.R	U	1	Oxidation (M)	383.5396	1147.5971	1147.6060	-7.72	(21)	0.52	1	3730
0	R.VCEEIAIIPSK.K	U	1		629.8358	1257.6571	1257.6638	-5.38	42	0.0047	1	5067
1	R.VCEEIAIIPSKK.L	U	2		693.8829	1385.7512	1385.7588	-5.50	44	0.0027	1	6437
A0A024RDU0_uniprot	INTS6	Integrator complex subunit 6, isoform CRA_d OS=Homo sapiens OX=9606 GN=INTS6 PE=4 SV=1	100954	93	3(2)	2(2)	0.07	2%
Miss	Peptide	Unique	Matches	Modification	Observed	Mr(expt)	Mr(calc)	ppm	Score	Expect	Rank	Query
0	R.LIFLQNVIK.E	U	1		544.3428	1086.6711	1086.6801	-8.27	41	0.0013	1	2990
0	R.MLIEQLENFLDEIHR.R	U	1		633.9926	1898.9558	1898.9560	-0.09	(10)	7.2	1	12625
0	R.->M<-LIEQLENFLDEIHR.R	U	1	Oxidation (M)	639.3223	1914.9452	1914.9509	-3.00	80	8.2e-007	1	12808
B3KPS3_uniprot		Tubulin alpha chain OS=Homo sapiens OX=9606 PE=2 SV=1	46725	92	9(3)	7(3)	0.23	22%
Miss	Peptide	Unique	Matches	Modification	Observed	Mr(expt)	Mr(calc)	ppm	Score	Expect	Rank	Query
0	K.DVNAAIATIK.T	U	1		508.2895	1014.5645	1014.5709	-6.36	2	44	2	2214
0	K.EIIDLVLDR.I	U	1		543.3124	1084.6103	1084.6128	-2.29	52	0.00035	1	2962
0	R.QLFHPEQLITGK.E		1		470.9285	1409.7636	1409.7667	-2.21	(19)	0.53	1	6784
0	R.QLFHPEQLITGK.E		1		705.8894	1409.7642	1409.7667	-1.73	38	0.0075	1	6785
0	R.LISQIVSSITASLR.F		1		744.4430	1486.8714	1486.8719	-0.30	58	4.9e-005	1	7922
0	R.AVFVDLEPTVIDEVR.T	U	1		851.4544	1700.8943	1700.8985	-2.50	21	0.53	1	10545
0	R.NLDIERPTYTNLNR.L		2		859.9444	1717.8742	1717.8747	-0.27	11	6.6	1	10731
0	K.VGINYQPPTVVPGGDLAK.V		1		912.9912	1823.9679	1823.9782	-5.65	23	0.29	1	11805
Q15397_uniprot	PUM3	Pumilio homolog 3 OS=Homo sapiens OX=9606 GN=PUM3 PE=1 SV=3	73937	90	7(3)	6(3)	0.14	10%
Miss	Peptide	Unique	Matches	Modification	Observed	Mr(expt)	Mr(calc)	ppm	Score	Expect	Rank	Query
0	R.SEMIEAIR.E	U	1		474.7424	947.4703	947.4746	-4.51	28	0.1	1	1503
0	K.TNYDIVVR.A	U	1		490.2613	978.5081	978.5134	-5.41	47	0.0013	1	1844
0	K.Q->M<-WEILR.R	U	1	Oxidation (M)	496.2617	990.5088	990.4957	13.2	14	2.7	2	1982
0	K.VFLDFFTYAPPK.L	U	1		722.8774	1443.7402	1443.7439	-2.52	42	0.0055	1	7289
1	K.QAFEELRDDLVELSK.A	U	1		896.4529	1790.8912	1790.9050	-7.71	26	0.24	1	11429
0	K.QIIISEIISSLPSIVNDK.Y	U	1		985.0624	1968.1102	1968.1143	-2.07	60	2.1e-005	1	13667
0	K.QIIISEIISSLPSIVNDK.Y	U	1		657.0443	1968.1111	1968.1143	-1.61	(7)	4.9	1	13668
A0A0S2Z4R1_uniprot	YARS	Tyrosine--tRNA ligase (Fragment) OS=Homo sapiens OX=9606 GN=YARS PE=2 SV=1	59448	90	8(4)	8(4)	0.31	15%
Miss	Peptide	Unique	Matches	Modification	Observed	Mr(expt)	Mr(calc)	ppm	Score	Expect	Rank	Query
0	K.IDVGEAEPR.T	U	1		493.2484	984.4823	984.4876	-5.43	42	0.0023	1	1907
0	K.EYTLDVYR.L	U	1		529.7604	1057.5063	1057.5080	-1.59	10	3.8	1	2721
0	R.VSYYENVIK.A	U	1		557.7909	1113.5673	1113.5706	-2.92	11	4.3	1	3297
0	K.LASAAYPDPSK.Q	U	1		560.2831	1118.5517	1118.5608	-8.07	20	0.79	1	3332
0	K.VDAQFGGIDQR.K	U	1		603.2949	1204.5752	1204.5837	-7.05	54	0.00019	1	4474
0	K.NSEPEEVIPSR.L	U	1		628.8079	1255.6012	1255.6044	-2.59	19	0.54	1	5042
0	K.HPDADSLYVEK.I	U	1		637.3020	1272.5894	1272.5986	-7.21	39	0.0043	1	5254
0	K.AMLESIGVPLEK.L	U	1		643.8518	1285.6891	1285.6951	-4.73	39	0.0096	1	5418
P61964_uniprot	WDR5	WD repeat-containing protein 5 OS=Homo sapiens OX=9606 GN=WDR5 PE=1 SV=1	37136	90	4(2)	3(2)	0.29	12%
Miss	Peptide	Unique	Matches	Modification	Observed	Mr(expt)	Mr(calc)	ppm	Score	Expect	Rank	Query
0	R.IWDTASGQCLK.T	U	1		639.8076	1277.6006	1277.6074	-5.36	29	0.062	1	5312
0	R.DGSLIVSSSYDGLCR.I	U	1		814.8785	1627.7424	1627.7512	-5.40	58	4.9e-005	1	9660
0	K.TLPAHSDPVSAVHFNR.D	U	1		874.4422	1746.8698	1746.8802	-5.91	(8)	15	1	11002
0	K.TLPAHSDPVSAVHFNR.D	U	1		583.2985	1746.8737	1746.8802	-3.69	56	0.00023	1	11003
A0A024R5Z7_uniprot	ANXA2	Annexin OS=Homo sapiens OX=9606 GN=ANXA2 PE=2 SV=1	38808	88	3(2)	3(2)	0.18	10%
Miss	Peptide	Unique	Matches	Modification	Observed	Mr(expt)	Mr(calc)	ppm	Score	Expect	Rank	Query
0	R.TNQELQEINR.V	U	1		622.8127	1243.6108	1243.6156	-3.89	32	0.043	1	4888
0	K.SLYYYIQQDTK.G	U	1		711.3453	1420.6761	1420.6874	-7.95	4	21	2	6959
0	K.SALSGHLETVILGLLK.T	U	1		825.9923	1649.9699	1649.9716	-0.99	83	4.5e-008	1	9983
A0A024R8Z1_uniprot	MGST3	Microsomal glutathione S-transferase 3, isoform CRA_a OS=Homo sapiens OX=9606 GN=MGST3 PE=4 SV=1	16734	88	2(1)	2(1)	0.20	17%
Miss	Peptide	Unique	Matches	Modification	Observed	Mr(expt)	Mr(calc)	ppm	Score	Expect	Rank	Query
0	R.IASGLGLAWIVGR.V	U	1		656.8879	1311.7613	1311.7663	-3.79	88	5.7e-008	1	5652
0	R.VLYAYGYYTGEPSK.R	U	1		805.8867	1609.7588	1609.7664	-4.74	13	2.1	1	9431
Q9NVI7_uniprot	ATAD3A	ATPase family AAA domain-containing protein 3A OS=Homo sapiens OX=9606 GN=ATAD3A PE=1 SV=2	71610	88	7(4)	7(4)	0.20	11%
Miss	Peptide	Unique	Matches	Modification	Observed	Mr(expt)	Mr(calc)	ppm	Score	Expect	Rank	Query
0	R.QTVLESIR.T		1		473.2700	944.5255	944.5291	-3.81	23	0.39	1	1458
0	K.LFDWANTSR.R		1		555.2690	1108.5235	1108.5302	-5.97	30	0.046	1	3241
0	K.WSNFDPTGLER.A		1		661.3100	1320.6054	1320.6099	-3.34	16	1	1	5782
0	K.QQQLLNEENLR.K		1		692.8593	1383.7041	1383.7106	-4.72	44	0.0028	1	6419
1	K.DKWSNFDPTGLER.A		1		782.8671	1563.7196	1563.7318	-7.79	10	3.4	1	8881
0	R.GLLLFVDEADAFLR.K		1		789.9271	1577.8396	1577.8453	-3.66	58	0.0001	1	9066
0	R.LLSRPQDALEGVVLSPSLEAR.V		1		750.7515	2249.2328	2249.2379	-2.29	31	0.023	1	17005
B2R8Z8_uniprot		cDNA, FLJ94136, highly similar to Homo sapiens synaptotagmin binding, cytoplasmic RNA interacting protein (SYNCRIP), mRNA OS=Homo sapiens OX=9606 PE=2 SV=1	69787	87	2(2)	2(2)	0.10	4%
Miss	Peptide	Unique	Matches	Modification	Observed	Mr(expt)	Mr(calc)	ppm	Score	Expect	Rank	Query
0	R.NLANTVTEEILEK.A	U	1		737.3896	1472.7646	1472.7722	-5.14	48	0.0012	1	7702
0	R.DLFEDELVPLFEK.A	U	1		797.4030	1592.7913	1592.7974	-3.79	63	4.1e-005	1	9258
D3DUE6_uniprot	N-PAC	Cytokine-like nuclear factor n-pac, isoform CRA_c OS=Homo sapiens OX=9606 GN=N-PAC PE=4 SV=1	61517	86	2(1)	2(1)	0.11	4%
Miss	Peptide	Unique	Matches	Modification	Observed	Mr(expt)	Mr(calc)	ppm	Score	Expect	Rank	Query
0	K.FFGTEDHAWIK.V	U	1		675.8232	1349.6319	1349.6404	-6.31	26	0.15	1	6106
0	R.FQQAVDAVEEFLR.R	U	1		776.3891	1550.7636	1550.7729	-5.97	84	5.3e-007	1	8737
B0ZBD0_uniprot	RPS19	40S ribosomal protein S19 OS=Homo sapiens OX=9606 GN=RPS19 PE=2 SV=1	16051	85	5(3)	4(3)	1.15	28%
Miss	Peptide	Unique	Matches	Modification	Observed	Mr(expt)	Mr(calc)	ppm	Score	Expect	Rank	Query
0	R.VLQALEGLK.M	U	1		485.7979	969.5812	969.5859	-4.80	42	0.0018	1	1736
0	K.DVNQQEFVR.A		1		567.7768	1133.5390	1133.5465	-6.63	44	0.0022	1	3557
1	K.LKVPEWVDTVK.L		2		657.3737	1312.7328	1312.7391	-4.82	22	0.35	1	5656
0	K.ELAPYDENWFYTR.A		1		852.3846	1702.7546	1702.7627	-4.76	53	0.00028	1	10563
B4E1Q7_uniprot		cDNA FLJ57294, highly similar to Lipoamide acyltransferase component of branched-chain alpha-keto acid dehydrogenase complex, mitochondrial OS=Homo sapiens OX=9606 PE=2 SV=1	33096	84	2(2)	2(2)	0.21	8%
Miss	Peptide	Unique	Matches	Modification	Observed	Mr(expt)	Mr(calc)	ppm	Score	Expect	Rank	Query
1	R.ILKEDILNYLEK.Q	U	1		745.9233	1489.8320	1489.8391	-4.79	58	7.1e-005	1	7963
0	K.SYLENPAFMLLDLK.-	U	1		827.4296	1652.8447	1652.8483	-2.20	56	0.0002	1	10027
D0PNI1_uniprot	YWHAZ	Epididymis luminal protein 4 OS=Homo sapiens OX=9606 GN=YWHAZ PE=2 SV=1	27899	84	4(1)	4(1)	0.12	20%
Miss	Peptide	Unique	Matches	Modification	Observed	Mr(expt)	Mr(calc)	ppm	Score	Expect	Rank	Query
0	R.NLLSVAYK.N		1		454.2638	906.5130	906.5174	-4.93	21	0.27	1	1183
0	R.YLAEVAAGDDK.K	U	1		576.2794	576.2794	1150.5442	-5.59	5	13	2	3757
0	K.SVTEQGAELSNEER.N	U	1		774.8566	1547.6987	1547.7063	-4.91	84	1.4e-007	1	8698
0	K.GIVDQSQQAYQEAFEISK.K	U	1		1020.9919	2039.9693	2039.9800	-5.22	22	0.3	1	14733
K7EJT5_uniprot	RPL22	60S ribosomal protein L22 (Fragment) OS=Homo sapiens OX=9606 GN=RPL22 PE=1 SV=1	5080	83	2(2)	1(1)	0.72	27%
Miss	Peptide	Unique	Matches	Modification	Observed	Mr(expt)	Mr(calc)	ppm	Score	Expect	Rank	Query
0	K.AGNLGGGVVTIER.S	U	2		621.8412	1241.6678	1241.6728	-4.01	60	6.8e-005	1	4868
B2MUD5_uniprot	ELA2	Neutrophil elastase (Fragment) OS=Homo sapiens OX=9606 GN=ELA2 PE=4 SV=1	21048	83	2(2)	2(2)	0.34	22%
Miss	Peptide	Unique	Matches	Modification	Observed	Mr(expt)	Mr(calc)	ppm	Score	Expect	Rank	Query
0	R.LGNGVQCLAMGWGLLGR.N	U	1		901.4605	1800.9063	1800.9127	-3.55	58	0.0001	1	11581
0	R.QAGVCFGDSGSPLVCNGLIHGIASFVR.G	U	1		940.1291	2817.3654	2817.3691	-1.30	55	0.00019	1	19764
A0A0A0MSI0_uniprot	PRDX1	Peroxiredoxin-1 (Fragment) OS=Homo sapiens OX=9606 GN=PRDX1 PE=1 SV=1	19135	82	6(3)	5(3)	0.63	29%
Miss	Peptide	Unique	Matches	Modification	Observed	Mr(expt)	Mr(calc)	ppm	Score	Expect	Rank	Query
0	K.ADEGISFR.G	U	1		447.7154	893.4162	893.4243	-9.09	39	0.0062	1	1032
0	R.TIAQDYGVLK.A	U	1		554.3040	1106.5934	1106.5972	-3.43	37	0.011	1	3197
0	K.ATAVMPDGQFK.D	U	1		582.7863	1163.5581	1163.5645	-5.51	6	13	1	3931
0	R.LVQAFQFTDK.H	U	2		598.8165	1195.6185	1195.6237	-4.37	34	0.023	1	4371
0	R.QITVNDLPVGR.S		1		606.3340	1210.6534	1210.6670	-11.22	11	4.4	1	4550
A8K486_uniprot		Peptidyl-prolyl cis-trans isomerase OS=Homo sapiens OX=9606 PE=2 SV=1	18230	81	8(5)	6(4)	0.97	35%
Miss	Peptide	Unique	Matches	Modification	Observed	Mr(expt)	Mr(calc)	ppm	Score	Expect	Rank	Query
0	R.VSFELFADK.V	U	2		528.2730	1054.5315	1054.5335	-1.93	43	0.002	1	2689
1	R.FGSRNGETSK.K	U	1		541.7644	1081.5142	1081.5152	-0.91	0	42	6	2939
0	K.FEDENFILK.H	U	2		577.7874	1153.5603	1153.5655	-4.55	45	0.0028	1	3811
0	K.EGMNIVEAMER.F	U	1		639.7911	1277.5677	1277.5744	-5.20	38	0.0043	1	5310
0	R.IIPGFMCQGGDFTR.H	U	1		799.8732	1597.7318	1597.7381	-3.98	33	0.035	1	9314
1	K.SIYGEKFEDENFILK.H	U	1		916.4523	1830.8900	1830.9039	-7.62	19	0.84	1	11878
A0A024R5H0_uniprot	BANF1	Barrier to autointegration factor 1, isoform CRA_a OS=Homo sapiens OX=9606 GN=BANF1 PE=4 SV=1	10280	80	5(3)	3(3)	1.38	42%
Miss	Peptide	Unique	Matches	Modification	Observed	Mr(expt)	Mr(calc)	ppm	Score	Expect	Rank	Query
0	K.AYVVLGQFLVLK.K	U	1		675.4127	1348.8109	1348.8119	-0.72	57	1.8e-005	1	6090
0	R.DFVAEP->M<-GEKPVGSLAGIGEVLGK.K	U	1	Oxidation (M)	1208.6072	2415.1998	2415.2356	-14.80	(23)	0.37	1	18121
0	R.DFVAEP->M<-GEKPVGSLAGIGEVLGK.K	U	1	Oxidation (M)	806.0768	2415.2085	2415.2356	-11.20	42	0.0039	1	18122
1	K.HRDFVAEP->M<-GEKPVGSLAGIGEVLGK.K	U	1	Oxidation (M)	678.0984	2708.3645	2708.3956	-11.49	36	0.014	1	19357
1	K.HRDFVAEP->M<-GEKPVGSLAGIGEVLGK.K	U	1	Oxidation (M)	903.8014	2708.3823	2708.3956	-4.89	(24)	0.18	1	19358
A0A024QZI4_uniprot	VRK3	Vaccinia related kinase 3, isoform CRA_a OS=Homo sapiens OX=9606 GN=VRK3 PE=4 SV=1	53589	79	3(1)	3(1)	0.06	7%
Miss	Peptide	Unique	Matches	Modification	Observed	Mr(expt)	Mr(calc)	ppm	Score	Expect	Rank	Query
0	R.FLVLPSLGR.S	U	1		501.3100	1000.6054	1000.6069	-1.50	15	1.4	1	2075
0	R.NNLEALLQDLR.V	U	1		649.8539	1297.6932	1297.6990	-4.44	79	8.2e-007	1	5523
0	R.VTTSLEALPTGTVLTDK.S	U	1		873.4777	1744.9408	1744.9459	-2.92	12	4.3	1	10979
Q59HG1_uniprot		Chromosome-associated kinesin KIF4A variant (Fragment) OS=Homo sapiens OX=9606 PE=2 SV=1	141848	78	7(3)	7(3)	0.07	5%
Miss	Peptide	Unique	Matches	Modification	Observed	Mr(expt)	Mr(calc)	ppm	Score	Expect	Rank	Query
0	K.LTLLQVASR.Q	U	1		500.8090	999.6035	999.6077	-4.18	37	0.009	1	2065
0	K.ILAQDVAQLK.E		1		549.8288	1097.6430	1097.6444	-1.27	46	0.0011	1	3110
0	K.YLIGELVSSK.I	U	1		554.8138	1107.6131	1107.6176	-4.00	7	9.5	1	3236
0	K.ELELEVINLQK.E		1		664.3730	1326.7314	1326.7394	-6.04	49	0.00069	1	5844
0	R.LQELEGQIADLK.K		1		678.8706	1355.7267	1355.7296	-2.17	22	0.77	1	6164
1	R.LQELEGQIADLKK.K		1		742.9142	1483.8138	1483.8246	-7.25	3	28	1	7873
1	K.NQSLVEENEKLSR.G		1		773.3878	1544.7611	1544.7794	-11.86	3	39	1	8667
A0A024RD36_uniprot	RPL7L1	Ribosomal protein L7-like 1, isoform CRA_b OS=Homo sapiens OX=9606 GN=RPL7L1 PE=4 SV=1	29822	76	3(2)	3(2)	0.24	12%
Miss	Peptide	Unique	Matches	Modification	Observed	Mr(expt)	Mr(calc)	ppm	Score	Expect	Rank	Query
0	R.INQLIR.Q	U	1		378.7377	378.7377	755.4608	-5.96	19	0.34	2	120
0	R.IDGVSLLVQR.T		1		550.3248	1098.6351	1098.6397	-4.19	51	0.00044	1	3116
0	K.TIPLTDNTVIEEHLGK.F	U	1		890.4725	1778.9305	1778.9414	-6.14	57	0.00025	1	11320
B2R4C1_uniprot		cDNA, FLJ92036, highly similar to Homo sapiens ribosomal protein L31 (RPL31), mRNA OS=Homo sapiens OX=9606 PE=2 SV=1	14486	75	2(2)	1(1)	0.23	11%
Miss	Peptide	Unique	Matches	Modification	Observed	Mr(expt)	Mr(calc)	ppm	Score	Expect	Rank	Query
0	K.LYTLVTYVPVTTFK.N	U	2		822.9634	1643.9122	1643.9175	-3.20	62	3e-005	1	9906
Q8IUF8_uniprot	RIOX2	Ribosomal oxygenase 2 OS=Homo sapiens OX=9606 GN=RIOX2 PE=1 SV=1	53109	75	9(4)	8(4)	0.27	24%
Miss	Peptide	Unique	Matches	Modification	Observed	Mr(expt)	Mr(calc)	ppm	Score	Expect	Rank	Query
0	K.AHFLQLR.K	U	1		442.7568	883.4991	883.5028	-4.17	4	13	1	997
1	R.FKDELWR.I	U	1		497.2584	992.5023	992.5080	-5.64	44	0.0029	1	2018
0	R.FPLSHLDALK.Q	U	1		570.8215	1139.6284	1139.6339	-4.82	28	0.072	1	3669
0	R.LYHPTVPLAR.E	U	1		583.8351	1165.6556	1165.6608	-4.43	24	0.15	1	3974
0	R.LPPYSAGDGAELSTPGGK.L	U	2		858.9251	1715.8357	1715.8366	-0.56	17	1.2	1	10701
0	R.ETH->M<-->M<-GNEEETEFHGLR.F	U	1	2 Oxidation (M)	693.6162	2077.8268	2077.8469	-9.69	34	0.001	1	15206
0	R.IGRPVHEF->M<-LKPGDLLYFPR.G	U	1	Oxidation (M)	801.0983	2400.2730	2400.2776	-1.94	31	0.028	1	18041
0	K.LEAAGGPSALNFDSPSSLFESLISPIK.T	U	1		1374.2015	2746.3885	2746.4065	-6.54	40	0.013	1	19488
Q8N5K1_uniprot	CISD2	CDGSH iron-sulfur domain-containing protein 2 OS=Homo sapiens OX=9606 GN=CISD2 PE=1 SV=1	15497	74	4(2)	4(2)	0.48	36%
Miss	Peptide	Unique	Matches	Modification	Observed	Mr(expt)	Mr(calc)	ppm	Score	Expect	Rank	Query
0	K.VQLPAYLK.R	U	1		466.2816	930.5487	930.5538	-5.53	2	30	1	1355
0	R.LPVPESITGFAR.L	U	1		643.8541	1285.6937	1285.7030	-7.25	56	0.00018	1	5419
0	K.HNELTGDNVGPLILK.K	U	1		810.4379	1618.8613	1618.8679	-4.05	49	0.00074	1	9554
0	K.VVNEINIEDLCLTK.A	U	1		830.4336	1658.8527	1658.8549	-1.30	13	4.4	1	10115
A0A087WTP3_uniprot	KHSRP	Far upstream element-binding protein 2 OS=Homo sapiens OX=9606 GN=KHSRP PE=1 SV=1	73438	74	4(3)	3(2)	0.09	5%
Miss	Peptide	Unique	Matches	Modification	Observed	Mr(expt)	Mr(calc)	ppm	Score	Expect	Rank	Query
0	R.IGGGIDVPVPR.H	U	2		540.3118	1078.6090	1078.6135	-4.19	55	0.00013	1	2885
0	K.VQISPDSGGLPER.S	U	1		677.8479	1353.6812	1353.6888	-5.61	41	0.0043	1	6145
0	K.MILIQDGSQNTNVDKPLR.I	U	1		1021.5304	2041.0462	2041.0626	-8.01	13	3.6	1	14738
P62424_uniprot	RPL7A	60S ribosomal protein L7a OS=Homo sapiens OX=9606 GN=RPL7A PE=1 SV=2	30148	72	4(2)	4(2)	0.23	14%
Miss	Peptide	Unique	Matches	Modification	Observed	Mr(expt)	Mr(calc)	ppm	Score	Expect	Rank	Query
0	R.AGVNTVTTLVENK.K	U	1		673.3663	1344.7181	1344.7249	-5.05	43	0.0064	1	6055
1	R.TNYNDRYDEIR.R	U	1		729.8296	1457.6446	1457.6535	-6.08	13	1.3	1	7495
1	R.AGVNTVTTLVENKK.A	U	1		737.4147	1472.8148	1472.8199	-3.44	16	1.5	1	7703
0	K.VPPAINQFTQALDR.Q	U	1		785.4169	1568.8193	1568.8311	-7.51	54	0.00029	1	8949
P81605_uniprot	DCD	Dermcidin OS=Homo sapiens OX=9606 GN=DCD PE=1 SV=2	11391	72	5(3)	3(3)	1.20	25%
Miss	Peptide	Unique	Matches	Modification	Observed	Mr(expt)	Mr(calc)	ppm	Score	Expect	Rank	Query
0	K.DAVEDLESVGK.G	U	2		581.2825	1160.5504	1160.5561	-4.91	36	0.013	1	3889
1	K.LGKDAVEDLESVGK.G	U	1		730.3842	1458.7538	1458.7566	-1.93	42	0.005	1	7516
1	K.GAVHDVKDVLDSVL.-	U	2		733.8932	1465.7718	1465.7777	-3.99	45	0.0016	1	7632
B4DKH9_uniprot		cDNA FLJ51235, highly similar to Acidic fibroblast growth factorintracellular-binding protein OS=Homo sapiens OX=9606 PE=2 SV=1	19020	72	4(2)	3(2)	0.39	20%
Miss	Peptide	Unique	Matches	Modification	Observed	Mr(expt)	Mr(calc)	ppm	Score	Expect	Rank	Query
1	R.QFDNFKR.V	U	2		477.7439	953.4732	953.4719	1.34	5	14	1	1544
0	R.YYAFDEAFVR.E	U	1		640.7966	1279.5787	1279.5873	-6.73	56	8.2e-005	1	5328
0	R.GSLVDNIQQHFLLSDR.L	U	1		921.4683	1840.9220	1840.9432	-11.51	45	0.0021	1	11984
A0A024R2G7_uniprot	RPL32	Ribosomal protein L32, isoform CRA_a OS=Homo sapiens OX=9606 GN=RPL32 PE=4 SV=1	15964	71	6(3)	4(2)	0.78	33%
Miss	Peptide	Unique	Matches	Modification	Observed	Mr(expt)	Mr(calc)	ppm	Score	Expect	Rank	Query
0	K.HMLPSGFR.K	U	1		472.7390	943.4635	943.4698	-6.71	33	0.019	1	1448
0	K.H->M<-LPSGFR.K	U	1	Oxidation (M)	480.7375	959.4604	959.4647	-4.48	(5)	20	1	1626
0	K.ELEVLLMCNK.S	U	1		624.8171	1247.6197	1247.6254	-4.51	(41)	0.0064	1	4931
0	K.ELEVLL->M<-CNK.S	U	1	Oxidation (M)	632.8151	1263.6157	1263.6203	-3.63	48	0.00093	1	5121
0	K.SYCAEIAHNVSSK.N	U	1		733.3445	1464.6744	1464.6667	5.26	7	7.9	1	7617
0	K.GQILMPNIGYGSNK.K	U	1		746.3788	1490.7430	1490.7551	-8.13	2	52	1	7975
Q9UNL2_uniprot	SSR3	Translocon-associated protein subunit gamma OS=Homo sapiens OX=9606 GN=SSR3 PE=1 SV=1	21067	69	1(1)	1(1)	0.16	7%
Miss	Peptide	Unique	Matches	Modification	Observed	Mr(expt)	Mr(calc)	ppm	Score	Expect	Rank	Query
0	K.QQSEEDLLLQDFSR.N	U	1		854.4111	1706.8077	1706.8111	-2.00	69	1e-005	1	10621
A0A024RAW9_uniprot	WBP11	WW domain binding protein 11, isoform CRA_a OS=Homo sapiens OX=9606 GN=WBP11 PE=4 SV=1	69954	69	3(2)	3(2)	0.10	5%
Miss	Peptide	Unique	Matches	Modification	Observed	Mr(expt)	Mr(calc)	ppm	Score	Expect	Rank	Query
0	K.FMNPTDQAR.K	U	1		540.2472	1078.4798	1078.4866	-6.25	35	0.008	1	2881
0	R.AQLSQYFDAVK.N	U	1		635.3228	1268.6309	1268.6401	-7.21	62	3.4e-005	1	5172
0	K.LDE->M<-EFNPVQQPQLNEK.V	U	1	Oxidation (M)	1037.9838	2073.9530	2073.9677	-7.10	2	25	1	15145
B5BU01_uniprot	EIF2S2	Eukaryotic translation initiation factor 2 beta OS=Homo sapiens OX=9606 GN=EIF2S2 PE=2 SV=1	38648	68	4(2)	3(1)	0.09	9%
Miss	Peptide	Unique	Matches	Modification	Observed	Mr(expt)	Mr(calc)	ppm	Score	Expect	Rank	Query
0	K.FVMKPPQVVR.V	U	1		400.9004	1199.6794	1199.6849	-4.55	16	2	1	4418
0	R.DYTYEELLNR.V	U	2		658.3079	1314.6013	1314.6092	-5.99	50	0.00034	1	5694
0	R.LYFLQCETCHSR.C	U	1		807.3575	1612.7005	1612.7126	-7.50	22	0.062	1	9461
B7Z2F4_uniprot		T-complex protein 1 subunit delta OS=Homo sapiens OX=9606 PE=2 SV=1	42729	68	2(2)	2(2)	0.16	7%
Miss	Peptide	Unique	Matches	Modification	Observed	Mr(expt)	Mr(calc)	ppm	Score	Expect	Rank	Query
0	R.DALSDLALHFLNK.M	U	1		728.8924	1455.7702	1455.7722	-1.31	50	0.00067	1	7478
0	R.ALIAGGGAPEIELALR.L	U	1		775.9404	1549.8662	1549.8828	-10.69	48	0.00062	1	8726
P62269_uniprot	RPS18	40S ribosomal protein S18 OS=Homo sapiens OX=9606 GN=RPS18 PE=1 SV=3	17708	68	3(1)	2(1)	0.19	11%
Miss	Peptide	Unique	Matches	Modification	Observed	Mr(expt)	Mr(calc)	ppm	Score	Expect	Rank	Query
0	R.HFWGLR.V	U	2		408.2184	814.4222	814.4238	-2.01	21	0.3	1	398
0	R.AGELTEDEVER.V	U	1		624.2880	1246.5614	1246.5677	-5.08	68	6.6e-006	1	4911
H0Y9X1_uniprot	TMA16	Translation machinery-associated protein 16 (Fragment) OS=Homo sapiens OX=9606 GN=TMA16 PE=1 SV=1	27894	67	2(1)	1(1)	0.12	6%
Miss	Peptide	Unique	Matches	Modification	Observed	Mr(expt)	Mr(calc)	ppm	Score	Expect	Rank	Query
0	R.FSSELEQIELHNSIR.D	U	1		601.3032	1800.8878	1800.9006	-7.08	(18)	1	1	11579
0	R.FSSELEQIELHNSIR.D	U	1		901.4525	1800.8905	1800.9006	-5.62	67	1.3e-005	1	11580
A0A024R1V4_uniprot	RPL27	60S ribosomal protein L27 OS=Homo sapiens OX=9606 GN=RPL27 PE=3 SV=1	15788	67	4(3)	3(2)	0.48	19%
Miss	Peptide	Unique	Matches	Modification	Observed	Mr(expt)	Mr(calc)	ppm	Score	Expect	Rank	Query
0	K.VVLVLAGR.Y	U	2		413.7778	825.5410	825.5436	-3.19	40	0.001	1	484
0	R.YSVDIPLDK.T	U	1		525.2767	1048.5388	1048.5441	-5.03	42	0.0044	1	2599
1	K.DVFRDPALK.R	U	1		530.7909	1059.5673	1059.5713	-3.72	16	2.4	1	2742
A0A024RB87_uniprot	RAP1B	RAP1B, member of RAS oncogene family, isoform CRA_a OS=Homo sapiens OX=9606 GN=RAP1B PE=4 SV=1	21040	67	1(1)	1(1)	0.16	6%
Miss	Peptide	Unique	Matches	Modification	Observed	Mr(expt)	Mr(calc)	ppm	Score	Expect	Rank	Query
0	K.INVNEIFYDLVR.Q	U	1		747.9009	1493.7872	1493.7878	-0.40	67	1.5e-005	1	8023
A0A087X2D0_uniprot	SRSF3	Serine/arginine-rich-splicing factor 3 OS=Homo sapiens OX=9606 GN=SRSF3 PE=1 SV=1	10599	66	4(1)	3(1)	0.33	34%
Miss	Peptide	Unique	Matches	Modification	Observed	Mr(expt)	Mr(calc)	ppm	Score	Expect	Rank	Query
0	R.AFGYYGPLR.S	U	2		522.2682	1042.5219	1042.5236	-1.59	18	0.81	1	2509
0	R.LECNGVILAR.C	U	1		572.8091	1143.6036	1143.6070	-2.97	2	41	1	3699
0	R.NPPGFAFVEFEDPR.D	U	1		811.3765	1620.7385	1620.7573	-11.57	66	7.6e-006	1	9563
A0A1S5UZ07_uniprot	TLN1	Talin-1 OS=Homo sapiens OX=9606 GN=TLN1 PE=2 SV=1	273475	65	8(3)	6(3)	0.04	2%
Miss	Peptide	Unique	Matches	Modification	Observed	Mr(expt)	Mr(calc)	ppm	Score	Expect	Rank	Query
0	K.LEQLKPR.A	U	2		442.2696	442.2696	882.5247	-4.51	2	17	2	993
0	K.TYGVSFFLVK.E	U	1		580.8160	1159.6174	1159.6278	-8.93	36	0.018	1	3885
1	R.LLGITKECVMR.V	U	1		660.3689	1318.7232	1318.7101	9.97	9	7.2	1	5767
0	K.EVIQEWNLTNIK.R	U	1		743.8941	1485.7736	1485.7827	-6.10	46	0.0055	1	7907
0	R.EQGVEEHETLLLR.R	U	1		776.8973	1551.7800	1551.7893	-5.96	49	0.00093	1	8754
0	K.LHTDDELNWLDHGR.T	U	1		574.2669	1719.7789	1719.7965	-10.23	(6)	7.6	1	10756
0	K.LHTDDELNWLDHGR.T	U	1		860.8980	1719.7813	1719.7965	-8.81	9	4.8	1	10757
A0A087X0X3_uniprot	HNRNPM	Heterogeneous nuclear ribonucleoprotein M OS=Homo sapiens OX=9606 GN=HNRNPM PE=1 SV=1	77746	65	6(2)	5(2)	0.09	8%
Miss	Peptide	Unique	Matches	Modification	Observed	Mr(expt)	Mr(calc)	ppm	Score	Expect	Rank	Query
1	K.KAAEVLNK.H	U	1		436.7593	436.7593	871.5040	-9.95	6	22	9	876
0	R.INEILSNALK.R	U	1		557.8249	1113.6352	1113.6393	-3.68	48	0.0013	1	3299
0	R.AFITNIPFDVK.W	U	1		632.8451	1263.6756	1263.6863	-8.46	44	0.0025	1	5123
0	R.LGSTVFVANLDYK.V	U	1		713.8798	1425.7451	1425.7504	-3.71	9	13	1	7035
0	R.GNFGGSFAGSFGGAGGHAPGVAR.K	U	1		1017.9695	2033.9244	2033.9457	-10.45	(3)	27	1	14658
0	R.GNFGGSFAGSFGGAGGHAPGVAR.K	U	1		678.9838	2033.9297	2033.9457	-7.87	24	0.21	1	14659
P40222_uniprot	TXLNA	Alpha-taxilin OS=Homo sapiens OX=9606 GN=TXLNA PE=1 SV=3	62195	65	4(2)	4(2)	0.11	8%
Miss	Peptide	Unique	Matches	Modification	Observed	Mr(expt)	Mr(calc)	ppm	Score	Expect	Rank	Query
0	K.DLQQQLVDAK.L	U	1		579.3100	1156.6054	1156.6088	-2.89	40	0.0053	1	3842
1	R.DKELEGLQVK.I	U	1		579.8166	1157.6187	1157.6292	-9.01	26	0.38	1	3852
0	K.FEEFQNTLSK.S	U	1		621.8010	1241.5875	1241.5928	-4.27	50	0.00038	1	4861
0	K.EITLLMQTLNTLSTPEEK.L	U	1		1031.0431	2060.0716	2060.0711	0.26	30	0.062	1	14957
A0A087WUX8_uniprot	APOOL	MICOS complex subunit OS=Homo sapiens OX=9606 GN=APOOL PE=1 SV=1	28971	64	6(1)	4(1)	0.24	25%
Miss	Peptide	Unique	Matches	Modification	Observed	Mr(expt)	Mr(calc)	ppm	Score	Expect	Rank	Query
0	K.HSVPLPTELSSEAK.T	U	1		747.8892	1493.7639	1493.7726	-5.80	12	4.7	1	8021
0	K.MGVITVSGLAGLVSAR.K	U	1		765.9332	1529.8519	1529.8600	-5.26	66	1.1e-005	1	8447
0	K.->M<-GVITVSGLAGLVSAR.K	U	1	Oxidation (M)	773.9272	1545.8399	1545.8549	-9.66	(25)	0.19	1	8682
0	K.YVEEQPGHLQ->M<-GFASIR.T	U	1	Oxidation (M)	659.9860	1976.9362	1976.9414	-2.63	4	26	1	13754
0	K.QLVKPEQLPIYTAPPLQSK.Y	U	1		1075.6072	2149.1998	2149.2147	-6.91	(13)	1.1	1	15901
0	K.QLVKPEQLPIYTAPPLQSK.Y	U	1		717.4107	2149.2103	2149.2147	-2.03	19	0.25	1	15902
A0A024RDQ8_uniprot	RFC3	Replication factor C (Activator 1) 3, 38kDa, isoform CRA_a OS=Homo sapiens OX=9606 GN=RFC3 PE=4 SV=1	41328	64	1(1)	1(1)	0.08	3%
Miss	Peptide	Unique	Matches	Modification	Observed	Mr(expt)	Mr(calc)	ppm	Score	Expect	Rank	Query
0	R.ETANAIVSQQTPQR.L	U	1		771.8937	1541.7728	1541.7798	-4.52	64	2.8e-005	1	8623
Q6NZ52_uniprot	RPL27A	Ribosomal protein L27a OS=Homo sapiens OX=9606 GN=RPL27A PE=2 SV=1	16582	63	3(1)	2(1)	0.20	14%
Miss	Peptide	Unique	Matches	Modification	Observed	Mr(expt)	Mr(calc)	ppm	Score	Expect	Rank	Query
0	K.TGAAPIIDVVR.S		2		556.3254	1110.6363	1110.6397	-3.04	63	1.8e-005	1	3270
0	K.LWTLVSEQTR.V	U	1		616.8324	1231.6502	1231.6561	-4.74	25	0.23	1	4744
H3BPS8_uniprot	ALDOA	Fructose-bisphosphate aldolase A (Fragment) OS=Homo sapiens OX=9606 GN=ALDOA PE=1 SV=1	30693	63	2(2)	2(2)	0.23	12%
Miss	Peptide	Unique	Matches	Modification	Observed	Mr(expt)	Mr(calc)	ppm	Score	Expect	Rank	Query
0	K.GILAADESTGSIAK.R	U	1		666.8501	1331.6856	1331.6932	-5.70	45	0.0034	1	5889
0	K.IGEHTPSALAIMENANVLAR.Y	U	1		703.0341	2106.0805	2106.0891	-4.08	51	0.00095	1	15534
Q6PIY7_uniprot	TENT2	Poly(A) RNA polymerase GLD2 OS=Homo sapiens OX=9606 GN=TENT2 PE=1 SV=1	56506	62	3(1)	3(1)	0.06	7%
Miss	Peptide	Unique	Matches	Modification	Observed	Mr(expt)	Mr(calc)	ppm	Score	Expect	Rank	Query
0	R.EIQLLFPQSR.L	U	1		615.8422	1229.6698	1229.6768	-5.72	7	15	1	4714
0	K.NESNLGDLLLGFLK.Y	U	1		766.9187	1531.8228	1531.8246	-1.13	62	3.2e-005	1	8513
2	K.QKFD->M<-IKDQFLK.S	U	1	Oxidation (M)	778.9013	1555.7881	1555.8068	-12.07	3	33	1	8799
A2A3R5_uniprot	RPS6	40S ribosomal protein S6 OS=Homo sapiens OX=9606 GN=RPS6 PE=1 SV=1	25067	62	1(1)	1(1)	0.13	5%
Miss	Peptide	Unique	Matches	Modification	Observed	Mr(expt)	Mr(calc)	ppm	Score	Expect	Rank	Query
0	K.DIPGLTDTTVPR.R	U	1		642.8415	1283.6685	1283.6722	-2.81	62	3.2e-005	1	5394
P07737_uniprot	PFN1	Profilin-1 OS=Homo sapiens OX=9606 GN=PFN1 PE=1 SV=2	15216	62	2(2)	2(2)	0.50	21%
Miss	Peptide	Unique	Matches	Modification	Observed	Mr(expt)	Mr(calc)	ppm	Score	Expect	Rank	Query
0	R.DSLLQDGEFS->M<-DLR.T	U	1	Oxidation (M)	821.3684	1640.7223	1640.7352	-7.88	26	0.05	1	9864
0	K.TFVNITPAEVGVLVGK.D		1		822.4707	1642.9268	1642.9294	-1.57	63	1.8e-005	1	9890
A0A1B0GUK8_uniprot	RBMXL1	RNA-binding motif protein, X-linked-like-1 (Fragment) OS=Homo sapiens OX=9606 GN=RBMXL1 PE=1 SV=1	16783	61	2(2)	2(2)	0.44	17%
Miss	Peptide	Unique	Matches	Modification	Observed	Mr(expt)	Mr(calc)	ppm	Score	Expect	Rank	Query
0	K.LFIGGLNTETNEK.A	U	1		718.3703	1434.7260	1434.7354	-6.55	32	0.045	1	7183
0	R.GFAFVTFESPADAK.D	U	1		743.8621	1485.7097	1485.7140	-2.91	48	0.00089	1	7904
H3BM89_uniprot	RPL4	60S ribosomal protein L4 OS=Homo sapiens OX=9606 GN=RPL4 PE=1 SV=1	37861	59	2(2)	2(2)	0.18	5%
Miss	Peptide	Unique	Matches	Modification	Observed	Mr(expt)	Mr(calc)	ppm	Score	Expect	Rank	Query
0	K.MINTDLSR.I	U	1		475.2396	948.4647	948.4698	-5.44	40	0.0079	1	1504
1	R.KLDELYGTWR.K	U	1		640.8339	1279.6532	1279.6561	-2.27	43	0.0038	1	5332
A0A024R770_uniprot	NRF1	Nuclear respiratory factor 1, isoform CRA_a OS=Homo sapiens OX=9606 GN=NRF1 PE=4 SV=1	53679	59	2(1)	2(1)	0.13	3%
Miss	Peptide	Unique	Matches	Modification	Observed	Mr(expt)	Mr(calc)	ppm	Score	Expect	Rank	Query
0	R.VSWTQALR.T	U	1		480.7651	959.5157	959.5189	-3.26	29	0.14	1	1632
0	K.VFGAAPLENVVR.K	U	1		636.3560	1270.6974	1270.7034	-4.72	51	0.00051	1	5198
A0A024QZT2_uniprot	EXOC2	Exocyst complex component 2 OS=Homo sapiens OX=9606 GN=EXOC2 PE=3 SV=1	105084	59	1(1)	1(1)	0.03	1%
Miss	Peptide	Unique	Matches	Modification	Observed	Mr(expt)	Mr(calc)	ppm	Score	Expect	Rank	Query
0	R.ASNTADTLFQEVLGR.K	U	1		811.4070	1620.7995	1620.8107	-6.92	59	8.9e-005	1	9574
A0A024R5X3_uniprot	SLTM	SAFB-like, transcription modulator, isoform CRA_b OS=Homo sapiens OX=9606 GN=SLTM PE=4 SV=1	132047	59	4(2)	4(2)	0.05	5%
Miss	Peptide	Unique	Matches	Modification	Observed	Mr(expt)	Mr(calc)	ppm	Score	Expect	Rank	Query
0	K.NIWVSGLSSNTK.A	U	1		653.3403	1304.6661	1304.6725	-4.86	41	0.0054	1	5621
0	R.TELHGQLISVEK.V	U	1		677.3683	1352.7221	1352.7300	-5.78	48	0.00087	1	6130
0	K.CYGIVT->M<-SSSTEVSR.C	U	1	Oxidation (M)	846.8782	1691.7418	1691.7495	-4.55	14	0.76	1	10450
1	K.MAAATGAVAASAASGQAEGKK.I	U	1		924.4674	1846.9201	1846.9207	-0.28	7	14	1	12044
G3V325_uniprot	ATP5MF-PTCD1	ATP5MF-PTCD1 readthrough OS=Homo sapiens OX=9606 GN=ATP5MF-PTCD1 PE=4 SV=1	84684	58	1(1)	1(1)	0.04	1%
Miss	Peptide	Unique	Matches	Modification	Observed	Mr(expt)	Mr(calc)	ppm	Score	Expect	Rank	Query
0	R.DFSPSGIFGAFQR.G	U	1		714.8469	1427.6792	1427.6834	-2.95	58	6.6e-005	1	7067
A0A087WWU8_uniprot	TPM3	Tropomyosin alpha-3 chain OS=Homo sapiens OX=9606 GN=TPM3 PE=1 SV=1	26632	58	2(1)	2(1)	0.13	9%
Miss	Peptide	Unique	Matches	Modification	Observed	Mr(expt)	Mr(calc)	ppm	Score	Expect	Rank	Query
1	K.TIDDLEDKLK.C	U	1		595.3254	1188.6363	1188.6238	10.6	1	69	2	4261
1	R.KLVIIEGDLER.T	U	1		642.8773	1283.7400	1283.7449	-3.82	58	5.9e-005	1	5399
A0A1W2PQS6_uniprot	RPS10-NUDT3	RPS10-NUDT3 readthrough OS=Homo sapiens OX=9606 GN=RPS10-NUDT3 PE=4 SV=1	33177	58	3(2)	3(2)	0.33	10%
Miss	Peptide	Unique	Matches	Modification	Observed	Mr(expt)	Mr(calc)	ppm	Score	Expect	Rank	Query
0	K.EQFAWR.H	U	1		418.7035	835.3924	835.3977	-6.35	28	0.2	1	558
0	R.IAIYELLFK.E	U	1		555.3316	1108.6486	1108.6532	-4.10	42	0.0014	1	3253
0	R.HFYWYLTNEGIQYLR.D	U	1		668.3305	2001.9697	2001.9737	-2.00	44	0.0036	1	14148
B4DY09_uniprot	ILF2	Interleukin enhancer-binding factor 2 OS=Homo sapiens OX=9606 GN=ILF2 PE=1 SV=1	39057	58	8(3)	5(3)	0.38	15%
Miss	Peptide	Unique	Matches	Modification	Observed	Mr(expt)	Mr(calc)	ppm	Score	Expect	Rank	Query
0	K.VLQSALAAIR.H	U	2		521.3210	1040.6275	1040.6342	-6.41	28	0.035	1	2494
0	R.QPLALNVAYR.R	U	2		572.8247	1143.6347	1143.6400	-4.61	28	0.13	1	3702
0	K.ILITTVPPNLR.K	U	1		618.8842	1235.7539	1235.7601	-5.06	6	2.2	1	4793
1	R.KLDPELHLDIK.V	U	1		440.9201	1319.7385	1319.7449	-4.85	(15)	1.7	1	5779
1	R.KLDPELHLDIK.V	U	1		660.8799	1319.7453	1319.7449	0.34	32	0.027	1	5780
0	R.WFEENASQSTVK.V	U	1		713.3332	1424.6518	1424.6572	-3.77	45	0.0012	1	7014
Q9ULH7_uniprot	MRTFB	Myocardin-related transcription factor B OS=Homo sapiens OX=9606 GN=MRTFB PE=1 SV=3	118282	57	1(1)	1(1)	0.03	1%
Miss	Peptide	Unique	Matches	Modification	Observed	Mr(expt)	Mr(calc)	ppm	Score	Expect	Rank	Query
0	K.NSNSGNSALNNATPNTPR.Q	U	1		914.9251	1827.8357	1827.8459	-5.62	57	5.9e-005	1	11857
Q59GZ2_uniprot		PLEK protein variant (Fragment) OS=Homo sapiens OX=9606 PE=2 SV=1	35826	57	2(1)	2(1)	0.09	9%
Miss	Peptide	Unique	Matches	Modification	Observed	Mr(expt)	Mr(calc)	ppm	Score	Expect	Rank	Query
1	K.GSTLTSPCQDFGKR.M	U	1		777.3643	1552.7140	1552.7304	-10.59	1	38	2	8767
0	K.QQDHFFQAAFLEER.D	U	1		883.4103	1764.8060	1764.8220	-9.05	57	7.5e-005	1	11181
Q0VAS5_uniprot	HIST1H4H	Histone H4 OS=Homo sapiens OX=9606 GN=HIST1H4H PE=2 SV=1	11364	57	1(1)	1(1)	0.30	9%
Miss	Peptide	Unique	Matches	Modification	Observed	Mr(expt)	Mr(calc)	ppm	Score	Expect	Rank	Query
0	R.ISGLIYEETR.G	U	1		590.8121	1179.6097	1179.6135	-3.24	57	0.00013	1	4153
A0A109PS54_uniprot		GCT-A8 light chain variable region (Fragment) OS=Homo sapiens OX=9606 PE=2 SV=1	12575	56	2(1)	2(1)	0.27	18%
Miss	Peptide	Unique	Matches	Modification	Observed	Mr(expt)	Mr(calc)	ppm	Score	Expect	Rank	Query
1	R.LIYKVSNR.D	U	1		496.7907	991.5669	991.5814	-14.69	10	4.7	1	2016
0	R.FSGSGSGTDFTLK.I		1		652.3091	1302.6036	1302.6092	-4.31	56	0.00013	1	5607
M0R1H5_uniprot	RPS11	40S ribosomal protein S11 OS=Homo sapiens OX=9606 GN=RPS11 PE=1 SV=1	9594	56	7(1)	4(1)	0.86	46%
Miss	Peptide	Unique	Matches	Modification	Observed	Mr(expt)	Mr(calc)	ppm	Score	Expect	Rank	Query
0	R.DYLHYIR.K	U	3		490.2510	978.4874	978.4923	-4.99	28	0.092	1	1843
1	R.RDYLHYIR.K	U	1		379.2014	1134.5823	1134.5934	-9.75	23	1.9	1	3578
0	K.NMSVHLSPCFR.D	U	1		449.8789	1346.6148	1346.6224	-5.61	4	13	1	6068
0	R.DVQIGDIVTVGECRPLSK.T	U	1		662.6792	1985.0158	1985.0252	-4.75	(25)	0.32	1	13899
0	R.DVQIGDIVTVGECRPLSK.T	U	1		993.5175	1985.0205	1985.0252	-2.37	45	0.0023	1	13900
Q5UIP0_uniprot	RIF1	Telomere-associated protein RIF1 OS=Homo sapiens OX=9606 GN=RIF1 PE=1 SV=2	276461	55	2(2)	2(2)	0.02	0%
Miss	Peptide	Unique	Matches	Modification	Observed	Mr(expt)	Mr(calc)	ppm	Score	Expect	Rank	Query
0	R.GLGQLIR.A	U	1		378.7377	755.4608	755.4654	-5.98	37	0.0045	1	120
0	K.TIGDLSTLTASEIK.T	U	1		724.8935	1447.7724	1447.7770	-3.14	45	0.0022	1	7359
B4DZC9_uniprot		cDNA FLJ61681, highly similar to STE20-like serine/threonine-protein kinase (EC2.7.11.1) (Fragment) OS=Homo sapiens OX=9606 PE=2 SV=1	120359	55	2(1)	2(1)	0.03	2%
Miss	Peptide	Unique	Matches	Modification	Observed	Mr(expt)	Mr(calc)	ppm	Score	Expect	Rank	Query
0	R.EAAIWELEER.H	U	1		623.3060	1244.5974	1244.6037	-5.05	55	0.00058	1	4897
0	R.QYDQEIENLEK.Q	U	1		704.8296	1407.6446	1407.6517	-5.06	25	0.14	1	6750
A0A024R753_uniprot	RBM28	RNA binding motif protein 28 isoform 1 OS=Homo sapiens OX=9606 GN=RBM28 PE=2 SV=1	86198	55	3(1)	3(1)	0.04	4%
Miss	Peptide	Unique	Matches	Modification	Observed	Mr(expt)	Mr(calc)	ppm	Score	Expect	Rank	Query
1	R.ERFELLK.H	U	1		467.7698	933.5251	933.5283	-3.50	5	14	1	1373
1	R.TVAVDWAVAKDK.Y	U	1		651.8581	1301.7016	1301.6980	2.82	0	81	2	5601
0	R.LINNNPEIFGPLK.R	U	1		734.9061	1467.7976	1467.8085	-7.46	55	0.00015	1	7654
B4DXN3_uniprot		cDNA FLJ57657, highly similar to Charged multivesicular body protein 1a OS=Homo sapiens OX=9606 PE=2 SV=1	15405	54	3(1)	2(1)	0.22	11%
Miss	Peptide	Unique	Matches	Modification	Observed	Mr(expt)	Mr(calc)	ppm	Score	Expect	Rank	Query
0	K.VQTAVTMK.G	U	1		439.2497	876.4848	876.4739	12.4	2	38	7	962
0	K.NEGVNWLR.M	U	2		494.2524	986.4903	986.4934	-3.14	54	0.00018	1	1923
Q53YD7_uniprot	EEF1G	EEF1G protein OS=Homo sapiens OX=9606 GN=EEF1G PE=2 SV=1	50429	54	2(2)	2(2)	0.14	6%
Miss	Peptide	Unique	Matches	Modification	Observed	Mr(expt)	Mr(calc)	ppm	Score	Expect	Rank	Query
0	K.ALIAAQYSGAQVR.V	U	1		674.3707	1346.7269	1346.7306	-2.76	38	0.01	1	6073
0	R.EYFSWEGAFQHVGK.A	U	1		842.8848	1683.7550	1683.7682	-7.82	41	0.0022	1	10361
A0A024R534_uniprot	MTA2	Metastasis associated 1 family, member 2, isoform CRA_a OS=Homo sapiens OX=9606 GN=MTA2 PE=4 SV=1	75717	54	3(2)	2(1)	0.14	3%
Miss	Peptide	Unique	Matches	Modification	Observed	Mr(expt)	Mr(calc)	ppm	Score	Expect	Rank	Query
0	K.YQAEIPDR.L	U	1		496.2425	990.4704	990.4770	-6.67	20	0.59	1	1981
1	R.EFEEESKQPGVSEQQR.H	U	1		636.2949	1905.8629	1905.8704	-3.93	47	0.00058	1	12700
1	R.EFEEESKQPGVSEQQR.H	U	1		953.9392	1905.8637	1905.8704	-3.50	(31)	0.026	1	12701
Q1JQ76_uniprot	RPL10A	Ribosomal protein (Fragment) OS=Homo sapiens OX=9606 GN=RPL10A PE=2 SV=1	23692	53	5(2)	4(2)	0.70	13%
Miss	Peptide	Unique	Matches	Modification	Observed	Mr(expt)	Mr(calc)	ppm	Score	Expect	Rank	Query
0	K.YDAFLASESLIK.Q	U	1		678.8536	1355.6927	1355.6972	-3.34	35	0.019	1	6162
0	K.AVDIPHMDIEALK.K	U	1		726.3810	1450.7474	1450.7490	-1.08	24	1.5	1	7400
0	K.AVDIPH->M<-DIEALK.K	U	1	Oxidation (M)	734.3761	1466.7376	1466.7439	-4.26	(16)	2.4	1	7638
1	K.KYDAFLASESLIK.Q	U	1		742.8994	1483.7841	1483.7922	-5.43	47	0.0018	1	7870
1	K.AVDIPHMDIEALKK.L	U	1		527.2878	1578.8417	1578.8439	-1.42	5	24	1	9075
G3V4F7_uniprot	SRP54	Signal recognition particle 54 kDa protein OS=Homo sapiens OX=9606 GN=SRP54 PE=1 SV=1	48867	53	1(1)	1(1)	0.07	2%
Miss	Peptide	Unique	Matches	Modification	Observed	Mr(expt)	Mr(calc)	ppm	Score	Expect	Rank	Query
0	R.DVQELLTQYTK.F	U	1		669.3487	1336.6828	1336.6874	-3.45	53	0.0003	1	5928
A0A384N6H1_uniprot		Epididymis secretory sperm binding protein OS=Homo sapiens OX=9606 PE=2 SV=1	96246	53	4(2)	4(2)	0.11	6%
Miss	Peptide	Unique	Matches	Modification	Observed	Mr(expt)	Mr(calc)	ppm	Score	Expect	Rank	Query
0	R.VFSGLVSTGLK.V	U	1		554.3207	1106.6269	1106.6336	-6.01	37	0.0087	1	3199
1	K.EGIPALDNFLDKL.-	U	1		722.8879	1443.7612	1443.7609	0.20	22	0.52	1	7290
0	R.TFCQLILDPIFK.V	U	1		747.9015	1493.7884	1493.7952	-4.55	43	0.0037	1	8024
0	R.WLPAGDALLQMITIHLPSPVTAQK.Y	U	1		867.4764	2599.4073	2599.4196	-4.73	10	3.1	1	18913
A0A0S2Z5F3_uniprot	TBL2	Transducin-like 2 isoform 1 (Fragment) OS=Homo sapiens OX=9606 GN=TBL2 PE=2 SV=1	50265	52	2(1)	2(1)	0.14	5%
Miss	Peptide	Unique	Matches	Modification	Observed	Mr(expt)	Mr(calc)	ppm	Score	Expect	Rank	Query
0	K.APVIDIGIANTGK.F	U	1		634.8619	1267.7092	1267.7136	-3.46	28	0.072	1	5167
0	R.LQQQLTQAQETLK.S	U	1		764.9161	1527.8176	1527.8257	-5.27	52	0.00062	1	8431
D3DUZ3_uniprot	IFI16	Interferon, gamma-inducible protein 16, isoform CRA_a OS=Homo sapiens OX=9606 GN=IFI16 PE=4 SV=1	82827	52	9(4)	7(4)	0.17	13%
Miss	Peptide	Unique	Matches	Modification	Observed	Mr(expt)	Mr(calc)	ppm	Score	Expect	Rank	Query
0	K.VFNIDLK.E	U	2		424.7445	424.7445	847.4745	-6.94	30	0.048	2	698
1	K.VLNTSLKEK.F	U	1		516.3012	1030.5877	1030.6022	-14.06	5	16	1	2420
0	K.IQIADLMEEK.F		1		595.3063	1188.5981	1188.6060	-6.61	5	25	1	4259
0	K.EVDATSPAPSTSSTVK.T	U	1		788.8855	1575.7564	1575.7628	-4.03	30	0.053	1	9039
0	R.GEFTYYEIQDNTGK.M	U	1		832.8699	1663.7253	1663.7366	-6.77	40	0.0015	1	10173
0	R.TPQ->M<-PPTTPSSSFFTK.K	U	1	Oxidation (M)	885.4179	1768.8211	1768.8342	-7.39	19	0.6	1	11212
0	K.LPQEQSQLPNPSEASTTFPESHLR.T	U	2		898.4388	2692.2945	2692.3092	-5.47	31	0.043	1	19276
A0A024RDB4_uniprot	HNRPD	Heterogeneous nuclear ribonucleoprotein D (AU-rich element RNA binding protein 1, 37kDa), isoform CRA_c OS=Homo sapiens OX=9606 GN=HNRPD PE=4 SV=1	36420	52	2(2)	1(1)	0.09	4%
Miss	Peptide	Unique	Matches	Modification	Observed	Mr(expt)	Mr(calc)	ppm	Score	Expect	Rank	Query
0	K.IFVGGLSPDTPEEK.I	U	2		744.8738	1487.7330	1487.7508	-11.94	39	0.0076	1	7931
G3V1V0_uniprot	MYL6	Myosin light polypeptide 6 OS=Homo sapiens OX=9606 GN=MYL6 PE=1 SV=1	18311	52	4(2)	3(2)	0.40	22%
Miss	Peptide	Unique	Matches	Modification	Observed	Mr(expt)	Mr(calc)	ppm	Score	Expect	Rank	Query
0	K.EAFQLFDR.T	U	1		513.2525	1024.4904	1024.4978	-7.16	38	0.0068	1	2348
0	R.ALGQNPTNAEVLK.V	U	1		677.8676	1353.7207	1353.7252	-3.35	18	1.2	1	6146
0	K.VLDFEHFLPMLQTVAK.N	U	1		630.0048	1886.9925	1886.9964	-2.12	(14)	2.5	1	12502
0	K.VLDFEHFLPMLQTVAK.N	U	1		944.5069	1886.9992	1886.9964	1.49	44	0.0027	1	12503
A0A087WY71_uniprot	AP2M1	AP-2 complex subunit mu OS=Homo sapiens OX=9606 GN=AP2M1 PE=1 SV=1	49837	52	6(2)	5(2)	0.14	15%
Miss	Peptide	Unique	Matches	Modification	Observed	Mr(expt)	Mr(calc)	ppm	Score	Expect	Rank	Query
0	K.DIILPFR.V	U	1		437.2615	872.5085	872.5120	-4.02	20	0.86	1	923
0	K.SNFKPSLLAQK.I	U	1		616.8487	1231.6828	1231.6924	-7.81	7	9.6	1	4746
0	R.SISFIPPDGEFELMR.Y	U	1		869.4250	1736.8354	1736.8443	-5.13	37	0.011	1	10898
0	K.QSIAIDDCTFHQCVR.L	U	1		925.4159	1848.8172	1848.8247	-4.05	3	26	1	12065
0	K.WARPPISMNFEVPFAPSGLK.V	U	1		748.7221	2243.1445	2243.1561	-5.18	45	0.002	1	16960
0	K.WARPPIS->M<-NFEVPFAPSGLK.V	U	1	Oxidation (M)	754.0505	2259.1298	2259.1510	-9.40	(15)	2	1	17090
J3QQQ9_uniprot		Uncharacterized protein OS=Homo sapiens OX=9606 PE=4 SV=1	12684	51	3(2)	2(2)	0.61	14%
Miss	Peptide	Unique	Matches	Modification	Observed	Mr(expt)	Mr(calc)	ppm	Score	Expect	Rank	Query
0	K.YVIYIER.V	U	2		478.2648	954.5150	954.5174	-2.57	36	0.012	1	1556
0	K.FNPFVTSDR.S	U	1		541.7644	1081.5142	1081.5193	-4.65	44	0.0017	1	2939
Miss	Peptide	Unique	Matches	Modification	Observed	Mr(expt)	Mr(calc)	ppm	Score	Expect	Rank	Query
0	R.LYQFLLDLLR.S	U	1		647.3811	1292.7476	1292.7492	-1.23	51	0.00019	1	5484
A0A024R2I7_uniprot	RAD18	RAD18 homolog (S. cerevisiae), isoform CRA_a OS=Homo sapiens OX=9606 GN=RAD18 PE=4 SV=1	57015	50	3(1)	2(1)	0.06	4%
Miss	Peptide	Unique	Matches	Modification	Observed	Mr(expt)	Mr(calc)	ppm	Score	Expect	Rank	Query
0	R.ILDELVK.S	U	2		415.2524	415.2524	828.4903	-6.42	19	0.88	3	514
0	K.SAAEIVQEIENIEK.T	U	1		786.9083	1571.8021	1571.8042	-1.34	50	0.00071	1	8986
A0A024R694_uniprot	ACTN1	Actinin, alpha 1, isoform CRA_a OS=Homo sapiens OX=9606 GN=ACTN1 PE=2 SV=1	103563	50	2(1)	2(1)	0.03	2%
Miss	Peptide	Unique	Matches	Modification	Observed	Mr(expt)	Mr(calc)	ppm	Score	Expect	Rank	Query
0	R.VGWEQLLTTIAR.T	U	1		693.8851	1385.7557	1385.7667	-7.93	50	0.00057	1	6439
0	R.TINEVENQILTR.D	U	1		715.3797	1428.7448	1428.7572	-8.67	8	12	1	7086
B4E022_uniprot		cDNA FLJ56274, highly similar to Transketolase OS=Homo sapiens OX=9606 PE=2 SV=1	63410	50	3(1)	3(1)	0.05	7%
Miss	Peptide	Unique	Matches	Modification	Observed	Mr(expt)	Mr(calc)	ppm	Score	Expect	Rank	Query
0	R.VLDPFTIKPLDR.K	U	1		707.4052	1412.7957	1412.8028	-4.96	50	0.00038	1	6831
1	M.AVLFFHT->M<-RYK.S	U	1	Oxidation (M)	714.8846	714.8846	1427.7546	11.4	3	44	2	7071
0	K.ILATPPQEDAPSVDIANIR.M	U	1		1010.5298	2019.0450	2019.0636	-9.22	25	0.21	1	14406
P05109_uniprot	S100A8	Protein S100-A8 OS=Homo sapiens OX=9606 GN=S100A8 PE=1 SV=1	10885	50	1(1)	1(1)	0.32	11%
Miss	Peptide	Unique	Matches	Modification	Observed	Mr(expt)	Mr(calc)	ppm	Score	Expect	Rank	Query
0	K.ALNSIIDVYHK.Y	U	1		636.8484	1271.6823	1271.6874	-3.94	50	0.00066	1	5227
B4DJ75_uniprot		Serine/threonine-protein phosphatase OS=Homo sapiens OX=9606 PE=2 SV=1	34840	50	4(1)	3(1)	0.10	15%
Miss	Peptide	Unique	Matches	Modification	Observed	Mr(expt)	Mr(calc)	ppm	Score	Expect	Rank	Query
0	R.AHQVVEDGYEFFAK.R	U	1		820.3860	1638.7575	1638.7678	-6.27	(4)	18	1	9779
0	R.AHQVVEDGYEFFAK.R	U	1		547.2617	1638.7632	1638.7678	-2.85	20	0.48	1	9780
0	K.YQYGGLNSGRPVTPPR.T	U	1		587.9708	1760.8907	1760.8958	-2.93	6	18	1	11131
0	R.EIFLSQPILLELEAPLK.I	U	1		977.0662	1952.1179	1952.1234	-2.81	50	0.00016	1	13283
B4DFQ5_uniprot		cDNA FLJ58134, highly similar to Cleavage stimulation factor 77 kDa subunit OS=Homo sapiens OX=9606 PE=2 SV=1	72538	50	1(1)	1(1)	0.05	2%
Miss	Peptide	Unique	Matches	Modification	Observed	Mr(expt)	Mr(calc)	ppm	Score	Expect	Rank	Query
0	R.FLAFESNIGDLASILK.V	U	1		869.4716	1736.9287	1736.9349	-3.55	50	0.00054	1	10900
G3V1C3_uniprot	API5	Apoptosis inhibitor 5 OS=Homo sapiens OX=9606 GN=API5 PE=1 SV=1	57867	50	1(1)	1(1)	0.06	3%
Miss	Peptide	Unique	Matches	Modification	Observed	Mr(expt)	Mr(calc)	ppm	Score	Expect	Rank	Query
0	K.GTLGGLFSQILQGEDIVR.E	U	1		952.0164	1902.0183	1902.0211	-1.47	50	0.00059	1	12653
B2R491_uniprot	RPS4X	40S ribosomal protein S4 OS=Homo sapiens OX=9606 GN=RPS4X PE=2 SV=1	29807	49	6(3)	4(3)	0.53	16%
Miss	Peptide	Unique	Matches	Modification	Observed	Mr(expt)	Mr(calc)	ppm	Score	Expect	Rank	Query
0	R.YPDPLIK.V	U	3		423.2403	844.4660	844.4694	-4.01	24	0.4	1	674
0	K.YALTGDEVK.K		1		498.2522	994.4899	994.4971	-7.25	40	0.0041	1	2028
0	K.GNKPWISLPR.G	U	1		584.3318	1166.6490	1166.6560	-5.98	32	0.022	1	3983
0	R.TDITYPAGFMDVISIDK.T	U	1		943.4602	1884.9059	1884.9179	-6.40	33	0.027	1	12472
Q53G21_uniprot		Small nuclear ribonucleoprotein polypeptide A' variant (Fragment) OS=Homo sapiens OX=9606 PE=2 SV=1	28570	49	2(1)	2(1)	0.12	9%
Miss	Peptide	Unique	Matches	Modification	Observed	Mr(expt)	Mr(calc)	ppm	Score	Expect	Rank	Query
1	R.KLDGFPLLR.R	U	1		529.8202	1057.6259	1057.6284	-2.32	22	0.28	1	2728
0	K.NAIANASTLAEVER.L	U	1		729.8774	1457.7402	1457.7474	-4.92	49	0.0014	1	7497
[truncated: 509 more rows]

## Sheet: Supplementary  Data 4B
SupplementaL table 4B. Proteins binding with random DNA sequence identified by MS repeat 2
Accession	Gene Name	Description	Mass	Score	Matches	Sequences	emPAI	Coverage
A0A024R3T8_uniprot	PARP1	Poly [ADP-ribose] polymerase OS=Homo sapiens OX=9606 GN=PARP1 PE=4 SV=1	113811	2789	203(104)	48(33)	3.24	47%
Miss	Peptide	Unique	Matches	Modification	Observed	Mr(expt)	Mr(calc)	ppm	Score	Expect	Rank	Query
0	R.YWIFR.S	U	1		392.7117	783.4088	783.4068	2.63	21	0.21	1	196
0	K.ELLIFNK.Q	U	2		438.7655	875.5164	875.5116	5.51	25	0.11	1	859
0	R.DSEEAEIIR.K	U	1		531.2632	1060.5119	1060.5036	7.82	36	0.018	1	2364
0	K.AEPVEVVAPR.G	U	1		533.8021	1065.5896	1065.5818	7.24	52	0.0003	1	2429
0	K.GFSLLATEDK.E	U	3		540.7864	1079.5583	1079.5499	7.82	46	0.0016	1	2475
0	K.MIFDVESMK.K	U	1		550.2642	1098.5139	1098.5089	4.50	35	0.01	1	2684
0	K.EDAIEHFMK.L	U	1		560.2643	1118.5140	1118.5066	6.60	23	0.18	1	2932
0	K.GIYFADMVSK.S	U	2		565.7845	1129.5544	1129.5478	5.87	36	0.012	1	3090
0	K.LPKPVQDLIK.M	U	2		575.8669	1149.7193	1149.7121	6.26	32	0.0048	1	3381
0	K.TLGDFAAEYAK.S	U	6		593.2970	1184.5794	1184.5713	6.85	55	0.00017	1	3764
0	R.WYHPGCFVK.N	U	1		398.5268	1192.5585	1192.5488	8.10	(3)	38	1	3803
0	R.WYHPGCFVK.N	U	2		597.2866	1192.5587	1192.5488	8.29	16	1.7	1	3805
0	K.AQNDLIWNIK.D	U	3		607.8339	1213.6532	1213.6455	6.32	45	0.002	1	4146
1	K.MIFDVESMKK.A	U	1		614.3120	1226.6093	1226.6039	4.44	13	2.6	1	4177
0	K.GDEVDGVDEVAK.K	U	6		616.7846	1231.5547	1231.5568	-1.76	57	3.4e-005	1	4235
0	K.AMVEYEIDLQK.M	U	1		669.8350	1337.6554	1337.6537	1.27	24	0.21	1	5434
0	K.A->M<-VEYEIDLQK.M	U	1	Oxidation (M)	677.8368	1353.6590	1353.6486	7.71	(13)	3.2	1	5618
0	K.VFSATLGLVDIVK.G	U	1		681.4105	1360.8065	1360.7966	7.25	61	1e-005	1	5744
1	K.LQLLEDDKENR.Y	U	1		686.8574	1371.7002	1371.6994	0.58	47	0.0014	1	5767
1	K.LQLLEDDKENR.Y	U	1		458.2415	1371.7027	1371.6994	2.45	(34)	0.027	1	5768
0	R.TTNFAGILSQGLR.I	U	2		689.3824	1376.7503	1376.7412	6.64	78	1.2e-006	1	5794
0	K->.<-QQVPSGESAILDR.V	U	2	Gln->pyro-Glu (N-term Q)	691.8528	1381.6910	1381.6838	5.24	(70)	6.7e-006	1	5874
0	K.QQVPSGESAILDR.V	U	13		700.3667	1398.7188	1398.7103	6.11	83	2.6e-007	1	6065
0	R.MAIMVQSPMFDGK.V	U	3		727.8493	1453.6840	1453.6768	5.01	67	1e-005	1	6932
0	R.FYTLIPHDFGMK.K	U	2		490.2500	1467.7282	1467.7221	4.16	(20)	0.56	1	7154
0	R.FYTLIPHDFGMK.K	U	3		734.8727	1467.7309	1467.7221	6.04	45	0.002	1	7156
0	R.->M<-AIMVQSPMFDGK.V	U	1	Oxidation (M)	735.8468	1469.6790	1469.6717	5.02	(41)	0.0046	1	7182
0	R.MAI->M<-VQSPMFDGK.V	U	4	Oxidation (M)	735.8471	1469.6797	1469.6717	5.44	(64)	2.3e-005	1	7184
0	R.MAIMVQSP->M<-FDGK.V	U	4	Oxidation (M)	735.8478	1469.6810	1469.6717	6.35	(62)	3.8e-005	1	7187
0	R.FYTLIPHDFG->M<-K.K	U	1	Oxidation (M)	742.8688	1483.7231	1483.7170	4.14	(32)	0.04	1	7399
0	R.->M<-AI->M<-VQSPMFDGK.V	U	1	2 Oxidation (M)	743.8445	1485.6745	1485.6666	5.34	(51)	0.00033	1	7433
0	R.MAI->M<-VQSP->M<-FDGK.V	U	1	2 Oxidation (M)	743.8447	1485.6748	1485.6666	5.51	(35)	0.011	1	7434
0	R.->M<-AIMVQSP->M<-FDGK.V	U	5	2 Oxidation (M)	743.8448	1485.6750	1485.6666	5.68	(44)	0.0017	1	7436
0	K.KPPLLNNADSVQAK.V	U	4		747.9211	1493.8277	1493.8202	5.07	76	1.1e-006	1	7566
0	R.HPDVEVDGFSELR.W	U	5		500.5789	1498.7148	1498.7052	6.35	(48)	0.00092	1	7630
0	R.HPDVEVDGFSELR.W	U	13		750.3654	1498.7163	1498.7052	7.38	73	2.9e-006	1	7634
0	R.->M<-AI->M<-VQSP->M<-FDGK.V	U	4	3 Oxidation (M)	751.8437	1501.6728	1501.6615	7.53	(60)	2.5e-005	1	7667
1	K.GFSLLATEDKEALK.K	U	2		761.4149	1520.8152	1520.8086	4.32	60	6e-005	1	7837
1	K.GFSLLATEDKEALK.K	U	1		507.9471	1520.8195	1520.8086	7.17	(21)	0.57	1	7840
1	K.VVDRDSEEAEIIR.K	U	2		765.8966	1529.7787	1529.7685	6.63	(23)	0.37	1	8011
1	K.VVDRDSEEAEIIR.K	U	1		510.9348	1529.7826	1529.7685	9.20	35	0.027	1	8012
0	R.IAPPEAPVTGYMFGK.G	U	3		789.4094	1576.8043	1576.7959	5.29	78	1e-006	1	8613
0	R.IAPPEAPVTGY->M<-FGK.G	U	1	Oxidation (M)	797.4072	1592.7998	1592.7909	5.60	(19)	0.9	1	8846
0	R.VVSEDFLQDVSASTK.S	U	7		812.9108	1623.8070	1623.7992	4.80	103	3.4e-009	1	9241
0	K.MVDPEKPQLGMIDR.W	U	2		814.9131	1627.8117	1627.8062	3.42	(52)	0.00047	1	9299
0	K.MVDPEKPQLGMIDR.W	U	3		543.6127	1627.8162	1627.8062	6.14	(33)	0.03	1	9302
0	K.MVDPEKPQLG->M<-IDR.W	U	2	Oxidation (M)	822.9125	1643.8104	1643.8011	5.66	(26)	0.18	1	9540
0	K.->M<-VDPEKPQLGMIDR.W	U	3	Oxidation (M)	822.9134	1643.8122	1643.8011	6.77	59	8e-005	1	9542
0	K.MVDPEKPQLG->M<-IDR.W	U	1	Oxidation (M)	548.9447	1643.8123	1643.8011	6.80	(12)	4.5	1	9543
2	K.GFSLLATEDKEALKK.Q	U	3		825.4625	1648.9104	1648.9035	4.14	61	3.3e-005	1	9600
2	K.GFSLLATEDKEALKK.Q	U	4		550.6447	1648.9123	1648.9035	5.31	(43)	0.0019	1	9602
2	K.VVDRDSEEAEIIRK.Y	U	1		829.9435	1657.8724	1657.8635	5.39	(5)	17	1	9735
2	K.VVDRDSEEAEIIRK.Y	U	1		553.6318	1657.8735	1657.8635	6.03	29	0.083	1	9737
0	K.->M<-VDPEKPQLG->M<-IDR.W	U	3	2 Oxidation (M)	830.9108	1659.8071	1659.7960	6.68	(22)	0.42	1	9760
0	K.->M<-VDPEKPQLG->M<-IDR.W	U	2	2 Oxidation (M)	554.2772	1659.8098	1659.7960	8.32	(19)	0.98	1	9762
0	K.VPHWYHFSCFWK.V	U	1		847.3939	1692.7732	1692.7660	4.23	(20)	0.39	1	10091
0	K.VPHWYHFSCFWK.V	U	1		565.2653	1692.7741	1692.7660	4.80	25	0.13	1	10093
1	K.AQNDLIWNIKDELK.K	U	2		850.4579	1698.9013	1698.8940	4.30	87	1.4e-007	1	10175
1	K.AQNDLIWNIKDELK.K	U	1		567.3084	1698.9032	1698.8940	5.40	(53)	0.00031	1	10177
0	K.SDAYYCTGDVTAWTK.C	U	2		869.3784	1736.7423	1736.7352	4.07	47	0.00028	1	10592
0	R.EELGFRPEYSASQLK.G	U	3		877.4465	1752.8784	1752.8682	5.80	50	0.00056	1	10770
0	R.EELGFRPEYSASQLK.G	U	4		585.3013	1752.8820	1752.8682	7.85	(30)	0.051	1	10776
1	K.KMVDPEKPQLGMIDR.W	U	1		878.9656	1755.9167	1755.9011	8.88	(4)	27	1	10802
1	K.KMVDPEKPQLGMIDR.W	U	1		586.3130	1755.9171	1755.9011	9.11	34	0.027	1	10803
1	K.K->M<-VDPEKPQLGMIDR.W	U	1	Oxidation (M)	886.9596	1771.9046	1771.8961	4.84	(11)	5.5	1	10956
1	K.K->M<-VDPEKPQLG->M<-IDR.W	U	1	2 Oxidation (M)	894.9570	1787.8994	1787.8910	4.70	(14)	2.8	1	11097
1	K.K->M<-VDPEKPQLG->M<-IDR.W	U	1	2 Oxidation (M)	596.9746	1787.9018	1787.8910	6.07	(22)	0.45	1	11098
1	R.GGSDDSSKDPIDVNYEK.L	U	2		913.4105	1824.8064	1824.8014	2.74	29	0.043	1	11466
2	K.AQNDLIWNIKDELKK.V	U	1		457.7550	1826.9909	1826.9890	1.04	(14)	4.3	1	11495
2	K.AQNDLIWNIKDELKK.V	U	2		914.5050	1826.9954	1826.9890	3.53	49	0.0015	1	11496
0	K.FYPLEIDYGQDEEAVK.K	U	1		958.4574	1914.9002	1914.8887	6.03	72	3.6e-006	1	12376
1	K.LEQMPSKEDAIEHFMK.L	U	1		966.9645	1931.9145	1931.9121	1.27	(14)	2.1	1	12665
1	K.LEQMPSKEDAIEHFMK.L	U	2		644.9821	1931.9244	1931.9121	6.35	27	0.13	1	12666
0	K.GGAAVDPDSGLEHSAHVLEK.G	U	1		994.9926	1987.9707	1987.9599	5.40	(21)	0.54	1	13561
0	K.GGAAVDPDSGLEHSAHVLEK.G	U	1		663.6656	1987.9749	1987.9599	7.55	38	0.0098	1	13562
0	K.GGAAVDPDSGLEHSAHVLEK.G	U	1		498.0013	1987.9763	1987.9599	8.21	(30)	0.053	1	13563
1	K.NREELGFRPEYSASQLK.G	U	1		1012.5176	2023.0207	2023.0123	4.19	46	0.0019	1	14089
1	K.NREELGFRPEYSASQLK.G	U	5		675.3484	2023.0235	2023.0123	5.57	(27)	0.16	1	14092
1	K.NREELGFRPEYSASQLK.G	U	2		506.7635	2023.0247	2023.0123	6.17	(25)	0.21	1	14095
1	K.KFYPLEIDYGQDEEAVK.K	U	1		1022.5054	2042.9963	2042.9837	6.19	2	39	1	14418
1	K.FYPLEIDYGQDEEAVKK.L	U	1		682.0062	2042.9967	2042.9837	6.36	16	1.4	1	14419
0	K.SLQELFLAHILSPWGAEVK.A	U	1		713.3984	2137.1735	2137.1572	7.65	(12)	2.1	1	15329
0	K.SLQELFLAHILSPWGAEVK.A	U	1		1069.5942	2137.1739	2137.1572	7.85	18	0.51	1	15330
2	K.KFYPLEIDYGQDEEAVKK.L	U	1		724.7040	2171.0901	2171.0786	5.30	23	0.28	1	15632
0	K.NTHATTHNAYDLEVIDIFK.I	U	1		1101.5487	2201.0829	2201.0753	3.44	65	2e-005	1	15946
0	K.NTHATTHNAYDLEVIDIFK.I	U	1		734.7018	2201.0837	2201.0753	3.82	(60)	7.3e-005	1	15947
0	K.NTHATTHNAYDLEVIDIFK.I	U	1		551.2787	2201.0859	2201.0753	4.82	(23)	0.38	1	15948
1	K.ELLIFNKQQVPSGESAILDR.V	U	2		753.0814	2256.2224	2256.2114	4.91	8	6.7	1	16271
0	R.IFPPETSASVAATPPPSTASAPAAVNSSASADKPLSNMK.I	U	2		942.7312	3766.8957	3766.8723	6.20	(12)	2.8	1	20017
0	R.IFPPETSASVAATPPPSTASAPAAVNSSASADKPLSNMK.I	U	4		1256.6423	3766.9052	3766.8723	8.72	14	1.6	1	20020
A0A024R1N4_uniprot	XRCC6	X-ray repair complementing defective repair in Chinese hamster cells 6 (Ku autoantigen, 70kDa), isoform CRA_a OS=Homo sapiens OX=9606 GN=XRCC6 PE=4 SV=1	70084	2564	137(86)	37(29)	6.51	53%
Miss	Peptide	Unique	Matches	Modification	Observed	Mr(expt)	Mr(calc)	ppm	Score	Expect	Rank	Query
0	K.LEDLLR.K	U	5		379.7262	757.4378	757.4334	5.82	46	0.0027	1	116
0	K.FTVPMLK.E	U	1		418.2438	834.4730	834.4673	6.83	31	0.033	1	498
0	K.FTVP->M<-LK.E	U	9	Oxidation (M)	426.2408	850.4670	850.4623	5.58	(22)	0.62	1	639
0	R.ILELDQFK.G	U	2		503.2874	1004.5603	1004.5542	6.09	47	0.00098	1	1797
0	R.LGSLVDEFK.E	U	3		504.2774	1006.5403	1006.5335	6.78	59	7.7e-005	1	1806
0	K->.<-QELLEALTK.H	U	1	Gln->pyro-Glu (N-term Q)	514.2920	1026.5694	1026.5597	9.47	(29)	0.05	1	2032
0	K.QELLEALTK.H	U	2		522.8035	1043.5925	1043.5862	6.00	36	0.013	1	2131
0	K.I->M<-ATPEQVGK.M	U	1	Oxidation (M)	545.2855	1088.5565	1088.5536	2.66	26	0.18	1	2580
0	K.VEYSEEELK.T	U	2		563.2716	1124.5285	1124.5237	4.31	49	0.00049	1	3035
2	K.LEDLLRKVR.A	U	1		571.3552	1140.6958	1140.6979	-1.83	3	10	2	3285
1	K.RILELDQFK.G	U	2		581.3394	1160.6642	1160.6553	7.61	37	0.0078	1	3455
1	K.RLGSLVDEFK.E	U	1		582.3280	1162.6414	1162.6346	5.88	19	0.61	1	3473
1	K.KQELLEALTK.H	U	3		586.8508	1171.6871	1171.6812	5.04	75	1.2e-006	1	3620
0	R.DSLIFLVDASK.A	U	4		604.3355	1206.6563	1206.6496	5.59	43	0.0026	1	4027
0	R.DLLAVVFYGTEK.D	U	1		677.8706	1353.7267	1353.7180	6.39	57	0.0001	1	5619
0	R.DIISIAEDEDLR.V	U	5		694.8525	1387.6904	1387.6831	5.30	74	4.1e-006	1	5964
0	K.KPGGFDISLFYR.D	U	2		700.3758	1398.7370	1398.7296	5.32	82	3.9e-007	1	6074
0	K.KPGGFDISLFYR.D	U	1		467.2535	1398.7386	1398.7296	6.45	(20)	0.67	1	6075
0	R.DTGIFLDLMHLK.K	U	1		468.2545	1401.7417	1401.7326	6.50	(19)	1	1	6118
0	R.DTGIFLDLMHLK.K	U	3		701.8791	1401.7436	1401.7326	7.85	50	0.00071	1	6119
0	R.DTGIFLDL->M<-HLK.K	U	3	Oxidation (M)	709.8729	1417.7312	1417.7275	2.56	(43)	0.0042	1	6354
0	K.ELVYPPDYNPEGK.V	U	8		760.8719	1519.7292	1519.7195	6.43	43	0.0049	1	7817
0	K.NIYVLQELDNPGAK.R	U	5		787.4201	1572.8256	1572.8147	6.93	77	1.6e-006	1	8564
1	R.QIILEKEETEELK.R	U	2		801.4412	1600.8678	1600.8559	7.41	20	0.61	1	8952
0	R.TFNTSTGGLLLPSDTK.R	U	5		826.4357	1650.8568	1650.8465	6.24	96	1.8e-008	1	9635
1	K.YSGRDSLIFLVDASK.A	U	1		557.6329	1669.8768	1669.8675	5.54	2	41	1	9844
1	K.VEYSEEELKTHISK.G	U	1		846.4332	1690.8519	1690.8413	6.25	86	3.6e-007	1	10074
1	K.VEYSEEELKTHISK.G	U	1		423.7205	1690.8529	1690.8413	6.81	(18)	2.6	1	10075
1	K.VEYSEEELKTHISK.G	U	1		564.6255	1690.8548	1690.8413	7.97	(0)	1.5e+002	1	10076
1	R.VHFEESSKLEDLLR.K	U	2		851.4482	1700.8819	1700.8733	5.06	66	1.8e-005	1	10207
1	R.VHFEESSKLEDLLR.K	U	2		567.9684	1700.8833	1700.8733	5.87	(64)	3e-005	1	10209
0	R.SDSFENPVLQQHFR.N	U	4		852.4154	1702.8163	1702.8063	5.83	101	4.4e-009	1	10235
0	R.SDSFENPVLQQHFR.N	U	3		568.6132	1702.8177	1702.8063	6.65	(65)	1.8e-005	1	10237
1	K.NIYVLQELDNPGAKR.I	U	1		865.4722	1728.9298	1728.9158	8.06	40	0.0055	1	10522
2	R->.<-QIILEKEETEELKR.F	U	2	Gln->pyro-Glu (N-term Q)	870.9785	1739.9425	1739.9305	6.90	(45)	0.0018	1	10637
2	R.QIILEKEETEELKR.F	U	2		879.4907	1756.9668	1756.9570	5.55	(40)	0.005	1	10821
2	R.QIILEKEETEELKR.F	U	2		586.6639	1756.9700	1756.9570	7.39	(38)	0.0063	1	10823
2	R.QIILEKEETEELKR.F	U	1		440.2499	1756.9707	1756.9570	7.76	51	0.00033	1	10824
1	R.TFNTSTGGLLLPSDTKR.S	U	6		904.4860	1806.9574	1806.9476	5.41	117	1e-010	1	11330
1	R.TFNTSTGGLLLPSDTKR.S	U	3		603.3284	1806.9633	1806.9476	8.69	(80)	5.5e-007	1	11338
0	R.IMLFTNEDNPHGNDSAK.A	U	3		951.9418	1901.8691	1901.8578	5.97	118	5.1e-011	1	12233
0	R.IMLFTNEDNPHGNDSAK.A	U	3		634.9645	1901.8716	1901.8578	7.28	(77)	7.3e-007	1	12237
1	K.AGDLRDTGIFLDLMHLK.K	U	1		639.0126	1914.0161	1914.0033	6.66	20	0.59	1	12369
0	R.I->M<-LFTNEDNPHGNDSAK.A	U	5	Oxidation (M)	959.9385	1917.8624	1917.8527	5.07	(87)	2.5e-007	1	12434
0	R.I->M<-LFTNEDNPHGNDSAK.A	U	5	Oxidation (M)	640.2955	1917.8646	1917.8527	6.21	(72)	9.7e-006	1	12437
1	K.IISSDRDLLAVVFYGTEK.D	U	1		1013.5533	2025.0920	2025.0782	6.80	52	0.00026	1	14125
1	K.IISSDRDLLAVVFYGTEK.D	U	1		676.0391	2025.0954	2025.0782	8.45	(24)	0.15	1	14126
0	R.FDDPGL->M<-L->M<-GFKPLVLLK.K	U	1	2 Oxidation (M)	1033.5645	2065.1143	2065.0992	7.34	35	0.012	1	14690
0	R.FDDPGL->M<-L->M<-GFKPLVLLK.K	U	1	2 Oxidation (M)	689.3796	2065.1169	2065.0992	8.58	(22)	0.3	1	14691
2	K.IISSDRDLLAVVFYGTEKDK.N	U	1		757.0801	2268.2184	2268.2002	8.05	38	0.0062	1	16342
1	K.IQVTPPGFQLVFLPFADDKR.K	U	1		763.4258	2287.2557	2287.2365	8.39	(8)	4.1	1	16397
1	K.IQVTPPGFQLVFLPFADDKR.K	U	1		1144.6397	2287.2647	2287.2365	12.3	51	0.00018	1	16398
0	R.NIPPYFVALVPQEEELDDQK.I	U	1		1172.5978	2343.1810	2343.1634	7.51	29	0.087	1	16886
0	R.NIPPYFVALVPQEEELDDQK.I	U	1		782.0679	2343.1818	2343.1634	7.84	(23)	0.35	1	16887
2	K.IQVTPPGFQLVFLPFADDKRK.M	U	1		806.1229	2415.3469	2415.3315	6.40	6	5.9	1	17211
1	R.RNIPPYFVALVPQEEELDDQK.I	U	1		1250.6456	2499.2767	2499.2645	4.87	(36)	0.017	1	17465
1	R.RNIPPYFVALVPQEEELDDQK.I	U	2		834.1005	2499.2796	2499.2645	6.01	41	0.005	1	17466
0	K.TEGDEEAEEEQEENLEASGDYK.Y	U	2		1251.0064	2499.9981	2499.9884	3.88	41	0.00016	1	17472
P13010_uniprot	XRCC5	X-ray repair cross-complementing protein 5 OS=Homo sapiens OX=9606 GN=XRCC5 PE=1 SV=3	83222	1158	109(53)	25(19)	2.07	31%
Miss	Peptide	Unique	Matches	Modification	Observed	Mr(expt)	Mr(calc)	ppm	Score	Expect	Rank	Query
0	K.EGLEIVK.M	U	2		394.2331	786.4516	786.4487	3.65	28	0.13	1	214
0	K.EDIIQGFR.Y	U	3		489.2604	976.5062	976.4978	8.62	29	0.13	1	1542
0	K.VITMFVQR.Q	U	4		497.2837	992.5528	992.5477	5.08	(41)	0.0066	1	1732
0	R.QYMFSSLK.N	U	2		502.2516	1002.4886	1002.4844	4.12	(22)	0.32	1	1794
0	K.VIT->M<-FVQR.Q	U	6	Oxidation (M)	505.2813	1008.5481	1008.5426	5.37	50	0.00078	1	1816
0	R.QY->M<-FSSLK.N	U	3	Oxidation (M)	510.2502	1018.4858	1018.4794	6.34	28	0.073	1	1930
0	K.TLFPLIEAK.K	U	3		516.3142	1030.6137	1030.6063	7.26	38	0.0048	1	2072
0	R.LTIGSNLSIR.I	U	1		537.3234	1072.6323	1072.6240	7.71	50	0.00035	1	2430
0	R.FFMGNQVLK.V	U	4		542.2899	1082.5652	1082.5583	6.35	42	0.0029	1	2498
0	R.LFQCLLHR.A	U	2		362.8696	1085.5870	1085.5804	6.04	(28)	0.11	1	2543
0	R.LFQCLLHR.A	U	4		543.8013	1085.5881	1085.5804	7.09	46	0.0019	1	2546
0	R.FF->M<-GNQVLK.V	U	5	Oxidation (M)	550.2886	1098.5626	1098.5532	8.54	(33)	0.03	1	2689
0	R.LGGHGPSFPLK.G	U	2		370.5435	1108.6087	1108.6029	5.23	(25)	0.15	1	2818
0	R.LGGHGPSFPLK.G	U	3		555.3117	1108.6089	1108.6029	5.35	39	0.0062	1	2820
0	R.YGSDIVPFSK.V	U	4		556.7871	1111.5595	1111.5550	4.11	59	5.4e-005	1	2859
0	K.CFSVLGFCK.S	U	2		559.2646	1116.5146	1116.5096	4.46	42	0.0022	1	2910
1	K.KVIT->M<-FVQR.Q	U	3	Oxidation (M)	569.3301	1136.6456	1136.6376	7.04	35	0.037	1	3191
0	K.SQLDIIIHSLK.K	U	2		422.9213	1265.7420	1265.7343	6.03	(37)	0.0043	1	4666
0	K.SQLDIIIHSLK.K	U	2		633.8784	1265.7422	1265.7343	6.21	67	4.1e-006	1	4667
0	R.HIEIFTDLSSR.F	U	7		659.3475	1316.6804	1316.6725	6.03	62	4.7e-005	1	5275
0	R.ANPQVGVAFPHIK.H	U	4		689.3900	1376.7653	1376.7565	6.45	65	1.7e-005	1	5798
0	R.ANPQVGVAFPHIK.H	U	3		459.9292	1376.7658	1376.7565	6.76	(40)	0.0046	1	5801
0	K.TDTLEDLFPTTK.I	U	5		690.8524	1379.6902	1379.6820	5.89	61	5.9e-005	1	5839
1	K.SQLDIIIHSLKK.C	U	2		697.9258	1393.8371	1393.8293	5.64	53	4.3e-005	1	6021
1	K.SQLDIIIHSLKK.C	U	1		465.6199	1393.8379	1393.8293	6.17	(24)	0.035	1	6022
1	K.RHIEIFTDLSSR.F	U	2		737.3946	1472.7746	1472.7736	0.73	30	0.076	1	7220
1	K.DEKTDTLEDLFPTTK.I	U	2		876.9333	1751.8520	1751.8465	3.14	82	4.1e-007	1	10747
2	K.KDEKTDTLEDLFPTTK.I	U	1		940.9821	1879.9496	1879.9415	4.30	(3)	35	1	12055
2	K.KDEKTDTLEDLFPTTK.I	U	1		627.6579	1879.9519	1879.9415	5.53	3	34	1	12058
0	R.HL->M<-LPDFDLLEDIESK.I	U	1	Oxidation (M)	965.9835	1929.9525	1929.9394	6.80	93	2.5e-007	1	12647
0	R.HL->M<-LPDFDLLEDIESK.I	U	1	Oxidation (M)	644.3256	1929.9550	1929.9394	8.12	(44)	0.018	1	12648
0	K.DQVTAQEIFQDNHEDGPTAK.K	U	2		1122.0214	2242.0282	2242.0138	6.40	(52)	0.00031	1	16180
0	K.DQVTAQEIFQDNHEDGPTAK.K	U	4		748.3507	2242.0303	2242.0138	7.35	58	7.7e-005	1	16182
0	K.YAPTEAQLNAVDALIDSMSLAK.K	U	1		1161.1002	2320.1859	2320.1620	10.3	(21)	2.4	1	16699
0	K.YAPTEAQLNAVDALIDS->M<-SLAK.K	U	2	Oxidation (M)	1169.0962	2336.1778	2336.1569	8.94	65	2.1e-005	1	16818
2	K.KKDQVTAQEIFQDNHEDGPTAK.K	U	1		833.7470	2498.2192	2498.2037	6.19	28	0.17	1	17459
0	R.EPLPPIQQHIWNMLNPPAEVTTK.S	U	2		885.1378	2652.3916	2652.3734	6.89	(25)	0.13	1	18242
0	R.EPLPPIQQHIWN->M<-LNPPAEVTTK.S	U	9	Oxidation (M)	890.4672	2668.3798	2668.3683	4.33	37	0.0093	1	18295
0	R.EPLPPIQQHIWN->M<-LNPPAEVTTK.S	U	1	Oxidation (M)	1335.1980	2668.3814	2668.3683	4.93	(4)	20	1	18296
A0A024RDR0_uniprot	HMGB1	High-mobility group box 1, isoform CRA_a OS=Homo sapiens OX=9606 GN=HMGB1 PE=4 SV=1	25049	779	43(23)	11(8)	5.52	28%
Miss	Peptide	Unique	Matches	Modification	Observed	Mr(expt)	Mr(calc)	ppm	Score	Expect	Rank	Query
0	K.GEHPGLSIGDVAK.K	U	2		640.3398	1278.6650	1278.6568	6.41	61	5.1e-005	1	4853
0	K.LGEMWNNTAADDK.Q	U	2		732.8282	1463.6418	1463.6351	4.62	77	3.3e-007	1	7081
0	K.HPDASVNFSEFSK.K	U	6		732.8450	1463.6755	1463.6681	5.06	74	1.4e-006	1	7087
0	K.LGE->M<-WNNTAADDK.Q	U	1	Oxidation (M)	740.8266	1479.6386	1479.6300	5.85	(72)	9.3e-007	1	7359
0	K.MSSYAFFVQTCR.E		2		748.8410	1495.6674	1495.6588	5.77	67	5.7e-006	1	7590
1	K.IKGEHPGLSIGDVAK.K	U	4		760.9275	1519.8404	1519.8358	3.02	62	2.8e-005	1	7825
1	K.IKGEHPGLSIGDVAK.K	U	5		507.6213	1519.8420	1519.8358	4.07	(59)	4.9e-005	1	7830
1	K.KLGEMWNNTAADDK.Q	U	3		796.8771	1591.7396	1591.7300	6.02	17	0.91	1	8817
1	K.KHPDASVNFSEFSK.K	U	5		796.8938	1591.7730	1591.7631	6.27	74	3.1e-006	1	8829
1	K.KHPDASVNFSEFSK.K	U	4		531.5988	1591.7744	1591.7631	7.14	(47)	0.0013	1	8831
2	K.KKHPDASVNFSEFSK.K	U	1		860.9356	1719.8565	1719.8580	-0.85	(35)	0.023	1	10428
2	K.KKHPDASVNFSEFSK.K	U	1		574.2933	1719.8582	1719.8580	0.08	51	0.00057	1	10429
1	K.LGEMWNNTAADDKQPYEK.K	U	1		1055.4879	2108.9613	2108.9473	6.64	70	3.7e-006	1	15130
1	K.LGEMWNNTAADDKQPYEK.K	U	2		703.9947	2108.9624	2108.9473	7.18	(66)	8.9e-006	1	15132
1	K.LGE->M<-WNNTAADDKQPYEK.K	U	1	Oxidation (M)	709.3241	2124.9505	2124.9422	3.89	(45)	0.00086	1	15249
2	K.LGEMWNNTAADDKQPYEKK.A	U	1		746.6915	2237.0526	2237.0422	4.62	15	1.5	1	16135
2	K.KLGEMWNNTAADDKQPYEK.K	U	2		746.6939	2237.0597	2237.0422	7.82	26	0.13	1	16138
P11387_uniprot	TOP1	DNA topoisomerase 1 OS=Homo sapiens OX=9606 GN=TOP1 PE=1 SV=2	91125	716	51(27)	23(14)	0.96	26%
Miss	Peptide	Unique	Matches	Modification	Observed	Mr(expt)	Mr(calc)	ppm	Score	Expect	Rank	Query
0	K.WGVPIEK.I	U	1		414.7377	827.4609	827.4541	8.19	21	0.38	1	480
0	R.LNTGILNK.H	U	1		436.7655	871.5165	871.5127	4.38	50	0.00076	1	781
0	R.ITVAWCK.K	U	2		439.2368	876.4590	876.4528	7.08	27	0.15	1	867
0	K.LNYLDPR.I		2		445.7426	889.4706	889.4657	5.47	30	0.086	1	922
0	K.NIITNLSK.C	U	2		451.7724	901.5302	901.5233	7.76	27	0.12	1	974
0	K.IEPPGLFR.G		3		464.7692	927.5238	927.5178	6.53	18	0.97	1	1105
1	K.KWGVPIEK.I	U	1		478.7849	955.5552	955.5491	6.40	7	11	1	1323
0	R.AVALYFIDK.L		1		520.2981	1038.5816	1038.5750	6.43	41	0.0031	1	2111
0	K.YIMLNPSSR.I	U	2		540.7823	1079.5501	1079.5433	6.31	46	0.0015	1	2471
0	K.YI->M<-LNPSSR.I	U	1	Oxidation (M)	548.7790	1095.5434	1095.5383	4.72	(38)	0.0077	1	2675
0	K.AEEVATFFAK.M	U	3		556.7888	1111.5631	1111.5550	7.31	46	0.0012	1	2862
0	K->.<-QPEDDLFDR.L	U	2	Gln->pyro-Glu (N-term Q)	559.2458	1116.4770	1116.4724	4.16	64	4.4e-006	1	2908
0	K.QPEDDLFDR.L	U	5		567.7602	1133.5058	1133.4989	6.10	(60)	2.5e-005	1	3146
0	K.NLQLFMENK.Q		3		568.7960	1135.5774	1135.5695	6.88	37	0.019	1	3170
0	K.ELTAPDENIPAK.I	U	4		649.3391	1296.6637	1296.6561	5.83	67	1.1e-005	1	5071
0	K.HLQDLMEGLTAK.V	U	4		678.3560	1354.6975	1354.6915	4.44	86	1.3e-007	1	5630
0	R.IMPEDIIINCSK.D	U	1		716.8674	1431.7202	1431.7101	7.02	21	0.58	1	6625
0	K.CDFTQMSQYFK.A	U	1		727.8116	1453.6087	1453.6006	5.58	38	0.0023	1	6928
1	R.IANFKIEPPGLFR.G	U	1		751.4342	1500.8538	1500.8453	5.72	24	0.14	1	7660
0	R.TYNASITLQQQLK.E	U	2		754.4128	1506.8111	1506.8042	4.61	77	1.5e-006	1	7738
1	K.WWEEERYPEGIK.W	U	1		811.3900	1620.7655	1620.7572	5.09	50	0.00042	1	9185
1	K.WWEEERYPEGIK.W	U	2		541.2639	1620.7697	1620.7572	7.72	(20)	0.56	1	9187
0	K.EEGETADTVGCCSLR.V	U	1		842.3531	1682.6916	1682.6876	2.39	51	4.9e-005	1	9957
0	K.GPVFAPPYEPLPENVK.F	U	3		877.4667	1752.9188	1752.9087	5.78	65	1.8e-005	1	10779
1	R.AGNEKEEGETADTVGCCSLR.V	U	1		728.3191	2181.9354	2181.9267	4.03	39	0.0013	1	15709
1	K.NLQLFMENKQPEDDLFDR.L	U	1		751.3654	2251.0743	2251.0579	7.26	4	32	1	16236
P49916_uniprot	LIG3	DNA ligase 3 OS=Homo sapiens OX=9606 GN=LIG3 PE=1 SV=2	114317	529	28(17)	16(12)	0.40	17%
Miss	Peptide	Unique	Matches	Modification	Observed	Mr(expt)	Mr(calc)	ppm	Score	Expect	Rank	Query
1	K.VGEKLATK.S	U	1		423.2601	844.5056	844.5018	4.48	2	39	7	609
0	K.LLLPGVIK.T	U	1		426.8014	851.5883	851.5844	4.55	18	0.015	1	654
0	R.LQNELDMVK.I	U	1		545.2865	1088.5584	1088.5536	4.48	14	3.3	1	2582
0	R.LQNELD->M<-VK.I	U	1	Oxidation (M)	553.2858	1104.5570	1104.5485	7.69	(6)	21	1	2734
0	K.ALDLADMITR.V	U	2		559.7996	1117.5846	1117.5801	3.98	63	3.9e-005	1	2926
0	K.TQIIQDFLR.K	U	1		567.3234	1132.6323	1132.6241	7.29	44	0.0028	1	3135
0	K.ALDLAD->M<-ITR.V	U	1	Oxidation (M)	567.7990	1133.5835	1133.5750	7.43	(6)	19	1	3148
0	R.VIQEGLEGLVLK.D	U	1		649.3933	1296.7721	1296.7653	5.23	50	0.00017	1	5074
0	R.IFNCNPDDMAR.D	U	1		676.7932	1351.5719	1351.5649	5.16	6	8.1	1	5591
0	R.DLEQGDVSETIR.V	U	2		681.3347	1360.6548	1360.6470	5.68	75	2.1e-006	1	5731
0	K.AAVWEITGAEFSK.S	U	2		704.8628	1407.7110	1407.7034	5.41	54	0.00032	1	6237
0	K.TGKPLPFGTLGVHK.K	U	1		484.6196	1450.8370	1450.8297	5.05	53	9.6e-005	1	6901
0	K.IYYPDFIVPDPK.K	U	2		733.8868	1465.7591	1465.7493	6.70	39	0.0087	1	7135
0	K.FLHDNMVEIPNR.I	U	1		742.8746	1483.7347	1483.7242	7.10	36	0.015	1	7402
0	K.FLHDNMVEIPNR.I	U	2		495.5858	1483.7357	1483.7242	7.79	(23)	0.36	1	7403
0	K.LCAMVADNPSYNTK.T	U	1		792.3668	1582.7190	1582.7119	4.44	10	3	1	8686
0	K.EDEQQQALQDIASR.C	U	2		815.8920	1629.7695	1629.7594	6.19	89	6.6e-008	1	9319
0	K.HVLDALDPNAYEAFK.A	U	2		851.9311	1701.8476	1701.8362	6.71	72	5e-006	1	10222
1	K.LTKEDEQQQALQDIASR.C	U	2		658.3392	1971.9959	1971.9861	4.94	55	0.00023	1	13307
1	K.LTKEDEQQQALQDIASR.C	U	1		987.0072	1971.9998	1971.9861	6.96	(29)	0.091	1	13308
A0A024RAV2_uniprot	RECQL	ATP-dependent DNA helicase OS=Homo sapiens OX=9606 GN=RECQL PE=3 SV=1	74436	481	34(15)	18(11)	0.83	34%
Miss	Peptide	Unique	Matches	Modification	Observed	Mr(expt)	Mr(calc)	ppm	Score	Expect	Rank	Query
0	K.LIDSWMGK.G	U	1		475.2466	948.4787	948.4739	5.11	14	2.7	1	1293
0	K.LIYVTPEK.I	U	3		481.7834	961.5522	961.5484	3.90	36	0.011	1	1412
0	K.EDFPWSGK.V	U	2		483.2236	964.4327	964.4290	3.80	10	75	1	1438
0	K.LIDSW->M<-GK.G	U	1	Oxidation (M)	483.2452	964.4759	964.4688	7.33	(11)	5	1	1441
0	K.DILQNVFK.L	U	1		488.7804	975.5463	975.5389	7.57	28	0.089	1	1539
0	R.VAGVVAPTLPR.E	U	3		540.3370	1078.6595	1078.6499	8.94	55	4e-005	1	2469
1	K.VKDILQNVFK.L	U	1		602.3626	1202.7105	1202.7023	6.86	50	0.00024	1	3983
2	K.IAKSK->M<-F->M<-SR.L	U	1	2 Oxidation (M)	615.8189	1229.6231	1229.6260	-2.34	0	61	1	4218
0	K.EVFLVMPTGGGK.S	U	1		617.8319	1233.6493	1233.6428	5.27	50	0.00072	1	4284
0	K.SMENYYQESGR.A	U	1		682.2847	1362.5548	1362.5510	2.78	65	3.1e-006	1	5752
0	K.S->M<-ENYYQESGR.A	U	1	Oxidation (M)	690.2835	1378.5523	1378.5459	4.67	(14)	0.29	1	5820
0	K.IIAHFLIQQYLK.E	U	1		743.9456	1485.8767	1485.8707	4.00	34	0.0079	1	7448
0	K.QLGISATMLNASSSK.E	U	2		754.3976	1506.7807	1506.7712	6.35	67	2.7e-005	1	7736
0	R.ISSMVVMENVGQQK.L	U	1		775.3933	1548.7721	1548.7640	5.21	51	0.0018	1	8246
0	R.ISS->M<-VVMENVGQQK.L	U	1	Oxidation (M)	783.3865	1564.7585	1564.7589	-0.24	(13)	9	1	8434
0	R.ISS->M<-VV->M<-ENVGQQK.L	U	3	2 Oxidation (M)	791.3876	1580.7607	1580.7538	4.35	(25)	0.18	1	8661
0	K.LYEMVSYCQNISK.C	U	1		817.8849	1633.7552	1633.7480	4.43	16	0.89	1	9361
0	R->.<-QKPSNTEDFIEDIVK.L	U	1	Gln->pyro-Glu (N-term Q)	873.4410	1744.8675	1744.8519	8.93	89	1.9e-007	1	10690
0	R.QKPSNTEDFIEDIVK.L	U	1		588.3034	1761.8884	1761.8785	5.63	(23)	0.34	1	10866
0	R.QKPSNTEDFIEDIVK.L	U	2		881.9518	1761.8891	1761.8785	6.04	(69)	1e-005	1	10867
0	K.FRPLQLETINVTMAGK.E	U	1		909.5034	1816.9923	1816.9869	2.95	21	0.92	1	11413
0	K.ANLLNNEAHAITMQVTK.S	U	1		934.4923	1866.9699	1866.9621	4.18	70	6e-006	1	11909
0	R.VLMAQHFDEVWNSEACNK.M	U	1		726.6661	2176.9766	2176.9670	4.41	0	27	1	15673
0	R.QFPNASLIGLTATATNHVLTDAQK.I	U	1		1256.1726	2510.3307	2510.3129	7.08	(22)	0.22	1	17575
0	R.QFPNASLIGLTATATNHVLTDAQK.I	U	1		837.7853	2510.3342	2510.3129	8.48	77	9.3e-007	1	17576
P08311_uniprot	CTSG	Cathepsin G OS=Homo sapiens OX=9606 GN=CTSG PE=1 SV=2	29161	451	28(16)	6(5)	1.13	26%
Miss	Peptide	Unique	Matches	Modification	Observed	Mr(expt)	Mr(calc)	ppm	Score	Expect	Rank	Query
0	R.IFGSYDPR.R	U	2		477.7406	953.4667	953.4607	6.32	31	0.029	1	1314
0	R.NVNPVALPR.A	U	3		490.2902	978.5659	978.5611	4.94	49	0.00028	1	1556
0	R.VSSFLPWIR.T	U	1		552.8172	1103.6198	1103.6128	6.42	63	2.5e-005	1	2724
0	K.SSGVPPEVFTR.V	U	9		588.3114	1174.6082	1174.5983	8.51	38	0.012	1	3667
0	R.TIQNDIMLLQLSR.R	U	2		772.9304	1543.8462	1543.8392	4.52	(87)	1e-007	1	8193
0	R.TIQNDI->M<-LLQLSR.R	U	9	Oxidation (M)	780.9292	1559.8438	1559.8341	6.25	96	1.6e-008	1	8387
0	R.AQEGLRPGTLCTVAGWGR.V	U	2		643.6675	1927.9808	1927.9687	6.29	32	0.06	1	12628
A6NHR9_uniprot	SMCHD1	Structural maintenance of chromosomes flexible hinge domain-containing protein 1 OS=Homo sapiens OX=9606 GN=SMCHD1 PE=1 SV=2	227942	411	38(18)	31(17)	0.31	18%
Miss	Peptide	Unique	Matches	Modification	Observed	Mr(expt)	Mr(calc)	ppm	Score	Expect	Rank	Query
0	R.EFSDFIR.V	U	1		457.2272	912.4398	912.4341	6.27	31	0.025	1	1054
0	K.SIIEGPIIK.L	U	1		485.3058	968.5971	968.5906	6.69	9	2.5	1	1472
0	K.ESIPVINGR.D	U	1		492.7801	983.5456	983.5400	5.74	11	2.8	1	1597
0	R.VQLISGPPAK.L	U	1		505.3066	1008.5986	1008.5968	1.82	41	0.00095	1	1819
0	K.LTFMDLELK.L	U	1		555.3022	1108.5899	1108.5838	5.53	28	0.1	1	2815
0	K.NYFHLWTR.Q	U	1		568.7897	1135.5648	1135.5563	7.47	18	0.98	1	3168
0	R.LQIFSVEGQK.A	U	2		574.8235	1147.6324	1147.6237	7.59	41	0.0037	1	3352
0	K.QLNNWAVYR.L	U	2		582.3060	1162.5975	1162.5883	7.90	32	0.044	1	3470
0	K.GVITRPDLPSK.K	U	1		591.8499	1181.6853	1181.6768	7.15	48	0.00064	1	3742
0	K.QAVFFVGQSAR.M	U	1		605.3243	1208.6340	1208.6302	3.13	38	0.0082	1	4051
0	K.LLLIDWPELK.E	U	1		620.3768	1238.7391	1238.7274	9.43	39	0.0024	1	4367
0	K.DLNSQLEYLR.T	U	1		625.8249	1249.6353	1249.6302	4.09	40	0.0066	1	4435
0	K.TLPLFYGSIVR.F	U	1		633.3708	1264.7270	1264.7180	7.17	28	0.099	1	4656
0	R.ANLGVFSVFAPR.G	U	1		639.3589	1276.7032	1276.6928	8.16	75	1.7e-006	1	4821
0	K.IKPPTPAVSNVR.S	U	1		639.8852	1277.7558	1277.7456	8.04	29	0.022	1	4845
0	K.IAHLAQIEDDR.A	U	1		640.8384	1279.6622	1279.6520	7.95	57	0.00014	1	4860
0	R.QQVLPLDSIYK.K	U	1		652.3711	1302.7277	1302.7183	7.22	29	0.05	1	5139
0	K.FSFGLLDLPFR.V	U	1		656.3637	1310.7129	1310.7023	8.05	38	0.02	1	5177
0	K.LMILPDPEKPVR.L	U	1		469.9405	1406.7996	1406.7955	2.92	(12)	1.5	1	6228
0	K.LMILPDPEKPVR.L	U	1		704.4085	1406.8023	1406.7955	4.85	13	1.2	1	6229
0	K.AHVEGDGVVEGIIR.Y	U	1		484.2635	1449.7686	1449.7576	7.62	(3)	33	1	6892
0	K.AHVEGDGVVEGIIR.Y	U	1		725.8920	1449.7695	1449.7576	8.21	24	0.24	1	6893
0	R.IDFLPHYDTLVK.S	U	1		730.8964	1459.7782	1459.7711	4.83	5	22	1	7013
0	K.TTFQENTQSISVR.G	U	1		755.8828	1509.7511	1509.7423	5.78	84	2.6e-007	1	7774
0	K.LYFKPIGDPVFAR.D	U	1		761.9280	1521.8414	1521.8344	4.62	(10)	5	1	7869
0	K.LYFKPIGDPVFAR.D	U	1		508.2886	1521.8439	1521.8344	6.24	27	0.093	1	7870
1	K.EKDQLSQSIVMYK.S	U	1		784.9088	1567.8029	1567.7916	7.26	21	0.58	1	8488
0	K.GSNEEDTDTPLFIGK.V	U	1		811.8904	1621.7663	1621.7471	11.8	43	0.014	1	9208
0	K.SLFEASQQLLNEMK.C	U	1		819.4202	1636.8259	1636.8130	7.87	82	4.3e-007	1	9404
0	K.SLFEASQQLLNE->M<-K.C	U	1	Oxidation (M)	827.4154	1652.8163	1652.8079	5.04	(1)	62	1	9666
1	R.EKESELGDRPLQVGER.S	U	1		614.6542	1840.9409	1840.9279	7.07	18	1	1	11622
0	K.EHLLQGLLPDVQVPTSVK.D	U	1		987.0615	1972.1085	1972.0993	4.64	(22)	0.13	1	13311
0	K.EHLLQGLLPDVQVPTSVK.D	U	1		658.3772	1972.1098	1972.0993	5.29	37	0.0046	1	13312
0	K.LLFDETQGKPAVAVIDNGR.G	U	1		1022.0512	2042.0877	2042.0797	3.97	6	12	1	14404
0	R.QGDFESDHSGYVRPVPVPR.S	U	1		714.6877	2141.0414	2141.0290	5.77	11	10	1	15347
0	K.IHNIDIPTTQQVPHIEALLK.R	U	1		760.7662	2279.2769	2279.2637	5.77	14	0.75	1	16376
Q1W6H1_uniprot	MPG	DNA-3-methyladenine glycosylase OS=Homo sapiens OX=9606 GN=MPG PE=3 SV=1	33247	351	12(8)	7(5)	0.94	30%
Miss	Peptide	Unique	Matches	Modification	Observed	Mr(expt)	Mr(calc)	ppm	Score	Expect	Rank	Query
0	K.LCQALAINK.S	U	1		515.7921	1029.5695	1029.5641	5.32	18	1.5	1	2045
0	R.GSPWVSVVDR.V	U	2		551.2908	1100.5670	1100.5615	5.01	20	0.6	1	2705
0	R.ALEPLEGLETMR.Q	U	2		679.8580	1357.7015	1357.6911	7.65	64	3.3e-005	1	5670
0	R.DLAQDEAVWLER.G	U	2		722.8613	1443.7080	1443.6994	5.96	86	1.6e-007	1	6789
0	R.GPLEPSEPAVVAAAR.V	U	1		732.4013	1462.7879	1462.7780	6.82	77	1.2e-006	1	7073
0	R.LGLEFFDQPAVPLAR.A	U	1		836.9628	1671.9111	1671.8984	7.58	73	3e-006	1	9875
0	R.IVETEAYLGPEDEAAHSR.G	U	1		662.9892	1985.9458	1985.9330	6.42	63	3.1e-005	1	13536
0	R.IVETEAYLGPEDEAAHSR.G	U	2		993.9809	1985.9472	1985.9330	7.17	(49)	0.0007	1	13537
Q1KLZ0_uniprot	PS1TP5BP1	HCG15971, isoform CRA_a OS=Homo sapiens OX=9606 GN=PS1TP5BP1 PE=2 SV=1	42052	325	19(13)	9(7)	1.13	39%
Miss	Peptide	Unique	Matches	Modification	Observed	Mr(expt)	Mr(calc)	ppm	Score	Expect	Rank	Query
0	R.GYSFTTTAER.E	U	2		566.7714	1131.5282	1131.5197	7.53	39	0.0049	1	3113
0	K.EITALAPST->M<-K.I		1	Oxidation (M)	589.3157	1176.6169	1176.6060	9.27	7	16	1	3693
0	R.AVFPSIVGRPR.H		1		599.8613	1197.7080	1197.6982	8.15	14	1.4	1	3904
0	K->.<-QEYDESGPSIVHR.K	U	2	Gln->pyro-Glu (N-term Q)	750.3457	1498.6768	1498.6688	5.34	(62)	2.1e-005	1	7615
0	K.IWHHTFYNELR.V		1		505.9253	1514.7540	1514.7419	8.04	37	0.013	1	7789
0	K.QEYDESGPSIVHR.K	U	1		758.8577	1515.7009	1515.6954	3.65	66	1.1e-005	1	7790
0	K.QEYDESGPSIVHR.K	U	1		506.2412	1515.7019	1515.6954	4.30	(51)	0.00038	1	7791
0	K.SYELPDGQVITIGNER.F		2		895.9548	1789.8951	1789.8846	5.86	91	6.1e-008	1	11126
0	R.VAPEEHPVLLTEAPLNPK.A	U	2		977.5403	1953.0661	1953.0571	4.62	42	0.002	1	12921
0	R.VAPEEHPVLLTEAPLNPK.A	U	2		652.0302	1953.0688	1953.0571	5.99	(37)	0.0069	1	12922
0	R.TTGIV->M<-DSGDGVTHTVPIYEGYALPHAILR.L	U	1	Oxidation (M)	800.6633	3198.6240	3198.6020	6.88	30	0.057	1	19353
0	R.TTGIV->M<-DSGDGVTHTVPIYEGYALPHAILR.L	U	1	Oxidation (M)	1067.2167	3198.6282	3198.6020	8.19	(3)	27	1	19355
0	K.MTQIMFETFNTPA->M<-YVAIQAVLSLYASGR.T	U	1	Oxidation (M)	1090.5442	3268.6107	3268.5970	4.19	(6)	13	1	19435
0	K.MTQI->M<-FETFNTPA->M<-YVAIQAVLSLYASGR.T	U	1	2 Oxidation (M)	1095.8799	3284.6178	3284.5920	7.87	60	5e-005	1	19454
A0A024R4F1_uniprot	ENO1	Enolase 1, (Alpha), isoform CRA_a OS=Homo sapiens OX=9606 GN=ENO1 PE=2 SV=1	47481	302	19(7)	11(4)	0.40	30%
Miss	Peptide	Unique	Matches	Modification	Observed	Mr(expt)	Mr(calc)	ppm	Score	Expect	Rank	Query
0	K.YDLDFK.S		1		400.6978	799.3811	799.3752	7.32	8	3.8	1	315
0	K.EGLELLK.T	U	1		401.2405	800.4663	800.4643	2.51	21	0.6	1	316
0	K.TIAPALVSK.K	U	1		450.2826	898.5506	898.5488	2.09	27	0.076	1	948
0	R.IGAEVYHNLK.N	U	1		381.8798	1142.6175	1142.6084	8.02	(28)	0.35	1	3293
0	R.IGAEVYHNLK.N	U	2		572.3165	1142.6184	1142.6084	8.76	47	0.0043	1	3294
0	R.YISPDQLADLYK.S	U	2		713.3707	1424.7269	1424.7187	5.75	91	5.3e-008	1	6493
0	K.LAQANGWGVMVSHR.S	U	1		763.3936	1524.7725	1524.7620	6.94	21	0.52	1	7899
0	K.LAQANGWGVMVSHR.S	U	1		509.2658	1524.7757	1524.7620	9.00	(2)	42	1	7900
1	K.YDLDFKSPDDPSR.Y	U	1		777.8624	1553.7103	1553.6998	6.76	1	27	2	8320
0	K.VNQIGSVTESLQACK.L	U	1		817.4194	1632.8243	1632.8141	6.24	8	17	1	9353
0	R.AAVPSGASTGIYEALELR.D		2		902.9819	1803.9492	1803.9366	6.95	77	1.3e-006	1	11302
0	K.LAMQEFMILPVGAANFR.E	U	1		954.5083	1907.0020	1906.9797	11.7	(6)	16	1	12304
0	K.LA->M<-QEFMILPVGAANFR.E	U	1	Oxidation (M)	962.5001	1922.9856	1922.9746	5.68	83	3.2e-007	1	12544
0	K.LAMQEF->M<-ILPVGAANFR.E	U	1	Oxidation (M)	962.5011	1922.9876	1922.9746	6.76	(59)	8.2e-005	1	12547
0	K.LA->M<-QEF->M<-ILPVGAANFR.E	U	1	2 Oxidation (M)	970.5000	1938.9854	1938.9696	8.19	(43)	0.0031	1	12767
0	K.DATNVGDEGGFAPNILENK.E	U	1		980.9664	1959.9183	1959.9174	0.47	7	16	2	12980
A0A024QZZ7_uniprot	HIST1H2BD	Histone H2B OS=Homo sapiens OX=9606 GN=HIST1H2BD PE=3 SV=1	13928	295	10(7)	4(3)	2.00	26%
Miss	Peptide	Unique	Matches	Modification	Observed	Mr(expt)	Mr(calc)	ppm	Score	Expect	Rank	Query
0	R.LLLPGELAK.H		3		477.3083	952.6020	952.5957	6.59	32	0.0052	1	1310
0	K.ESYSVYVYK.V	U	2		569.2803	1136.5461	1136.5390	6.28	31	0.069	1	3180
1	R.KESYSVYVYK.V	U	1		633.3280	1264.6414	1264.6339	5.95	39	0.0084	1	4655
0	K.AMGI->M<-NSFVNDIFER.I	U	1	Oxidation (M)	880.4164	1758.8182	1758.8069	6.42	(86)	1e-007	1	10830
0	K.A->M<-GIMNSFVNDIFER.I	U	1	Oxidation (M)	880.4177	1758.8209	1758.8069	7.94	101	3.2e-009	1	10831
0	K.A->M<-GI->M<-NSFVNDIFER.I	U	2	2 Oxidation (M)	888.4125	1774.8104	1774.8018	4.83	(89)	7e-007	1	10971
B2R4R0_uniprot	HIST1H4J	Histone H4 OS=Homo sapiens OX=9606 GN=HIST1H4J PE=2 SV=1	11360	294	16(11)	8(5)	5.42	47%
Miss	Peptide	Unique	Matches	Modification	Observed	Mr(expt)	Mr(calc)	ppm	Score	Expect	Rank	Query
0	K.VFLENVIR.D	U	1		495.2956	988.5767	988.5706	6.20	52	0.00022	1	1657
0	R.ISGLIYEETR.G	U	4		590.8190	1179.6235	1179.6135	8.46	69	7.3e-006	1	3722
0	K.TVTAMDVVYALK.R	U	2		655.8587	1309.7028	1309.6952	5.86	82	3e-007	1	5172
0	R.DNIQGITKPAIR.R	U	2		442.5909	1324.7510	1324.7463	3.56	(31)	0.032	1	5351
0	R.DNIQGITKPAIR.R	U	1		663.3840	1324.7535	1324.7463	5.46	41	0.003	1	5352
0	K.TVTA->M<-DVVYALK.R	U	2	Oxidation (M)	663.8563	1325.6980	1325.6901	5.94	(50)	0.00059	1	5358
1	R.GVLKVFLENVIR.D	U	1		693.9333	1385.8520	1385.8395	9.07	16	0.12	1	5918
1	R.KTVTAMDVVYALK.R	U	1		719.9066	1437.7987	1437.7901	5.95	2	23	1	6722
1	K.TVTAMDVVYALKR.Q	U	1		733.9092	1465.8039	1465.7963	5.22	58	6.1e-005	1	7138
1	R.DNIQGITKPAIRR.L	U	1		494.6272	1480.8599	1480.8474	8.43	4	8	1	7378
A0A0S2Z428_uniprot	KRT6A	HCG2039812, isoform CRA_b (Fragment) OS=Homo sapiens OX=9606 GN=KRT6A PE=2 SV=1	60293	289	22(12)	16(11)	0.79	30%
Miss	Peptide	Unique	Matches	Modification	Observed	Mr(expt)	Mr(calc)	ppm	Score	Expect	Rank	Query
0	K.FASFIDK.V		1		414.2217	826.4289	826.4225	7.70	55	0.00016	1	471
0	R->.<-QLDSIVGER.G		1	Gln->pyro-Glu (N-term Q)	500.2622	998.5097	998.5033	6.48	(12)	3.1	1	1769
0	R.SGFSSVSVSR.S	U	1		506.7601	1011.5057	1011.4985	7.09	41	0.0033	1	1828
0	R.QLDSIVGER.G		1		508.7722	1015.5299	1015.5298	0.07	39	0.014	1	1864
1	K.FASFIDKVR.F		1		361.5403	1081.5989	1081.5920	6.38	(8)	7.9	1	2490
1	K.FASFIDKVR.F		2		541.8076	1081.6006	1081.5920	7.90	45	0.0011	1	2491
1	K.YTTTSSSSRK.S		1		559.2703	1116.5260	1116.5411	-13.56	1	38	1	2912
1	R.RQLDSIVGER.G		1		586.8271	1171.6397	1171.6309	7.53	11	5.1	1	3615
0	K.WTLLQEQGTK.T		2		602.3242	1202.6339	1202.6295	3.62	46	0.0019	1	3977
0	R.AEAESWYQTK.Y		1		606.7849	1211.5551	1211.5458	7.69	41	0.0033	1	4123
0	K.LALDVEIATYR.K		1		632.3527	1262.6909	1262.6870	3.06	0	58	1	4626
0	R.NLDLDSIIAEVK.A		2		665.3721	1328.7296	1328.7187	8.18	60	0.00019	1	5401
1	K.NKLEGLEDALQK.A		1		679.3729	1356.7313	1356.7249	4.74	35	0.026	1	5655
0	K.ADTLTDEINFLR.A	U	2		704.3609	1406.7072	1406.7041	2.20	62	4.7e-005	1	6221
0	R.GSGGLGGACGGAGFGSR.S		1		712.8249	1423.6353	1423.6263	6.36	61	2.2e-005	1	6470
0	R.ISIGGGSCAISGGYGSR.A		1		799.8894	1597.7642	1597.7519	7.75	14	2.1	1	8904
0	K.QCANLQAAIADAEQR.G		1		829.9023	1657.7901	1657.7842	3.59	13	2.4	1	9731
0	R.QNLEPLFEQYINNLR.R		1		945.9935	1889.9725	1889.9635	4.76	51	0.00058	1	12130
Q5TZP7_uniprot	APEX1	DNA-(apurinic or apyrimidinic site) lyase OS=Homo sapiens OX=9606 GN=APEX1 PE=2 SV=1	35931	283	24(12)	11(8)	1.41	45%
Miss	Peptide	Unique	Matches	Modification	Observed	Mr(expt)	Mr(calc)	ppm	Score	Expect	Rank	Query
0	R.WDEAFR.K	U	4		412.1930	822.3714	822.3660	6.48	35	0.0085	1	449
1	R->.<-QRWDEAFR.K	U	1	Gln->pyro-Glu (N-term Q)	545.7598	1089.5050	1089.4992	5.32	44	0.0017	1	2602
1	R.QRWDEAFR.K	U	1		554.2745	1106.5345	1106.5257	7.95	(33)	0.025	1	2773
0	K.EGYSGVGLLSR.Q	U	2		569.3030	1136.5915	1136.5826	7.87	58	0.0001	1	3188
0	K.EEAPDILCLQETK.C	U	1		773.3816	1544.7486	1544.7392	6.11	55	0.00023	1	8200
0	K.EAAGEGPALYEDPPDQK.T	U	3		893.9153	1785.8160	1785.8057	5.77	63	1.6e-005	1	11075
1	K.GAVAEDGDELRTEPEAK.K	U	3		893.9304	1785.8462	1785.8381	4.54	57	9.6e-005	1	11079
1	K.GAVAEDGDELRTEPEAK.K	U	1		596.2900	1785.8483	1785.8381	5.73	(13)	2.7	1	11080
0	R.QGFGELLQAVPLADSFR.H	U	2		924.4914	1846.9682	1846.9577	5.67	61	5e-005	1	11682
0	R.LDYFLLSHSLLPALCDSK.I	U	1		1046.5532	2091.0919	2091.0710	9.97	28	0.096	1	14960
1	K.NDKEAAGEGPALYEDPPDQK.T	U	1		715.3351	2142.9834	2142.9705	6.02	17	0.98	1	15363
0	R.KPLVLCGDLNVAHEEIDLR.N	U	1		731.0602	2190.1587	2190.1467	5.50	2	39	1	15824
0	K.LPAELQELPGLSHQYWSAPSDK.E	U	2		822.7519	2465.2340	2465.2227	4.61	54	0.00025	1	17383
0	K.LPAELQELPGLSHQYWSAPSDK.E	U	1		1233.6310	2465.2474	2465.2227	10.0	(2)	34	1	17385
Q5VUU6_uniprot	MNDA	Epididymis secretory sperm binding protein OS=Homo sapiens OX=9606 GN=MNDA PE=2 SV=1	46092	267	15(6)	9(5)	0.41	26%
Miss	Peptide	Unique	Matches	Modification	Observed	Mr(expt)	Mr(calc)	ppm	Score	Expect	Rank	Query
0	K.VFDINLK.E	U	1		424.7502	847.4858	847.4803	6.44	24	0.16	1	626
0	R.LFCLQLR.T	U	2		475.2710	948.5275	948.5215	6.33	33	0.027	1	1295
0	K.VITISDYSECK.G	U	1		657.8202	1313.6258	1313.6173	6.48	55	0.00012	1	5205
0	R.NVPQNDPVTVVVLK.A	U	3		761.4403	1520.8661	1520.8563	6.45	55	8.9e-005	1	7843
1	K.ATAPFKYESPENGK.S	U	1		769.8797	1537.7448	1537.7412	2.35	9	7.5	1	8128
1	R.RNVPQNDPVTVVVLK.A	U	1		839.4894	1676.9642	1676.9574	4.08	17	0.34	1	9912
1	K.INQEEVGLAAPAPTARNK.L	U	1		940.0100	1878.0055	1877.9959	5.11	1	46	2	12009
0	K.EASSVSDFNQNFEVPNR.I	U	3		970.4483	1938.8820	1938.8708	5.82	113	1.5e-010	1	12760
0	K.NTIYEIQDNTGSMDVVGSGK.W	U	2		1064.5018	2126.9891	2126.9790	4.74	99	5.7e-009	1	15273
Q5VTE0_uniprot	EEF1A1P5	Putative elongation factor 1-alpha-like 3 OS=Homo sapiens OX=9606 GN=EEF1A1P5 PE=5 SV=1	50495	264	15(9)	7(4)	0.37	19%
Miss	Peptide	Unique	Matches	Modification	Observed	Mr(expt)	Mr(calc)	ppm	Score	Expect	Rank	Query
0	R.QTVAVGVIK.A		1		457.7873	913.5601	913.5597	0.45	4	20	1	1065
0	R.LPLQDVYK.I		2		488.2826	974.5507	974.5437	7.20	44	0.0023	1	1527
0	K.IGGIGTVPVGR.V		2		513.3130	1024.6115	1024.6030	8.39	63	8.8e-006	1	2009
0	R.EHALLAYTLGVK.Q		2		657.8766	1313.7386	1313.7343	3.28	59	9.7e-005	1	5209
0	K.YYVTIIDAPGHR.D		2		702.8696	1403.7247	1403.7197	3.54	74	3.5e-006	1	6161
0	K.YYVTIIDAPGHR.D		2		468.9156	1403.7249	1403.7197	3.64	(39)	0.01	1	6162
0	K.THINIVVIGHVDSGK.S		1		530.3023	1587.8851	1587.8733	7.43	(0)	50	2	8774
0	K.THINIVVIGHVDSGK.S		2		794.9511	1587.8875	1587.8733	8.97	1	40	1	8776
0	R.VETGVLKPG->M<-VVTFAPVNVTTEVK.S		1	Oxidation (M)	844.4691	2530.3854	2530.3717	5.39	3	16	1	17694
A0A0D9SFL2_uniprot	PNKP	Bifunctional polynucleotide phosphatase/kinase OS=Homo sapiens OX=9606 GN=PNKP PE=1 SV=1	53600	252	13(9)	11(9)	0.71	25%
Miss	Peptide	Unique	Matches	Modification	Observed	Mr(expt)	Mr(calc)	ppm	Score	Expect	Rank	Query
0	R.LWVEPR.L	U	1		400.2298	798.4451	798.4388	7.89	26	0.088	1	306
0	R.GPLTQVTDR.K	U	1		493.7707	985.5269	985.5193	7.73	23	0.32	1	1621
0	R.ILYPEIPR.K	U	2		500.7989	999.5833	999.5753	8.06	38	0.011	1	1781
0	K.VFPTGPSDWR.I	U	2		581.2928	1160.5710	1160.5615	8.23	37	0.014	1	3450
0	K.SNPGWENLEK.L	U	1		587.2822	1172.5499	1172.5462	3.19	33	0.017	1	3626
0	R.VAIDNTNPDAASR.A	U	1		672.3361	1342.6576	1342.6477	7.36	58	9.5e-005	1	5473
0	K.HLVSAGYVHVNR.D	U	1		451.2480	1350.7223	1350.7157	4.93	41	0.0061	1	5587
0	R.TQVELVADPETR.T	U	1		679.3537	1356.6928	1356.6885	3.20	51	0.00067	1	5643
0	K.LLVFTAAGVKPQGK.V	U	1		714.9365	1427.8584	1427.8500	5.83	49	0.00012	1	6541
0	K.VAGFDLDGTLITTR.S	U	1		739.9008	1477.7870	1477.7777	6.29	72	4.1e-006	1	7344
0	K.WPAAGFELPAFDPR.T	U	1		787.3988	1572.7830	1572.7725	6.70	60	6.5e-005	1	8557
B4DKV4_uniprot		cDNA FLJ60647, highly similar to Keratin, type II cytoskeletal 6B OS=Homo sapiens OX=9606 PE=2 SV=1	55983	240	21(10)	16(9)	0.77	31%
Miss	Peptide	Unique	Matches	Modification	Observed	Mr(expt)	Mr(calc)	ppm	Score	Expect	Rank	Query
0	K.FASFIDK.V		1		414.2217	826.4289	826.4225	7.70	55	0.00016	1	471
0	R->.<-QLDSIVGER.G		1	Gln->pyro-Glu (N-term Q)	500.2622	998.5097	998.5033	6.48	(12)	3.1	1	1769
0	R.QLDSIVGER.G		1		508.7722	1015.5299	1015.5298	0.07	39	0.014	1	1864
0	R.SGFSSISVSR.S	U	1		513.7678	1025.5210	1025.5142	6.62	16	1.5	1	2017
1	K.FASFIDKVR.F		1		361.5403	1081.5989	1081.5920	6.38	(8)	7.9	1	2490
1	K.FASFIDKVR.F		2		541.8076	1081.6006	1081.5920	7.90	45	0.0011	1	2491
1	K.YTTTSSSSRK.S		1		559.2703	1116.5260	1116.5411	-13.56	1	38	1	2912
1	R.RQLDSIVGER.G		1		586.8271	1171.6397	1171.6309	7.53	11	5.1	1	3615
0	K.WTLLQEQGTK.T		2		602.3242	1202.6339	1202.6295	3.62	46	0.0019	1	3977
0	R.NMQDLVEDLK.N	U	1		602.8008	1203.5871	1203.5805	5.49	12	4	1	3987
0	R.AEAESWYQTK.Y		1		606.7849	1211.5551	1211.5458	7.69	41	0.0033	1	4123
0	K.LALDVEIATYR.K		1		632.3527	1262.6909	1262.6870	3.06	0	58	1	4626
0	R.NLDLDSIIAEVK.A		2		665.3721	1328.7296	1328.7187	8.18	60	0.00019	1	5401
1	K.NKLEGLEDALQK.A		1		679.3729	1356.7313	1356.7249	4.74	35	0.026	1	5655
0	R.GSGGLGGACGGAGFGSR.S		1		712.8249	1423.6353	1423.6263	6.36	61	2.2e-005	1	6470
0	R.ISIGGGSCAISGGYGSR.A		1		799.8894	1597.7642	1597.7519	7.75	14	2.1	1	8904
0	K.QCANLQAAIADAEQR.G		1		829.9023	1657.7901	1657.7842	3.59	13	2.4	1	9731
0	R.QNLEPLFEQYINNLR.R		1		945.9935	1889.9725	1889.9635	4.76	51	0.00058	1	12130
A0A0C4DGA6_uniprot	HLTF	Helicase-like transcription factor OS=Homo sapiens OX=9606 GN=HLTF PE=1 SV=1	114812	230	23(10)	18(10)	0.36	21%
Miss	Peptide	Unique	Matches	Modification	Observed	Mr(expt)	Mr(calc)	ppm	Score	Expect	Rank	Query
0	K.ASGFVFTR.L	U	2		442.7372	883.4599	883.4552	5.27	29	0.058	1	907
0	R.ELAAGAFGTK.K	U	1		482.7592	963.5038	963.5025	1.34	38	0.0098	1	1437
1	R.IREPALLSK.Q	U	1		513.8190	1025.6235	1025.6233	0.21	49	0.00025	1	2023
0	K.QALAWMVSR.E	U	1		531.2844	1060.5543	1060.5488	5.21	7	18	1	2366
0	R.VILDEGHAIR.N	U	1		561.8214	1121.6281	1121.6193	7.89	51	0.00038	1	2980
0	R.LSYPTFFPR.F	U	2		564.3015	1126.5883	1126.5811	6.41	27	0.1	1	3064
1	K.AVLDLESERR.W	U	1		594.3265	1186.6385	1186.6306	6.71	25	0.31	1	3773
0	K.ELPPFWEQR.N	U	2		601.3088	1200.6031	1200.5927	8.65	30	0.06	1	3936
0	K.ELAGALAYIMDNK.L	U	1		704.8661	1407.7176	1407.7068	7.72	59	9.7e-005	1	6238
0	R.WVLTGTPIQNSLK.D	U	1		728.9163	1455.8180	1455.8086	6.46	33	0.018	1	6949
0	K.TLGFNLESGWGSGR.A	U	1		740.8665	1479.7185	1479.7106	5.30	39	0.0074	1	7362
0	K.VFIQHITLSDEER.K	U	1		529.6138	1585.8195	1585.8100	5.97	25	0.23	1	8748
0	K.VFIQHITLSDEER.K	U	1		793.9174	1585.8202	1585.8100	6.40	(11)	6.2	1	8749
0	R.TIQRPVT->M<-GDEGGLR.R	U	1	Oxidation (M)	823.4251	1644.8357	1644.8254	6.27	19	4	1	9553
0	R.NDLYYNTITNFSEK.D	U	1		861.4088	1720.8029	1720.7944	4.97	31	0.043	1	10443
1	R.TIQRPVTMGDEGGLRR.L	U	1		893.4791	1784.9436	1784.9315	6.73	1	51	1	11069
0	R.YYTGVVNNNEMVALQR.D	U	1		935.9649	1869.9152	1869.9043	5.85	95	4.2e-008	1	11924
0	R.YYTGVVNNNE->M<-VALQR.D	U	1	Oxidation (M)	943.9690	1885.9234	1885.8992	12.8	(5)	26	1	12103
0	K.QDIVLTTYNILTHDYGTK.G	U	1		1048.0483	2094.0821	2094.0633	8.97	36	0.013	1	14983
0	K.TLTAIAVILTNFHDGRPLPIER.V	U	1		816.4723	2446.3950	2446.3696	10.4	34	0.0039	1	17329
A0A024R2H1_uniprot	SATB1	DNA-binding protein SATB OS=Homo sapiens OX=9606 GN=SATB1 PE=3 SV=1	86246	225	14(7)	9(5)	0.30	14%
Miss	Peptide	Unique	Matches	Modification	Observed	Mr(expt)	Mr(calc)	ppm	Score	Expect	Rank	Query
0	R.AGISQAVFAR.V	U	2		510.2898	1018.5650	1018.5560	8.89	33	0.028	1	1938
0	R.FLSLPQPER.D	U	3		543.8041	1085.5937	1085.5869	6.26	16	1.9	1	2547
0	R.TQGLLSEILR.K	U	1		565.3351	1128.6556	1128.6503	4.74	40	0.0052	1	3085
0	K.TASQSLLVNLR.A	U	2		601.3530	1200.6915	1200.6826	7.40	51	0.00036	1	3955
0	K.EEHAEFVLVR.K	U	1		614.8237	1227.6328	1227.6248	6.53	22	0.35	1	4192
0	R.TLWENLSMIR.R	U	1		631.8343	1261.6541	1261.6489	4.19	54	0.00031	1	4605
0	R.AMQNFLQLPEAER.D	U	2		773.8935	1545.7724	1545.7609	7.44	78	1.4e-006	1	8206
0	K.LEDLPPEQWSHTTVR.N	U	1		904.4606	1806.9066	1806.8901	9.15	18	1	1	11328
0	R.LLAQQSLNQQYLNHPPPVSR.S	U	1		768.4233	2302.2480	2302.2182	13.0	26	0.091	1	16480
E7EQU1_uniprot	HMGB3	High mobility group protein B3 (Fragment) OS=Homo sapiens OX=9606 GN=HMGB3 PE=1 SV=1	22247	224	10(6)	5(4)	1.02	26%
Miss	Peptide	Unique	Matches	Modification	Observed	Mr(expt)	Mr(calc)	ppm	Score	Expect	Rank	Query
0	K.STNPGISIGDVAK.K	U	2		629.8410	1257.6674	1257.6565	8.72	63	3.6e-005	1	4556
0	K.NPEVPVNFAEFSK.K	U	2		739.3741	1476.7336	1476.7249	5.91	53	0.00042	1	7339
0	K.->M<-SAYAFFVQTCR.E		2	Oxidation (M)	748.8410	748.8410	1495.6674	5.77	51	0.00022	2	7590
0	K.LGEMWNNLNDSEK.Q	U	1		775.3556	1548.6967	1548.6878	5.76	84	1.2e-007	1	8237
0	K.LGE->M<-WNNLNDSEK.Q	U	1	Oxidation (M)	783.3527	1564.6908	1564.6827	5.13	(42)	0.0013	1	8431
1	K.KNPEVPVNFAEFSK.K	U	2		803.4184	1604.8222	1604.8198	1.50	16	1.8	1	8993
Q14008_uniprot	CKAP5	Cytoskeleton-associated protein 5 OS=Homo sapiens OX=9606 GN=CKAP5 PE=1 SV=3	227062	223	25(9)	23(9)	0.15	13%
Miss	Peptide	Unique	Matches	Modification	Observed	Mr(expt)	Mr(calc)	ppm	Score	Expect	Rank	Query
0	R.LSGYEEALK.I	U	1		505.2662	1008.5179	1008.5127	5.14	30	0.053	1	1811
0	K.DQVLAMLEK.A	U	1		523.7846	1045.5547	1045.5478	6.61	7	18	1	2157
0	K.CLTGLAVGLR.K	U	1		530.3041	1058.5936	1058.5907	2.79	4	29	1	2350
0	K.ELEEEWVK.L	U	1		531.2647	1060.5149	1060.5077	6.80	9	8.8	1	2365
0	K.QQTSLFIAR.S	U	1		532.3029	1062.5912	1062.5822	8.45	37	0.0078	1	2405
0	K.LHIVALIAQK.G	U	1		553.3616	1104.7086	1104.7019	6.06	15	0.073	1	2739
1	K.DFYDKIEAK.K	U	1		564.7859	1127.5573	1127.5499	6.64	29	0.069	1	3077
0	K.TTGEVVSGVVSK.V	U	1		581.8232	1161.6318	1161.6241	6.60	38	0.0091	1	3465
0	K.IIVACIETLR.K	U	1		396.5596	1186.6570	1186.6744	-14.65	2	56	7	3775
0	K.LEAGDYADLVK.A	U	1		597.3095	1192.6045	1192.5975	5.80	9	11	1	3808
0	R.DAAFEALGTALK.V	U	2		603.8260	1205.6374	1205.6292	6.84	44	0.0021	1	4016
0	K.ETNFQVMQMK.L	U	1		628.2973	1254.5800	1254.5737	5.08	4	12	1	4480
0	K.FVTDSNAVVQLK.G	U	1		660.8659	1319.7173	1319.7085	6.62	39	0.0078	1	5304
1	R.KEALESVEVLIK.N	U	1		679.4045	1356.7945	1356.7864	6.00	18	0.52	1	5663
1	K.AVNPFLADVDKLK.L	U	1		715.4115	1428.8084	1428.7977	7.56	6	10	1	6550
0	K.NLGIPIITVLGDSK.N	U	1		720.4327	1438.8509	1438.8395	7.93	49	0.00021	1	6739
0	K.EGLDEVAGIINDAK.F	U	1		722.3748	1442.7351	1442.7253	6.81	68	1.2e-005	1	6781
0	K.FIQPNIGELPTALK.G	U	1		770.9448	1539.8751	1539.8661	5.86	34	0.013	1	8143
0	K.FGQYAGHVVPTILEK.F	U	1		829.9553	1657.8961	1657.8828	8.02	2	34	1	9741
1	K.EWLEGEDLSEELKK.E	U	1		852.9238	1703.8330	1703.8253	4.48	3	39	1	10262
0	R.AAALATVNAWAEQTGMK.E	U	1		866.9415	1731.8684	1731.8614	4.05	69	9.9e-006	1	10546
0	K.GLEAALVYVENAHVAGK.T	U	1		870.9729	1739.9312	1739.9206	6.11	42	0.0042	1	10635
0	R.DALRPPLQNINSVQLK.E	U	1		903.5198	1805.0250	1805.0159	5.05	21	0.17	1	11310
0	R.DALRPPLQNINSVQLK.E	U	1		602.6839	1805.0299	1805.0159	7.74	(11)	1.4	1	11312
P78527_uniprot	PRKDC	DNA-dependent protein kinase catalytic subunit OS=Homo sapiens OX=9606 GN=PRKDC PE=1 SV=3	473749	223	33(8)	31(8)	0.06	8%
Miss	Peptide	Unique	Matches	Modification	Observed	Mr(expt)	Mr(calc)	ppm	Score	Expect	Rank	Query
0	K.APGLGAFR.R	U	1		394.7268	787.4390	787.4341	6.27	20	0.87	1	233
0	R.IAGFDER.V	U	1		404.2048	806.3950	806.3923	3.39	7	10	2	337
0	R.LLQIIER.Y	U	2		442.7842	883.5538	883.5491	5.36	14	0.76	1	917
0	R.YAVPSAGLR.L	U	1		467.2644	932.5142	932.5080	6.69	11	4.3	1	1138
0	R.LSFAVPFR.E	U	1		468.7715	935.5285	935.5229	5.96	19	0.43	1	1180
0	R.LLEEALLR.L	U	1		478.7949	955.5753	955.5702	5.40	11	3.2	1	1330
0	K.ILDVMYSR.L	U	1		498.7664	995.5183	995.5110	7.33	4	20	1	1749
0	K.FVPLLPGNR.S	U	1		506.8043	1011.5940	1011.5865	7.34	25	0.13	1	1830
0	K.IAPYSVEIK.N	U	1		510.2892	510.2892	1018.5637	-6.01	5	18	2	1937
0	R.GIFTSEIGTK.Q	U	1		526.7900	1051.5654	1051.5550	9.92	15	1.4	1	2267
0	R.TYSVVPMTSR.L	U	1		570.7906	1139.5666	1139.5645	1.87	12	3.3	1	3260
0	K.AALSALESFLK.Q	U	1		575.3333	1148.6519	1148.6441	6.84	55	0.00013	1	3357
0	K.NNWEVSALSR.A	U	1		588.2977	1174.5808	1174.5731	6.58	7	17	1	3658
0	K.LGNPIVPLNIR.L	U	1		603.3748	1204.7350	1204.7292	4.81	18	0.15	1	4005
0	K.LATTILQHWK.K	U	1		605.8539	1209.6932	1209.6870	5.15	24	0.17	1	4063
0	R.MSTSPEAFLALR.S	U	1		661.8455	1321.6764	1321.6700	4.82	10	6.7	1	5318
0	R.FMNAVFFLLPK.F	U	1		663.8734	1325.7323	1325.7206	8.80	14	5.1	1	5362
0	K.QLFSSLFSGILK.E	U	1		670.3912	1338.7678	1338.7547	9.75	20	0.37	1	5438
0	R.F->M<-NAVFFLLPK.F	U	1	Oxidation (M)	671.8708	1341.7270	1341.7155	8.58	(4)	28	1	5463
0	R.NELEIPGQYDGR.G	U	1		695.8353	1389.6560	1389.6524	2.56	8	7.4	1	5981
0	K.LNESTFDTQITK.K	U	1		698.8568	1395.6989	1395.6882	7.72	12	5.8	1	6032
0	R.VVQMLGSLGGQINK.N	U	1		722.4094	1442.8043	1442.7915	8.84	12	3.2	1	6784
0	R.SLGPPQGEEDSVPR.D	U	1		734.3603	1466.7060	1466.7001	4.02	40	0.0094	1	7146
0	R.ILELSGSSSEDSEK.V	U	1		740.8537	1479.6928	1479.6940	-0.79	77	1.1e-006	1	7361
0	K.NLSSNEAISLEEIR.I	U	1		787.9082	1573.8018	1573.7947	4.54	48	0.0025	1	8573
0	R.YNFPVEVEVPMER.K	U	1		804.8951	1607.7757	1607.7654	6.44	49	0.004	1	9032
0	R.AQEPESGLSEETQVK.C	U	1		816.3992	1630.7839	1630.7686	9.40	2	40	1	9334
0	R.SDPGLLTNTMDVFVK.E	U	1		818.9215	1635.8283	1635.8178	6.43	6	16	1	9390
0	R.VLEQLIVAHFPMQSR.E	U	1		884.4876	1766.9607	1766.9501	5.95	52	0.00026	1	10921
0	K.TVSLLDENNVSSYLSK.N	U	1		884.9529	1767.8913	1767.8890	1.30	9	7.4	1	10928
0	R.TVGALQVLGTEAQSSLLK.A	U	1		908.0219	1814.0293	1814.0149	7.91	60	2.5e-005	1	11386
0	R.EQQHVMEELFQSSFR.R	U	1		947.9379	1893.8612	1893.8679	-3.56	38	0.02	1	12152
P27694_uniprot	RPA1	Replication protein A 70 kDa DNA-binding subunit OS=Homo sapiens OX=9606 GN=RPA1 PE=1 SV=2	68723	205	11(7)	10(6)	0.45	19%
Miss	Peptide	Unique	Matches	Modification	Observed	Mr(expt)	Mr(calc)	ppm	Score	Expect	Rank	Query
0	K.FFPLIEVNK.V	U	1		553.8190	1105.6235	1105.6172	5.73	25	0.15	1	2745
0	R.NIYLMDTSGK.V	U	1		571.2857	1140.5569	1140.5485	7.34	55	0.00019	1	3278
0	K.VIDQQNGLYR.C	U	1		603.3190	1204.6234	1204.6200	2.79	41	0.0054	1	4001
0	K.DSLVDIIGICK.S	U	1		616.8329	1231.6512	1231.6482	2.44	23	0.44	1	4246
0	K.ATVMDVKPVDYR.E	U	1		697.3663	1392.7181	1392.7071	7.88	48	0.00098	1	6004
0	K.VVPIASLTPYQSK.W	U	1		701.9040	1401.7935	1401.7868	4.84	51	0.00039	1	6122
0	K.VVTATLWGEDADK.F	U	1		702.8585	1403.7025	1403.6933	6.57	31	0.057	1	6159
0	K.ATV->M<-DVKPVDYR.E	U	1	Oxidation (M)	705.3613	1408.7081	1408.7021	4.30	(40)	0.0099	1	6242
0	K.NEQAFEEVFQNANFR.S	U	1		921.9272	1841.8398	1841.8333	3.57	81	7.2e-007	1	11629
1	K.VVTATLWGEDADKFDGSR.Q	U	1		656.3273	1965.9600	1965.9432	8.52	15	1.8	1	13245
0	K.GDTNIKPILQVINIRPITTGNSPPR.Y	U	1		905.5237	2713.5494	2713.5239	9.40	5	2.5	1	18494
V9HWC0_uniprot	HEL70	Epididymis luminal protein 70 OS=Homo sapiens OX=9606 GN=HEL70 PE=2 SV=1	67892	194	14(9)	10(7)	0.39	17%
Miss	Peptide	Unique	Matches	Modification	Observed	Mr(expt)	Mr(calc)	ppm	Score	Expect	Rank	Query
0	K.FVIKPIDK.K		2		480.3032	958.5918	958.5851	6.97	25	0.074	1	1366
0	K.QLFDQVVK.T		1		488.7802	975.5459	975.5389	7.10	34	0.023	1	1538
0	K.ALTSELANAR.D	U	1		523.2854	1044.5562	1044.5563	-0.08	39	0.012	1	2142
0	R.EDAVLEYLK.I	U	1		540.2877	1078.5609	1078.5546	5.82	24	0.26	1	2447
0	K.IGFPWSEIR.N		2		552.7994	1103.5842	1103.5764	7.10	39	0.01	1	2721
1	K.QRIDEFES->M<-.-	U	1	Oxidation (M)	585.7622	1169.5097	1169.5023	6.39	29	0.017	1	3596
0	K.APDFVFYAPR.L		1		591.8029	1181.5912	1181.5869	3.57	49	0.00066	1	3741
0	K.AQMVQEDLEK.T	U	1		595.7929	1189.5711	1189.5649	5.28	38	0.0099	1	3790
0	K.TANDMIHAENMR.L	U	2		701.8148	1401.6151	1401.6129	1.57	20	0.17	1	6112
0	K.TQEQLALEMAELTAR.I	U	2		852.4415	1702.8684	1702.8559	7.31	80	1.3e-006	1	10245
B2R5W2_uniprot	HNRNPC	Heterogeneous nuclear ribonucleoproteins C1/C2 OS=Homo sapiens OX=9606 GN=HNRNPC PE=1 SV=1	31986	192	9(4)	6(3)	0.49	16%
Miss	Peptide	Unique	Matches	Modification	Observed	Mr(expt)	Mr(calc)	ppm	Score	Expect	Rank	Query
0	K.SDVEAIFSK.Y		2		498.2594	994.5043	994.4971	7.23	6	11	1	1741
1	K.KSDVEAIFSK.Y		1		562.3089	1122.6032	1122.5921	9.96	10	5.3	1	2988
0	K.VDSLLENLEK.I		1		580.3174	1158.6202	1158.6132	6.06	54	0.00034	1	3434
0	K.GFAFVQYVNER.N	U	2		665.3371	1328.6596	1328.6513	6.26	68	9.5e-006	1	5399
1	K.QKVDSLLENLEK.I		1		708.3975	1414.7805	1414.7667	9.73	29	0.066	1	6321
0	R.MIAGQVLDINLAAEPK.V	U	1		841.9666	1681.9187	1681.9073	6.78	(18)	0.68	1	9954
0	R.->M<-IAGQVLDINLAAEPK.V	U	1	Oxidation (M)	849.9607	1697.9069	1697.9022	2.81	90	5.5e-008	1	10155
Q6IBA2_uniprot	PC4	PC4 protein OS=Homo sapiens OX=9606 GN=PC4 PE=2 SV=1	14386	191	7(7)	5(5)	1.88	41%
Miss	Peptide	Unique	Matches	Modification	Observed	Mr(expt)	Mr(calc)	ppm	Score	Expect	Rank	Query
0	K.VLIDIR.E	U	1		364.7394	727.4643	727.4592	6.95	41	0.0039	1	43
0	R.DDN->M<-FQIGK.M	U	1	Oxidation (M)	542.2455	1082.4764	1082.4703	5.68	26	0.043	1	2495
0	K.EQISDIDDAVR.K	U	3		630.8110	1259.6074	1259.5994	6.38	62	3.1e-005	1	4568
0	K.GISLNPEQWSQLK.E	U	1		750.4009	1498.7872	1498.7780	6.16	53	0.0003	1	7638
0	R.EYWMDPEGEMKPGR.K	U	1		862.8791	1723.7436	1723.7334	5.93	32	0.011	1	10473
A0A0S2Z693_uniprot	MCCC1	Methylcrotonoyl-CoA carboxylase 1 isoform 1 (Fragment) OS=Homo sapiens OX=9606 GN=MCCC1 PE=2 SV=1	80935	184	13(8)	10(7)	0.32	19%
Miss	Peptide	Unique	Matches	Modification	Observed	Mr(expt)	Mr(calc)	ppm	Score	Expect	Rank	Query
0	R.LNISYTR.N	U	1		433.7432	865.4719	865.4657	7.12	39	0.0048	1	669
0	K.IIEEAPAPGIK.S	U	1		569.3287	1136.6429	1136.6441	-1.02	33	0.055	1	3189
0	K.SFNDDAMLIEK.F	U	1		641.8058	1281.5970	1281.5911	4.64	3	18	1	4878
0	K.EGSIEIDIPVPK.Y	U	1		648.8586	1295.7026	1295.6973	4.12	22	0.28	1	5063
0	K.ESLCQAALGLILK.E	U	1		708.4070	1414.7994	1414.7854	9.93	62	2.3e-005	1	6326
0	R.SEQEFQEQLESAR.R	U	2		790.8688	1579.7231	1579.7114	7.43	69	4.3e-006	1	8643
0	K.QEGIIFIGPPPSAIR.D	U	2		797.9567	1593.8989	1593.8879	6.93	33	0.016	1	8854
1	R.HTPLVEFEEEESDKR.E	U	1		615.6316	1843.8729	1843.8588	7.67	64	2.5e-005	1	11647
0	K.IPLSQEEITLQGHAFEAR.I	U	1		680.3638	2038.0697	2038.0483	10.5	20	0.65	1	14368
0	R.IYAEDPSNNFMPVAGPLVHLSTPR.A	U	1		875.7805	2624.3196	2624.3057	5.28	39	0.0084	1	18158
0	R.IYAEDPSNNF->M<-PVAGPLVHLSTPR.A	U	1	Oxidation (M)	881.1135	2640.3188	2640.3006	6.87	(5)	20	1	18207
B4E2J5_uniprot		cDNA FLJ53570, highly similar to Keratin, type I cytoskeletal 16 OS=Homo sapiens OX=9606 PE=2 SV=1	21684	182	6(6)	4(4)	0.78	19%
Miss	Peptide	Unique	Matches	Modification	Observed	Mr(expt)	Mr(calc)	ppm	Score	Expect	Rank	Query
0	R.LAADDFR.T		1		404.2048	806.3950	806.3923	3.39	47	0.0012	1	337
0	R.VLDELTLAR.T		2		515.3035	1028.5924	1028.5866	5.63	49	0.00072	1	2037
1	R.LASYLDKVR.A		1		532.8100	1063.6054	1063.6026	2.71	54	0.00015	1	2416
0	R.ALEEANADLEVK.I	U	2		651.3359	1300.6573	1300.6510	4.85	62	5.9e-005	1	5124
A0A1W2PP35_uniprot	HNRNPU	Heterogeneous nuclear ribonucleoprotein U (Fragment) OS=Homo sapiens OX=9606 GN=HNRNPU PE=1 SV=1	81283	181	9(4)	8(3)	0.17	11%
Miss	Peptide	Unique	Matches	Modification	Observed	Mr(expt)	Mr(calc)	ppm	Score	Expect	Rank	Query
0	K.FIEIAAR.K	U	1		410.2416	818.4685	818.4650	4.32	21	0.59	1	432
0	K.DIDIHEVR.I	U	1		498.7572	995.4998	995.5036	-3.83	0	44	3	1748
0	K.DLPEHAVLK.M	U	1		511.2914	1020.5681	1020.5604	7.61	34	0.021	1	1954
0	K.NGQDLGVAFK.I	U	1		524.7779	1047.5412	1047.5349	6.03	35	0.028	1	2187
0	R.GYFEYIEENK.Y	U	1		646.2991	1290.5837	1290.5768	5.35	27	0.065	1	5012
0	K.YNILGTNTIMDK.M	U	1		691.8572	1381.6999	1381.6911	6.37	23	0.36	1	5877
2	R.GRGGFN->M<-RGGNFR.G	U	1	Oxidation (M)	721.3367	1440.6588	1440.6793	-14.24	1	25	5	6750
0	R.NFILDQTNVSAAAQR.R	U	2		824.4313	1646.8480	1646.8376	6.30	125	1.7e-010	1	9573
A0A024RD80_uniprot	HSP90AB1	Heat shock protein 90kDa alpha (Cytosolic), class B member 1, isoform CRA_a OS=Homo sapiens OX=9606 GN=HSP90AB1 PE=3 SV=1	83554	181	12(7)	11(7)	0.31	19%
Miss	Peptide	Unique	Matches	Modification	Observed	Mr(expt)	Mr(calc)	ppm	Score	Expect	Rank	Query
0	K.SIYYITGESK.E	U	1		580.7987	1159.5829	1159.5761	5.85	37	0.026	1	3437
0	K.IDIIPNPQER.T	U	1		597.8311	1193.6477	1193.6404	6.10	21	0.37	1	3821
0	K.ADLINNLGTIAK.S		1		621.8602	1241.7058	1241.6979	6.33	7	24	1	4386
0	K.EQVANSAFVER.V	U	1		625.3168	1248.6190	1248.6098	7.32	55	0.00024	1	4431
0	R.ELISNASDALDK.I	U	1		638.3300	1274.6454	1274.6354	7.84	37	0.014	1	4789
0	K.EDQTEYLEER.R		1		656.2936	1310.5726	1310.5626	7.63	62	1.4e-005	1	5173
0	R.TLTLVDTGIGMTK.A	U	1		675.3759	1348.7371	1348.7272	7.36	61	0.00012	1	5565
0	K.SLTNDWEDHLAVK.H		1		764.3791	1526.7437	1526.7365	4.74	11	4.3	1	7964
0	K.HLEINPDHPIVETLR.Q	U	1		891.9851	1781.9557	1781.9424	7.44	11	5.1	1	11037
0	R.NPDDITQEEYGEFYK.S	U	1		924.4066	1846.7986	1846.7897	4.79	48	0.00026	1	11679
0	R.YHTSQSGDEMTSLSEYVSR.M	U	1		1088.9832	2175.9517	2175.9379	6.38	(8)	4.1	1	15664
0	R.YHTSQSGDEMTSLSEYVSR.M	U	1		726.3254	2175.9545	2175.9379	7.64	31	0.024	1	15665
Q562R1_uniprot	ACTBL2	Beta-actin-like protein 2 OS=Homo sapiens OX=9606 GN=ACTBL2 PE=1 SV=2	42318	173	6(3)	3(2)	0.16	16%
Miss	Peptide	Unique	Matches	Modification	Observed	Mr(expt)	Mr(calc)	ppm	Score	Expect	Rank	Query
0	R.SYELPDGQVITIGNER.F		2		895.9548	1789.8951	1789.8846	5.86	91	6.1e-008	1	11126
0	R.VAPDEHPILLTEAPLNPK.I	U	1		977.5403	977.5403	1953.0661	4.62	(20)	0.37	2	12921
0	R.VAPDEHPILLTEAPLNPK.I	U	2		652.0302	652.0302	1953.0688	5.99	27	0.073	2	12922
0	K.MTQI->M<-FEAFNTPA->M<-YVAIQAVLSLYASGR.T	U	1	2 Oxidation (M)	1085.8790	3254.6153	3254.5814	10.4	71	4.6e-006	1	19423
B3KPS3_uniprot		Tubulin alpha chain OS=Homo sapiens OX=9606 PE=2 SV=1	46725	173	21(4)	9(3)	0.51	30%
Miss	Peptide	Unique	Matches	Modification	Observed	Mr(expt)	Mr(calc)	ppm	Score	Expect	Rank	Query
0	K.DVNAAIATIK.T	U	1		508.2955	1014.5765	1014.5709	5.49	12	5.9	1	1853
0	K.EIIDLVLDR.I	U	2		543.3172	1084.6198	1084.6128	6.49	53	0.00031	1	2531
0	R->.<-QLFHPEQLITGK.E		1	Gln->pyro-Glu (N-term Q)	697.3817	1392.7489	1392.7402	6.25	(8)	7.8	1	6009
0	R.QLFHPEQLITGK.E		2		705.8937	1409.7728	1409.7667	4.34	18	0.75	1	6261
0	R.LISQIVSSITASLR.F		1		744.4507	1486.8868	1486.8719	10.0	74	7.4e-007	1	7466
0	R.AVFVDLEPTVIDEVR.T	U	1		851.4611	1700.9077	1700.8985	5.39	56	0.00017	1	10212
0	R.NLDIERPTYTNLNR.L		2		859.9505	1717.8864	1717.8747	6.83	(15)	2.7	1	10402
0	R.NLDIERPTYTNLNR.L		1		573.6374	1717.8903	1717.8747	9.10	27	0.16	1	10404
0	R.IHFPLATYAPVISAEK.A	U	3		586.3298	1755.9675	1755.9559	6.58	(16)	1	1	10806
0	R.IHFPLATYAPVISAEK.A	U	4		878.9915	1755.9685	1755.9559	7.15	18	0.67	1	10808
0	K.VGINYQPPTVVPGGDLAK.V		2		913.0024	1823.9902	1823.9782	6.60	3	22	1	11463
0	K.TIGGGDDSFNTFFSETGAGK.H	U	1		1004.4535	2006.8924	2006.8858	3.30	17	0.64	1	13823
A0A024R0Y2_uniprot	hCG_30204	HCG30204, isoform CRA_a OS=Homo sapiens OX=9606 GN=hCG_30204 PE=4 SV=1	258785	152	15(3)	13(3)	0.05	7%
Miss	Peptide	Unique	Matches	Modification	Observed	Mr(expt)	Mr(calc)	ppm	Score	Expect	Rank	Query
0	R.LLLEDLVK.K	U	1		471.8001	941.5856	941.5797	6.26	3	12	1	1218
0	R.IYVSANSGAR.I	U	2		519.2695	1036.5244	1036.5301	-5.55	4	24	3	2103
0	R.FVVMVTPEDLK.A	U	1		639.3474	1276.6803	1276.6737	5.13	3	31	1	4820
0	R.ILNVPQELYEK.G	U	1		673.3774	1344.7403	1344.7289	8.51	1	45	1	5533
0	R.DEPIHILNVAIK.T	U	1		681.3963	1360.7780	1360.7714	4.87	10	2.3	1	5743
0	R.NSVSNFLHSLER.G	U	1		701.8608	1401.7071	1401.7001	5.04	53	0.00034	1	6115
0	K.VNNADDFPNLFR.Q	U	1		711.3487	1420.6828	1420.6735	6.55	19	0.81	1	6419
0	K.VQQAELHTGSLPR.I	U	1		718.3889	1434.7631	1434.7579	3.64	69	8.8e-006	1	6673
0	K.VQQAELHTGSLPR.I	U	1		479.2627	1434.7662	1434.7579	5.74	(4)	27	1	6674
0	R.AYIAYELNSVQHR.Q	U	1		782.4046	1562.7946	1562.7841	6.75	0	75	1	8407
0	K.EASFEYLQNEGER.L	U	1		786.3527	1570.6909	1570.6899	0.61	13	1.2	1	8526
0	R.IGSFGPQEDLLFLR.A	U	1		796.4336	1590.8526	1590.8406	7.57	75	1.5e-006	1	8805
0	R.QVQAEVPGSPIFVMR.L	U	1		829.4497	1656.8849	1656.8658	11.5	3	60	2	9722
0	K.IIQQAGQVWFPDSAFK.T	U	1		917.9822	1833.9498	1833.9414	4.60	27	0.14	1	11559
Q08211_uniprot	DHX9	ATP-dependent RNA helicase A OS=Homo sapiens OX=9606 GN=DHX9 PE=1 SV=4	142181	152	8(5)	7(4)	0.12	7%
Miss	Peptide	Unique	Matches	Modification	Observed	Mr(expt)	Mr(calc)	ppm	Score	Expect	Rank	Query
0	R.DFVNYLVR.I	U	1		513.2781	1024.5416	1024.5342	7.25	10	8.1	1	2005
0	R.LSMSQLNEK.E	U	1		525.2700	1048.5255	1048.5223	3.08	6	19	3	2198
0	R.DVVQAYPEVR.I	U	1		588.3098	1174.6049	1174.5982	5.71	45	0.0025	1	3660
0	K.QPAIISQLDPVNER.M	U	1		790.4311	1578.8476	1578.8365	7.02	13	2.9	1	8637
0	R.ELDALDANDELTPLGR.I	U	1		871.4373	1740.8601	1740.8530	4.08	78	1e-006	1	10657
0	K.AIEPPPLDAVIEAEHTLR.E	U	1		657.6946	1970.0621	1970.0473	7.53	(47)	0.0011	1	13290
0	K.AIEPPPLDAVIEAEHTLR.E	U	1		986.0405	1970.0664	1970.0473	9.71	57	0.0001	1	13291
0	K.TTQVPQFILDDFIQNDR.A	U	1		1025.5221	2049.0296	2049.0167	6.29	39	0.02	1	14499
A0A384NYT8_uniprot		Tubulin beta chain (Fragment) OS=Homo sapiens OX=9606 PE=2 SV=1	49893	147	17(7)	8(6)	0.67	22%
Miss	Peptide	Unique	Matches	Modification	Observed	Mr(expt)	Mr(calc)	ppm	Score	Expect	Rank	Query
0	R.FPGQLNADLR.K		4		565.8043	1129.5941	1129.5880	5.39	43	0.0049	1	3092
0	K.LAVNMVPFPR.L		4		572.3238	1142.6331	1142.6270	5.36	37	0.014	1	3299
0	R.ISEQFTAMFR.R		1		615.3039	1228.5932	1228.5910	1.79	38	0.0078	1	4208
0	K.EVDEQMLNVQNK.N	U	1		723.8510	1445.6875	1445.6820	3.77	37	0.0095	1	6814
0	R.AILVDLEPGTMDSVR.S		1		808.4269	1614.8393	1614.8287	6.58	3	42	1	9129
0	R.LHFFMPGFAPLTSR.G	U	1		810.9287	1619.8429	1619.8283	9.02	(43)	0.004	1	9177
0	R.LHFFMPGFAPLTSR.G	U	1		540.9550	1619.8432	1619.8283	9.24	54	0.00026	1	9178
0	R.LHFF->M<-PGFAPLTSR.G	U	2	Oxidation (M)	818.9240	1635.8335	1635.8232	6.29	(23)	0.3	1	9391
0	R.ALTVPELTQQVFDAK.N	U	1		830.4578	1658.9010	1658.8879	7.85	42	0.0044	1	9753
0	K.NSSYFVEWIPNNVK.T		1		848.9286	1695.8427	1695.8257	10.1	19	0.9	1	10134
P16402_uniprot	HIST1H1D	Histone H1.3 OS=Homo sapiens OX=9606 GN=HIST1H1D PE=1 SV=2	22336	137	26(3)	5(2)	0.75	20%
Miss	Peptide	Unique	Matches	Modification	Observed	Mr(expt)	Mr(calc)	ppm	Score	Expect	Rank	Query
1	K.VAGAATPKK.S	U	19		421.7597	841.5049	841.5021	3.32	13	2.1	2	553
0	R.SGVSLAALK.K	U	2		423.2615	844.5085	844.5018	7.89	29	0.079	1	610
0	K.ALAAAGYDVEK.N	U	1		554.2915	1106.5684	1106.5608	6.95	60	7.2e-005	1	2774
0	K.ASGPPVSELITK.A	U	3		599.8420	1197.6694	1197.6605	7.44	56	0.00014	1	3902
1	K.ALAAAGYDVEKNNSR.I	U	1		789.9004	1577.7863	1577.7797	4.19	19	0.88	1	8626
B4DL32_uniprot		cDNA FLJ59922, highly similar to Keratin, type II cytoskeletal 5 OS=Homo sapiens OX=9606 PE=2 SV=1	27409	137	15(6)	8(5)	0.99	32%
Miss	Peptide	Unique	Matches	Modification	Observed	Mr(expt)	Mr(calc)	ppm	Score	Expect	Rank	Query
0	K.LAELEEALQK.A	U	2		572.3195	1142.6244	1142.6183	5.35	40	0.021	1	3296
0	R.EYQELMNTK.L	U	1		578.2753	1154.5361	1154.5277	7.25	24	0.16	1	3394
0	R.EYQEL->M<-NTK.L	U	1	Oxidation (M)	586.2708	1170.5269	1170.5227	3.66	(5)	8.8	1	3601
0	R.TEAESWYQTK.Y	U	1		621.7894	1241.5642	1241.5564	6.26	33	0.016	1	4383
0	K.LALDVEIATYR.K		1		632.3527	1262.6909	1262.6870	3.06	0	58	1	4626
0	R.TTAENEFVMLK.K	U	1		641.8237	1281.6328	1281.6275	4.15	41	0.0042	1	4880
0	R.NLDLDSIIAEVK.A		2		665.3721	1328.7296	1328.7187	8.18	60	0.00019	1	5401
1	R.TTAENEFVMLKK.D	U	1		705.8743	1409.7341	1409.7224	8.29	2	49	2	6258
0	K.VDALMDEINFMK.M	U	1		713.3475	1424.6804	1424.6680	8.73	51	0.00047	1	6483
0	K.VDAL->M<-DEINFMK.M	U	2	Oxidation (M)	721.3414	1440.6683	1440.6629	3.77	(36)	0.0093	1	6752
0	K.VDAL->M<-DEINF->M<-K.M	U	2	2 Oxidation (M)	729.3427	1456.6707	1456.6578	8.90	(10)	4.1	1	6958
B4DRR7_uniprot		cDNA FLJ59399, highly similar to Keratin, type II cytoskeletal 4 OS=Homo sapiens OX=9606 PE=2 SV=1	54318	131	8(6)	4(2)	0.13	9%
Miss	Peptide	Unique	Matches	Modification	Observed	Mr(expt)	Mr(calc)	ppm	Score	Expect	Rank	Query
0	K.FASFIDK.V		1		414.2217	826.4289	826.4225	7.70	55	0.00016	1	471
0	K.LALDIEIATYR.K		5		639.3640	1276.7135	1276.7027	8.46	58	7e-005	1	4827
1	K.RGAFSSVSMSGGAGR.C	U	1		713.8474	1425.6803	1425.6783	1.38	1	39	1	6503
0	K->.<-QCQTLQVSVADAEQR.G	U	1	Gln->pyro-Glu (N-term Q)	858.4118	1714.8090	1714.7945	8.50	1	39	1	10374
A0A140VK29_uniprot		Testicular secretory protein Li 29 OS=Homo sapiens OX=9606 PE=2 SV=1	61808	129	7(4)	6(4)	0.23	14%
Miss	Peptide	Unique	Matches	Modification	Observed	Mr(expt)	Mr(calc)	ppm	Score	Expect	Rank	Query
0	K.QGTIFLAGPPLVK.A	U	1		670.9022	1339.7898	1339.7864	2.53	16	0.83	1	5448
0	K.AFYGDTLVTGFAR.I	U	1		709.3634	1416.7122	1416.7038	5.98	73	3.6e-006	1	6340
0	R.VWDDGIIDPADTR.L	U	1		736.8571	1471.6996	1471.6943	3.56	44	0.0018	1	7212
1	R.QADVFPDRDHFGR.T	U	1		780.3785	1558.7424	1558.7277	9.43	13	9.3	1	8372
1	K.KFEEEGNPYYSSAR.V	U	1		838.8859	1675.7573	1675.7478	5.69	31	0.019	1	9900
1	K.KFEEEGNPYYSSAR.V	U	1		559.5933	1675.7580	1675.7478	6.07	(14)	1.1	1	9901
0	R.ISVMGGEQAANVLATITK.D	U	1		901.9920	1801.9694	1801.9608	4.82	68	7.8e-006	1	11289
A0A494C028_uniprot	DEK	Protein DEK OS=Homo sapiens OX=9606 GN=DEK PE=4 SV=1	43515	128	8(5)	4(3)	0.25	11%
Miss	Peptide	Unique	Matches	Modification	Observed	Mr(expt)	Mr(calc)	ppm	Score	Expect	Rank	Query
0	R.EPFTIAQGK.G	U	1		495.7672	989.5198	989.5182	1.64	25	0.27	1	1676
0	K.SICEVLDLER.S	U	2		617.3132	1232.6118	1232.6071	3.83	50	0.0012	1	4262
0	K.NVGQFSGFPFEK.G	U	3		678.8365	1355.6585	1355.6510	5.56	62	3.2e-005	1	5639
0	K.LLYNRPGTVSSLK.K	U	1		724.4220	1446.8294	1446.8194	6.92	32	0.019	1	6831
0	K.LLYNRPGTVSSLK.K	U	1		483.2839	1446.8298	1446.8194	7.15	(9)	3.8	2	6832
A0A024R228_uniprot	HNRPK	Heterogeneous nuclear ribonucleoprotein K, isoform CRA_d OS=Homo sapiens OX=9606 GN=HNRPK PE=4 SV=1	51472	127	13(4)	9(4)	0.36	21%
Miss	Peptide	Unique	Matches	Modification	Observed	Mr(expt)	Mr(calc)	ppm	Score	Expect	Rank	Query
0	K.DLAGSIIGK.G	U	1		437.2578	872.5010	872.4967	4.92	23	0.49	1	827
0	R.NTDEMVELR.I	U	1		553.7640	1105.5135	1105.5074	5.58	26	0.11	1	2744
0	R.NLPLPPPPPPR.G	U	3		597.8574	1193.7002	1193.6921	6.79	23	0.083	1	3822
0	K.IDEPLEGSEDR.I	U	2		630.2946	1258.5747	1258.5677	5.55	54	9.1e-005	1	4559
0	K.IILDLISESPIK.G	U	1		670.9104	1339.8062	1339.7962	7.47	70	2.1e-006	1	5449
0	K.RPAEDMEEEQAFK.R	U	1		790.3635	1578.7125	1578.6984	8.95	15	0.93	1	8629
0	R.ILSISADIETIGEILK.K	U	1		857.9993	1713.9841	1713.9764	4.51	24	0.11	1	10369
1	K.RPAEDMEEEQAFKR.S	U	1		579.2767	1734.8084	1734.7995	5.12	35	0.015	1	10577
0	R.TDYNASVSVPDSSGPER.I	U	2		890.9089	1779.8032	1779.7911	6.77	50	0.00029	1	11024
V9HVZ4_uniprot	HEL-S-162eP	Glyceraldehyde-3-phosphate dehydrogenase OS=Homo sapiens OX=9606 GN=HEL-S-162eP PE=2 SV=1	36201	124	7(4)	7(4)	0.42	27%
Miss	Peptide	Unique	Matches	Modification	Observed	Mr(expt)	Mr(calc)	ppm	Score	Expect	Rank	Query
0	K.LTGMAFR.V	U	1		398.2147	794.4149	794.4109	5.03	37	0.0067	1	257
1	R.LVTRAAFNSGK.V	U	1		582.3232	1162.6318	1162.6458	-12.07	3	29	2	3472
0	R.VVDLMAHMASK.E	U	1		601.3126	1200.6107	1200.5995	9.33	7	13	1	3941
0	R.VPTANVSVVDLTCR.L	U	1		765.9076	1529.8007	1529.7872	8.86	8	12	1	8014
0	K.LVINGNPITIFQER.D	U	1		807.4609	1612.9073	1612.8937	8.46	79	5.7e-007	1	9106
0	K.LISWYDNEFGYSNR.V	U	1		882.4087	1762.8028	1762.7951	4.40	62	2.5e-005	1	10875
0	R.VIISAPSADAPMFVMGVNHEK.Y	U	1		738.3753	2212.1041	2212.1020	0.93	32	0.037	1	16020
Q14666_uniprot		Radiated keratinocyte mRNA 266 (keratin-related protein) (Fragment) OS=Homo sapiens OX=9606 PE=2 SV=1	30933	122	6(4)	5(3)	0.50	15%
Miss	Peptide	Unique	Matches	Modification	Observed	Mr(expt)	Mr(calc)	ppm	Score	Expect	Rank	Query
0	R.VLDELTLAR.A		2		515.3035	1028.5924	1028.5866	5.63	49	0.00072	1	2037
0	R.LEQEIATYR.R		1		561.7978	1121.5810	1121.5717	8.36	43	0.0065	1	2977
0	K.DAEDWFFSK.T	U	1		572.7539	1143.4931	1143.4873	5.12	22	0.52	1	3308
1	K.TRLEQEIATYR.R	U	1		690.3721	1378.7297	1378.7204	6.72	49	0.0008	1	5827
1	R.ILNEMRDQYEK.M	U	1		719.8592	1437.7039	1437.6922	8.19	26	0.15	1	6716
A0A024R1N1_uniprot	MYH9	Myosin, heavy polypeptide 9, non-muscle, isoform CRA_a OS=Homo sapiens OX=9606 GN=MYH9 PE=3 SV=1	227646	122	16(3)	14(3)	0.10	8%
Miss	Peptide	Unique	Matches	Modification	Observed	Mr(expt)	Mr(calc)	ppm	Score	Expect	Rank	Query
0	K.FVSELWK.D		1		454.7489	907.4832	907.4803	3.13	8	7.5	1	1029
0	R.LEVNLQAMK.A	U	1		523.2933	1044.5721	1044.5637	8.01	9	8.3	1	2143
0	K.ALELDSNLYR.I		1		597.3129	1192.6113	1192.6088	2.13	23	0.36	1	3809
0	R.ALEQQVEEMK.T	U	1		602.8008	1203.5871	1203.5805	5.50	48	0.00092	1	3988
0	R.AGVLAHLEEER.D		1		408.5532	1222.6378	1222.6306	5.94	30	0.06	1	4160
0	R.YEILTPNSIPK.G		1		637.8571	1273.6997	1273.6918	6.22	19	0.87	1	4782
0	K.LDPHLVLDQLR.C		2		659.8815	1317.7485	1317.7405	6.09	24	0.17	1	5289
0	R.VISGVLQLGNIVFK.K		1		743.9576	1485.9007	1485.8919	5.94	47	0.00014	1	7449
0	R.ELEDATETADAMNR.E	U	1		783.3454	1564.6762	1564.6675	5.60	16	0.39	1	8430
0	K.VSHLLGINVTDFTR.G		1		786.4369	1570.8592	1570.8468	7.94	23	0.24	1	8533
0	R.IMGIPEEEQMGLLR.V		2		808.4152	1614.8159	1614.8109	3.08	6	21	1	9126
0	R.QLLQANPILEAFGNAK.T		1		863.9887	1725.9629	1725.9413	12.5	71	3e-006	1	10494
1	R.EQLEEEEEAKHNLEK.Q	U	1		618.9648	1853.8727	1853.8642	4.57	8	15	1	11752
0	K.ANLQIDQINTDLNLER.S	U	1		935.4883	1868.9620	1868.9592	1.52	18	1.2	1	11919
A0A1W2PQ51_uniprot	DDX17	Probable ATP-dependent RNA helicase DDX17 OS=Homo sapiens OX=9606 GN=DDX17 PE=1 SV=1	81091	118	7(4)	7(4)	0.22	12%
Miss	Peptide	Unique	Matches	Modification	Observed	Mr(expt)	Mr(calc)	ppm	Score	Expect	Rank	Query
0	R.QLAEDFLR.D		1		496.2675	990.5204	990.5134	7.07	33	0.029	1	1685
0	K.APILIATDVASR.G		1		613.8629	1225.7113	1225.7030	6.75	42	0.0022	1	4176
0	K.VLEEANQAINPK.L	U	1		663.3626	1324.7105	1324.6986	8.99	69	6.7e-006	1	5348
0	R.QTLMWSATWPK.E		1		674.8405	1347.6665	1347.6645	1.45	6	17	1	5556
0	R.->M<-LDMGFEPQIR.K		1	Oxidation (M)	676.8245	1351.6344	1351.6264	5.87	10	5.6	1	5593
0	R.ELAQQVQQVADDYGK.C		1		846.4204	1690.8263	1690.8162	5.94	19	0.91	1	10073
0	K.TLAYLLPAIVHINHQPYLER.G		1		787.7794	2360.3163	2360.3004	6.70	43	0.00093	1	16997
A0A024R5Z7_uniprot	ANXA2	Annexin OS=Homo sapiens OX=9606 GN=ANXA2 PE=2 SV=1	38808	117	7(5)	7(5)	0.50	23%
Miss	Peptide	Unique	Matches	Modification	Observed	Mr(expt)	Mr(calc)	ppm	Score	Expect	Rank	Query
0	K.AYTNFDAER.D	U	1		543.7479	1085.4812	1085.4778	3.13	39	0.0028	1	2540
0	K.SLYYYIQQDTK.G	U	1		711.3539	1420.6933	1420.6874	4.16	15	2.4	1	6420
0	K.SYSPYDMLESIR.K	U	1		730.8408	1459.6670	1459.6653	1.14	52	0.00022	1	7010
0	K.GVDEVTIVNILTNR.S	U	1		771.9365	1541.8584	1541.8413	11.1	63	2.7e-005	1	8158
0	K.SALSGHLETVILGLLK.T	U	1		825.9997	1649.9848	1649.9716	8.02	25	0.017	1	9618
0	R.AEDGSVIDYELIDQDAR.D	U	1		954.9523	1907.8901	1907.8748	8.00	36	0.011	1	12309
1	R.RAEDGSVIDYELIDQDAR.D	U	1		1032.9946	2063.9747	2063.9760	-0.60	10	6.1	1	14643
B4DE59_uniprot		cDNA FLJ60424, highly similar to Junction plakoglobin OS=Homo sapiens OX=9606 PE=2 SV=1	62862	116	6(4)	5(3)	0.23	9%
Miss	Peptide	Unique	Matches	Modification	Observed	Mr(expt)	Mr(calc)	ppm	Score	Expect	Rank	Query
0	R.LAADDFR.T		1		404.2048	806.3950	806.3923	3.39	47	0.0012	1	337
0	K.FETEQALR.M	U	1		497.2567	992.4989	992.4927	6.28	1	69	2	1726
0	R.VLDELTLAR.T		2		515.3035	1028.5924	1028.5866	5.63	49	0.00072	1	2037
0	R.LEQEIATYR.S		1		561.7978	1121.5810	1121.5717	8.36	43	0.0065	1	2977
0	R.FGAQLAHIQALISGIEAQLGDVR.A	U	1		803.1149	2406.3228	2406.3019	8.67	25	0.072	1	17162
A0A024R8Z1_uniprot	MGST3	Microsomal glutathione S-transferase 3, isoform CRA_a OS=Homo sapiens OX=9606 GN=MGST3 PE=4 SV=1	16734	114	2(1)	2(1)	0.20	17%
Miss	Peptide	Unique	Matches	Modification	Observed	Mr(expt)	Mr(calc)	ppm	Score	Expect	Rank	Query
0	R.IASGLGLAWIVGR.V	U	1		656.8963	1311.7780	1311.7663	8.96	114	1.2e-010	1	5184
0	R.VLYAYGYYTGEPSK.R	U	1		805.8961	1609.7776	1609.7664	6.94	8	8.8	1	9055
A0A0S2Z491_uniprot	NPM1	Nucleophosmin isoform 2 (Fragment) OS=Homo sapiens OX=9606 GN=NPM1 PE=2 SV=1	32726	114	9(2)	4(2)	0.21	19%
Miss	Peptide	Unique	Matches	Modification	Observed	Mr(expt)	Mr(calc)	ppm	Score	Expect	Rank	Query
1	K.FINYVKNCFR.M	U	2		454.2301	1359.6685	1359.6758	-5.36	3	43	1	5708
1	K.FINYVKNCFR.M	U	2		680.8449	1359.6753	1359.6758	-0.37	(1)	73	2	5711
0	K.VDNDENEHQLSLR.T	U	1		784.8725	1567.7304	1567.7226	4.98	46	0.0015	1	8482
0	K.VDNDENEHQLSLR.T	U	1		523.5842	1567.7307	1567.7226	5.13	(7)	14	1	8483
0	R.->M<-TDQEAIQDLWQWR.K	U	1	Oxidation (M)	918.4284	1834.8423	1834.8308	6.24	93	3.1e-008	1	11563
0	K.DELHIVEAEAMNYEGSPIK.V	U	1		1073.0188	2144.0230	2144.0095	6.30	(3)	30	1	15374
0	K.DELHIVEAEA->M<-NYEGSPIK.V	U	1	Oxidation (M)	721.0154	2160.0245	2160.0045	9.28	6	16	1	15514
B4DY09_uniprot	ILF2	Interleukin enhancer-binding factor 2 OS=Homo sapiens OX=9606 GN=ILF2 PE=1 SV=1	39057	112	8(4)	6(4)	0.38	22%
Miss	Peptide	Unique	Matches	Modification	Observed	Mr(expt)	Mr(calc)	ppm	Score	Expect	Rank	Query
0	R.QPLALNVAYR.R	U	1		572.8320	1143.6495	1143.6400	8.30	54	0.00025	1	3312
0	K.ILITTVPPNLR.K	U	3		618.8911	1235.7677	1235.7601	6.09	22	0.033	1	4308
1	R.KLDPELHLDIK.V	U	1		440.9259	1319.7558	1319.7449	8.27	13	1.3	1	5307
0	K.ILPTLEAVAALGNK.V	U	1		705.4268	1408.8390	1408.8289	7.12	77	2.3e-007	1	6245
0	R.WFEENASQSTVK.V	U	1		713.3391	1424.6635	1424.6572	4.46	34	0.018	1	6482
0	R.NQDLAPNSAEQASILSLVTK.I	U	1		1050.0487	2098.0829	2098.0906	-3.67	5	19	1	15043
A0A075B6Z2_uniprot	TRAJ56	T cell receptor alpha joining 56 (Fragment) OS=Homo sapiens OX=9606 GN=TRAJ56 PE=4 SV=1	2220	111	24(10)	1(1)	1.81	38%
Miss	Peptide	Unique	Matches	Modification	Observed	Mr(expt)	Mr(calc)	ppm	Score	Expect	Rank	Query
0	K.GITLSVRP.-	U	24		421.7612	841.5078	841.5022	6.77	53	0.0002	1	568
B7Z4R3_uniprot		cDNA FLJ50585, highly similar to T-complex protein 1 subunit beta OS=Homo sapiens OX=9606 PE=2 SV=1	51254	107	2(2)	1(1)	0.13	3%
Miss	Peptide	Unique	Matches	Modification	Observed	Mr(expt)	Mr(calc)	ppm	Score	Expect	Rank	Query
0	R->.<-QVLLSAAEAAEVILR.V	U	1	Gln->pyro-Glu (N-term Q)	783.4520	1564.8894	1564.8824	4.45	(43)	0.0012	1	8444
0	R.QVLLSAAEAAEVILR.V	U	1		791.9684	1581.9223	1581.9090	8.45	90	1.9e-008	1	8678
A0A024R3X4_uniprot	HSPD1	Epididymis secretory sperm binding protein OS=Homo sapiens OX=9606 GN=HSPD1 PE=2 SV=1	61187	98	2(2)	1(1)	0.11	3%
Miss	Peptide	Unique	Matches	Modification	Observed	Mr(expt)	Mr(calc)	ppm	Score	Expect	Rank	Query
0	R.KPLVIIAEDVDGEALSTLVLNR.L	U	1		1183.1788	2364.3431	2364.3264	7.07	(37)	0.0022	1	17017
0	R.KPLVIIAEDVDGEALSTLVLNR.L	U	1		789.1223	2364.3451	2364.3264	7.91	83	5.2e-008	1	17018
B3KTV0_uniprot		cDNA FLJ38781 fis, clone LIVER2000216, highly similar to HEAT SHOCK COGNATE 71 kDa PROTEIN OS=Homo sapiens OX=9606 PE=2 SV=1	68166	97	7(4)	6(4)	0.21	13%
Miss	Peptide	Unique	Matches	Modification	Observed	Mr(expt)	Mr(calc)	ppm	Score	Expect	Rank	Query
0	K.DAGTIAGLNVLR.I	U	1		600.3435	1198.6725	1198.6670	4.58	47	0.0011	1	3910
0	K.SQIHDIVLVGGSTR.I	U	1		494.6112	1480.8119	1480.7998	8.16	(10)	5.1	1	7372
0	K.SQIHDIVLVGGSTR.I	U	1		741.4133	1480.8120	1480.7998	8.23	41	0.0041	1	7373
0	R.TTPSYVAFTDTER.L		1		744.3592	1486.7038	1486.6940	6.61	53	0.00024	1	7461
0	K.SFYPEEVSSMVLTK.M	U	1		808.8997	1615.7848	1615.7804	2.73	11	4.3	1	9140
0	R.IINEPTAAAIAYGLDK.K		1		830.4562	1658.8978	1658.8879	5.98	37	0.013	1	9752
0	K.STAGDTHLGGEDFDNR.M		1		846.3676	1690.7207	1690.7183	1.39	15	0.35	1	10071
A0A384MR33_uniprot	SMC1L1	Structural maintenance of chromosomes protein OS=Homo sapiens OX=9606 GN=SMC1L1 PE=2 SV=1	143771	96	9(3)	7(2)	0.05	5%
Miss	Peptide	Unique	Matches	Modification	Observed	Mr(expt)	Mr(calc)	ppm	Score	Expect	Rank	Query
1	K.LNKELASK.N	U	2		451.7724	451.7724	901.5302	7.77	5	19	3	974
0	K.LIEIENFK.S	U	2		503.2874	503.2874	1004.5603	6.11	43	0.0025	2	1797
0	R.TALFEEISR.S	U	1		533.2871	1064.5595	1064.5502	8.78	15	1.7	1	2419
1	K.AEI->M<-ESIKR.L	U	1	Oxidation (M)	546.7909	1091.5673	1091.5645	2.65	0	71	3	2623
0	K.LNEQQSVLQR.I	U	1		607.8311	1213.6475	1213.6415	5.00	66	1.7e-005	1	4143
0	K.ELNQVMEQLGDAR.I	U	1		751.8713	1501.7281	1501.7195	5.77	16	1.4	1	7676
0	R.AFVSMVYSEEGAEDR.T	U	1		845.3762	1688.7378	1688.7352	1.53	2	13	1	10057
Q60FE5_uniprot	FLNA	Filamin-A OS=Homo sapiens OX=9606 GN=FLNA PE=1 SV=1	280790	95	23(3)	20(3)	0.06	12%
Miss	Peptide	Unique	Matches	Modification	Observed	Mr(expt)	Mr(calc)	ppm	Score	Expect	Rank	Query
0	R.LLGWIQNK.L		1		486.2905	970.5664	970.5600	6.66	15	1.5	1	1486
0	R.LTVSSLQESGLK.V	U	1		631.3589	1260.7032	1260.6925	8.49	11	4.8	1	4584
0	K.YGGQPVPNFPSK.L	U	1		645.8298	1289.6450	1289.6404	3.53	2	39	1	5005
0	K.YGGDEIPFSPYR.V	U	1		700.8291	1399.6436	1399.6408	2.02	1	34	1	6080
0	R.IANLQTDLSDGLR.L	U	1		708.3777	1414.7408	1414.7416	-0.54	58	0.00012	1	6320
0	R.EAGAGGLAIAVEGPSK.A	U	2		713.8859	1425.7573	1425.7463	7.69	27	0.19	1	6508
0	R.ANLPQSFQVDTSK.A	U	1		717.8721	1433.7296	1433.7151	10.1	10	8.5	1	6653
0	R.FVPAEMGTHTVSVK.Y	U	1		751.8966	1501.7785	1501.7599	12.4	8	10	1	7680
0	R.AEAGVPAEFSIWTR.E	U	1		767.3939	1532.7733	1532.7623	7.15	36	0.019	1	8042
0	R.GAGTGGLGLAVEGPSEAK.M	U	1		785.9125	1569.8105	1569.7999	6.80	17	1.3	1	8521
0	R.YAPSEAGLHEMDIR.Y	U	1		794.8790	1587.7435	1587.7351	5.29	13	2.2	1	8767
0	K.YNEQHVPGSPFTAR.V	U	1		801.8934	1601.7722	1601.7587	8.45	4	25	1	8966
0	R.YAPSEAGLHE->M<-DIR.Y	U	1	Oxidation (M)	802.8783	1603.7420	1603.7300	7.50	(5)	24	2	8981
0	K.TGVAVNKPAEFTVDAK.H	U	1		823.9473	1645.8800	1645.8675	7.56	3	35	1	9564
0	R.TFSVWYVPEVTGTHK.V	U	1		875.9453	1749.8761	1749.8727	1.95	8	10	1	10724
0	R.VANPSGNLTETYVQDR.G	U	1		882.4356	1762.8567	1762.8486	4.58	1	88	1	10876
0	R.EGPYSISVLYGDEEVPR.S	U	1		955.4680	1908.9214	1908.9105	5.69	38	0.0092	1	12322
0	K.GQHVPGSPFQFTVGPLGEGGAHK.V		1		768.7268	2303.1586	2303.1448	6.01	11	5.9	1	16483
0	R.VSGQGLHEGHTFEPAEFIIDTR.D	U	1		814.0757	2439.2054	2439.1819	9.63	2	33	1	17314
0	K.FNEEHIPDSPFVVPVASPSGDAR.R	U	1		823.0725	2466.1957	2466.1816	5.73	24	0.23	1	17389
0	R.FGGEHVPNSPFQVTALAGDQPSVQPPLR.S	U	2		982.5070	2944.4991	2944.4832	5.39	27	0.098	1	19053
B4DKD0_uniprot		DNA topoisomerase 2 (Fragment) OS=Homo sapiens OX=9606 PE=2 SV=1	135015	94	11(3)	10(3)	0.10	9%
Miss	Peptide	Unique	Matches	Modification	Observed	Mr(expt)	Mr(calc)	ppm	Score	Expect	Rank	Query
0	R.YGVFPLR.G		1		426.2446	850.4747	850.4701	5.39	22	0.23	1	646
1	K.ITIENRSK.K	U	2		480.7808	959.5470	959.5400	7.30	8	9.1	1	1390
0	K.SLAVSGLGVIGR.D	U	1		564.8438	1127.6729	1127.6663	5.93	22	0.24	1	3080
0	R.NTVEITELPVR.T	U	1		635.8577	1269.7008	1269.6929	6.25	49	0.00071	1	4705
1	K.LDKDIVALMTR.R	U	1		637.8642	1273.7138	1273.7064	5.86	8	6.7	1	4784
0	R.YIFTMLSTLAR.L	U	1		658.3637	1314.7127	1314.7006	9.26	49	0.00088	1	5221
0	K.ELILFSNSDNER.S		1		718.8577	1435.7009	1435.6943	4.61	30	0.062	1	6680
0	K.IFDEILVNAADNK.Q		1		731.3893	1460.7641	1460.7511	8.93	6	18	1	7027
0	K.HGFLEEFITPIVK.A	U	1		765.4264	1528.8382	1528.8290	6.06	46	0.0014	1	8002
0	K.GFQQISFVNSIATTK.G	U	1		820.9412	1639.8679	1639.8570	6.65	13	2.5	1	9498
A8K6V3_uniprot		cDNA FLJ78677, highly similar to Homo sapiens splicing factor 3b, subunit 3, 130kDa (SF3B3), mRNA OS=Homo sapiens OX=9606 PE=2 SV=1	136576	94	5(2)	5(2)	0.05	5%
Miss	Peptide	Unique	Matches	Modification	Observed	Mr(expt)	Mr(calc)	ppm	Score	Expect	Rank	Query
0	R.SWLSYSYQSR.F	U	1		638.8055	1275.5964	1275.5884	6.29	18	0.66	1	4803
0	R.FLAVGLVDNTVR.I	U	1		652.3763	1302.7380	1302.7296	6.45	55	0.00011	1	5140
0	K.ILELLRPDPNTGK.V	U	1		733.4229	1464.8311	1464.8300	0.78	1	24	1	7115
0	K.TPVEEVPAAIAPFQGR.V	U	1		841.4531	1680.8917	1680.8835	4.87	12	3.8	2	9936
0	K.LGAVFNQVAFPLQYTPR.K	U	1		961.0264	1920.0382	1920.0258	6.47	67	9e-006	1	12486
A4D1U3_uniprot	SSBP1	Single-stranded DNA binding protein 1 OS=Homo sapiens OX=9606 GN=SSBP1 PE=2 SV=1	17249	92	7(2)	5(2)	0.43	39%
Miss	Peptide	Unique	Matches	Modification	Observed	Mr(expt)	Mr(calc)	ppm	Score	Expect	Rank	Query
0	R.DVAYQYVK.K	U	1		493.2565	984.4984	984.4916	6.86	26	0.11	1	1603
0	R.ISVFRPGLR.D	U	2		522.8236	1043.6327	1043.6240	8.31	7	5.2	1	2135
0	K.IDYGEY->M<-DK.N	U	1	Oxidation (M)	575.2452	1148.4759	1148.4696	5.53	10	0.84	1	3355
0	R.SGDSEVYQLGDVSQK.T	U	2		806.3840	1610.7535	1610.7424	6.90	62	2.7e-005	1	9070
0	R.QATTIIADNIIFLSDQTK.E	U	1		996.5446	1991.0746	1991.0575	8.57	58	7.7e-005	1	13618
Q92522_uniprot	H1FX	Histone H1x OS=Homo sapiens OX=9606 GN=H1FX PE=1 SV=1	22474	91	3(2)	2(2)	0.32	10%
Miss	Peptide	Unique	Matches	Modification	Observed	Mr(expt)	Mr(calc)	ppm	Score	Expect	Rank	Query
0	K.YSQLVVETIR.R	U	2		604.3409	1206.6672	1206.6608	5.29	60	6e-005	1	4030
0	K.ALVQNDTLLQVK.G	U	1		671.3961	1340.7776	1340.7664	8.36	54	0.00015	1	5456
Q0VGD6_uniprot	HNRPR	HNRPR protein (Fragment) OS=Homo sapiens OX=9606 GN=HNRPR PE=2 SV=1	68218	91	3(1)	3(1)	0.05	6%
Miss	Peptide	Unique	Matches	Modification	Observed	Mr(expt)	Mr(calc)	ppm	Score	Expect	Rank	Query
0	R.LMMDPLSGQNR.G	U	1		631.3096	1260.6046	1260.5955	7.24	21	0.39	1	4573
0	R.NLATTVTEEILEK.S	U	1		730.9004	1459.7863	1459.7770	6.43	91	6.4e-008	1	7014
0	R.DLYEDELVPLFEK.A	U	1		805.4085	1608.8025	1608.7923	6.33	0	63	1	9045
Q53YD7_uniprot	EEF1G	EEF1G protein OS=Homo sapiens OX=9606 GN=EEF1G PE=2 SV=1	50429	88	4(2)	4(2)	0.14	11%
Miss	Peptide	Unique	Matches	Modification	Observed	Mr(expt)	Mr(calc)	ppm	Score	Expect	Rank	Query
0	R.ILGLLDAYLK.T	U	1		559.8498	1117.6851	1117.6747	9.38	62	6.3e-006	1	2930
0	K.ALIAAQYSGAQVR.V	U	1		674.3764	1346.7382	1346.7306	5.66	24	0.25	1	5548
1	R.KLDPGSEETQTLVR.E	U	1		786.9178	1571.8210	1571.8155	3.52	47	0.0014	1	8544
0	R.EYFSWEGAFQHVGK.A	U	1		842.8956	1683.7767	1683.7682	5.08	12	2.9	1	9972
A0A024R889_uniprot	SPTAN1	Spectrin, alpha, non-erythrocytic 1 (Alpha-fodrin), isoform CRA_g OS=Homo sapiens OX=9606 GN=SPTAN1 PE=4 SV=1	282874	86	4(2)	4(2)	0.02	1%
Miss	Peptide	Unique	Matches	Modification	Observed	Mr(expt)	Mr(calc)	ppm	Score	Expect	Rank	Query
0	R.DLASVQALLR.K	U	1		543.3222	1084.6298	1084.6240	5.36	26	0.13	1	2532
0	R.AALLELWELR.R	U	1		607.3556	1212.6967	1212.6866	8.36	48	0.00073	1	4140
0	K.VLETAEDIQER.R	U	1		651.8367	1301.6589	1301.6463	9.70	68	1.2e-005	1	5133
0	R.GVIDMGNSLIER.G	U	1		652.3437	1302.6728	1302.6602	9.72	1	51	2	5138
Q13472_uniprot	TOP3A	DNA topoisomerase 3-alpha OS=Homo sapiens OX=9606 GN=TOP3A PE=1 SV=1	114239	84	4(1)	4(1)	0.09	4%
Miss	Peptide	Unique	Matches	Modification	Observed	Mr(expt)	Mr(calc)	ppm	Score	Expect	Rank	Query
0	R.EILDLR.F	U	1		379.7271	757.4397	757.4334	8.30	21	0.77	1	119
0	R.WGAFAQSILER.G	U	1		639.3398	1276.6651	1276.6564	6.83	68	1e-005	1	4818
0	K.AIQAFVPEIFHR.I	U	1		714.3968	1426.7790	1426.7721	4.85	28	0.11	1	6527
0	R.SAVWLPDSVLEASR.D	U	1		765.4048	1528.7950	1528.7885	4.24	31	0.057	1	7999
A8K7F6_uniprot		cDNA FLJ78244, highly similar to Homo sapiens eukaryotic translation initiation factor 4A, isoform 1 (EIF4A1), mRNA OS=Homo sapiens OX=9606 PE=2 SV=1	46321	83	8(2)	8(2)	0.15	25%
Miss	Peptide	Unique	Matches	Modification	Observed	Mr(expt)	Mr(calc)	ppm	Score	Expect	Rank	Query
0	K.EELTLEGIR.Q	U	1		530.2900	1058.5655	1058.5608	4.50	30	0.097	1	2349
0	R.VLITTDLLAR.G	U	1		557.8485	1113.6825	1113.6758	6.03	24	0.1	1	2884
0	K.ATQALVLAPTR.E	U	1		570.8442	1139.6739	1139.6662	6.74	49	0.00032	1	3266
0	K.GYDVIAQAQSGTGK.T	U	1		697.8524	1393.6903	1393.6838	4.68	20	0.59	1	6018
1	R.GFKDQIYDIFQK.L	U	1		751.3904	1500.7663	1500.7613	3.37	5	22	2	7654
0	K.->M<-FVLDEADEMLSR.G	U	1	Oxidation (M)	786.3607	1570.7068	1570.7007	3.85	15	0.89	1	8527
0	R.GIYAYGFEKPSAIQQR.A		1		914.4782	1826.9417	1826.9315	5.61	31	0.055	1	11494
0	K.TATFAISILQQIELDLK.A	U	1		952.5417	1903.0689	1903.0666	1.23	60	3.5e-005	1	12251
P22626_uniprot	HNRNPA2B1	Heterogeneous nuclear ribonucleoproteins A2/B1 OS=Homo sapiens OX=9606 GN=HNRNPA2B1 PE=1 SV=2	37464	83	12(5)	8(4)	0.53	22%
Miss	Peptide	Unique	Matches	Modification	Observed	Mr(expt)	Mr(calc)	ppm	Score	Expect	Rank	Query
0	K.LFVGGIK.E	U	1		367.2363	732.4581	732.4534	6.41	26	0.052	1	45
0	K.LTDCVVMR.D	U	1		497.2509	992.4873	992.4783	9.02	56	0.00015	1	1725
0	R.GGNFGFGDSR.G	U	1		507.2269	1012.4392	1012.4363	2.93	41	0.0036	1	1834
0	R.DYFEEYGK.I	U	1		525.7282	1049.4417	1049.4342	7.22	16	0.26	1	2228
0	R.NYYEQWGK.L	U	2		544.2486	1086.4826	1086.4770	5.17	21	0.28	1	2556
0	R->.<-QEMQEVQSSR.S	U	1	Gln->pyro-Glu (N-term Q)	602.7701	1203.5256	1203.5190	5.49	21	0.13	1	3986
0	R.GGGGNFGPGPGSNFR.G	U	3		689.3218	1376.6291	1376.6222	5.04	32	0.023	1	5789
0	R.GFGFVTFDDHDPVDK.I	U	2		848.3886	1694.7625	1694.7577	2.86	22	0.17	1	10123
A0A024R2P0_uniprot	RPSA	40S ribosomal protein SA OS=Homo sapiens OX=9606 GN=RPSA PE=3 SV=1	32947	82	2(1)	2(1)	0.10	10%
Miss	Peptide	Unique	Matches	Modification	Observed	Mr(expt)	Mr(calc)	ppm	Score	Expect	Rank	Query
0	R.FTPGTFTNQIQAAFR.E	U	1		849.9379	1697.8612	1697.8526	5.08	82	3.9e-007	1	10154
0	R.AIVAIENPADVSVISSR.N	U	1		870.9800	1739.9455	1739.9417	2.18	9	7.1	1	10638
A0A024R4K3_uniprot	MDH2	Malate dehydrogenase OS=Homo sapiens OX=9606 GN=MDH2 PE=2 SV=1	35937	80	2(2)	2(2)	0.19	9%
Miss	Peptide	Unique	Matches	Modification	Observed	Mr(expt)	Mr(calc)	ppm	Score	Expect	Rank	Query
0	K.IFGVTTLDIVR.A	U	1		617.3665	1232.7185	1232.7129	4.54	60	2.4e-005	1	4274
0	R.LTLYDIAHTPGVAADLSHIETK.A	U	1		789.0894	2364.2464	2364.2325	5.89	48	0.00064	1	17016
Q53G83_uniprot		Ribosomal protein S3 variant (Fragment) OS=Homo sapiens OX=9606 PE=2 SV=1	26843	78	8(3)	6(3)	0.42	26%
Miss	Peptide	Unique	Matches	Modification	Observed	Mr(expt)	Mr(calc)	ppm	Score	Expect	Rank	Query
0	K.LLGGLAVR.R	U	1		399.7654	797.5163	797.5123	4.96	13	0.88	1	304
0	R.TEIIILATR.T	U	1		515.3214	1028.6281	1028.6230	5.03	36	0.0063	1	2039
0	K.AELNEFLTR.E	U	1		546.7909	1091.5673	1091.5611	5.73	43	0.004	1	2623
0	R.GLCAIAQAESLR.Y	U	1		644.8448	1287.6751	1287.6605	11.4	19	1.1	1	4977
0	R.ELAEDGYSGVEVR.V	U	3		712.3400	1422.6655	1422.6627	1.99	42	0.0024	1	6458
0	K.DEILPTTPISEQK.G	U	1		735.8950	1469.7754	1469.7613	9.56	13	3.5	1	7195
B2MUD5_uniprot	ELA2	Neutrophil elastase (Fragment) OS=Homo sapiens OX=9606 GN=ELA2 PE=4 SV=1	21048	76	1(1)	1(1)	0.16	8%
Miss	Peptide	Unique	Matches	Modification	Observed	Mr(expt)	Mr(calc)	ppm	Score	Expect	Rank	Query
0	R.LGNGVQCLA->M<-GWGLLGR.N	U	1	Oxidation (M)	909.4661	1816.9177	1816.9077	5.53	76	1.9e-006	1	11410
P16401_uniprot	HIST1H1B	Histone H1.5 OS=Homo sapiens OX=9606 GN=HIST1H1B PE=1 SV=3	22566	76	3(3)	2(2)	0.32	10%
Miss	Peptide	Unique	Matches	Modification	Observed	Mr(expt)	Mr(calc)	ppm	Score	Expect	Rank	Query
0	K.ALAAGGYDVEK.N	U	1		547.2850	1092.5554	1092.5451	9.40	39	0.0071	1	2631
0	K.ATGPPVSELITK.A	U	2		606.8484	1211.6822	1211.6761	5.02	50	0.00044	1	4127
P62277_uniprot	RPS13	40S ribosomal protein S13 OS=Homo sapiens OX=9606 GN=RPS13 PE=1 SV=2	17212	73	4(2)	2(2)	0.71	14%
Miss	Peptide	Unique	Matches	Modification	Observed	Mr(expt)	Mr(calc)	ppm	Score	Expect	Rank	Query
0	R.LILIESR.I	U	2		422.2716	842.5287	842.5225	7.29	37	0.0091	1	593
0	K.GLAPDLPEDLYHLIK.K	U	1		847.4675	1692.9204	1692.9086	6.94	59	5.2e-005	1	10099
0	K.GLAPDLPEDLYHLIK.K	U	1		565.3148	1692.9226	1692.9086	8.26	(27)	0.085	1	10100
H7BYI2_uniprot	SMARCAL1	SWI/SNF-related matrix-associated actin-dependent regulator of chromatin subfamily A-like protein 1 (Fragment) OS=Homo sapiens OX=9606 GN=SMARCAL1 PE=1 SV=1	88771	72	7(3)	7(3)	0.16	10%
Miss	Peptide	Unique	Matches	Modification	Observed	Mr(expt)	Mr(calc)	ppm	Score	Expect	Rank	Query
0	K.SDVLSQLPAK.Q	U	1		529.3024	1056.5902	1056.5815	8.21	17	1.3	1	2327
0	K.DALILFFNR.T	U	1		554.8146	1107.6146	1107.6077	6.27	20	0.49	1	2803
0	R.LLLADDMGLGK.T	U	1		573.3186	1144.6226	1144.6162	5.65	35	0.023	1	3323
0	R.FTWEQAFLR.W	U	1		599.3086	1196.6026	1196.5978	4.00	27	0.099	1	3884
0	K.VVLDAITQELER.K	U	1		693.3882	1384.7618	1384.7562	4.06	62	4.3e-005	1	5908
0	R.IGQTSSVGIHYLVAK.G	U	1		786.9453	1571.8761	1571.8671	5.68	32	0.031	1	8551
0	K.GTADDYLWPLIQEK.I	U	1		824.9206	1647.8266	1647.8144	7.41	17	1.7	1	9588
Q6NVC0_uniprot	SLC25A5	SLC25A5 protein (Fragment) OS=Homo sapiens OX=9606 GN=SLC25A5 PE=2 SV=1	35499	72	8(3)	7(3)	0.56	21%
Miss	Peptide	Unique	Matches	Modification	Observed	Mr(expt)	Mr(calc)	ppm	Score	Expect	Rank	Query
0	K.GAWSNVLR.G		1		451.7487	901.4829	901.4770	6.61	33	0.074	1	967
0	K.QIFLGGVDK.R		1		488.7802	488.7802	975.5459	7.10	8	11	2	1538
0	K.EQGVLSFWR.G		2		561.2940	1120.5733	1120.5665	6.07	31	0.056	1	2959
1	K.QIFLGGVDKR.T	U	1		566.8307	1131.6469	1131.6400	6.10	29	0.052	1	3126
0	R.YFPTQALNFAFK.D		1		723.8793	1445.7440	1445.7343	6.68	54	0.00031	1	6820
0	K.GTDIMYTGTLDCWR.K	U	1		844.8789	1687.7433	1687.7334	5.82	19	0.6	1	10030
1	R.G->M<-GGAFVLVLYDEIKK.Y	U	1	Oxidation (M)	878.4771	1754.9397	1754.9277	6.83	9	6.6	1	10795
E5KNU5_uniprot	POLG	DNA polymerase subunit gamma-1 OS=Homo sapiens OX=9606 GN=POLG PE=4 SV=1	140614	70	16(3)	12(2)	0.07	13%
Miss	Peptide	Unique	Matches	Modification	Observed	Mr(expt)	Mr(calc)	ppm	Score	Expect	Rank	Query
0	R.ELNLPVDR.T	U	1		478.2677	954.5208	954.5134	7.71	22	0.27	1	1321
0	R.LLMQFNHR.L	U	4		529.7885	1057.5623	1057.5491	12.5	3	50	1	2334
0	K.LESIATSDIPR.T	U	2		601.3333	1200.6521	1200.6350	14.2	41	0.006	1	3952
0	R.IYGAGQPFAER.L	U	1		604.8101	1207.6056	1207.5986	5.81	18	1.1	1	4046
0	R.AALALQITNLLTR.C	U	1		699.4341	1396.8536	1396.8402	9.62	42	0.00086	1	6041
0	K.->M<-EDGTLQAGPGGASGPR.A	U	1	Oxidation (M)	808.8745	1615.7343	1615.7260	5.14	1	29	1	9138
0	R.YLAEAQGTYEELQR.E	U	1		835.9105	1669.8064	1669.7947	6.97	10	6.6	1	9842
0	R.LPPLYGDNLDQHFR.L	U	1		842.9302	1683.8459	1683.8369	5.36	10	7.4	1	9976
0	R.ALEPSAVQEEFMTSR.V	U	1		847.9122	1693.8098	1693.7981	6.89	13	2.5	1	10109
0	R.YGPEGEAVPVAIPEER.A	U	1		856.9294	1711.8442	1711.8417	1.47	21	0.58	1	10348
0	R.DWQEQLVVGHNVSFDR.A	U	1		964.9710	1927.9275	1927.9177	5.07	14	2.5	1	12623
0	R.GLHEQIFGQGGEMPGEAAVR.R	U	1		1042.0143	2082.0140	2081.9953	9.00	2	55	1	14890
P0C0S8_uniprot	HIST1H2AG	Histone H2A type 1 OS=Homo sapiens OX=9606 GN=HIST1H2AG PE=1 SV=2	14083	69	7(2)	2(2)	0.54	21%
Miss	Peptide	Unique	Matches	Modification	Observed	Mr(expt)	Mr(calc)	ppm	Score	Expect	Rank	Query
0	R.AGLQFPVGR.V		5		472.7723	943.5301	943.5240	6.54	33	0.035	1	1239
0	K.VTIAQGGVLPNIQAVLLPK.K	U	1		966.0956	1930.1766	1930.1615	7.81	(11)	0.2	1	12650
0	K.VTIAQGGVLPNIQAVLLPK.K	U	1		644.4000	1930.1781	1930.1615	8.56	44	8.7e-005	1	12651
A0A0A0MTS2_uniprot	GPI	Glucose-6-phosphate isomerase (Fragment) OS=Homo sapiens OX=9606 GN=GPI PE=1 SV=1	65012	68	3(2)	3(2)	0.10	8%
Miss	Peptide	Unique	Matches	Modification	Observed	Mr(expt)	Mr(calc)	ppm	Score	Expect	Rank	Query
0	R.VWYVSNIDGTHIAK.T	U	1		801.9202	1601.8259	1601.8202	3.57	4	44	1	8969
0	K.TFTTQETITNAETAK.E		1		828.4157	1654.8167	1654.8050	7.10	51	0.00049	1	9681
0	K.TLAQLNPESSLFIIASK.T		1		916.5165	1831.0185	1831.0091	5.16	46	0.00079	1	11526
P11388_uniprot	TOP2A	DNA topoisomerase 2-alpha OS=Homo sapiens OX=9606 GN=TOP2A PE=1 SV=3	175017	68	6(2)	6(2)	0.06	4%
Miss	Peptide	Unique	Matches	Modification	Observed	Mr(expt)	Mr(calc)	ppm	Score	Expect	Rank	Query
0	K.YGVFPLR.G		1		426.2446	850.4747	850.4701	5.39	22	0.23	1	646
0	K.YDTVLDILR.D	U	1		554.3105	1106.6064	1106.5972	8.37	16	1.8	1	2779
0	K.TLAVSGLGVVGR.D	U	1		564.8441	1127.6736	1127.6663	6.47	43	0.0017	1	3081
0	R.YIFTMLSSLAR.L	U	1		651.3552	1300.6959	1300.6849	8.43	45	0.0022	1	5126
0	K.ELILFSNSDNER.S		1		718.8577	1435.7009	1435.6943	4.61	30	0.062	1	6680
0	K.IFDEILVNAADNK.Q		1		731.3893	1460.7641	1460.7511	8.93	6	18	1	7027
H0YJW3_uniprot	ACTN1	Alpha-actinin-1 (Fragment) OS=Homo sapiens OX=9606 GN=ACTN1 PE=1 SV=1	28912	68	3(2)	3(2)	0.24	15%
Miss	Peptide	Unique	Matches	Modification	Observed	Mr(expt)	Mr(calc)	ppm	Score	Expect	Rank	Query
0	R.VGWEQLLTTIAR.T	U	1		693.8967	1385.7789	1385.7667	8.81	49	0.00067	1	5916
0	R.TINEVENQILTR.D	U	1		715.3923	1428.7700	1428.7572	8.93	38	0.011	1	6549
0	R.LGVVTFQAFIDFMSR.E	U	1		865.9591	1729.9037	1729.8862	10.1	2	57	1	10532
A0A024RAC5_uniprot	RCC2	Epididymis secretory sperm binding protein OS=Homo sapiens OX=9606 GN=RCC2 PE=2 SV=1	56790	67	6(3)	4(3)	0.18	8%
Miss	Peptide	Unique	Matches	Modification	Observed	Mr(expt)	Mr(calc)	ppm	Score	Expect	Rank	Query
0	K.LFDFPGR.G	U	2		426.2266	850.4386	850.4337	5.74	33	0.027	1	635
0	R.VFSWGFGGYGR.L	U	2		616.8003	1231.5860	1231.5775	6.95	39	0.0069	1	4242
0	K.DGQILPVPNVVVR.D	U	1		703.4158	1404.8171	1404.8089	5.83	14	0.77	1	6200
0	K.AGGAAVVITEPEHTK.E	U	1		740.3967	1478.7789	1478.7729	4.06	56	0.00018	1	7354
P43246_uniprot	MSH2	DNA mismatch repair protein Msh2 OS=Homo sapiens OX=9606 GN=MSH2 PE=1 SV=1	105418	67	6(2)	5(2)	0.06	6%
Miss	Peptide	Unique	Matches	Modification	Observed	Mr(expt)	Mr(calc)	ppm	Score	Expect	Rank	Query
0	K.NLQSVVLSK.M	U	1		494.2994	986.5841	986.5760	8.22	19	0.69	1	1637
0	K.MQSTLISAAR.D	U	1		539.2926	1076.5706	1076.5648	5.43	37	0.012	1	2439
0	K.NNSFVNEIISR.I	U	1		646.8369	1291.6593	1291.6520	5.60	60	7.5e-005	1	5024
0	R.GDFYTAHGEDALLAAR.E	U	1		853.9155	1705.8165	1705.8060	6.17	19	0.7	1	10283
0	R.GDFYTAHGEDALLAAR.E	U	1		569.6140	1705.8200	1705.8060	8.23	(2)	36	1	10284
0	R.LYQGINQLPNVIQALEK.H	U	1		971.0525	1940.0904	1940.0731	8.95	7	8.5	1	12778
E5KS15_uniprot	POLG2	Mitochondrial DNA polymerase subunit gamma-2 OS=Homo sapiens OX=9606 GN=POLG2 PE=4 SV=1	55503	66	6(3)	4(2)	0.12	11%
Miss	Peptide	Unique	Matches	Modification	Observed	Mr(expt)	Mr(calc)	ppm	Score	Expect	Rank	Query
1	K.LKDFLIK.Y	U	2		438.7849	875.5551	875.5480	8.14	9	1.3	3	861
0	K.TEASLVWFTPPR.T	U	2		702.3747	1402.7348	1402.7245	7.36	55	0.00019	1	6138
0	R.TSNQWLDFWLR.H	U	1		733.3718	1464.7290	1464.7150	9.55	33	0.038	1	7110
0	R.EQVFPVDALHHKPGPLLPGDSAFR.L	U	1		876.4683	2626.3830	2626.3656	6.60	3	23	1	18163
A0A384NPH0_uniprot		Epididymis secretory sperm binding protein OS=Homo sapiens OX=9606 PE=2 SV=1	67762	65	2(2)	2(2)	0.10	3%
Miss	Peptide	Unique	Matches	Modification	Observed	Mr(expt)	Mr(calc)	ppm	Score	Expect	Rank	Query
0	R.GLESDVAELR.A	U	1		544.7870	1087.5594	1087.5509	7.81	55	0.00022	1	2571
0	R.ELEEAMAGER.D		1		567.7601	1133.5057	1133.5022	3.06	37	0.0042	1	3144
A0A494BZZ6_uniprot	NTHL1	Endonuclease III-like protein 1 (Fragment) OS=Homo sapiens OX=9606 GN=NTHL1 PE=4 SV=1	23044	65	4(3)	3(2)	0.31	16%
Miss	Peptide	Unique	Matches	Modification	Observed	Mr(expt)	Mr(calc)	ppm	Score	Expect	Rank	Query
0	R.AALEEWLPR.E	U	2		542.7959	1083.5772	1083.5713	5.53	51	0.00041	1	2507
0	K.LIYPVGFWR.S	U	1		575.8271	1149.6397	1149.6335	5.44	37	0.01	1	3363
0	R.GLTVDSILQTDDATLGK.L	U	1		873.9662	1745.9178	1745.9047	7.51	5	20	1	10701
P0C0S5_uniprot	H2AFZ	Histone H2A.Z OS=Homo sapiens OX=9606 GN=H2AFZ PE=1 SV=2	13545	64	7(2)	2(2)	0.57	14%
Miss	Peptide	Unique	Matches	Modification	Observed	Mr(expt)	Mr(calc)	ppm	Score	Expect	Rank	Query
0	R.AGLQFPVGR.I		5		472.7723	943.5301	943.5240	6.54	33	0.035	1	1239
0	R.GDEELDSLIK.A	U	2		559.7859	1117.5573	1117.5503	6.34	46	0.0021	1	2923
A0A024R8W0_uniprot	DDX48	DEAD (Asp-Glu-Ala-Asp) box polypeptide 48, isoform CRA_a OS=Homo sapiens OX=9606 GN=DDX48 PE=3 SV=1	47126	62	8(1)	8(1)	0.14	17%
Miss	Peptide	Unique	Matches	Modification	Observed	Mr(expt)	Mr(calc)	ppm	Score	Expect	Rank	Query
0	K.FMTDPIR.I	U	1		440.2259	878.4372	878.4320	5.86	17	1.4	1	877
0	K.QFFVAVER.E	U	1		498.2725	994.5304	994.5236	6.84	21	0.39	1	1742
1	K.GVAINFVKNDDIR.I	U	1		730.9004	730.9004	1459.7863	5.50	0	72	3	7014
0	K.LDYGQHVVAGTPGR.V	U	1		735.3851	1468.7557	1468.7423	9.13	49	0.00084	1	7168
0	K.->M<-LVLDEADE->M<-LNK.G	U	1	2 Oxidation (M)	776.8654	1551.7163	1551.7160	0.17	0	66	2	8276
2	R.KGVAINFVKNDDIR.I	U	1		530.2993	1587.8760	1587.8733	1.69	0	55	3	8769
1	R.KLDYGQHVVAGTPGR.V	U	1		799.4310	1596.8474	1596.8373	6.35	30	0.066	1	8890
0	R.GIYAYGFEKPSAIQQR.A		1		914.4782	1826.9417	1826.9315	5.61	31	0.055	1	11494
A0A384MDT2_uniprot		Epididymis secretory sperm binding protein OS=Homo sapiens OX=9606 PE=2 SV=1	49517	62	4(3)	3(3)	0.29	9%
Miss	Peptide	Unique	Matches	Modification	Observed	Mr(expt)	Mr(calc)	ppm	Score	Expect	Rank	Query
0	R.VHIEIGPDGR.V		1		546.7958	1091.5771	1091.5724	4.37	42	0.0041	1	2625
0	K.HTGPNSPDTANDGFVR.L	U	1		562.2626	1683.7661	1683.7601	3.52	34	0.014	1	9969
0	K.HTGPNSPDTANDGFVR.L	U	1		842.8926	1683.7707	1683.7601	6.29	(18)	0.59	1	9971
0	R.STGEAFVQFASQEIAEK.A	U	1		921.4542	1840.8938	1840.8843	5.15	36	0.014	1	11621
B2R4M6_uniprot		Protein S100 OS=Homo sapiens OX=9606 PE=2 SV=1	13259	61	2(1)	2(1)	0.26	24%
Miss	Peptide	Unique	Matches	Modification	Observed	Mr(expt)	Mr(calc)	ppm	Score	Expect	Rank	Query
0	K.LGHPDTLNQGEFK.E	U	1		728.3695	1454.7245	1454.7154	6.24	22	0.46	1	6939
0	R.NIETIINTFHQYSVK.L	U	1		903.9796	1805.9447	1805.9312	7.47	61	5.8e-005	1	11319
F8W8I6_uniprot	TIA1	Nucleolysin TIA-1 isoform p40 OS=Homo sapiens OX=9606 GN=TIA1 PE=1 SV=1	43150	59	2(1)	2(1)	0.08	8%
Miss	Peptide	Unique	Matches	Modification	Observed	Mr(expt)	Mr(calc)	ppm	Score	Expect	Rank	Query
0	R.QTFSPFGQIMEIR.V	U	1		777.4005	1552.7865	1552.7708	10.1	59	0.00016	1	8296
2	K.I->M<-GKEVKVNWATTPSSQK.K	U	1	Oxidation (M)	674.0265	2019.0576	2019.0459	5.82	0	64	2	14039
A0A024RBK3_uniprot	RPL6	60S ribosomal protein L6 OS=Homo sapiens OX=9606 GN=RPL6 PE=3 SV=1	32765	59	2(1)	2(1)	0.10	11%
Miss	Peptide	Unique	Matches	Modification	Observed	Mr(expt)	Mr(calc)	ppm	Score	Expect	Rank	Query
0	R.ASITPGTILIILTGR.H	U	1		763.4737	1524.9328	1524.9239	5.84	59	8.2e-006	1	7906
0	K.QLASGLLLVTGPLVLNR.V	U	1		882.5475	1763.0804	1763.0669	7.68	16	0.066	1	10878
A0A140VJW2_uniprot		Stathmin OS=Homo sapiens OX=9606 PE=2 SV=1	19925	58	1(1)	1(1)	0.17	7%
Miss	Peptide	Unique	Matches	Modification	Observed	Mr(expt)	Mr(calc)	ppm	Score	Expect	Rank	Query
0	R.ASGQAFELILSPR.S	U	1		694.8845	1387.7544	1387.7459	6.07	58	9.8e-005	1	5966
A0A384P5Q0_uniprot		Catalase OS=Homo sapiens OX=9606 PE=2 SV=1	59947	58	4(2)	4(2)	0.11	9%
Miss	Peptide	Unique	Matches	Modification	Observed	Mr(expt)	Mr(calc)	ppm	Score	Expect	Rank	Query
0	R.LFAYPDTHR.H	U	1		560.2826	1118.5507	1118.5509	-0.13	1	55	1	2934
0	R.LSQEDPDYGIR.D	U	1		646.8135	1291.6125	1291.6044	6.27	31	0.045	1	5021
0	R.FNTANDDNVTQVR.A	U	1		747.3578	1492.7010	1492.6906	6.96	50	0.0016	1	7545
1	R.FSTVAGESGSADTVRDPR.G	U	1		926.4579	1850.9013	1850.8759	13.8	2	39	3	11732
P62304_uniprot	SNRPE	Small nuclear ribonucleoprotein E OS=Homo sapiens OX=9606 GN=SNRPE PE=1 SV=1	10854	58	2(2)	1(1)	0.74	11%
Miss	Peptide	Unique	Matches	Modification	Observed	Mr(expt)	Mr(calc)	ppm	Score	Expect	Rank	Query
0	K.VMVQPINLIFR.Y	U	1		665.3948	1328.7751	1328.7639	8.48	50	0.00032	1	5402
0	K.V->M<-VQPINLIFR.Y	U	1	Oxidation (M)	673.3900	1344.7653	1344.7588	4.89	(36)	0.0088	1	5537
G3V1A1_uniprot	RPL8	60S ribosomal protein L8 OS=Homo sapiens OX=9606 GN=RPL8 PE=1 SV=1	18329	57	1(1)	1(1)	0.18	9%
Miss	Peptide	Unique	Matches	Modification	Observed	Mr(expt)	Mr(calc)	ppm	Score	Expect	Rank	Query
0	R.ASGNYATVISHNPETK.K	U	1		844.9213	1687.8281	1687.8165	6.85	57	0.00014	1	10050
V9HWB8_uniprot	HEL-S-30	Pyruvate kinase OS=Homo sapiens OX=9606 GN=HEL-S-30 PE=1 SV=1	58470	57	8(2)	7(2)	0.18	20%
Miss	Peptide	Unique	Matches	Modification	Observed	Mr(expt)	Mr(calc)	ppm	Score	Expect	Rank	Query
0	K.GDYPLEAVR.M		1		510.2658	1018.5169	1018.5083	8.44	17	1.8	1	1932
0	R.GDLGIEIPAEK.V		2		571.3131	1140.6117	1140.6026	7.92	42	0.0035	1	3282
0	R.LDIDSPPITAR.N	U	1		599.3321	1196.6496	1196.6401	7.97	22	0.65	1	3886
0	K.FGVEQDVDMVFASFIR.K		1		930.4558	1858.8971	1858.8924	2.51	36	0.015	1	11829
1	R.EAEAAIYHLQLFEELRR.L	U	1		696.7065	2087.0976	2087.0799	8.47	26	0.14	1	14938
0	R.LAPITSDPTEATAVGAVEASFK.C	U	1		1088.0708	2174.1270	2174.1107	7.53	12	4.4	1	15657
0	R.TATESFASDPILYRPVAVALDTK.G	U	1		822.4434	2464.3084	2464.2849	9.53	14	2	1	17381
A0A087WTP3_uniprot	KHSRP	Far upstream element-binding protein 2 OS=Homo sapiens OX=9606 GN=KHSRP PE=1 SV=1	73438	56	3(1)	2(1)	0.04	3%
Miss	Peptide	Unique	Matches	Modification	Observed	Mr(expt)	Mr(calc)	ppm	Score	Expect	Rank	Query
0	R.IGGGIDVPVPR.H	U	2		540.3186	1078.6226	1078.6135	8.47	27	0.058	1	2449
0	R.SVSLTGAPESVQK.A	U	1		651.8534	1301.6922	1301.6827	7.33	56	0.0002	1	5134
Q53T70_uniprot	RAB10	Uncharacterized protein RAB10 (Fragment) OS=Homo sapiens OX=9606 GN=RAB10 PE=4 SV=1	17970	56	2(1)	2(1)	0.41	14%
Miss	Peptide	Unique	Matches	Modification	Observed	Mr(expt)	Mr(calc)	ppm	Score	Expect	Rank	Query
0	K.AFLTLAEDILR.K	U	1		631.3683	1260.7220	1260.7078	11.3	44	0.0016	1	4586
0	K.LQIWDTAGQER.F		1		658.8370	1315.6594	1315.6521	5.59	34	0.15	1	5245
A0A024R5H0_uniprot	BANF1	Barrier to autointegration factor 1, isoform CRA_a OS=Homo sapiens OX=9606 GN=BANF1 PE=4 SV=1	10280	56	6(3)	2(1)	0.78	40%
Miss	Peptide	Unique	Matches	Modification	Observed	Mr(expt)	Mr(calc)	ppm	Score	Expect	Rank	Query
0	K.AYVVLGQFLVLK.K	U	1		675.4190	1348.8233	1348.8119	8.52	19	0.062	1	5573
0	R.DFVAEPMGEKPVGSLAGIGEVLGK.K	U	1		800.7585	2399.2536	2399.2406	5.40	(26)	0.13	1	17141
0	R.DFVAEPMGEKPVGSLAGIGEVLGK.K	U	1		1200.6354	2399.2562	2399.2406	6.49	(30)	0.044	1	17142
0	R.DFVAEP->M<-GEKPVGSLAGIGEVLGK.K	U	1	Oxidation (M)	1208.6282	2415.2418	2415.2356	2.58	(9)	7.8	1	17208
0	R.DFVAEP->M<-GEKPVGSLAGIGEVLGK.K	U	2	Oxidation (M)	806.0901	2415.2484	2415.2356	5.33	52	0.00032	1	17209
A0A384MDZ1_uniprot		DNA mismatch repair protein OS=Homo sapiens OX=9606 PE=2 SV=1	128359	55	5(1)	5(1)	0.03	5%
Miss	Peptide	Unique	Matches	Modification	Observed	Mr(expt)	Mr(calc)	ppm	Score	Expect	Rank	Query
0	K.LADVPGEILK.K	U	1		527.8140	1053.6135	1053.6070	6.18	10	1.6	1	2290
0	K.STLIGEDVNPLIK.L	U	1		699.8995	1397.7845	1397.7766	5.69	18	0.74	1	6050
0	R.FHSPFIVENYR.H	U	1		704.8576	1407.7006	1407.6935	5.06	6	23	1	6235
0	R.NLEILQNQTDMK.T	U	1		723.8710	1445.7274	1445.7184	6.22	1	58	2	6815
0	K.ATSQSLVILDELGR.G	U	1		751.4217	1500.8288	1500.8148	9.37	55	0.00017	1	7657
A0A075B716_uniprot	RPS17	40S ribosomal protein S17 OS=Homo sapiens OX=9606 GN=RPS17 PE=1 SV=1	21914	55	2(2)	1(1)	0.15	5%
Miss	Peptide	Unique	Matches	Modification	Observed	Mr(expt)	Mr(calc)	ppm	Score	Expect	Rank	Query
0	K.IAGYVTHLMK.R	U	2		566.8158	1131.6170	1131.6110	5.31	43	0.0036	1	3122
B2R4C5_uniprot	LYZ	Lysozyme OS=Homo sapiens OX=9606 GN=LYZ PE=2 SV=1	16982	55	2(1)	2(1)	0.20	12%
Miss	Peptide	Unique	Matches	Modification	Observed	Mr(expt)	Mr(calc)	ppm	Score	Expect	Rank	Query
0	R.AWVAWR.N	U	1		394.7153	787.4160	787.4129	3.88	6	22	1	232
0	R.STDYGIFQINSR.Y	U	1		700.8474	1399.6803	1399.6732	5.06	55	0.00017	1	6085
K7ERG4_uniprot	SNRPD2	Small nuclear ribonucleoprotein Sm D2 OS=Homo sapiens OX=9606 GN=SNRPD2 PE=1 SV=1	8942	53	1(1)	1(1)	0.39	23%
Miss	Peptide	Unique	Matches	Modification	Observed	Mr(expt)	Mr(calc)	ppm	Score	Expect	Rank	Query
0	R.EEEEFNTGPLSVLTQSVK.N	U	1		1004.0074	2006.0003	2005.9844	7.95	53	0.00031	1	13818
A0A0S2Z4A5_uniprot	MCM7	DNA replication licensing factor MCM7 (Fragment) OS=Homo sapiens OX=9606 GN=MCM7 PE=2 SV=1	81884	53	5(2)	5(2)	0.08	9%
Miss	Peptide	Unique	Matches	Modification	Observed	Mr(expt)	Mr(calc)	ppm	Score	Expect	Rank	Query
0	K.SQLLSYIDR.L	U	1		547.7983	1093.5820	1093.5768	4.81	9	5.8	1	2649
0	R.SITVLVEGENTR.I	U	1		659.3557	1316.6969	1316.6936	2.49	8	12	1	5279
0	K.LFADAVQELLPQYK.E	U	1		817.9485	1633.8825	1633.8715	6.74	3	23	1	9370
0	R.SLEQNIQLPAALLSR.F	U	1		826.9767	1651.9388	1651.9257	7.95	41	0.0019	1	9656
0	R.IAQPGDHVSVTGIFLPILR.T	U	1		1017.0882	2032.1618	2032.1470	7.33	37	0.0025	1	14236
A0A024R4E2_uniprot	TARDBP	TAR DNA binding protein, isoform CRA_b OS=Homo sapiens OX=9606 GN=TARDBP PE=4 SV=1	45053	53	2(2)	2(2)	0.15	5%
Miss	Peptide	Unique	Matches	Modification	Observed	Mr(expt)	Mr(calc)	ppm	Score	Expect	Rank	Query
0	R.FTEYETQVK.V	U	1		572.7826	1143.5506	1143.5448	5.10	38	0.0083	1	3309
0	K.TSDLIVLGLPWK.T	U	1		671.3983	1340.7821	1340.7704	8.73	44	0.0014	1	5458
Q59FG6_uniprot		Myeloid/lymphoid or mixed-lineage leukemia 2 variant (Fragment) OS=Homo sapiens OX=9606 PE=2 SV=1	294657	53	2(1)	2(1)	0.01	0%
Miss	Peptide	Unique	Matches	Modification	Observed	Mr(expt)	Mr(calc)	ppm	Score	Expect	Rank	Query
0	K.VLEEQIGVHR.K	U	1		590.3321	1178.6496	1178.6408	7.52	53	0.00023	1	3711
2	R.IIEPVAAMRKEADMLR.L	U	1		921.9927	1841.9708	1841.9855	-7.98	0	54	1	11633
B4E0S6_uniprot		cDNA FLJ55635, highly similar to pre-mRNA-splicing factorATP-dependent RNA helicase DHX15 OS=Homo sapiens OX=9606 PE=2 SV=1	90289	53	1(1)	1(1)	0.04	1%
Miss	Peptide	Unique	Matches	Modification	Observed	Mr(expt)	Mr(calc)	ppm	Score	Expect	Rank	Query
0	R.TLATDIL->M<-GVLK.E	U	1	Oxidation (M)	645.8768	1289.7391	1289.7265	9.80	53	0.00017	1	5008
A0A087X2D0_uniprot	SRSF3	Serine/arginine-rich-splicing factor 3 OS=Homo sapiens OX=9606 GN=SRSF3 PE=1 SV=1	10599	52	3(1)	2(1)	0.33	24%
Miss	Peptide	Unique	Matches	Modification	Observed	Mr(expt)	Mr(calc)	ppm	Score	Expect	Rank	Query
0	R.AFGYYGPLR.S	U	1		522.2723	1042.5301	1042.5236	6.26	18	0.98	1	2122
0	R.NPPGFAFVEFEDPR.D	U	2		811.3889	1620.7633	1620.7573	3.72	52	0.00025	1	9183
A0A0M4FNU3_uniprot	ALDOA	Fructose-bisphosphate aldolase (Fragment) OS=Homo sapiens OX=9606 GN=ALDOA PE=3 SV=1	32015	52	3(1)	2(1)	0.10	11%
Miss	Peptide	Unique	Matches	Modification	Observed	Mr(expt)	Mr(calc)	ppm	Score	Expect	Rank	Query
0	K.FSHEEIAMATVTALR.R	U	1		838.4241	1674.8337	1674.8399	-3.71	30	0.086	1	9890
0	K.FSHEEIAMATVTALR.R	U	1		559.2863	1674.8369	1674.8399	-1.79	(11)	5.7	1	9892
0	K.IGEHTPSALAIMENANVLAR.Y	U	1		703.0377	2106.0913	2106.0891	1.05	52	0.00066	1	15105
B4DKR1_uniprot		MICOS complex subunit MIC60 OS=Homo sapiens OX=9606 PE=2 SV=1	82864	52	3(2)	3(2)	0.08	4%
Miss	Peptide	Unique	Matches	Modification	Observed	Mr(expt)	Mr(calc)	ppm	Score	Expect	Rank	Query
0	R.GVYSEETLR.A	U	1		527.2679	1052.5212	1052.5138	7.02	44	0.0024	1	2273
0	K.SEFEQNLSEK.L	U	1		605.7856	1209.5566	1209.5513	4.38	30	0.031	1	4060
0	R.ELDSITPEVLPGWK.G	U	1		792.4232	1582.8318	1582.8243	4.74	23	0.38	1	8692
C9JZ20_uniprot	PHB	Prohibitin (Fragment) OS=Homo sapiens OX=9606 GN=PHB PE=1 SV=1	22314	52	2(1)	2(1)	0.15	14%
Miss	Peptide	Unique	Matches	Modification	Observed	Mr(expt)	Mr(calc)	ppm	Score	Expect	Rank	Query
1	R.ARFVVE.-	U	1		360.7057	719.3968	719.3966	0.20	7	20	2	6
0	K.FGLALAVAGGVVNSALYNVDAGHR.A		1		791.0958	2370.2657	2370.2444	8.96	52	0.00035	1	17055
Q53XC0_uniprot	EIF2S1	Eukaryotic translation initiation factor 2, subunit 1 alpha, 35kDa, isoform CRA_a OS=Homo sapiens OX=9606 GN=EIF2S1 PE=2 SV=1	36374	51	2(1)	2(1)	0.09	6%
Miss	Peptide	Unique	Matches	Modification	Observed	Mr(expt)	Mr(calc)	ppm	Score	Expect	Rank	Query
0	R.EVLINNINR.R		1		542.8124	1083.6103	1083.6036	6.19	25	0.1	1	2509
0	K.VVTDTDETELAR.Q	U	1		674.8367	1347.6589	1347.6518	5.28	51	0.0023	1	5554
Q9NS69_uniprot	TOMM22	Mitochondrial import receptor subunit TOM22 homolog OS=Homo sapiens OX=9606 GN=TOMM22 PE=1 SV=3	15512	51	2(1)	2(1)	0.22	16%
Miss	Peptide	Unique	Matches	Modification	Observed	Mr(expt)	Mr(calc)	ppm	Score	Expect	Rank	Query
0	R.LWGLTEMFPER.V	U	1		689.8500	1377.6855	1377.6751	7.57	27	0.17	1	5818
0	K.LQMEQQQQLQQR.Q	U	1		779.3991	1556.7837	1556.7729	6.91	51	0.00063	1	8355
A0A087WU68_uniprot	PTBP1	Polypyrimidine tract-binding protein 1 (Fragment) OS=Homo sapiens OX=9606 GN=PTBP1 PE=1 SV=1	23792	51	2(1)	1(1)	0.14	8%
Miss	Peptide	Unique	Matches	Modification	Observed	Mr(expt)	Mr(calc)	ppm	Score	Expect	Rank	Query
0	K.NNQFQALLQYADPVSAQHAK.L	U	1		748.3809	2242.1208	2242.1131	3.43	51	0.00068	1	16193
0	K.NNQFQALLQYADPVSAQHAK.L	U	1		1122.0726	2242.1307	2242.1131	7.87	(19)	1	1	16194
A0A494C1K3_uniprot	GTF2I	General transcription factor II-I OS=Homo sapiens OX=9606 GN=GTF2I PE=4 SV=1	131592	50	5(2)	5(2)	0.05	4%
Miss	Peptide	Unique	Matches	Modification	Observed	Mr(expt)	Mr(calc)	ppm	Score	Expect	Rank	Query
0	K.VLDLIR.K	U	1		364.7394	364.7394	727.4643	6.95	26	0.13	2	43
0	K.QVEELFER.K	U	1		525.2713	1048.5280	1048.5189	8.72	13	3.7	1	2200
0	R.SPSWYGIPR.L	U	1		531.7744	1061.5343	1061.5294	4.57	18	1.1	1	2374
0	R.EDLQLDKPASGVK.E	U	1		700.3800	1398.7454	1398.7354	7.15	38	0.012	1	6077
0	K.FEAHPNDLYVEGLPENIPFR.S	U	1		786.3959	2356.1658	2356.1488	7.22	43	0.03	1	16970
A0A024R7C7_uniprot	ILF3	Interleukin enhancer binding factor 3, 90kDa, isoform CRA_d OS=Homo sapiens OX=9606 GN=ILF3 PE=4 SV=1	95678	50	3(1)	3(1)	0.03	5%
Miss	Peptide	Unique	Matches	Modification	Observed	Mr(expt)	Mr(calc)	ppm	Score	Expect	Rank	Query
0	K.EATDAIGHLDR.Q	U	1		599.3003	1196.5860	1196.5786	6.25	50	0.00056	1	3882
0	K.SIGTANRPMGAGEALR.R	U	1		800.9194	1599.8243	1599.8151	5.76	7	13	1	8934
0	K.VLAGETLSVNDPPDVLDR.Q	U	1		955.5002	1908.9858	1908.9793	3.42	14	2.7	1	12331
A0A024R4M0_uniprot	RPS9	40S ribosomal protein S9 OS=Homo sapiens OX=9606 GN=RPS9 PE=1 SV=1	22635	50	1(1)	1(1)	0.15	4%
Miss	Peptide	Unique	Matches	Modification	Observed	Mr(expt)	Mr(calc)	ppm	Score	Expect	Rank	Query
0	R.LFEGNALLR.R	U	1		516.7979	1031.5813	1031.5764	4.76	50	0.00057	1	2081
B0QZK4_uniprot	HP1BP3	Heterochromatin protein 1-binding protein 3 (Fragment) OS=Homo sapiens OX=9606 GN=HP1BP3 PE=1 SV=1	28725	49	2(1)	2(1)	0.12	7%
Miss	Peptide	Unique	Matches	Modification	Observed	Mr(expt)	Mr(calc)	ppm	Score	Expect	Rank	Query
0	K.EASYSLIR.K	U	1		469.7530	937.4914	937.4869	4.81	2	25	4	1191
0	K.LEDVLPLAFTR.L	U	1		637.3626	1272.7105	1272.7078	2.18	49	0.00066	1	4774
A0A2R8Y811_uniprot	RPS14	40S ribosomal protein S14 (Fragment) OS=Homo sapiens OX=9606 GN=RPS14 PE=1 SV=1	16321	49	3(1)	2(1)	0.46	15%
Miss	Peptide	Unique	Matches	Modification	Observed	Mr(expt)	Mr(calc)	ppm	Score	Expect	Rank	Query
0	K.ELGITALHIK.L	U	1		547.8362	1093.6578	1093.6495	7.58	15	0.54	1	2652
0	R.IEDVTPIPSDSTR.R	U	2		715.3664	1428.7182	1428.7096	6.01	52	0.00047	1	6546
A0A346JEQ3_uniprot	IFI16	IFI16 beta isoform OS=Homo sapiens OX=9606 GN=IFI16 PE=2 SV=1	65117	49	5(1)	4(1)	0.05	7%
Miss	Peptide	Unique	Matches	Modification	Observed	Mr(expt)	Mr(calc)	ppm	Score	Expect	Rank	Query
0	K.VFNIDLK.E	U	1		424.7502	424.7502	847.4858	6.44	10	4	3	626
1	K.VLNTSLKEK.F	U	2		516.3051	1030.5957	1030.6022	-6.37	15	1.5	1	2059
0	K.TTIYEIQDDR.G	U	1		627.3084	1252.6021	1252.5935	6.88	49	0.00073	1	4454
0	R.GEFTYYEIQDNTGK.M	U	1		832.8816	1663.7486	1663.7366	7.25	19	0.33	1	9796
A0A024RDT4_uniprot	LCP1	Lymphocyte cytosolic protein 1 (L-plastin), isoform CRA_a OS=Homo sapiens OX=9606 GN=LCP1 PE=4 SV=1	70814	48	9(3)	9(3)	0.15	18%
Miss	Peptide	Unique	Matches	Modification	Observed	Mr(expt)	Mr(calc)	ppm	Score	Expect	Rank	Query
0	R.ISFDEFIK.I	U	1		499.7664	997.5182	997.5120	6.20	8	6.7	1	1760
0	R.NEALIALLR.E	U	1		506.8133	1011.6120	1011.6076	4.34	31	0.021	1	1831
0	R.QFVTATDVVR.G	U	1		568.3135	1134.6124	1134.6033	7.99	33	0.031	1	3158
0	R.NWMNSLGVNPR.V	U	1		644.3192	1286.6239	1286.6190	3.80	35	0.015	1	4959
0	K.AYYHLLEQVAPK.G	U	1		716.3888	1430.7630	1430.7558	5.07	28	0.13	1	6581
0	K.MINLSVPDTIDER.T	U	1		751.8845	1501.7545	1501.7446	6.57	19	0.77	1	7679
0	R.VYALPEDLVEVNPK.M	U	1		793.4356	1584.8567	1584.8399	10.6	2	36	1	8735
0	K.GDEEGVPAVVIDMSGLR.E	U	1		872.4373	1742.8601	1742.8509	5.27	26	0.25	1	10673
0	R.YPALHKPENQDIDWGALEGETR.E	U	1		847.0834	2538.2285	2538.2139	5.76	17	1.4	1	17729
J3QLI9_uniprot	SNRPD1	Small nuclear ribonucleoprotein Sm D1 OS=Homo sapiens OX=9606 GN=SNRPD1 PE=1 SV=1	8388	48	3(1)	2(1)	0.42	17%
Miss	Peptide	Unique	Matches	Modification	Observed	Mr(expt)	Mr(calc)	ppm	Score	Expect	Rank	Query
0	R.EPVQLETLSIR.G	U	2		642.8649	1283.7152	1283.7085	5.21	48	0.00068	1	4933
1	K.NREPVQLETLSIR.G	U	1		777.9385	1553.8625	1553.8525	6.44	6	13	1	8329
A0A0D9SFE5_uniprot	LMNB1	Lamin B1, isoform CRA_a OS=Homo sapiens OX=9606 GN=LMNB1 PE=1 SV=1	37729	48	3(1)	3(1)	0.18	13%
Miss	Peptide	Unique	Matches	Modification	Observed	Mr(expt)	Mr(calc)	ppm	Score	Expect	Rank	Query
0	R.IESLSSQLSNLQK.E	U	1		723.9002	1445.7857	1445.7725	9.14	18	0.96	1	6821
0	R.LSSEMNTSTVNSAR.E	U	1		748.8571	1495.6996	1495.6936	3.96	47	0.012	1	7593
0	R.SLETENSALQLQVTER.E	U	1		909.4667	1816.9188	1816.9166	1.18	2	46	1	11411
A0A0C4DGB6_uniprot	ALB	Serum albumin OS=Homo sapiens OX=9606 GN=ALB PE=1 SV=1	71177	47	5(2)	2(1)	0.09	4%
Miss	Peptide	Unique	Matches	Modification	Observed	Mr(expt)	Mr(calc)	ppm	Score	Expect	Rank	Query
0	K.YICENQDSISSK.L	U	1		722.3289	1442.6433	1442.6347	5.93	2	15	1	6779
1	K.KVPQVSTPTLVEVSR.N	U	2		820.4772	1638.9399	1638.9305	5.75	(31)	0.016	1	9439
1	K.KVPQVSTPTLVEVSR.N	U	2		547.3210	1638.9411	1638.9305	6.49	41	0.0014	1	9440
A0A087WU53_uniprot	MAGT1	Magnesium transporter protein 1 OS=Homo sapiens OX=9606 GN=MAGT1 PE=1 SV=1	41961	47	2(1)	2(1)	0.08	5%
Miss	Peptide	Unique	Matches	Modification	Observed	Mr(expt)	Mr(calc)	ppm	Score	Expect	Rank	Query
0	R.GFSAEQIAR.W	U	1		489.7552	977.4959	977.4930	2.99	47	0.0013	1	1546
1	R.WIADRTDVNIR.V	U	1		679.8584	1357.7022	1357.7102	-5.88	1	60	2	5671
B2RE56_uniprot		Peptidyl-prolyl cis-trans isomerase OS=Homo sapiens OX=9606 PE=2 SV=1	18225	47	4(1)	3(1)	0.19	20%
Miss	Peptide	Unique	Matches	Modification	Observed	Mr(expt)	Mr(calc)	ppm	Score	Expect	Rank	Query
0	R.VSFELFADK.V	U	1		528.2775	1054.5404	1054.5335	6.52	18	0.69	1	2298
0	K.EGMNIVEAMER.F	U	2		639.7988	1277.5830	1277.5744	6.74	46	0.00093	1	4835
0	R.IIPGFMCQGGDFTR.H	U	1		799.8821	1597.7497	1597.7381	7.25	20	0.83	1	8903
P62269_uniprot	RPS18	40S ribosomal protein S18 OS=Homo sapiens OX=9606 GN=RPS18 PE=1 SV=3	17708	47	2(1)	2(1)	0.19	11%
Miss	Peptide	Unique	Matches	Modification	Observed	Mr(expt)	Mr(calc)	ppm	Score	Expect	Rank	Query
0	R.HFWGLR.V	U	1		408.2216	814.4286	814.4238	5.80	7	7.2	1	397
0	R.AGELTEDEVER.V	U	1		624.2933	1246.5720	1246.5677	3.44	47	0.0009	1	4417
A0A024QZI4_uniprot	VRK3	Vaccinia related kinase 3, isoform CRA_a OS=Homo sapiens OX=9606 GN=VRK3 PE=4 SV=1	53589	47	1(1)	1(1)	0.06	2%
Miss	Peptide	Unique	Matches	Modification	Observed	Mr(expt)	Mr(calc)	ppm	Score	Expect	Rank	Query
0	R.LFNEQNFFQR.A	U	1		671.8342	1341.6539	1341.6466	5.46	47	0.0012	1	5461
A4FU77_uniprot	SNRNP200	SNRNP200 protein (Fragment) OS=Homo sapiens OX=9606 GN=SNRNP200 PE=2 SV=1	217585	46	4(1)	4(1)	0.01	2%
Miss	Peptide	Unique	Matches	Modification	Observed	Mr(expt)	Mr(calc)	ppm	Score	Expect	Rank	Query
1	K.LELQKLLER.V	U	1		571.3552	571.3552	1140.6958	8.02	3	10	2	3285
0	R.SLVQEMVGSFGK.R	U	1		641.3301	1280.6456	1280.6435	1.66	46	0.0012	1	4870
0	R.EEEVTGPVIAPLFPQK.R	U	1		877.4750	1752.9354	1752.9298	3.20	7	12	1	10781
0	K.QDAVDYLTWTFLYR.R	U	1		895.9349	1789.8553	1789.8675	-6.82	3	26	1	11122
Q10567_uniprot	AP1B1	AP-1 complex subunit beta-1 OS=Homo sapiens OX=9606 GN=AP1B1 PE=1 SV=2	105482	46	2(1)	2(1)	0.03	2%
Miss	Peptide	Unique	Matches	Modification	Observed	Mr(expt)	Mr(calc)	ppm	Score	Expect	Rank	Query
0	K.AVWLPAMK.A	U	1		458.2617	914.5089	914.5048	4.50	2	55	5	1067
0	R.LASQANIAQVLAELK.E	U	1		784.9587	1567.9028	1567.8933	6.06	46	0.00068	1	8490
A0A0A0MSI0_uniprot	PRDX1	Peroxiredoxin-1 (Fragment) OS=Homo sapiens OX=9606 GN=PRDX1 PE=1 SV=1	19135	46	5(0)	4(0)	0.38	22%
Miss	Peptide	Unique	Matches	Modification	Observed	Mr(expt)	Mr(calc)	ppm	Score	Expect	Rank	Query
0	K.ADEGISFR.G	U	1		447.7212	893.4278	893.4243	3.90	14	2.1	1	932
0	R.TIAQDYGVLK.A	U	1		554.3106	1106.6065	1106.5972	8.48	30	0.062	1	2780
0	R->.<-QITVNDLPVGR.S	U	1	Gln->pyro-Glu (N-term Q)	597.8298	1193.6451	1193.6405	3.90	5	17	1	3820
0	R.LVQAFQFTDK.H	U	2		598.8231	1195.6317	1195.6237	6.65	28	0.081	1	3874
B0I1T2_uniprot	MYO1G	Unconventional myosin-Ig OS=Homo sapiens OX=9606 GN=MYO1G PE=1 SV=2	117395	46	6(1)	6(1)	0.03	7%
Miss	Peptide	Unique	Matches	Modification	Observed	Mr(expt)	Mr(calc)	ppm	Score	Expect	Rank	Query
0	R.TLVTLEQSR.A	U	1		523.7969	1045.5793	1045.5768	2.45	11	7.5	1	2158
0	R.LIPIIVLLLQK.A	U	1		631.9491	1261.8836	1261.8737	7.88	46	2.8e-005	1	4613
0	R.LLYNSTDPTLR.A	U	1		646.8506	1291.6866	1291.6772	7.30	18	1	1	5026
0	R.ALLLTDQHLYK.L	U	1		657.8790	1313.7434	1313.7343	6.91	8	11	1	5210
0	R.VIGFSPEEVESVHR.I	U	1		528.9430	1583.8073	1583.7944	8.18	23	0.35	1	8718
0	R.DYLSSATDNPTASSLFAQR.L	U	1		1022.4843	2042.9541	2042.9545	-0.21	4	14	1	14416
O75533_uniprot	SF3B1	Splicing factor 3B subunit 1 OS=Homo sapiens OX=9606 GN=SF3B1 PE=1 SV=3	146479	45	1(1)	1(1)	0.02	0%
Miss	Peptide	Unique	Matches	Modification	Observed	Mr(expt)	Mr(calc)	ppm	Score	Expect	Rank	Query
0	K.VGAAEIISR.I	U	1		458.2684	914.5222	914.5185	4.09	45	0.0037	1	1068
B2R491_uniprot	RPS4X	40S ribosomal protein S4 OS=Homo sapiens OX=9606 GN=RPS4X PE=2 SV=1	29807	45	1(1)	1(1)	0.11	3%
Miss	Peptide	Unique	Matches	Modification	Observed	Mr(expt)	Mr(calc)	ppm	Score	Expect	Rank	Query
0	R.ECLPLIIFLR.N	U	1		637.3770	1272.7395	1272.7264	10.3	45	0.0011	1	4775
A0A0C4DFX7_uniprot	WDR76	WD repeat-containing protein 76 OS=Homo sapiens OX=9606 GN=WDR76 PE=1 SV=1	63256	45	9(1)	7(1)	0.11	14%
Miss	Peptide	Unique	Matches	Modification	Observed	Mr(expt)	Mr(calc)	ppm	Score	Expect	Rank	Query
0	R.FQAMWDPK.Q	U	1		511.7447	1021.4749	1021.4691	5.64	10	4	1	1964
0	R.AIFEEVYR.N	U	2		513.7697	1025.5249	1025.5182	6.53	30	0.071	1	2018
0	R.IFDSSCISSK.I	U	1		572.2756	1142.5367	1142.5278	7.82	11	2.8	1	3290
0	R.SQPLISLTEHTK.S	U	2		677.3782	1352.7419	1352.7300	8.83	22	0.28	1	5607
0	K.SIASAYFSPLTGNR.V	U	1		742.3851	1482.7556	1482.7467	6.01	35	0.018	1	7390
0	K.QEDCVIVGS->M<-AHPR.R	U	1	Oxidation (M)	807.8828	1613.7511	1613.7290	13.7	3	22	1	9116
0	K.VTTGPIFSMALHPSETR.T	U	1		922.4773	1842.9400	1842.9298	5.54	7	15	1	11639
H3BNX8_uniprot	COX5A	Cytochrome c oxidase subunit 5A, mitochondrial OS=Homo sapiens OX=9606 GN=COX5A PE=1 SV=1	17452	45	1(1)	1(1)	0.19	5%
Miss	Peptide	Unique	Matches	Modification	Observed	Mr(expt)	Mr(calc)	ppm	Score	Expect	Rank	Query
0	R.LNDFASTVR.I	U	1		511.7675	1021.5204	1021.5193	1.09	45	0.0021	1	1967
Q3MIH3_uniprot	UBA52	Ubiquitin A-52 residue ribosomal protein fusion product 1 OS=Homo sapiens OX=9606 GN=UBA52 PE=2 SV=1	15004	45	3(1)	3(1)	0.51	26%
Miss	Peptide	Unique	Matches	Modification	Observed	Mr(expt)	Mr(calc)	ppm	Score	Expect	Rank	Query
0	R.TLSDYNIQK.E	U	1		541.2831	1080.5517	1080.5451	6.12	26	0.15	1	2484
1	R.LHPRAVNCR.K	U	1		561.8077	1121.6008	1121.5876	11.7	1	39	1	2978
0	K.TITLEVEPSDTIENVK.A	U	1		894.4714	1786.9283	1786.9200	4.65	42	0.0045	1	11091
H0Y2W2_uniprot	ATAD3A	ATPase family AAA domain-containing protein 3A (Fragment) OS=Homo sapiens OX=9606 GN=ATAD3A PE=1 SV=1	64600	44	4(1)	4(1)	0.05	7%
Miss	Peptide	Unique	Matches	Modification	Observed	Mr(expt)	Mr(calc)	ppm	Score	Expect	Rank	Query
0	R.QTVLESIR.T	U	1		473.2745	944.5344	944.5291	5.64	10	6.6	3	1248
0	R.TAGTLFGEGFR.A	U	1		578.2959	1154.5772	1154.5720	4.51	4	36	1	3396
0	R.NILMYGPPGTGK.T	U	1		624.3304	1246.6463	1246.6380	6.69	1	76	1	4423
0	K.QQQLLNEENLR.K	U	1		692.8682	1383.7219	1383.7106	8.17	44	0.0021	1	5900
P27824_uniprot	CANX	Calnexin OS=Homo sapiens OX=9606 GN=CANX PE=1 SV=2	67982	44	1(1)	1(1)	0.05	1%
Miss	Peptide	Unique	Matches	Modification	Observed	Mr(expt)	Mr(calc)	ppm	Score	Expect	Rank	Query
0	K.AEEDEILNR.S	U	1		544.7688	1087.5230	1087.5145	7.84	44	0.0018	1	2569
A0A1Z1G4M2_uniprot	FUBP1	FUBP1 OS=Homo sapiens OX=9606 GN=FUBP1 PE=2 SV=1	67733	44	2(1)	2(1)	0.05	3%
Miss	Peptide	Unique	Matches	Modification	Observed	Mr(expt)	Mr(calc)	ppm	Score	Expect	Rank	Query
0	R.LLDQIVEK.G	U	1		479.2878	956.5610	956.5542	7.09	1	58	1	1347
0	R.IQFKPDDGTTPER.I	U	1		752.3790	1502.7435	1502.7365	4.65	44	0.0032	1	7693
Q9HB00_uniprot	DSC1	Desmocollin 1, isoform CRA_b OS=Homo sapiens OX=9606 GN=DSC1 PE=4 SV=1	94916	44	2(1)	2(1)	0.03	4%
Miss	Peptide	Unique	Matches	Modification	Observed	Mr(expt)	Mr(calc)	ppm	Score	Expect	Rank	Query
0	K.IEDDNDNAPYFEHR.V	U	1		867.8771	1733.7396	1733.7281	6.63	44	0.00051	1	10569
0	K.HFSIHPDTGVITTTTPFLDR.E	U	1		752.3926	2254.1559	2254.1383	7.82	20	0.51	1	16253
P81605_uniprot	DCD	Dermcidin OS=Homo sapiens OX=9606 GN=DCD PE=1 SV=2	11391	44	1(1)	1(1)	0.30	10%
Miss	Peptide	Unique	Matches	Modification	Observed	Mr(expt)	Mr(calc)	ppm	Score	Expect	Rank	Query
0	K.DAVEDLESVGK.G	U	1		581.2885	1160.5623	1160.5561	5.39	44	0.0025	1	3447
Q59ES3_uniprot		Amino acid transporter (Fragment) OS=Homo sapiens OX=9606 PE=2 SV=1	57810	43	1(1)	1(1)	0.06	2%
Miss	Peptide	Unique	Matches	Modification	Observed	Mr(expt)	Mr(calc)	ppm	Score	Expect	Rank	Query
0	R.LSAFVFPGELLLR.L	U	1		731.4324	1460.8503	1460.8391	7.65	43	0.0013	1	7031
A4D105_uniprot	RPA3	Replication protein A3, 14kDa OS=Homo sapiens OX=9606 GN=RPA3 PE=2 SV=1	13674	43	2(1)	1(1)	0.25	14%
Miss	Peptide	Unique	Matches	Modification	Observed	Mr(expt)	Mr(calc)	ppm	Score	Expect	Rank	Query
0	K.IIHDFPQFYPLGIVQHD.-	U	1		1020.0314	2038.0482	2038.0313	8.30	43	0.0033	1	14365
0	K.IIHDFPQFYPLGIVQHD.-	U	1		680.3575	2038.0506	2038.0313	9.49	(25)	0.22	1	14366
H0Y8W2_uniprot	RACK1	Receptor of-activated protein C kinase 1 (Fragment) OS=Homo sapiens OX=9606 GN=RACK1 PE=1 SV=1	30871	42	2(1)	1(1)	0.11	4%
Miss	Peptide	Unique	Matches	Modification	Observed	Mr(expt)	Mr(calc)	ppm	Score	Expect	Rank	Query
0	R.LWDLTTGTTTR.R	U	2		632.8360	1263.6574	1263.6459	9.11	42	0.004	1	4635
Q6IBR0_uniprot	RPN1	Dolichyl-diphosphooligosaccharide--protein glycosyltransferase subunit 1 OS=Homo sapiens OX=9606 GN=RPN1 PE=2 SV=1	68678	42	4(0)	4(0)	0.15	10%
Miss	Peptide	Unique	Matches	Modification	Observed	Mr(expt)	Mr(calc)	ppm	Score	Expect	Rank	Query
0	K.NIEIDSPYEISR.A	U	1		718.3593	1434.7041	1434.6990	3.51	29	0.085	1	6669
0	K.VTAEVVLAHLGGGSTSR.A	U	1		827.4517	1652.8889	1652.8846	2.60	21	0.35	1	9668
0	R.ATSFLLALEPELEAR.L	U	1		830.4554	1658.8963	1658.8879	5.08	25	0.22	1	9751
0	K.NLVEQHIQDIVVHYTFNK.V	U	1		733.0572	2196.1497	2196.1328	7.74	25	0.15	1	15879
Q5JR94_uniprot	RPS8	40S ribosomal protein S8 OS=Homo sapiens OX=9606 GN=RPS8 PE=2 SV=1	24475	42	3(1)	3(1)	0.14	18%
Miss	Peptide	Unique	Matches	Modification	Observed	Mr(expt)	Mr(calc)	ppm	Score	Expect	Rank	Query
0	K.LTPEEEEILNK.K	U	1		657.8482	1313.6819	1313.6714	7.96	16	1.5	1	5206
0	R->.<-QWYESHYALPLGR.K	U	1	Gln->pyro-Glu (N-term Q)	801.8958	1601.7771	1601.7627	8.99	42	0.0048	1	8967
0	R.IIDVVYNASNNELVR.T	U	1		859.9626	1717.9106	1717.8999	6.26	19	0.74	1	10405
A0A024R7E3_uniprot	DNMT1	DNA (cytosine-5)-methyltransferase OS=Homo sapiens OX=9606 GN=DNMT1 PE=3 SV=1	191899	41	3(2)	2(1)	0.03	1%
Miss	Peptide	Unique	Matches	Modification	Observed	Mr(expt)	Mr(calc)	ppm	Score	Expect	Rank	Query
0	R.AIILAAAPGEK.L	U	1		527.3217	1052.6289	1052.6230	5.64	9	2.1	1	2284
0	K.LPLFPEPLHVFAPR.A	U	1		816.9730	1631.9314	1631.9188	7.72	37	0.0042	1	9343
0	K.LPLFPEPLHVFAPR.A	U	1		544.9847	1631.9324	1631.9188	8.34	(29)	0.023	1	9344
H0YBX1_uniprot	POLB	DNA polymerase (Fragment) OS=Homo sapiens OX=9606 GN=POLB PE=1 SV=1	27399	40	2(1)	2(1)	0.12	10%
Miss	Peptide	Unique	Matches	Modification	Observed	Mr(expt)	Mr(calc)	ppm	Score	Expect	Rank	Query
0	K.VHFITDTLSK.G	U	1		580.8236	1159.6327	1159.6237	7.70	40	0.0088	1	3439
0	R.EEMLQMQDIVLNEVK.K		1		909.9570	1817.8994	1817.8903	5.01	24	0.31	1	11418
Q86YZ3_uniprot	HRNR	Hornerin OS=Homo sapiens OX=9606 GN=HRNR PE=1 SV=2	283140	39	1(1)	1(1)	0.01	0%
Miss	Peptide	Unique	Matches	Modification	Observed	Mr(expt)	Mr(calc)	ppm	Score	Expect	Rank	Query
0	R.HGSGSGQSSSYSPYGSGSGWSSSR.G	U	1		783.6699	2347.9879	2347.9690	8.06	39	0.00091	1	16902
F5H1C6_uniprot	FERMT3	Fermitin family homolog 3 (Fragment) OS=Homo sapiens OX=9606 GN=FERMT3 PE=1 SV=1	33292	39	1(1)	1(1)	0.10	3%
Miss	Peptide	Unique	Matches	Modification	Observed	Mr(expt)	Mr(calc)	ppm	Score	Expect	Rank	Query
0	R.LTQLYEQAR.W	U	1		561.3033	1120.5921	1120.5876	4.00	39	0.0077	1	2963
A0A024RDF6_uniprot	HNRPDL	Heterogeneous nuclear ribonucleoprotein D-like, isoform CRA_a OS=Homo sapiens OX=9606 GN=HNRPDL PE=4 SV=1	46580	38	1(1)	1(1)	0.07	1%
Miss	Peptide	Unique	Matches	Modification	Observed	Mr(expt)	Mr(calc)	ppm	Score	Expect	Rank	Query
0	K.DLTEYLSR.F	U	1		498.7572	995.4998	995.4924	7.47	38	0.0065	1	1748
A0A024QZD1_uniprot	RPL18	Ribosomal protein L18, isoform CRA_c OS=Homo sapiens OX=9606 GN=RPL18 PE=4 SV=1	21735	38	2(1)	2(1)	0.15	13%
Miss	Peptide	Unique	Matches	Modification	Observed	Mr(expt)	Mr(calc)	ppm	Score	Expect	Rank	Query
0	K.TAVVVGTITDDVR.V	U	1		673.3756	1344.7367	1344.7249	8.73	38	0.016	1	5531
0	K.ILTFDQLALDSPK.G	U	1		730.9072	1459.7998	1459.7922	5.17	6	16	1	7016
Q9Y277_uniprot	VDAC3	Voltage-dependent anion-selective channel protein 3 OS=Homo sapiens OX=9606 GN=VDAC3 PE=1 SV=1	30981	38	3(1)	3(1)	0.11	15%
Miss	Peptide	Unique	Matches	Modification	Observed	Mr(expt)	Mr(calc)	ppm	Score	Expect	Rank	Query
0	K.LSQNNFALGYK.A	U	1		627.8309	1253.6472	1253.6404	5.41	9	9	1	4471
0	K.LTLDTIFVPNTGK.K	U	1		709.9027	1417.7909	1417.7817	6.47	38	0.0076	1	6358
0	K.VNNASLIGLGYTQTLRPGVK.L	U	1		1051.0977	2100.1808	2100.1691	5.54	7	4.1	1	15054
Q5TEC6_uniprot	HIST2H3PS2	Histone H3 OS=Homo sapiens OX=9606 GN=HIST2H3PS2 PE=1 SV=1	15478	37	6(2)	3(2)	0.49	15%
Miss	Peptide	Unique	Matches	Modification	Observed	Mr(expt)	Mr(calc)	ppm	Score	Expect	Rank	Query
0	K.STELLIR.K	U	3		416.2531	830.4916	830.4861	6.58	30	0.07	1	494
1	R.YQKSTELLIR.K	U	1		625.8611	1249.7076	1249.7030	3.68	34	0.016	1	4437
1	R.EIAQEFKTDLR.F	U	2		675.3623	1348.7100	1348.6987	8.45	32	0.035	1	5563
A0A090N8G0_uniprot	GARS	Glycyl-tRNA synthetase OS=Homo sapiens OX=9606 GN=GARS PE=4 SV=1	78166	37	1(1)	1(1)	0.04	1%
Miss	Peptide	Unique	Matches	Modification	Observed	Mr(expt)	Mr(calc)	ppm	Score	Expect	Rank	Query
0	R.TFFSFPAVVAPFK.C	U	1		729.4016	1456.7885	1456.7755	8.96	37	0.014	1	6963
B4E3A8_uniprot		cDNA FLJ53963, highly similar to Leukocyte elastase inhibitor OS=Homo sapiens OX=9606 PE=2 SV=1	38775	36	2(1)	2(1)	0.18	8%
Miss	Peptide	Unique	Matches	Modification	Observed	Mr(expt)	Mr(calc)	ppm	Score	Expect	Rank	Query
0	R.LGVQDLFNSSK.A	U	1		604.3220	1206.6294	1206.6245	4.08	38	0.011	1	4025
0	K.TYGADLASVDFQHASEDAR.K	U	1		1026.9712	2051.9278	2051.9185	4.57	22	0.22	1	14539
A0A024R3W7_uniprot	EEF1B2	Eukaryotic translation elongation factor 1 beta 2, isoform CRA_a OS=Homo sapiens OX=9606 GN=EEF1B2 PE=3 SV=1	24919	36	2(1)	2(1)	0.13	12%
Miss	Peptide	Unique	Matches	Modification	Observed	Mr(expt)	Mr(calc)	ppm	Score	Expect	Rank	Query
0	R.SIQADGLVWGSSK.L	U	1		674.3505	1346.6865	1346.6830	2.57	36	0.02	1	5545
0	K.SPAGLQVLNDYLADK.S		1		802.4260	1602.8375	1602.8253	7.61	16	1.7	1	8978
J3QLE5_uniprot	SNRPN	Small nuclear ribonucleoprotein-associated protein N (Fragment) OS=Homo sapiens OX=9606 GN=SNRPN PE=1 SV=1	17706	36	3(1)	2(1)	0.19	13%
Miss	Peptide	Unique	Matches	Modification	Observed	Mr(expt)	Mr(calc)	ppm	Score	Expect	Rank	Query
0	R.VLGLVLLR.G	U	2		441.8131	881.6116	881.6062	6.12	36	0.00038	1	900
0	R.GENLVSMTVEGPPPK.D	U	1		777.8939	1553.7732	1553.7759	-1.78	2	52	1	8326
A0A087WWJ1_uniprot	MSH6	DNA mismatch repair protein Msh6 OS=Homo sapiens OX=9606 GN=MSH6 PE=1 SV=1	122295	36	1(1)	1(1)	0.03	1%
Miss	Peptide	Unique	Matches	Modification	Observed	Mr(expt)	Mr(calc)	ppm	Score	Expect	Rank	Query
0	R.YQLEIPENFTTR.N	U	1		755.8851	1509.7556	1509.7463	6.13	36	0.016	1	7775
B3KX19_uniprot		cDNA FLJ44500 fis, clone UTERU3000828, highly similar to 116 kDa U5 small nuclear ribonucleoprotein component OS=Homo sapiens OX=9606 PE=2 SV=1	109111	35	2(1)	2(1)	0.03	3%
Miss	Peptide	Unique	Matches	Modification	Observed	Mr(expt)	Mr(calc)	ppm	Score	Expect	Rank	Query
0	K.ILDAVVAQEPLHR.G		1		730.9179	1459.8211	1459.8147	4.42	35	0.013	1	7018
0	R.VPAGNWVLIEGVDQPIVK.T	U	1		967.5493	1933.0840	1933.0673	8.62	22	0.16	1	12696
A0A087X0X3_uniprot	HNRNPM	Heterogeneous nuclear ribonucleoprotein M OS=Homo sapiens OX=9606 GN=HNRNPM PE=1 SV=1	77746	35	5(1)	4(1)	0.04	7%
Miss	Peptide	Unique	Matches	Modification	Observed	Mr(expt)	Mr(calc)	ppm	Score	Expect	Rank	Query
0	R.FEPYANPTK.R	U	1		533.7561	1065.4976	1065.5131	-14.49	3	23	3	2428
0	R.INEILSNALK.R	U	1		557.8309	1113.6473	1113.6393	7.17	28	0.068	1	2883
0	R.AFITNIPFDVK.W	U	1		632.8546	1263.6947	1263.6863	6.60	35	0.013	1	4644
0	R.GNFGGSFAGSFGGAGGHAPGVAR.K		1		1017.9786	2033.9427	2033.9457	-1.44	(0)	56	1	14312
0	R.GNFGGSFAGSFGGAGGHAPGVAR.K		1		678.9940	2033.9602	2033.9457	7.16	19	0.94	1	14315
H0YH81_uniprot	ATP5F1B	ATP synthase subunit beta (Fragment) OS=Homo sapiens OX=9606 GN=ATP5F1B PE=1 SV=1	38226	34	3(1)	2(1)	0.09	7%
Miss	Peptide	Unique	Matches	Modification	Observed	Mr(expt)	Mr(calc)	ppm	Score	Expect	Rank	Query
0	R.TIA->M<-DGTEGLVR.G	U	2	Oxidation (M)	639.8248	1277.6351	1277.6286	5.13	1	45	2	4841
0	R.FTQAGSEVSALLGR.I	U	1		718.3851	1434.7556	1434.7467	6.20	34	0.026	1	6672
A0A024RAD5_uniprot	DDOST	Dolichyl-diphosphooligosaccharide--protein glycosyltransferase 48 kDa subunit OS=Homo sapiens OX=9606 GN=DDOST PE=3 SV=1	50841	34	2(2)	2(2)	0.13	4%
Miss	Peptide	Unique	Matches	Modification	Observed	Mr(expt)	Mr(calc)	ppm	Score	Expect	Rank	Query
0	K.NTLLIAGLQAR.N	U	1		585.3578	1168.7010	1168.6928	7.06	31	0.02	1	3594
0	R.TLVLLDNLNVR.E	U	1		635.3787	1268.7429	1268.7452	-1.84	31	0.029	1	4703
A4D2J6_uniprot	PGAM2	Phosphoglycerate mutase OS=Homo sapiens OX=9606 GN=PGAM2 PE=3 SV=1	28544	34	1(1)	1(1)	0.12	5%
Miss	Peptide	Unique	Matches	Modification	Observed	Mr(expt)	Mr(calc)	ppm	Score	Expect	Rank	Query
0	R.ALPFWNEEIVPQIK.A	U	1		842.4622	1682.9098	1682.9032	3.92	34	0.021	1	9965
Q4ZG57_uniprot	MCM6	DNA helicase (Fragment) OS=Homo sapiens OX=9606 GN=MCM6 PE=3 SV=1	89803	34	2(1)	2(1)	0.04	3%
Miss	Peptide	Unique	Matches	Modification	Observed	Mr(expt)	Mr(calc)	ppm	Score	Expect	Rank	Query
0	R.VSGVDGYETEGIR.G	U	1		691.3372	1380.6598	1380.6521	5.53	34	0.022	1	5856
1	K.ELRDEEQTAESIK.N	U	1		774.3858	1546.7570	1546.7474	6.21	1	56	1	8218
A0A024R2M8_uniprot	XPC	Xeroderma pigmentosum, complementation group C, isoform CRA_a OS=Homo sapiens OX=9606 GN=XPC PE=4 SV=1	106743	34	3(1)	3(1)	0.03	3%
Miss	Peptide	Unique	Matches	Modification	Observed	Mr(expt)	Mr(calc)	ppm	Score	Expect	Rank	Query
0	R.FAIYSAR.D	U	1		414.2217	414.2217	826.4289	-5.87	12	3.3	3	471
0	R.YDPVWMTVTR.K	U	1		634.3144	1266.6143	1266.6067	6.03	34	0.021	1	4671
0	R.DVDTYYLSNLVK.W	U	1		715.3658	1428.7171	1428.7137	2.43	25	0.23	1	6544
A0A024R866_uniprot	RPL35	Ribosomal protein L35, isoform CRA_a OS=Homo sapiens OX=9606 GN=RPL35 PE=3 SV=1	18048	34	2(1)	2(1)	0.19	13%
Miss	Peptide	Unique	Matches	Modification	Observed	Mr(expt)	Mr(calc)	ppm	Score	Expect	Rank	Query
0	R.VLTVINQTQK.E	U	1		572.3428	1142.6710	1142.6659	4.43	34	0.018	1	3302
1	K.QLDDLKVELSQLR.V	U	1		778.9401	1555.8657	1555.8569	5.62	19	2.3	1	8350
A0A0S2Z4Z9_uniprot	NONO	Non-POU domain containing octamer-binding isoform 1 (Fragment) OS=Homo sapiens OX=9606 GN=NONO PE=2 SV=1	54311	33	4(1)	3(1)	0.06	8%
Miss	Peptide	Unique	Matches	Modification	Observed	Mr(expt)	Mr(calc)	ppm	Score	Expect	Rank	Query
0	K.VELDNMPLR.G	U	1		543.7877	1085.5609	1085.5539	6.43	33	0.035	1	2541
0	R.FAQPGSFEYEYAMR.W	U	2		848.3820	1694.7495	1694.7399	5.68	10	2.3	1	10121
0	R.LFVGNLPPDITEEEMR.K	U	1		930.4664	1858.9183	1858.9135	2.60	5	19	1	11831
A0A384MQX1_uniprot		Epididymis secretory sperm binding protein OS=Homo sapiens OX=9606 PE=2 SV=1	74380	33	5(1)	4(1)	0.04	7%
Miss	Peptide	Unique	Matches	Modification	Observed	Mr(expt)	Mr(calc)	ppm	Score	Expect	Rank	Query
0	R.LADALQELR.A		1		514.7927	1027.5708	1027.5662	4.47	33	0.027	1	2035
0	R.IDSLSAQLSQLQK.Q		1		715.9013	1429.7879	1429.7776	7.21	8	9.7	1	6563
0	R.TALINSTGEEVAMR.K	U	1		746.3814	1490.7481	1490.7399	5.55	17	1.5	1	7509
0	R.NSNLVGAAHEELQQSR.I		1		876.9404	1751.8662	1751.8550	6.36	(25)	0.22	1	10750
0	R.NSNLVGAAHEELQQSR.I		1		584.9638	1751.8694	1751.8550	8.21	29	0.083	1	10752
A0A024RB41_uniprot	hCG_2016482	HCG2016482, isoform CRA_b OS=Homo sapiens OX=9606 GN=hCG_2016482 PE=4 SV=1	23370	33	2(1)	2(1)	0.14	13%
Miss	Peptide	Unique	Matches	Modification	Observed	Mr(expt)	Mr(calc)	ppm	Score	Expect	Rank	Query
0	K.SPASDTYIVFGEAK.I	U	1		742.8723	1483.7301	1483.7195	7.14	33	0.03	1	7400
0	K.IEDLSQQAQLAAAEK.F	U	1		807.9267	1613.8388	1613.8260	7.95	28	0.24	1	9119
L0R5A1_uniprot	CSF2RB	Alternative protein CSF2RB OS=Homo sapiens OX=9606 GN=CSF2RB PE=4 SV=1	11752	33	3(2)	1(1)	0.29	7%
Miss	Peptide	Unique	Matches	Modification	Observed	Mr(expt)	Mr(calc)	ppm	Score	Expect	Rank	Query
0	R.LASIVTPR.N	U	3		428.7681	855.5216	855.5178	4.51	31	0.031	1	659
M0R140_uniprot	RPS19	40S ribosomal protein S19 (Fragment) OS=Homo sapiens OX=9606 GN=RPS19 PE=1 SV=1	11101	33	8(1)	2(1)	0.31	21%
Miss	Peptide	Unique	Matches	Modification	Observed	Mr(expt)	Mr(calc)	ppm	Score	Expect	Rank	Query
0	K.DVNQQEFVR.A	U	1		567.7831	1133.5517	1133.5465	4.58	33	0.041	1	3147
1	R.HLYLRGGAGVGSM.-	U	7		659.3470	659.3470	1316.6794	10.2	8	13	2	5273
D0PNI1_uniprot	YWHAZ	Epididymis luminal protein 4 OS=Homo sapiens OX=9606 GN=YWHAZ PE=2 SV=1	27899	32	2(1)	2(1)	0.12	9%
Miss	Peptide	Unique	Matches	Modification	Observed	Mr(expt)	Mr(calc)	ppm	Score	Expect	Rank	Query
0	K.DSTLI->M<-QLLR.D		1	Oxidation (M)	603.3372	1204.6598	1204.6485	9.32	32	0.04	1	4003
0	K.SVTEQGAELSNEER.N	U	1		774.8638	1547.7130	1547.7063	4.31	22	0.29	1	8229
A0A0B4J1R6_uniprot	TKT	Transketolase OS=Homo sapiens OX=9606 GN=TKT PE=1 SV=1	50335	32	5(1)	4(1)	0.07	13%
Miss	Peptide	Unique	Matches	Modification	Observed	Mr(expt)	Mr(calc)	ppm	Score	Expect	Rank	Query
1	K.NSTFSEIFKK.E	U	1		600.8212	1199.6278	1199.6186	7.64	11	11	1	3918
0	R.VLDPFTIKPLDR.K	U	1		471.9443	1412.8111	1412.8028	5.91	(22)	0.24	1	6290
0	R.VLDPFTIKPLDR.K	U	1		707.4158	1412.8170	1412.8028	10.1	32	0.021	1	6291
0	K.ILATPPQEDAPSVDIANIR.M	U	1		1010.5445	2019.0744	2019.0636	5.34	28	0.084	1	14041
0	R.TSRPENAIIYNNNEDFQVGQAK.V	U	1		836.7484	2507.2234	2507.2040	7.72	19	0.74	1	17509
A0A024R608_uniprot	RPLP1	Ribosomal protein, large, P1, isoform CRA_a OS=Homo sapiens OX=9606 GN=RPLP1 PE=3 SV=1	11621	32	1(1)	1(1)	0.30	14%
Miss	Peptide	Unique	Matches	Modification	Observed	Mr(expt)	Mr(calc)	ppm	Score	Expect	Rank	Query
0	K.AAGVNVEPFWPGLFAK.A	U	1		851.9563	1701.8980	1701.8879	5.98	32	0.044	1	10224
D2DXM9_uniprot		Nuclear factor 1 OS=Homo sapiens OX=9606 PE=2 SV=1	54564	32	5(1)	4(1)	0.06	7%
Miss	Peptide	Unique	Matches	Modification	Observed	Mr(expt)	Mr(calc)	ppm	Score	Expect	Rank	Query
1	R.QADKVWR.L	U	1		451.7487	451.7487	901.4829	6.61	6	42	2	967
1	R.IDCLRQADK.V	U	2		559.7840	1117.5534	1117.5550	-1.37	1	50	1	2922
0	K.GIPLESTDGER.L	U	1		587.2961	1172.5777	1172.5673	8.87	32	0.038	1	3628
1	R.AVKDELLGEKPEIK.Q	U	1		523.6389	1567.8947	1567.8821	8.06	4	12	1	8489
J3KQE5_uniprot	RAN	GTP-binding nuclear protein Ran (Fragment) OS=Homo sapiens OX=9606 GN=RAN PE=1 SV=1	27027	31	1(1)	1(1)	0.12	5%
Miss	Peptide	Unique	Matches	Modification	Observed	Mr(expt)	Mr(calc)	ppm	Score	Expect	Rank	Query
0	K.SNYNFEKPFLWLAR.K	U	1		892.9669	1783.9192	1783.9046	8.19	31	0.051	1	11053
P07737_uniprot	PFN1	Profilin-1 OS=Homo sapiens OX=9606 GN=PFN1 PE=1 SV=2	15216	31	2(1)	2(1)	0.22	21%
Miss	Peptide	Unique	Matches	Modification	Observed	Mr(expt)	Mr(calc)	ppm	Score	Expect	Rank	Query
0	K.STGGAPTFNVTVTK.T	U	1		690.3664	1378.7182	1378.7093	6.49	7	14	1	5826
0	K.TFVNITPAEVGVLVGK.D	U	1		822.4796	1642.9445	1642.9294	9.20	31	0.017	1	9532
Q6ZPD6_uniprot		cDNA FLJ25992 fis, clone DMC03508 OS=Homo sapiens OX=9606 PE=2 SV=1	41924	31	1(1)	1(1)	0.08	2%
Miss	Peptide	Unique	Matches	Modification	Observed	Mr(expt)	Mr(calc)	ppm	Score	Expect	Rank	Query
0	K.VTMQNLNDR.L	U	1		545.7727	1089.5309	1089.5237	6.60	31	0.058	1	2603
G3V325_uniprot	ATP5MF-PTCD1	ATP5MF-PTCD1 readthrough OS=Homo sapiens OX=9606 GN=ATP5MF-PTCD1 PE=4 SV=1	84684	30	1(1)	1(1)	0.04	1%
Miss	Peptide	Unique	Matches	Modification	Observed	Mr(expt)	Mr(calc)	ppm	Score	Expect	Rank	Query
0	R.DFSPSGIFGAFQR.G	U	1		714.8519	1427.6892	1427.6834	4.07	30	0.049	1	6537
M0QZC5_uniprot	RPS11	40S ribosomal protein S11 OS=Homo sapiens OX=9606 GN=RPS11 PE=1 SV=1	14103	30	2(0)	1(0)	0.24	5%
Miss	Peptide	Unique	Matches	Modification	Observed	Mr(expt)	Mr(calc)	ppm	Score	Expect	Rank	Query
0	R.DYLHYIR.K	U	2		490.2571	978.4997	978.4923	7.60	30	0.066	1	1549
Q96AG4_uniprot	LRRC59	Leucine-rich repeat-containing protein 59 OS=Homo sapiens OX=9606 GN=LRRC59 PE=1 SV=1	35308	30	1(1)	1(1)	0.09	3%
Miss	Peptide	Unique	Matches	Modification	Observed	Mr(expt)	Mr(calc)	ppm	Score	Expect	Rank	Query
0	K.LVTLPVSFAQLK.N	U	1		658.4102	1314.8058	1314.7911	11.1	30	0.011	1	5233
A0A024QZK8_uniprot	HNRPH3	Heterogeneous nuclear ribonucleoprotein H3 (2H9), isoform CRA_a OS=Homo sapiens OX=9606 GN=HNRPH3 PE=4 SV=1	36960	29	3(0)	3(0)	0.09	11%
Miss	Peptide	Unique	Matches	Modification	Observed	Mr(expt)	Mr(calc)	ppm	Score	Expect	Rank	Query
0	R.VHIDIGADGR.A	U	1		526.7824	1051.5503	1051.5411	8.76	29	0.065	1	2266
0	R.STGEAFVQFASK.E	U	1		636.3220	1270.6295	1270.6194	7.96	20	0.46	1	4713
0	R.ATENDIANFFSPLNPIR.V	U	1		959.9919	1917.9692	1917.9585	5.61	28	0.1	1	12453
Q2QD09_uniprot		Triosephosphate isomerase (Fragment) OS=Homo sapiens OX=9606 PE=3 SV=1	27211	29	2(1)	2(1)	0.12	10%
Miss	Peptide	Unique	Matches	Modification	Observed	Mr(expt)	Mr(calc)	ppm	Score	Expect	Rank	Query
1	K.FFVGGNWKMNGR.K	U	1		706.8425	1411.6705	1411.6819	-8.09	3	23	2	6277
0	K.VVLAYEPVWAIGTGK.T	U	1		801.9535	1601.8924	1601.8817	6.68	29	0.055	1	8972
A0A1W2PQS6_uniprot	RPS10-NUDT3	RPS10-NUDT3 readthrough OS=Homo sapiens OX=9606 GN=RPS10-NUDT3 PE=4 SV=1	33177	29	1(1)	1(1)	0.10	3%
Miss	Peptide	Unique	Matches	Modification	Observed	Mr(expt)	Mr(calc)	ppm	Score	Expect	Rank	Query
0	R.IAIYELLFK.E	U	1		555.3392	1108.6638	1108.6532	9.55	29	0.017	1	2827
B0QYD3_uniprot	APOBEC3B	DNA dC-&gt;dU-editing enzyme APOBEC-3B OS=Homo sapiens OX=9606 GN=APOBEC3B PE=1 SV=1	58311	29	1(0)	1(0)	0.06	2%
Miss	Peptide	Unique	Matches	Modification	Observed	Mr(expt)	Mr(calc)	ppm	Score	Expect	Rank	Query
0	R.SNLLWDTGVFR.G	U	1		654.3439	1306.6733	1306.6670	4.83	29	0.082	1	5151
A0A024RDB4_uniprot	HNRPD	Heterogeneous nuclear ribonucleoprotein D (AU-rich element RNA binding protein 1, 37kDa), isoform CRA_c OS=Homo sapiens OX=9606 GN=HNRPD PE=4 SV=1	36420	28	2(0)	1(0)	0.09	4%
Miss	Peptide	Unique	Matches	Modification	Observed	Mr(expt)	Mr(calc)	ppm	Score	Expect	Rank	Query
0	K.IFVGGLSPDTPEEK.I	U	2		744.8871	1487.7596	1487.7508	5.94	29	0.095	1	7476
A0A024RBP2_uniprot	PPP1CC	Serine/threonine-protein phosphatase OS=Homo sapiens OX=9606 GN=PPP1CC PE=3 SV=1	37701	28	3(0)	3(0)	0.09	7%
Miss	Peptide	Unique	Matches	Modification	Observed	Mr(expt)	Mr(calc)	ppm	Score	Expect	Rank	Query
0	K.YPENFFLLR.G	U	1		599.8210	1197.6275	1197.6182	7.77	28	0.095	1	3899
1	K.IKYPENFFLLR.G	U	1		720.4099	1438.8053	1438.7972	5.58	8	6.1	1	6735
0	R.AHQVVEDGYEFFAK.R	U	1		820.3954	1638.7763	1638.7678	5.20	1	40	1	9432
A0A0S2Z4R1_uniprot	YARS	Tyrosine--tRNA ligase (Fragment) OS=Homo sapiens OX=9606 GN=YARS PE=2 SV=1	59448	27	4(1)	4(1)	0.11	7%
Miss	Peptide	Unique	Matches	Modification	Observed	Mr(expt)	Mr(calc)	ppm	Score	Expect	Rank	Query
0	K.APWELLELR.V	U	1		563.8209	1125.6272	1125.6182	7.96	33	0.025	1	3053
0	R.NLQEVLGEEK.L	U	1		579.8082	1157.6018	1157.5928	7.77	16	3.2	1	3425
0	K.VDAQFGGIDQR.K	U	1		603.3027	1204.5908	1204.5837	5.91	14	3	1	3992
0	K.NSEPEEVIPSR.L	U	1		628.8151	1255.6157	1255.6044	8.98	11	11	1	4536
A0A384MTW7_uniprot		Nucleoside diphosphate kinase OS=Homo sapiens OX=9606 PE=2 SV=1	17309	27	1(0)	1(0)	0.20	7%
Miss	Peptide	Unique	Matches	Modification	Observed	Mr(expt)	Mr(calc)	ppm	Score	Expect	Rank	Query
0	R.TFIAIKPDGVQR.G	U	1		672.8904	1343.7663	1343.7561	7.59	27	0.085	1	5522
Q9UMS4_uniprot	PRPF19	Pre-mRNA-processing factor 19 OS=Homo sapiens OX=9606 GN=PRPF19 PE=1 SV=1	55603	27	2(0)	2(0)	0.06	3%
Miss	Peptide	Unique	Matches	Modification	Observed	Mr(expt)	Mr(calc)	ppm	Score	Expect	Rank	Query
0	K.FIASTGMDR.S	U	1		499.2435	996.4725	996.4699	2.65	25	0.16	1	1755
0	K.TLQLDNNFEVK.S	U	1		660.8474	1319.6801	1319.6721	6.08	27	0.16	1	5303
U3KPS2_uniprot	PRTN3	Myeloblastin OS=Homo sapiens OX=9606 GN=PRTN3 PE=1 SV=1	24052	27	2(1)	2(1)	0.14	16%
Miss	Peptide	Unique	Matches	Modification	Observed	Mr(expt)	Mr(calc)	ppm	Score	Expect	Rank	Query
0	R.LVNVVLGAHNVR.T	U	1		645.8898	1289.7651	1289.7568	6.44	27	0.026	1	5009
0	R.TQEPTQQHFSVAQVFLNNYDAENK.L	U	1		936.7844	2807.3314	2807.3151	5.83	5	24	1	18829
Q5RLJ0_uniprot		CLE OS=Homo sapiens OX=9606 PE=2 SV=1	28066	27	1(1)	1(1)	0.12	3%
Miss	Peptide	Unique	Matches	Modification	Observed	Mr(expt)	Mr(calc)	ppm	Score	Expect	Rank	Query
0	R.LLHIEELR.E	U	1		511.8068	1021.5990	1021.5920	6.83	27	0.044	1	1972
A0A140T907_uniprot	FLOT1	Flotillin-1 (Fragment) OS=Homo sapiens OX=9606 GN=FLOT1 PE=1 SV=1	7096	26	1(0)	1(0)	0.50	21%
Miss	Peptide	Unique	Matches	Modification	Observed	Mr(expt)	Mr(calc)	ppm	Score	Expect	Rank	Query
0	R.AQQVAVQEQEIAR.R	U	1		735.3965	1468.7784	1468.7634	10.2	26	0.16	1	7169
Q9BQP7_uniprot	MGME1	Mitochondrial genome maintenance exonuclease 1 OS=Homo sapiens OX=9606 GN=MGME1 PE=1 SV=1	39795	25	4(0)	3(0)	0.17	10%
Miss	Peptide	Unique	Matches	Modification	Observed	Mr(expt)	Mr(calc)	ppm	Score	Expect	Rank	Query
0	K.QQVFLLER.W	U	2		516.7994	1031.5843	1031.5764	7.71	27	0.11	1	2083
0	K.YSNLVQSVLSSR.G	U	1		676.8681	1351.7216	1351.7096	8.94	16	1.3	1	5595
0	R.FHEALESILSPQETLK.E	U	1		921.4916	1840.9687	1840.9570	6.35	30	0.058	1	11624
M0QZR9_uniprot	ELAVL1	ELAV-like protein 1 OS=Homo sapiens OX=9606 GN=ELAVL1 PE=1 SV=1	17178	25	2(0)	2(0)	0.20	20%
Miss	Peptide	Unique	Matches	Modification	Observed	Mr(expt)	Mr(calc)	ppm	Score	Expect	Rank	Query
0	R.VLVDQTTVIPQTR.T	U	1		735.4280	1468.8414	1468.8250	11.2	2	21	1	7170
0	R.TNLIVNYLPQNMTQDELR.S	U	1		1081.5573	2161.0999	2161.0837	7.51	25	0.22	1	15519
A0A024R0S8_uniprot	XRCC1	X-ray repair complementing defective repair in Chinese hamster cells 1, isoform CRA_b OS=Homo sapiens OX=9606 GN=XRCC1 PE=4 SV=1	69825	25	2(0)	2(0)	0.05	3%
Miss	Peptide	Unique	Matches	Modification	Observed	Mr(expt)	Mr(calc)	ppm	Score	Expect	Rank	Query
2	K.LVRAAAEKR.W	U	1		507.3126	1012.6106	1012.6141	-3.51	6	9.8	3	1835
0	K.YSQVLGLGGR.I	U	1		525.2929	1048.5711	1048.5665	4.39	25	0.21	1	2203
A0A024QZ77_uniprot	EFHD2	EF-hand domain family, member D2, isoform CRA_a OS=Homo sapiens OX=9606 GN=EFHD2 PE=2 SV=1	26794	23	1(0)	1(0)	0.12	6%
Miss	Peptide	Unique	Matches	Modification	Observed	Mr(expt)	Mr(calc)	ppm	Score	Expect	Rank	Query
0	R.ADLNQGIGEPQSPSR.R	U	1		784.8946	1567.7746	1567.7590	9.95	23	0.3	1	8487
A0A0K2BMD8_uniprot	HBA2	Mutant hemoglobin alpha 2 globin chain OS=Homo sapiens OX=9606 GN=HBA2 PE=3 SV=1	15305	23	2(0)	1(0)	0.22	10%
Miss	Peptide	Unique	Matches	Modification	Observed	Mr(expt)	Mr(calc)	ppm	Score	Expect	Rank	Query
0	K.VGAHAGEYGAEALER.M	U	1		765.3758	1528.7370	1528.7270	6.57	(23)	0.24	1	7997
0	K.VGAHAGEYGAEALER.M	U	1		510.5869	1528.7387	1528.7270	7.67	24	0.23	1	7998
A0A024R4A0_uniprot	NCL	Nucleolin, isoform CRA_b OS=Homo sapiens OX=9606 GN=NCL PE=4 SV=1	76625	23	2(0)	2(0)	0.04	2%
Miss	Peptide	Unique	Matches	Modification	Observed	Mr(expt)	Mr(calc)	ppm	Score	Expect	Rank	Query
0	R.SISLYYTGEK.G	U	1		580.7999	1159.5852	1159.5761	7.85	23	0.69	1	3438
2	K.ERDARTLLAK.N	U	1		586.8396	1171.6646	1171.6673	-2.25	13	2.6	4	3618
C9JAK5_uniprot	ARF4	ADP-ribosylation factor 4 OS=Homo sapiens OX=9606 GN=ARF4 PE=1 SV=1	17802	22	1(0)	1(0)	0.19	6%
Miss	Peptide	Unique	Matches	Modification	Observed	Mr(expt)	Mr(calc)	ppm	Score	Expect	Rank	Query
0	R.IQEVADELQK.M	U	1		586.8158	1171.6170	1171.6084	7.34	22	0.37	1	3611
A8K6U7_uniprot		cDNA FLJ78252, highly similar to Homo sapiens heterogeneous nuclear ribonucleoprotein U-like 1 (HNRPUL1), transcript variant 1, mRNA OS=Homo sapiens OX=9606 PE=2 SV=1	96189	22	2(0)	2(0)	0.03	3%
Miss	Peptide	Unique	Matches	Modification	Observed	Mr(expt)	Mr(calc)	ppm	Score	Expect	Rank	Query
0	K.HLPSTEPDPHVVR.I	U	1		495.2631	1482.7674	1482.7579	6.41	4	25	1	7393
0	R.NYILDQTNVYGSAQR.R	U	1		871.4331	1740.8517	1740.8431	4.93	22	0.37	1	10655
A0A024R534_uniprot	MTA2	Metastasis associated 1 family, member 2, isoform CRA_a OS=Homo sapiens OX=9606 GN=MTA2 PE=4 SV=1	75717	21	1(0)	1(0)	0.04	1%
Miss	Peptide	Unique	Matches	Modification	Observed	Mr(expt)	Mr(calc)	ppm	Score	Expect	Rank	Query
0	K.YQAEIPDR.L	U	1		496.2484	990.4821	990.4770	5.16	21	0.51	1	1684
B4E1H9_uniprot		Phosphoglycerate kinase OS=Homo sapiens OX=9606 PE=2 SV=1	35251	21	2(0)	2(0)	0.09	9%
Miss	Peptide	Unique	Matches	Modification	Observed	Mr(expt)	Mr(calc)	ppm	Score	Expect	Rank	Query
0	K.LGDVYVNDAFGTAHR.A	U	1		817.8994	1633.7843	1633.7849	-0.38	21	0.48	1	9362
0	K.ALESPERPFLAILGGAK.V	U	1		885.0082	1768.0018	1767.9883	7.65	22	0.14	1	10931
A0A1B0GUK8_uniprot	RBMXL1	RNA-binding motif protein, X-linked-like-1 (Fragment) OS=Homo sapiens OX=9606 GN=RBMXL1 PE=1 SV=1	16783	20	1(0)	1(0)	0.20	8%
Miss	Peptide	Unique	Matches	Modification	Observed	Mr(expt)	Mr(calc)	ppm	Score	Expect	Rank	Query
0	R.GFAFVTFESPADAK.D	U	1		743.8685	1485.7225	1485.7140	5.72	20	0.58	1	7445
A0A023T6R1_uniprot	FLJ10292	Mago nashi protein OS=Homo sapiens OX=9606 GN=FLJ10292 PE=2 SV=1	17322	20	1(0)	1(0)	0.20	6%
Miss	Peptide	Unique	Matches	Modification	Observed	Mr(expt)	Mr(calc)	ppm	Score	Expect	Rank	Query
0	R.VFYYLVQDLK.C	U	1		644.3573	1286.7000	1286.6911	6.98	20	0.65	1	4961
J3KPX7_uniprot	PHB2	Prohibitin-2 OS=Homo sapiens OX=9606 GN=PHB2 PE=1 SV=2	33219	19	1(0)	1(0)	0.10	5%
Miss	Peptide	Unique	Matches	Modification	Observed	Mr(expt)	Mr(calc)	ppm	Score	Expect	Rank	Query
0	R.IGGVQQDTILAEGLHFR.I	U	1		927.5034	1852.9922	1852.9796	6.81	19	0.56	1	11747
A0A2R8YH03_uniprot	TASOR2	Protein TASOR 2 OS=Homo sapiens OX=9606 GN=TASOR2 PE=1 SV=1	296616	18	1(0)	1(0)	0.01	0%
Miss	Peptide	Unique	Matches	Modification	Observed	Mr(expt)	Mr(calc)	ppm	Score	Expect	Rank	Query
2	K.ETETKKDSEE->M<-LK.A	U	1	Oxidation (M)	792.3765	1582.7384	1582.7396	-0.76	18	0.68	1	8687
O15040_uniprot	TECPR2	Tectonin beta-propeller repeat-containing protein 2 OS=Homo sapiens OX=9606 GN=TECPR2 PE=1 SV=4	155747	18	3(0)	3(0)	0.02	3%
Miss	Peptide	Unique	Matches	Modification	Observed	Mr(expt)	Mr(calc)	ppm	Score	Expect	Rank	Query
0	R.QIGTQPR.K	U	1		400.2298	400.2298	798.4451	12.9	9	5.1	5	306
0	K.LLSCFDDLVAAGTASGR.V	U	1		876.9350	876.9350	1751.8554	2.40	0	63	3	10749
0	R.TSGDLYLQTGLSVDRPCAR.A	U	1		703.6802	2108.0189	2108.0321	-6.25	18	1	1	15119
A0A075B7B1_uniprot	SYNM	Desmuslin, isoform CRA_a OS=Homo sapiens OX=9606 GN=SYNM PE=1 SV=1	140306	17	3(0)	3(0)	0.02	2%
Miss	Peptide	Unique	Matches	Modification	Observed	Mr(expt)	Mr(calc)	ppm	Score	Expect	Rank	Query
0	R.EALGLEQLR.A	U	1		514.7927	514.7927	1027.5708	4.47	8	9.2	4	2035
1	R.GREGLWAEGQAR.C	U	1		665.3290	1328.6434	1328.6585	-11.38	7	9.9	1	5397
2	R.ENLLLEEELRGRR.G	U	1		813.9497	1625.8849	1625.8849	0.01	17	0.91	1	9279
A0A024R3Z1_uniprot	MAP2	Microtubule-associated protein OS=Homo sapiens OX=9606 GN=MAP2 PE=4 SV=1	203255	16	3(0)	3(0)	0.02	1%
Miss	Peptide	Unique	Matches	Modification	Observed	Mr(expt)	Mr(calc)	ppm	Score	Expect	Rank	Query
2	R.ISTPERKVAK.K	U	1		564.8438	564.8438	1127.6729	5.96	7	6.9	4	3080
1	K.KTEVQAHSPSR.K	U	1		620.3296	1238.6446	1238.6367	6.37	16	1.3	1	4353
2	K.VSDGVTKSPEKR.S	U	1		651.8534	651.8534	1301.6922	-1.30	0	79	2	5134
A0A059RTG7_uniprot	COX2	Cytochrome c oxidase subunit 2 (Fragment) OS=Homo sapiens OX=9606 GN=COX2 PE=3 SV=1	25242	15	2(0)	2(0)	0.13	7%
Miss	Peptide	Unique	Matches	Modification	Observed	Mr(expt)	Mr(calc)	ppm	Score	Expect	Rank	Query
0	R.LLDVDNR.V		1		422.7351	843.4557	843.4450	12.7	8	18	1	595
1	K.IFEMGPVKTL.-	U	1		567.8121	1133.6097	1133.6155	-5.08	15	1.8	1	3150
Q8TD57_uniprot	DNAH3	Dynein heavy chain 3, axonemal OS=Homo sapiens OX=9606 GN=DNAH3 PE=2 SV=1	473776	14	2(0)	1(0)	0.01	0%
Miss	Peptide	Unique	Matches	Modification	Observed	Mr(expt)	Mr(calc)	ppm	Score	Expect	Rank	Query
0	K.VSELIIPT->M<-ETAR.Q	U	2	Oxidation (M)	738.3826	1474.7507	1474.7701	-13.16	14	2.8	1	7291
P54826_uniprot	GAS1	Growth arrest-specific protein 1 OS=Homo sapiens OX=9606 GN=GAS1 PE=2 SV=2	36867	14	1(0)	1(0)	0.09	3%
Miss	Peptide	Unique	Matches	Modification	Observed	Mr(expt)	Mr(calc)	ppm	Score	Expect	Rank	Query
2	K.STKRAIEPCLPR.T	U	1		714.4002	1426.7859	1426.7714	10.1	14	2.3	1	6528
A0A0R4J2E8_uniprot	MATR3	Matrin-3 OS=Homo sapiens OX=9606 GN=MATR3 PE=1 SV=1	95078	14	2(0)	2(0)	0.03	3%
Miss	Peptide	Unique	Matches	Modification	Observed	Mr(expt)	Mr(calc)	ppm	Score	Expect	Rank	Query
0	R.VVHIMDFQR.G	U	1		572.8032	1143.5918	1143.5859	5.13	14	2.6	1	3310
0	R.VIHLSNLPHSGYSDSAVLK.L	U	1		679.7011	2036.0813	2036.0691	6.01	5	17	1	14345

## Sheet: Supplementary  Data 4C
Supplemental table 4C. Proteins binding with DNA sequence harboring rs2431697 C allele identified by MS repeat 1
Accession	Gene Name	Description	Mass	Score	Matches	Sequences	emPAI	Coverage
A0A024R3T8_uniprot	PARP1	Poly [ADP-ribose] polymerase OS=Homo sapiens OX=9606 GN=PARP1 PE=4 SV=1	113811	4299	270(162)	57(49)	8.93	58%
Miss	Peptide	Unique	Matches	Modification	Observed	Mr(expt)	Mr(calc)	ppm	Score	Expect	Rank	Query
0	R.YWIFR.S	U	2		392.7088	783.4030	783.4068	-4.77	17	0.52	1	196
1	K.IEKGQVR.L	U	1		415.2527	828.4909	828.4817	11.1	10	6.6	3	494
0	K.ELLIFNK.Q	U	4		438.7609	875.5072	875.5116	-5.09	29	0.044	1	865
0	K.LQLLEDDK.E	U	1		487.2610	972.5074	972.5128	-5.54	48	0.0011	1	1629
1	K.ILTLGKLSR.N	U	1		500.8268	999.6391	999.6440	-4.92	22	0.075	1	1929
0	R.DSEEAEIIR.K	U	2		531.2566	1060.4986	1060.5036	-4.72	45	0.0014	1	2565
0	K.AEPVEVVAPR.G	U	2		533.7941	1065.5736	1065.5818	-7.75	52	0.00034	1	2659
0	K.GFSLLATEDK.E	U	2		540.7811	1079.5477	1079.5499	-2.01	55	0.00017	1	2765
0	K.DPIDVNYEK.L	U	2		546.7595	1091.5045	1091.5135	-8.25	40	0.0045	1	2883
0	K.MIFDVESMK.K	U	2		550.2583	1098.5020	1098.5089	-6.28	57	4.7e-005	1	2947
0	K.MIFDVES->M<-K.K	U	2	Oxidation (M)	558.2560	1114.4975	1114.5039	-5.68	(47)	0.00041	1	3132
0	K.->M<-IFDVESMK.K	U	2	Oxidation (M)	558.2569	1114.4992	1114.5039	-4.14	(27)	0.045	1	3135
0	K.EDAIEHFMK.L	U	2		560.2595	1118.5045	1118.5066	-1.91	44	0.0015	1	3169
0	K.GIYFADMVSK.S	U	4		565.7777	1129.5409	1129.5478	-6.11	45	0.0013	1	3347
0	K.->M<-IFDVES->M<-K.K	U	3	2 Oxidation (M)	566.2532	1130.4919	1130.4988	-6.08	(45)	0.00034	1	3354
0	K.EDAIEHF->M<-K.L	U	1	Oxidation (M)	568.2575	1134.5005	1134.5015	-0.95	(11)	2.5	1	3407
0	K.GIYFAD->M<-VSK.S	U	3	Oxidation (M)	573.7763	1145.5379	1145.5427	-4.14	(36)	0.008	1	3564
0	K.LPKPVQDLIK.M	U	4		575.8616	1149.7087	1149.7121	-2.97	57	2e-005	1	3617
0	K.TLGDFAAEYAK.S	U	3		593.2914	1184.5682	1184.5713	-2.64	54	0.00028	1	4064
0	R.WYHPGCFVK.N	U	2		597.2790	1192.5435	1192.5488	-4.40	24	0.12	1	4147
0	K.AQNDLIWNIK.D	U	3		607.8267	1213.6388	1213.6455	-5.54	47	0.0014	1	4455
1	K.MIFDVESMKK.A	U	1		409.8735	1226.5987	1226.6039	-4.26	(19)	0.66	1	4502
1	K.MIFDVESMKK.A	U	2		614.3118	1226.6090	1226.6039	4.15	19	0.59	1	4504
0	K.GDEVDGVDEVAK.K	U	3		616.7786	1231.5426	1231.5568	-11.59	70	1.4e-006	1	4567
1	K.->M<-IFDVESMKK.A	U	1	Oxidation (M)	622.3044	1242.5943	1242.5988	-3.61	(5)	12	1	4718
0	K.AMVEYEIDLQK.M	U	6		669.8325	1337.6505	1337.6537	-2.38	(43)	0.0033	1	5685
0	K.A->M<-VEYEIDLQK.M	U	3	Oxidation (M)	677.8298	1353.6451	1353.6486	-2.57	46	0.0013	1	5871
1	R.KGDEVDGVDEVAK.K	U	1		680.8290	1359.6435	1359.6518	-6.08	46	0.0021	1	5949
0	K.VFSATLGLVDIVK.G	U	3		681.4036	1360.7926	1360.7966	-2.97	74	6.2e-007	1	5984
1	K.LQLLEDDKENR.Y	U	3		686.8496	1371.6845	1371.6994	-10.81	58	9.3e-005	1	6028
1	K.LQLLEDDKENR.Y	U	1		458.2360	1371.6861	1371.6994	-9.64	(36)	0.017	1	6029
0	R.TTNFAGILSQGLR.I	U	3		689.3737	1376.7329	1376.7412	-6.05	88	1.1e-007	1	6072
0	K->.<-QQVPSGESAILDR.V	U	2	Gln->pyro-Glu (N-term Q)	691.8460	1381.6773	1381.6838	-4.64	(55)	0.00022	1	6116
0	K.QQVPSGESAILDR.V	U	9		700.3574	1398.7003	1398.7103	-7.16	77	1e-006	1	6319
0	R.MAIMVQSPMFDGK.V	U	2		727.8425	1453.6705	1453.6768	-4.30	72	2.8e-006	1	7129
0	R.FYTLIPHDFGMK.K	U	2		734.8637	1467.7129	1467.7221	-6.26	48	0.00081	1	7312
0	R.FYTLIPHDFGMK.K	U	1		490.2455	1467.7146	1467.7221	-5.08	(29)	0.073	1	7314
0	R.MAI->M<-VQSPMFDGK.V	U	7	Oxidation (M)	735.8384	1469.6622	1469.6717	-6.44	(52)	0.00019	1	7335
0	R.->M<-AIMVQSPMFDGK.V	U	1	Oxidation (M)	735.8391	1469.6635	1469.6717	-5.53	(47)	0.00063	1	7337
0	R.FYTLIPHDFG->M<-K.K	U	9	Oxidation (M)	742.8616	1483.7087	1483.7170	-5.58	(35)	0.016	1	7530
0	R.MAI->M<-VQSP->M<-FDGK.V	U	3	2 Oxidation (M)	743.8366	1485.6587	1485.6666	-5.34	(25)	0.098	1	7571
0	R.->M<-AI->M<-VQSPMFDGK.V	U	4	2 Oxidation (M)	743.8372	1485.6598	1485.6666	-4.60	(62)	2.1e-005	1	7573
0	R.->M<-AIMVQSP->M<-FDGK.V	U	3	2 Oxidation (M)	743.8381	1485.6617	1485.6666	-3.29	(44)	0.0012	1	7578
0	K.KPPLLNNADSVQAK.V	U	3		747.9118	1493.8090	1493.8202	-7.44	(71)	4.5e-006	1	7702
0	K.KPPLLNNADSVQAK.V	U	2		498.9436	1493.8091	1493.8202	-7.43	81	4.9e-007	1	7703
0	R.HPDVEVDGFSELR.W	U	14		750.3556	1498.6966	1498.7052	-5.74	72	2.7e-006	1	7745
0	R.HPDVEVDGFSELR.W	U	4		500.5742	1498.7007	1498.7052	-3.00	(56)	0.0001	1	7759
0	R.->M<-AI->M<-VQSP->M<-FDGK.V	U	6	3 Oxidation (M)	751.8350	1501.6555	1501.6615	-4.01	(60)	1.8e-005	1	7782
1	K.GFSLLATEDKEALK.K	U	1		507.9414	1520.8024	1520.8086	-4.07	(20)	0.65	1	7997
1	K.GFSLLATEDKEALK.K	U	1		761.4095	1520.8045	1520.8086	-2.66	34	0.027	1	7998
1	K.VVDRDSEEAEIIR.K	U	2		765.8870	1529.7594	1529.7685	-5.99	(51)	0.0005	1	8126
1	K.VVDRDSEEAEIIR.K	U	1		510.9283	1529.7630	1529.7685	-3.60	60	5.7e-005	1	8127
0	R.IAPPEAPVTGYMFGK.G	U	4		789.4007	1576.7868	1576.7959	-5.77	79	9.9e-007	1	8667
0	R.IAPPEAPVTGY->M<-FGK.G	U	1	Oxidation (M)	531.9336	1592.7791	1592.7909	-7.37	(14)	3.1	1	8881
0	R.IAPPEAPVTGY->M<-FGK.G	U	6	Oxidation (M)	797.4003	1592.7860	1592.7909	-3.06	(64)	3.1e-005	1	8886
0	R.VVSEDFLQDVSASTK.S	U	6		812.9026	1623.7907	1623.7992	-5.20	103	2.9e-009	1	9231
0	K.MVDPEKPQLGMIDR.W	U	2		814.9060	1627.7975	1627.8062	-5.35	54	0.00024	1	9289
0	K.MVDPEKPQLGMIDR.W	U	1		543.6080	1627.8023	1627.8062	-2.41	(23)	0.32	1	9291
0	K.->M<-VDPEKPQLGMIDR.W	U	2	Oxidation (M)	822.9030	1643.7913	1643.8011	-5.93	(30)	0.054	1	9548
0	K.->M<-VDPEKPQLGMIDR.W	U	1	Oxidation (M)	548.9382	1643.7927	1643.8011	-5.12	(19)	0.7	1	9549
0	K.MVDPEKPQLG->M<-IDR.W	U	1	Oxidation (M)	548.9384	1643.7932	1643.8011	-4.79	(7)	12	1	9550
2	K.GFSLLATEDKEALKK.Q	U	2		825.4547	1648.8947	1648.9035	-5.34	52	0.0003	1	9603
2	K.GFSLLATEDKEALKK.Q	U	2		550.6406	1648.8999	1648.9035	-2.24	(50)	0.00047	1	9606
2	K.VVDRDSEEAEIIRK.Y	U	1		415.4704	1657.8525	1657.8635	-6.63	(17)	1.3	1	9728
2	K.VVDRDSEEAEIIRK.Y	U	2		553.6255	1657.8546	1657.8635	-5.33	36	0.015	1	9732
2	K.VVDRDSEEAEIIRK.Y	U	1		829.9346	1657.8547	1657.8635	-5.29	(1)	48	1	9733
0	K.->M<-VDPEKPQLG->M<-IDR.W	U	3	2 Oxidation (M)	830.8997	1659.7849	1659.7960	-6.71	(44)	0.0017	1	9761
0	K.->M<-VDPEKPQLG->M<-IDR.W	U	3	2 Oxidation (M)	554.2693	1659.7860	1659.7960	-6.01	(27)	0.079	1	9763
0	K.VPHWYHFSCFWK.V	U	1		565.2607	1692.7604	1692.7660	-3.32	42	0.0019	1	10107
0	K.VPHWYHFSCFWK.V	U	1		847.3890	1692.7635	1692.7660	-1.46	(5)	11	1	10108
1	K.AQNDLIWNIKDELK.K	U	1		567.3021	1698.8844	1698.8940	-5.70	(37)	0.012	1	10162
1	K.AQNDLIWNIKDELK.K	U	2		850.4497	1698.8849	1698.8940	-5.40	82	3.8e-007	1	10163
0	K.SDAYYCTGDVTAWTK.C	U	2		869.3716	1736.7286	1736.7352	-3.80	52	6.1e-005	1	10521
0	R.EELGFRPEYSASQLK.G	U	4		877.4364	1752.8582	1752.8682	-5.69	67	1.1e-005	1	10656
0	R.EELGFRPEYSASQLK.G	U	3		585.2948	1752.8626	1752.8682	-3.22	(39)	0.0063	1	10660
1	K.KMVDPEKPQLGMIDR.W	U	1		878.9511	1755.8875	1755.9011	-7.74	(7)	13	1	10684
1	K.KMVDPEKPQLGMIDR.W	U	1		586.3037	1755.8893	1755.9011	-6.74	(17)	1.1	1	10685
1	K.K->M<-VDPEKPQLGMIDR.W	U	1	Oxidation (M)	886.9503	1771.8860	1771.8961	-5.69	(5)	18	1	10835
1	K.K->M<-VDPEKPQLG->M<-IDR.W	U	1	2 Oxidation (M)	894.9441	1787.8736	1787.8910	-9.70	21	0.54	1	10974
1	K.K->M<-VDPEKPQLG->M<-IDR.W	U	1	2 Oxidation (M)	596.9677	1787.8813	1787.8910	-5.41	(15)	2	1	10975
1	R.GGSDDSSKDPIDVNYEK.L	U	3		913.4003	1824.7861	1824.8014	-8.36	72	9.8e-007	1	11369
1	R.GGSDDSSKDPIDVNYEK.L	U	1		609.2707	1824.7902	1824.8014	-6.09	(38)	0.0025	1	11370
2	K.AQNDLIWNIKDELKK.V	U	1		457.7506	1826.9733	1826.9890	-8.57	(18)	1.9	1	11410
2	K.AQNDLIWNIKDELKK.V	U	1		609.9995	1826.9767	1826.9890	-6.73	(36)	0.031	1	11411
2	K.AQNDLIWNIKDELKK.V	U	1		914.4968	1826.9791	1826.9890	-5.41	54	0.00047	1	11412
0	K.FYPLEIDYGQDEEAVK.K	U	1		958.4446	1914.8746	1914.8887	-7.36	57	6.6e-005	1	12383
1	K.LEQMPSKEDAIEHFMK.L	U	2		966.9571	1931.8996	1931.9121	-6.44	(17)	1.1	1	12653
1	K.LEQMPSKEDAIEHFMK.L	U	2		644.9766	1931.9079	1931.9121	-2.19	(52)	0.00034	1	12657
1	K.LEQMPSKEDAIEHF->M<-K.L	U	1	Oxidation (M)	650.3058	1947.8955	1947.9070	-5.88	(12)	3.1	1	12904
1	K.LEQ->M<-PSKEDAIEHFMK.L	U	2	Oxidation (M)	650.3078	1947.9016	1947.9070	-2.79	89	5.8e-008	1	12907
1	K.LEQ->M<-PSKEDAIEHFMK.L	U	1	Oxidation (M)	487.9828	1947.9022	1947.9070	-2.48	(10)	4.9	1	12908
1	K.LEQ->M<-PSKEDAIEHF->M<-K.L	U	1	2 Oxidation (M)	655.6376	1963.8911	1963.9019	-5.53	(34)	0.013	1	13333
0	K.GGAAVDPDSGLEHSAHVLEK.G	U	2		994.9826	1987.9506	1987.9599	-4.67	72	3.7e-006	1	13679
0	K.GGAAVDPDSGLEHSAHVLEK.G	U	1		497.9955	1987.9528	1987.9599	-3.58	(33)	0.027	1	13680
0	K.GGAAVDPDSGLEHSAHVLEK.G	U	2		663.6588	1987.9544	1987.9599	-2.77	(37)	0.012	1	13681
1	K.NREELGFRPEYSASQLK.G	U	1		1012.5085	2023.0024	2023.0123	-4.87	29	0.094	1	14262
1	K.NREELGFRPEYSASQLK.G	U	3		675.3431	2023.0074	2023.0123	-2.39	(28)	0.13	1	14265
1	K.NREELGFRPEYSASQLK.G	U	2		506.7593	2023.0080	2023.0123	-2.09	(21)	0.57	1	14268
1	K.FYPLEIDYGQDEEAVKK.L	U	1		1022.4888	2042.9630	2042.9837	-10.12	49	0.00056	1	14559
1	K.FYPLEIDYGQDEEAVKK.L	U	1		681.9978	2042.9716	2042.9837	-5.92	(25)	0.17	1	14560
1	K.KFYPLEIDYGQDEEAVK.K	U	1		1022.4932	2042.9719	2042.9837	-5.75	74	2e-006	1	14561
0	K.VEMLDNLLDIEVAYSLLR.G	U	1		1053.5574	2105.1002	2105.1078	-3.62	68	1.1e-005	1	15302
0	K.SLQELFLAHILSPWGAEVK.A	U	1		713.3912	2137.1517	2137.1572	-2.56	(45)	0.0011	1	15556
0	K.SLQELFLAHILSPWGAEVK.A	U	1		1069.5844	2137.1541	2137.1572	-1.40	116	1e-010	1	15557
2	K.KFYPLEIDYGQDEEAVKK.L	U	1		724.6957	2171.0654	2171.0786	-6.09	46	0.0018	1	15948
2	K.KFYPLEIDYGQDEEAVKK.L	U	1		1086.5429	2171.0711	2171.0786	-3.44	(10)	6.3	1	15950
0	K.NTHATTHNAYDLEVIDIFK.I	U	1		551.2717	2201.0578	2201.0753	-7.94	(39)	0.0079	1	16284
0	K.NTHATTHNAYDLEVIDIFK.I	U	2		734.6934	2201.0584	2201.0753	-7.66	42	0.0034	1	16285
0	R.VADGMVFGALLPCEECSGQLVFK.S	U	1		1264.1005	2526.1864	2526.1957	-3.70	37	0.008	1	18142
0	R.VADGMVFGALLPCEECSGQLVFK.S	U	1		843.0702	2526.1889	2526.1957	-2.69	(4)	18	1	18143
0	R.VADG->M<-VFGALLPCEECSGQLVFK.S	U	1	Oxidation (M)	1272.0972	2542.1798	2542.1906	-4.26	(18)	0.63	1	18206
0	K.SANYCHTSQGDPIGLILLGEVALGNMYELK.H	U	1		1088.5413	3262.6020	3262.6002	0.54	35	0.015	1	20493
0	R->.<-QIQAAYSILSEVQQAVSQGSSDSQILDLSNR.F	U	1	Gln->pyro-Glu (N-term Q)	1106.8784	3317.6134	3317.6375	-7.26	(37)	0.012	1	20638
0	R.QIQAAYSILSEVQQAVSQGSSDSQILDLSNR.F	U	1		834.6667	3334.6377	3334.6641	-7.92	(100)	5.1e-009	1	20676
0	R.QIQAAYSILSEVQQAVSQGSSDSQILDLSNR.F	U	1		1668.3334	3334.6522	3334.6641	-3.56	114	2.2e-010	1	20677
0	R.QIQAAYSILSEVQQAVSQGSSDSQILDLSNR.F	U	2		1112.5592	3334.6558	3334.6641	-2.49	(98)	7.6e-009	1	20678
1	K.RQIQAAYSILSEVQQAVSQGSSDSQILDLSNR.F	U	1		1164.5864	3490.7375	3490.7652	-7.94	107	9.7e-010	1	20959
0	R.IFPPETSASVAATPPPSTASAPAAVNSSASADKPLSNMK.I	U	6		1256.6235	3766.8488	3766.8723	-6.25	20	0.39	1	21262
0	R.IFPPETSASVAATPPPSTASAPAAVNSSASADKPLSNMK.I	U	5		942.7205	3766.8527	3766.8723	-5.20	(14)	1.7	1	21266
0	R.IFPPETSASVAATPPPSTASAPAAVNSSASADKPLSN->M<-K.I	U	1	Oxidation (M)	946.7198	3782.8501	3782.8672	-4.54	(6)	13	1	21308
B0AZQ4_uniprot		Structural maintenance of chromosomes protein OS=Homo sapiens OX=9606 PE=2 SV=1	141841	2006	91(59)	45(38)	2.05	42%
Miss	Peptide	Unique	Matches	Modification	Observed	Mr(expt)	Mr(calc)	ppm	Score	Expect	Rank	Query
0	R.NYLWR.E	U	2		376.1955	750.3764	750.3813	-6.53	29	0.077	1	71
0	K.ILMEFNK.M	U	1		447.7403	893.4660	893.4680	-2.24	7	13	1	936
0	K.QVIIQGFR.S	U	2		480.7837	959.5529	959.5553	-2.46	42	0.0043	1	1523
0	R.SNPYYIVK.Q	U	2		492.2606	982.5066	982.5124	-5.83	18	0.72	1	1743
1	R.IKLEGIITR.V	U	2		521.8331	1041.6517	1041.6546	-2.78	33	0.0096	1	2344
0	R.VDALNDEIR.Q	U	5		522.7628	1043.5110	1043.5247	-13.18	61	3.4e-005	1	2351
0	K.LDQDLNEVK.A	U	1		537.2739	1072.5332	1072.5400	-6.41	24	0.27	1	2669
0	K.YEAIQLTFK.Q	U	1		556.7993	1111.5841	1111.5913	-6.52	44	0.002	1	3107
0	R.SMEVSTQLAR.A	U	4		561.2816	1120.5486	1120.5546	-5.42	51	0.00078	1	3197
0	K.DFVEDDTTHG.-	U	1		568.2274	1134.4402	1134.4466	-5.65	55	7.1e-006	1	3406
0	K.AILNGIDSINK.V	U	1		579.3265	1156.6384	1156.6452	-5.83	29	0.076	1	3697
0	R.LALLHEGTGPR.V	U	1		582.3236	1162.6327	1162.6458	-11.33	62	3.4e-005	1	3767
0	R.GALTGGYYDTR.K	U	1		587.2780	1172.5415	1172.5462	-4.02	49	0.00038	1	3915
1	K.RVDALNDEIR.Q	U	1		600.8162	1199.6178	1199.6258	-6.72	57	0.00012	1	4259
1	R.KYEAIQLTFK.Q	U	2		620.8475	1239.6804	1239.6863	-4.76	48	0.00079	1	4687
0	R.VETYLNENLR.K	U	3		625.8202	1249.6259	1249.6302	-3.43	68	9e-006	1	4787
1	R.LPIDKEEVSLR.R	U	1		433.5802	1297.7188	1297.7241	-4.13	(30)	0.15	1	5330
1	R.LPIDKEEVSLR.R	U	1		649.8676	1297.7205	1297.7241	-2.76	52	0.00086	1	5331
0	R.EENAEQQALAAK.R	U	1		651.3154	1300.6162	1300.6259	-7.43	68	7.4e-006	1	5385
1	R.KAEEELGELEAK.L	U	1		449.2293	1344.6661	1344.6772	-8.27	(6)	16	1	5792
1	R.KAEEELGELEAK.L	U	1		673.3427	1344.6709	1344.6772	-4.72	81	4.7e-007	1	5793
0	R.ELGSLPQEAFEK.Y	U	2		674.3416	1346.6687	1346.6718	-2.30	43	0.0039	1	5805
1	R.VETYLNENLRK.R	U	1		689.8644	1377.7143	1377.7252	-7.88	38	0.011	1	6085
0	K.SLVALALIFAIQK.C	U	1		693.9369	1385.8592	1385.8646	-3.87	59	8.4e-006	1	6152
0	K.VSHIDVITAEMAK.D	U	1		471.9148	1412.7225	1412.7333	-7.64	(27)	0.11	1	6525
0	K.VSHIDVITAEMAK.D	U	2		707.3695	1412.7243	1412.7333	-6.36	77	1.1e-006	1	6527
0	K.ALDQFVNFSEQK.E	U	1		713.3491	1424.6837	1424.6936	-6.95	48	0.00081	1	6708
0	K.VSHIDVITAE->M<-AK.D	U	1	Oxidation (M)	715.3659	1428.7173	1428.7283	-7.69	(46)	0.0017	1	6763
0	K.SI->M<-ELMNVLELR.K	U	1	Oxidation (M)	732.3771	1462.7396	1462.7523	-8.70	68	1.6e-005	1	7253
0	K.DLQDELAGNSEQR.K	U	2		737.8370	1473.6595	1473.6695	-6.79	56	6.6e-005	1	7368
0	R.LDQVEQELNELR.E	U	2		743.3782	1484.7418	1484.7471	-3.55	78	4.2e-006	1	7555
0	K.NDVMNLLESAGFSR.S	U	1		776.8692	1551.7238	1551.7351	-7.27	92	4.1e-008	1	8383
0	K.NDV->M<-NLLESAGFSR.S	U	2	Oxidation (M)	784.8690	1567.7234	1567.7300	-4.26	(59)	7.5e-005	1	8556
0	K.MNLPGEVTFLPLNK.L	U	4		786.9234	1571.8322	1571.8381	-3.75	50	0.00068	1	8615
0	K.->M<-NLPGEVTFLPLNK.L	U	3	Oxidation (M)	794.9176	1587.8206	1587.8331	-7.81	(28)	0.13	1	8819
1	K.RLDQVEQELNELR.E	U	2		821.4276	1640.8407	1640.8482	-4.57	35	0.021	1	9522
0	R.LFYHIVDSDEVSTK.I	U	1		826.9056	1651.7966	1651.8094	-7.72	71	6.5e-005	1	9638
0	R.LFYHIVDSDEVSTK.I	U	2		551.6075	1651.8008	1651.8094	-5.19	(43)	0.042	1	9639
1	R.SEDLDNSIDKTEAGIK.E	U	1		867.9171	1733.8197	1733.8319	-7.06	74	1.8e-006	1	10488
1	R.SEDLDNSIDKTEAGIK.E	U	1		578.9475	1733.8205	1733.8319	-6.57	(27)	0.086	1	10489
0	R.SLQSLEASLHAMESTR.E	U	1		587.2902	1758.8487	1758.8570	-4.75	(54)	0.00025	1	10715
0	R.SLQSLEASLHAMESTR.E	U	2		880.4318	1758.8491	1758.8570	-4.50	85	1.9e-007	1	10716
0	R.DTAYPETNDAIPMISK.L	U	1		883.4154	1764.8163	1764.8240	-4.38	22	0.33	1	10775
2	R.KRLDQVEQELNELR.E	U	1		590.6536	1768.9389	1768.9431	-2.41	57	0.00011	1	10819
0	R.SLQSLEASLHA->M<-ESTR.E	U	1	Oxidation (M)	888.4289	1774.8432	1774.8519	-4.90	(47)	0.0011	1	10857
0	R.DTAYPETNDAIP->M<-ISK.L	U	3	Oxidation (M)	891.4129	1780.8112	1780.8189	-4.30	(5)	13	1	10908
0	R.ALEYTIYNQELNETR.A	U	2		928.9488	1855.8831	1855.8952	-6.47	89	8.2e-008	1	11705
0	K.AELGTDLLSQLSLEDQK.R	U	1		930.4800	1858.9454	1858.9524	-3.74	88	1e-007	1	11766
0	R.GSGSQSSVPSVDQFTGVGIR.V	U	2		982.9834	1963.9522	1963.9600	-3.93	67	1.3e-005	1	13334
0	R.AFTMDCITLEGDQVSHR.G	U	1		660.6310	1978.8713	1978.8877	-8.30	(30)	0.023	1	13565
0	R.AFTMDCITLEGDQVSHR.G	U	1		990.4439	1978.8733	1978.8877	-7.30	40	0.0028	1	13568
1	R.LHTLEEEKEELAQYQK.W	U	1		994.4983	1986.9821	1986.9898	-3.84	55	0.00022	1	13662
1	R.LHTLEEEKEELAQYQK.W	U	1		663.3357	1986.9852	1986.9898	-2.28	(19)	0.87	1	13664
1	K.AELGTDLLSQLSLEDQKR.V	U	1		1008.5292	2015.0438	2015.0535	-4.80	117	1.5e-010	1	14130
1	R.ETEGGTVLTATTSELEAINKR.V	U	1		1110.5692	2219.1239	2219.1281	-1.91	90	9e-008	1	16450
0	R.INNEIDQLMNQMQQIETQQR.K	U	1		1237.5847	2473.1549	2473.1689	-5.67	106	1.3e-009	1	17900
0	R.INNEIDQLMNQMQQIETQQR.K	U	1		825.3923	2473.1552	2473.1689	-5.56	(82)	3.1e-007	1	17901
0	K.CDPAPFYLFDEIDQALDAQHR.K	U	1		841.0504	2520.1294	2520.1380	-3.39	61	2.1e-005	1	18109
0	K.CDPAPFYLFDEIDQALDAQHR.K	U	1		1261.0724	2520.1302	2520.1380	-3.07	(1)	26	1	18110
0	K.SNFFYAIQFVLSDEFSHLRPEQR.L	U	1		944.1322	2829.3748	2829.3875	-4.48	25	0.22	1	19572
A0A024R1N1_uniprot	MYH9	Myosin, heavy polypeptide 9, non-muscle, isoform CRA_a OS=Homo sapiens OX=9606 GN=MYH9 PE=3 SV=1	227646	1522	77(52)	57(39)	1.07	35%
Miss	Peptide	Unique	Matches	Modification	Observed	Mr(expt)	Mr(calc)	ppm	Score	Expect	Rank	Query
1	R->.<-QKLSLSTK.L	U	1	Gln->pyro-Glu (N-term Q)	444.2588	886.5031	886.5124	-10.48	1	2.5e+002	1	914
0	K.FVSELWK.D	U	1		454.7452	907.4757	907.4803	-5.07	23	0.31	1	1089
0	K.DLEGLSQR.H	U	1		459.2345	916.4545	916.4614	-7.51	43	0.0035	1	1145
0	K.LVWVPSDK.S	U	1		472.2630	942.5115	942.5175	-6.33	12	3.5	1	1320
0	R.EQEVNILK.K	U	1		486.7664	971.5182	971.5287	-10.81	27	0.11	1	1622
0	R.GDLPFVVPR.R	U	1		500.2819	998.5493	998.5549	-5.59	30	0.044	1	1920
0	R.CNGVLEGIR.I		1		509.2575	1016.5005	1016.5073	-6.67	12	3.9	1	2083
0	R.LEVNLQAMK.A	U	2		523.2878	1044.5611	1044.5637	-2.50	26	0.21	1	2369
0	K.FDQLLAEEK.T		1		546.7794	1091.5443	1091.5499	-5.11	36	0.019	1	2885
0	R.DLGEELEALK.T		1		558.7905	1115.5664	1115.5710	-4.12	26	0.18	1	3156
0	K.EEELQAALAR.V		1		565.2925	1128.5704	1128.5775	-6.24	40	0.0049	1	3334
1	R.RGDLPFVVPR.R	U	2		578.3340	1154.6534	1154.6560	-2.28	33	0.017	1	3672
0	R.TEMEDLMSSK.D	U	2		585.7526	1169.4906	1169.4944	-3.28	37	0.002	1	3891
0	K.ALELDSNLYR.I	U	1		597.3093	1192.6040	1192.6088	-4.01	46	0.002	1	4157
0	R.ALEQQVEEMK.T	U	1		602.7945	1203.5744	1203.5805	-5.05	39	0.007	1	4310
0	K.TDLLLEPYNK.Y	U	1		603.3218	1204.6290	1204.6339	-4.08	44	0.0033	1	4329
0	R.AGVLAHLEEER.D		1		612.3192	1222.6239	1222.6306	-5.48	(24)	0.29	1	4478
0	R.AGVLAHLEEER.D		1		408.5488	1222.6245	1222.6306	-4.98	46	0.002	1	4479
0	R.EMEAELEDER.K	U	1		625.7598	1249.5050	1249.5132	-6.57	26	0.012	1	4784
1	K.KEEELQAALAR.V		1		629.3395	1256.6644	1256.6724	-6.37	55	0.00022	1	4898
1	K.LQLEKVTTEAK.L	U	1		630.3621	1258.7097	1258.7132	-2.82	1	49	2	4919
0	R->.<-QLEEAEEEAQR.A	U	1	Gln->pyro-Glu (N-term Q)	657.7924	1313.5702	1313.5735	-2.54	44	0.00093	1	5461
0	K.LDPHLVLDQLR.C		2		659.8752	1317.7358	1317.7405	-3.54	43	0.0021	1	5532
0	K.LDPHLVLDQLR.C		1		440.2527	1317.7362	1317.7405	-3.22	(25)	0.16	1	5533
0	K.HEA->M<-ITDLEER.L	U	1	Oxidation (M)	680.3225	1358.6303	1358.6136	12.3	8	5.4	2	5923
1	K.KVEAQLQELQVK.F	U	1		706.9053	1411.7960	1411.8035	-5.29	53	0.0002	1	6513
0	K.QIATLHAQVADMK.K	U	1		713.3771	1424.7396	1424.7446	-3.48	59	7.3e-005	1	6711
0	K.VIQYLAYVASSHK.S	U	1		493.6032	1477.7876	1477.7929	-3.57	(12)	4.1	1	7453
0	K.VIQYLAYVASSHK.S	U	1		739.9016	1477.7887	1477.7929	-2.86	54	0.00025	1	7454
0	R.VISGVLQLGNIVFK.K	U	1		743.9511	1485.8875	1485.8919	-2.93	70	1.3e-006	1	7587
0	K.IAQLEEQLDNETK.E	U	1		765.8829	1529.7513	1529.7573	-3.90	72	3.7e-006	1	8125
1	R.QRYEILTPNSIPK.G	U	1		779.9310	1557.8475	1557.8515	-2.53	2	41	2	8453
0	R.ELEDATETADAMNR.E	U	2		783.3352	1564.6559	1564.6675	-7.42	75	2.8e-007	1	8518
0	K.VSHLLGINVTDFTR.G	U	1		786.4246	1570.8346	1570.8468	-7.76	(36)	0.016	1	8594
0	K.VSHLLGINVTDFTR.G	U	1		524.6196	1570.8371	1570.8468	-6.17	55	0.00022	1	8595
0	R.ELEDATETADA->M<-NR.E	U	1	Oxidation (M)	791.3349	1580.6552	1580.6624	-4.52	(66)	2e-006	1	8722
0	R.IMGIPEEEQMGLLR.V	U	1		808.4084	1614.8022	1614.8109	-5.38	65	2.4e-005	1	9134
0	R.I->M<-GIPEEEQ->M<-GLLR.V	U	1	2 Oxidation (M)	824.3972	1646.7798	1646.8008	-12.74	(10)	5.9	1	9567
0	R.IAEFTTNLTEEEEK.S	U	2		827.3910	1652.7675	1652.7781	-6.37	80	6.4e-007	1	9653
0	K.NFINNPLAQADWAAK.K	U	1		836.9237	1671.8329	1671.8369	-2.39	64	2.9e-005	1	9912
0	R->.<-QLLQANPILEAFGNAK.T		1	Gln->pyro-Glu (N-term Q)	855.4648	1708.9150	1708.9148	0.12	(31)	0.041	1	10278
0	R.QLLQANPILEAFGNAK.T		1		863.9728	1725.9311	1725.9413	-5.91	73	2.3e-006	1	10416
1	K.QTLENERGELANEVK.V	U	1		865.4332	1728.8518	1728.8642	-7.18	18	1	1	10447
0	R.LTEMETLQSQL->M<-AEK.L	U	1	Oxidation (M)	884.4265	1766.8383	1766.8430	-2.63	7	11	1	10792
1	K.KQELEEICHDLEAR.V	U	1		590.6208	1768.8405	1768.8414	-0.46	41	0.0048	1	10813
1	K.IAQLEEQLDNETKER.Q	U	1		908.4539	1814.8932	1814.9010	-4.30	0	64	1	11292
0	K.HSQAVEELAEQLEQTK.R	U	1		920.4523	1838.8900	1838.9010	-5.98	53	0.00036	1	11515
1	R.EQLEEEEEAKHNLEK.Q	U	1		927.9332	1853.8519	1853.8642	-6.65	53	0.0002	1	11676
1	R.EQLEEEEEAKHNLEK.Q	U	1		618.9584	1853.8535	1853.8642	-5.79	(36)	0.0097	1	11677
1	R.IAEFTTNLTEEEEKSK.S	U	1		934.9578	1867.9010	1867.9051	-2.19	12	5.9	1	11858
0	K.ANLQIDQINTDLNLER.S	U	1		935.4837	1868.9528	1868.9592	-3.38	61	4.8e-005	1	11863
0	K.TELEDTLDSTAAQQELR.S	U	1		960.4567	1918.8989	1918.9120	-6.80	47	0.00085	1	12452
0	R.HE->M<-PPHIYAITDTAYR.S	U	1	Oxidation (M)	644.3068	1929.8985	1929.9043	-3.04	14	16	1	12619
0	K.LQVELDNVTGLLSQSDSK.S	U	2		973.5068	1944.9990	1945.0004	-0.72	59	8.6e-005	1	12857
0	R.LQQELDDLLVDLDHQR.Q	U	1		650.6670	1948.9791	1948.9854	-3.22	(97)	1.3e-008	1	12917
0	R.LQQELDDLLVDLDHQR.Q	U	1		975.4981	1948.9815	1948.9854	-1.98	139	6.7e-013	1	12918
0	K.TQLEELEDELQATEDAK.L		2		981.4544	1960.8943	1960.9113	-8.67	67	6.6e-006	1	13021
1	K.HSQAVEELAEQLEQTKR.V	U	1		666.0045	1994.9916	1995.0021	-5.28	72	4.9e-006	1	13830
0	R.TFHIFYYLLSGAGEHLK.T	U	1		666.0145	1995.0216	1995.0254	-1.92	32	0.043	1	13831
1	K.KANLQIDQINTDLNLER.S	U	1		999.5240	1997.0335	1997.0541	-10.30	19	1.1	1	13889
0	K.SMEAEMIQLQEELAAAER.A	U	1		1024.9795	2047.9444	2047.9554	-5.34	92	2.3e-008	1	14617
1	R.QAQQERDELADEIANSSGK.G	U	1		1044.9829	2087.9513	2087.9719	-9.89	(35)	0.011	1	15128
1	R.QAQQERDELADEIANSSGK.G	U	1		696.9946	2087.9621	2087.9719	-4.72	41	0.003	1	15129
0	K.->M<-QQNIQELEEQLEEEESAR.Q	U	1	Oxidation (M)	1175.0233	2348.0321	2348.0437	-4.96	5	5.5	1	17436
0	R.IAQLEEELEEEQGNTELINDR.L	U	2		1236.5850	2471.1554	2471.1663	-4.42	66	2.1e-005	1	17895
0	R.IAQLEEELEEEQGNTELINDR.L	U	1		824.7286	2471.1641	2471.1663	-0.89	(46)	0.0027	1	17896
0	K.LEGDSTDLSDQIAELQAQIAELK.M	U	1		1244.1157	2486.2169	2486.2388	-8.79	5	20	1	17945
0	K.DFSALESQLQDTQELLQEENR.Q	U	1		1247.0813	2492.1480	2492.1667	-7.47	96	1.1e-008	1	17957
A6NHR9_uniprot	SMCHD1	Structural maintenance of chromosomes flexible hinge domain-containing protein 1 OS=Homo sapiens OX=9606 GN=SMCHD1 PE=1 SV=2	227942	1369	91(54)	56(35)	0.87	34%
Miss	Peptide	Unique	Matches	Modification	Observed	Mr(expt)	Mr(calc)	ppm	Score	Expect	Rank	Query
0	K.VTLPGLK.E	U	2		364.2373	726.4600	726.4640	-5.49	32	0.0091	1	37
0	K.LGMTPIR.K	U	1		394.2248	786.4350	786.4422	-9.10	36	0.034	1	219
0	R.EFALWLK.D	U	1		453.7551	905.4956	905.5011	-6.05	17	1.3	1	1080
0	R.EFSDFIR.V	U	1		457.2224	912.4303	912.4341	-4.23	42	0.002	1	1114
0	R.TVYLFDR.R	U	1		457.2407	912.4668	912.4705	-4.05	21	0.37	1	1115
0	K.FVITTTSR.K	U	1		462.7570	923.4994	923.5076	-8.90	17	0.77	1	1180
0	K.SIIEGPIIK.L	U	2		485.2992	968.5838	968.5906	-7.06	16	0.51	1	1598
0	K.ESIPVINGR.D	U	1		492.7752	983.5357	983.5400	-4.30	19	0.51	1	1760
0	R.GMVFGAPVPK.Q	U	1		501.7739	1001.5332	1001.5368	-3.66	21	0.6	1	1936
0	R.VQLISGPPAK.L	U	3		505.3018	1008.5891	1008.5968	-7.62	45	0.00066	1	2021
0	R.ISGALFTNDK.F	U	2		533.2797	1064.5449	1064.5502	-5.01	64	2.4e-005	1	2643
0	K.VNWTPEINK.E	U	1		550.7877	1099.5609	1099.5662	-4.82	19	0.74	1	2956
0	K.LTFMDLELK.L	U	1		555.3058	1108.5971	1108.5838	12.0	10	5.2	2	3069
0	R.YHPFLYDR.E	U	1		555.7687	1109.5228	1109.5294	-5.96	18	0.52	1	3084
0	K.NYFHLWTR.Q	U	2		568.7833	1135.5520	1135.5563	-3.82	27	0.12	1	3439
0	R.LQIFSVEGQK.A	U	2		574.8180	1147.6214	1147.6237	-2.00	63	3.3e-005	1	3589
0	K.QLNNWAVYR.L	U	2		582.2983	1162.5821	1162.5883	-5.32	63	3.1e-005	1	3761
0	K.GVITRPDLPSK.K	U	1		591.8437	1181.6728	1181.6768	-3.38	45	0.0015	1	4027
0	R.EINITSALAEK.I	U	2		594.8248	1187.6350	1187.6397	-3.99	49	0.00095	1	4096
0	R.GLAPIECYNR.I	U	1		596.7888	1191.5630	1191.5706	-6.42	36	0.016	1	4136
0	K->.<-QAVFFVGQSAR.M	U	1	Gln->pyro-Glu (N-term Q)	596.8071	1191.5996	1191.6037	-3.44	(7)	13	1	4138
0	K.QAVFFVGQSAR.M	U	1		605.3202	1208.6258	1208.6302	-3.63	48	0.0008	1	4372
0	K.LLLIDWPELK.E	U	1		620.3658	1238.7170	1238.7274	-8.42	48	0.00045	1	4680
0	K.DLNSQLEYLR.T	U	2		625.8185	1249.6224	1249.6302	-6.26	62	3.2e-005	1	4786
0	R.ANLGVFSVFAPR.G	U	1		639.3508	1276.6871	1276.6928	-4.47	65	1.9e-005	1	5131
0	R.FLHHLIIEEK.E	U	2		639.8596	1277.7047	1277.7132	-6.65	50	0.00051	1	5149
0	K.IKPPTPAVSNVR.S	U	1		639.8759	1277.7373	1277.7456	-6.47	16	0.63	1	5153
0	K.IAHLAQIEDDR.A	U	1		640.8298	1279.6450	1279.6520	-5.51	62	5.1e-005	1	5164
0	R.QQVLPLDSIYK.K	U	2		652.3629	1302.7113	1302.7183	-5.41	53	0.00033	1	5406
0	K.FSFGLLDLPFR.V	U	1		656.3563	1310.6980	1310.7023	-3.32	82	7e-007	1	5435
0	K.LMILPDPEKPVR.L	U	2		469.9369	1406.7889	1406.7955	-4.69	29	0.042	1	6461
0	K.L->M<-ILPDPEKPVR.L	U	1	Oxidation (M)	712.3986	1422.7827	1422.7905	-5.46	(19)	0.43	1	6693
1	R.QQVLPLDSIYKK.T	U	1		716.4114	1430.8083	1430.8133	-3.47	21	0.33	1	6792
0	R.SLNSDISYFGVGGK.Q	U	2		722.3549	1442.6953	1442.7042	-6.15	86	1.1e-007	1	6964
0	K.AHVEGDGVVEGIIR.Y	U	2		725.8824	1449.7502	1449.7576	-5.08	46	0.002	1	7073
0	K.AHVEGDGVVEGIIR.Y	U	1		484.2575	1449.7506	1449.7576	-4.82	(32)	0.049	1	7075
0	R.IDFLPHYDTLVK.S	U	1		730.8887	1459.7629	1459.7711	-5.62	35	0.025	1	7197
0	R.DSTEYFIVFEPR.L	U	4		751.8588	1501.7031	1501.7089	-3.86	67	7.8e-006	1	7794
0	K.TTFQENTQSISVR.G	U	1		755.8746	1509.7346	1509.7423	-5.13	84	2.4e-007	1	7906
0	K.LYFKPIGDPVFAR.D	U	2		761.9180	1521.8215	1521.8344	-8.46	(43)	0.0028	1	8008
0	K.LYFKPIGDPVFAR.D	U	1		508.2818	1521.8237	1521.8344	-7.04	43	0.0025	1	8009
1	K.EKDQLSQSIVMYK.S	U	2		784.9011	1567.7877	1567.7916	-2.47	14	2.5	1	8560
0	K.ESELGDRPLQVGER.S	U	2		792.8953	1583.7761	1583.7903	-8.99	6	18	1	8768
0	K.GSNEEDTDTPLFIGK.V	U	2		811.8798	1621.7451	1621.7471	-1.27	27	0.1	1	9206
0	K.SLFEASQQLLNEMK.C	U	1		819.4097	1636.8048	1636.8130	-5.03	77	1.6e-006	1	9390
0	K.SLFEASQQLLNE->M<-K.C	U	1	Oxidation (M)	827.4042	1652.7939	1652.8079	-8.48	(7)	11	1	9654
0	K.QGPWATYAAIEWDGK.I	U	1		846.9008	1691.7871	1691.7944	-4.30	56	0.00013	1	10105
0	R.QLAHIYHYYIHGPK.G	U	1		580.6363	1738.8872	1738.8943	-4.09	20	0.52	1	10540
1	K.ERIDFLPHYDTLVK.S	U	1		582.6415	1744.9026	1744.9148	-6.99	11	5.5	1	10587
1	R.EKESELGDRPLQVGER.S	U	1		921.4646	1840.9146	1840.9279	-7.18	28	0.083	1	11541
1	R.EKESELGDRPLQVGER.S	U	1		614.6461	1840.9164	1840.9279	-6.26	(21)	0.48	1	11542
0	K.EHLLQGLLPDVQVPTSVK.D	U	3		987.0529	1972.0912	1972.0993	-4.14	53	0.00015	1	13408
0	K.EHLLQGLLPDVQVPTSVK.D	U	1		658.3718	1972.0937	1972.0993	-2.88	(46)	0.00068	1	13411
0	R.TLEPYILPFMFYNDVK.K	U	1		995.5032	1988.9919	1988.9958	-1.94	39	0.012	1	13695
0	K.LLFDETQGKPAVAVIDNGR.G	U	1		681.6969	2042.0689	2042.0797	-5.28	(52)	0.00039	1	14550
0	K.LLFDETQGKPAVAVIDNGR.G	U	1		1022.0437	2042.0728	2042.0797	-3.33	55	0.00016	1	14551
0	R.QGDFESDHSGYVRPVPVPR.S	U	2		714.6801	2141.0183	2141.0290	-5.00	34	0.049	1	15582
0	K.TNILNSEQVIVEVLPNQPVK.L	U	1		1117.6178	2233.2210	2233.2318	-4.81	62	1.9e-005	1	16554
0	K.LQVVLNESNADTYAGRPLPSK.A	U	1		1136.5908	2271.1671	2271.1859	-8.28	5	23	1	16822
0	K.IHNIDIPTTQQVPHIEALLK.R	U	1		1140.6289	2279.2433	2279.2637	-8.99	(31)	0.031	1	16855
0	K.IHNIDIPTTQQVPHIEALLK.R	U	2		760.7575	2279.2507	2279.2637	-5.72	42	0.0019	1	16856
0	R.EIQDDMQTLYVNTAADSFEFK.A	U	1		1233.0592	2464.1038	2464.1104	-2.66	46	0.00051	1	17874
0	R.TLEFPFVNGSAEIMSLVLAESSPGR.D	U	1		884.4487	2650.3244	2650.3312	-2.59	4	24	1	18694
0	R.DLQNPIIVQLCDQWDNPAPVQHVK.I	U	1		943.1437	2826.4092	2826.4123	-1.10	45	0.0017	1	19562
0	R.LSVTWPEGDELLPNEVRPAGTPIGALR.I	U	1		963.1799	2886.5180	2886.5239	-2.07	27	0.088	1	19737
A0A384MR33_uniprot	SMC1L1	Structural maintenance of chromosomes protein OS=Homo sapiens OX=9606 GN=SMC1L1 PE=2 SV=1	143771	1325	71(53)	39(33)	1.57	31%
Miss	Peptide	Unique	Matches	Modification	Observed	Mr(expt)	Mr(calc)	ppm	Score	Expect	Rank	Query
0	K.LVIDVIR.Y	U	1		414.2693	826.5240	826.5276	-4.44	45	0.00069	1	473
1	K.LNKELASK.N	U	2		451.7671	901.5196	901.5232	-4.01	9	8.9	3	1010
0	K.VLTFDLTK.Y	U	2		468.7721	935.5297	935.5328	-3.30	33	0.017	1	1289
0	R.DCIQYIK.E	U	1		470.2307	938.4467	938.4531	-6.81	15	1.3	1	1298
0	R.QIIGPFQR.F	U	3		479.7759	957.5373	957.5396	-2.43	36	0.026	1	1501
0	K.LIEIENFK.S	U	2		503.2821	1004.5496	1004.5542	-4.55	59	7.6e-005	1	1971
0	R.LYPGSVYGR.L	U	3		506.2627	1010.5109	1010.5185	-7.54	41	0.004	1	2031
0	R.TALFEEISR.S	U	2		533.2792	1064.5439	1064.5502	-5.89	45	0.0018	1	2642
0	R.AATLAQELEK.F	U	1		537.2924	1072.5702	1072.5764	-5.81	34	0.032	1	2670
0	R.AQVQLQLFK.L	U	1		537.8160	1073.6175	1073.6233	-5.40	38	0.0073	1	2676
0	K.LEEYITTSK.Q	U	1		542.2793	1082.5440	1082.5495	-5.06	59	6.1e-005	1	2779
0	R.FTAIIGPNGSGK.S	U	1		581.3130	1160.6115	1160.6190	-6.40	49	0.00095	1	3743
0	R.DLTLEENQVK.K	U	2		594.8063	1187.5980	1187.6034	-4.53	35	0.024	1	4090
0	K.TVALDGTLFQK.S	U	2		596.8311	1191.6475	1191.6499	-2.01	49	0.00067	1	4145
0	K.YSQSDLEQTK.T	U	1		599.7806	1197.5467	1197.5513	-3.84	56	7.9e-005	1	4236
0	K.LNEQQSVLQR.I		1		607.8249	1213.6353	1213.6415	-5.05	79	7e-007	1	4452
0	K.LESELANFGPR.I	U	2		616.8144	1231.6142	1231.6197	-4.42	63	3.8e-005	1	4580
1	R.LTEELKEQMK.A	U	1		624.8256	1247.6366	1247.6431	-5.23	56	0.00023	1	4771
0	K.YPDANPNPNEQ.-	U	1		629.7674	1257.5202	1257.5262	-4.71	22	0.037	1	4901
0	K.LYHNEVEIEK.L	U	1		637.3214	1272.6283	1272.6350	-5.27	38	0.0093	1	5100
1	R.DLTLEENQVKK.Y	U	1		658.8522	1315.6899	1315.6983	-6.39	35	0.026	1	5497
1	K.ADQDRLDLEER.K	U	1		680.3225	1358.6303	1358.6426	-9.01	26	0.095	1	5923
1	K.ADQDRLDLEER.K	U	1		453.8845	1358.6317	1358.6426	-7.99	(12)	2.2	1	5924
0	K.AEEDTQFNYHR.K	U	1		705.3014	1408.5882	1408.6007	-8.88	28	0.017	1	6473
0	K.FQETSDEFEAAR.K		2		715.3117	1428.6089	1428.6157	-4.80	50	0.00013	1	6758
1	K.SKLESELANFGPR.I	U	2		724.3776	1446.7407	1446.7467	-4.13	54	0.00039	1	7009
1	K.SKLESELANFGPR.I	U	1		483.2545	1446.7416	1446.7467	-3.47	(46)	0.0023	1	7011
1	R.IEKLEEYITTSK.Q	U	2		727.3904	1452.7663	1452.7711	-3.31	36	0.015	1	7117
0	K.LEGELTEEVE->M<-AK.R	U	1	Oxidation (M)	747.3536	1492.6927	1492.6967	-2.63	23	0.77	1	7688
0	K.ELNQVMEQLGDAR.I	U	2		751.8660	1501.7175	1501.7195	-1.30	53	0.00022	1	7797
0	R.DLIHGAPVGKPAANR.A	U	1		505.9475	1514.8207	1514.8317	-7.29	52	0.00036	1	7934
0	K.IIDETMAQLQDLK.N	U	1		759.3948	1516.7751	1516.7807	-3.65	46	0.0023	1	7942
0	K.ELNQV->M<-EQLGDAR.I	U	1	Oxidation (M)	759.8588	1517.7030	1517.7144	-7.52	(36)	0.0096	1	7948
0	K.SNLMDAISFVLGEK.T	U	1		762.3903	1522.7660	1522.7701	-2.72	74	3.2e-006	1	8025
0	K.SNL->M<-DAISFVLGEK.T	U	1	Oxidation (M)	770.3803	1538.7461	1538.7650	-12.32	(67)	1.1e-005	1	8250
0	K.VVQLHEYSEELEK.L	U	2		801.9005	1601.7865	1601.7937	-4.50	75	2.2e-006	1	8996
1	K.KLEGELTEEVEMAK.R	U	1		803.4023	1604.7901	1604.7967	-4.09	21	0.53	1	9016
1	K.KLEGELTEEVE->M<-AK.R	U	1	Oxidation (M)	541.2694	1620.7862	1620.7916	-3.32	(10)	5.4	1	9196
0	R.NFLVFQGAVESIAMK.N	U	1		827.4330	1652.8515	1652.8596	-4.89	84	3e-007	1	9656
0	R.NFLVFQGAVESIA->M<-K.N	U	1	Oxidation (M)	835.4349	1668.8552	1668.8545	0.41	(44)	0.0029	1	9869
1	R.DKFQETSDEFEAAR.K		1		836.8698	1671.7251	1671.7376	-7.51	49	0.0002	1	9895
1	R.DKFQETSDEFEAAR.K		2		558.2504	1671.7293	1671.7376	-4.99	(37)	0.0039	1	9896
0	R.AFVSMVYSEEGAEDR.T	U	3		845.3702	1688.7258	1688.7352	-5.55	78	1.9e-007	1	10070
0	R.AFVS->M<-VYSEEGAEDR.T	U	2	Oxidation (M)	853.3631	1704.7116	1704.7301	-10.83	(50)	8.4e-005	1	10231
1	K.VLTFDLTKYPDANPNPNEQ.-	U	1		1088.5297	2175.0448	2175.0484	-1.67	1	1.3e+002	1	15989
0	R.GEPETFLPLDYLEVKPTDEK.L	U	1		1160.5759	2319.1373	2319.1522	-6.42	61	4.5e-005	1	17216
0	R.GEPETFLPLDYLEVKPTDEK.L	U	1		774.0545	2319.1417	2319.1522	-4.54	(25)	0.2	1	17217
0	K.GTMDDISQEEGSSQGEDSVSGSQR.I		2		1243.5027	2484.9908	2485.0147	-9.60	(63)	1e-006	1	17939
0	K.GT->M<-DDISQEEGSSQGEDSVSGSQR.I		1	Oxidation (M)	1251.5028	2500.9911	2501.0096	-7.42	95	5.9e-010	1	17978
0	K.GT->M<-DDISQEEGSSQGEDSVSGSQR.I		1	Oxidation (M)	834.6714	2500.9923	2501.0096	-6.91	(35)	0.00057	1	17979
Q71UH4_uniprot	TOP2B	DNA topoisomerase 2 (Fragment) OS=Homo sapiens OX=9606 GN=TOP2B PE=3 SV=1	181413	1177	64(36)	41(28)	0.83	28%
Miss	Peptide	Unique	Matches	Modification	Observed	Mr(expt)	Mr(calc)	ppm	Score	Expect	Rank	Query
0	K.EFFDLR.L	U	1		413.7064	825.3983	825.4021	-4.62	21	0.49	2	465
0	R.YGVFPLR.G		1		426.2402	850.4659	850.4701	-4.96	40	0.0087	1	655
0	R.LSYYGLR.K	U	1		436.2349	870.4552	870.4599	-5.40	46	0.0011	1	788
0	R.TWTQVYK.E	U	1		463.2383	924.4621	924.4705	-9.14	16	1.1	1	1182
0	K.LCNIFSTK.F		2		491.7532	981.4918	981.4953	-3.63	19	0.66	1	1737
0	R.SYVDLYVK.D	U	1		493.7611	985.5077	985.5120	-4.37	28	0.11	1	1781
0	K.TPALISDYK.E	U	1		504.2713	1006.5280	1006.5335	-5.41	42	0.0031	1	1997
0	R.IIPEITAMK.A	U	1		508.2952	1014.5758	1014.5783	-2.44	12	7	1	2070
0	K.FLYDDNQR.V		1		535.7466	1069.4786	1069.4829	-3.98	42	0.0017	1	2666
0	K.YETVQDILK.E	U	2		554.7964	1107.5782	1107.5812	-2.66	34	0.027	1	3059
0	K.DLIQMLVQR.G	U	4		558.3140	1114.6134	1114.6169	-3.13	54	0.00038	1	3148
0	K.SLAVSGLGVIGR.D	U	2		564.8365	1127.6585	1127.6663	-6.84	67	1.1e-005	1	3322
0	K.DLIQ->M<-LVQR.G	U	1	Oxidation (M)	566.3101	1130.6056	1130.6118	-5.49	(34)	0.034	1	3367
0	R.EVTFVPGLYK.I		2		576.8155	1151.6164	1151.6227	-5.42	23	0.36	1	3651
0	K.AGVSVKPFQVK.N	U	1		580.3419	1158.6692	1158.6761	-5.98	4	15	1	3726
1	K.DKLDETGVALK.V	U	1		594.8232	1187.6318	1187.6398	-6.69	53	0.00039	1	4093
0	K.HLTYNDFINK.E	U	1		632.8176	1263.6207	1263.6248	-3.22	25	0.19	1	4968
0	R.NTVEITELPVR.T	U	2		635.8517	1269.6888	1269.6929	-3.19	54	0.0002	1	5035
1	K.LDKDIVALMTR.R	U	1		425.5735	1273.6986	1273.7064	-6.08	(28)	0.094	1	5106
1	K.LDKDIVALMTR.R	U	1		637.8571	1273.6997	1273.7064	-5.26	58	9.7e-005	1	5107
0	R.YIFTMLSTLAR.L	U	1		658.3541	1314.6937	1314.7006	-5.22	48	0.0011	1	5477
0	K.EWLTNF->M<-EDR.R		1	Oxidation (M)	678.7935	1355.5725	1355.5816	-6.71	21	1	1	5886
0	R.HVDYVVDQVVGK.L	U	1		679.3553	1356.6960	1356.7038	-5.73	51	0.00061	1	5901
0	R.LLFPAVDDNLLK.F	U	1		679.3886	1356.7627	1356.7653	-1.93	40	0.0051	1	5910
0	K.EWLVGMLGAESTK.L	U	1		710.8574	1419.7003	1419.7068	-4.58	65	2e-005	1	6623
0	K.ELILFSNSDNER.S		2		718.8505	1435.6865	1435.6943	-5.43	69	7.3e-006	1	6871
0	K.IFDEILVNAADNK.Q		3		731.3788	1460.7430	1460.7511	-5.53	76	1.9e-006	1	7207
1	R.KEWLTNFMEDR.R		1		490.2326	1467.6761	1467.6816	-3.77	(24)	0.15	1	7306
1	R.KEWLTNFMEDR.R		1		734.8455	1467.6764	1467.6816	-3.58	70	4e-006	1	7307
0	K.EQVLEPMLNGTDK.T	U	1		737.3651	1472.7155	1472.7181	-1.72	36	0.015	1	7359
0	R.SIPSLVDGFKPGQR.K	U	2		750.9098	1499.8050	1499.8096	-3.07	53	0.00034	1	7773
0	K.QIMENAEINNIIK.I		1		765.3993	1528.7840	1528.7919	-5.13	52	0.00044	1	8116
0	K.HGFLEEFITPIVK.A	U	1		765.4180	1528.8215	1528.8290	-4.88	67	1.2e-005	1	8119
0	K.LQLEET->M<-PSPYGR.R	U	1	Oxidation (M)	768.8716	1535.7286	1535.7290	-0.24	0	70	1	8211
0	K.GFQQISFVNSIATTK.G	U	1		820.9302	1639.8459	1639.8570	-6.74	76	2.3e-006	1	9506
0	R.YAGPEDDAAITLAFSK.K	U	2		834.9055	1667.7965	1667.8042	-4.65	114	4.1e-010	1	9849
0	R.LHGLPEQFLYGTATK.H	U	2		837.9417	1673.8689	1673.8777	-5.28	65	3.8e-005	1	9925
0	R.LHGLPEQFLYGTATK.H	U	2		558.9637	1673.8692	1673.8777	-5.07	(41)	0.0088	1	9926
0	K.IMIMTDQDQDGSHIK.G		1		866.3971	1730.7796	1730.7968	-9.89	(23)	0.41	1	10463
0	R.MLDGLDPHPMLPNYK.N	U	1		580.9488	1739.8247	1739.8375	-7.33	13	2.3	1	10547
0	R.MLDGLDPHP->M<-LPNYK.N	U	1	Oxidation (M)	586.2825	1755.8258	1755.8324	-3.78	(3)	25	1	10682
0	K.I->M<-I->M<-TDQDQDGSHIK.G		1	2 Oxidation (M)	882.3930	1762.7715	1762.7866	-8.58	25	0.064	1	10743
0	K.I->M<-I->M<-TDQDQDGSHIK.G		1	2 Oxidation (M)	588.5986	1762.7741	1762.7866	-7.11	(5)	7.1	1	10744
0	K.VSIDPESNIISIWNNGK.G	U	1		943.4839	1884.9532	1884.9581	-2.59	88	9.8e-008	1	12051
0	K.GLLINFIHHNWPSLLK.H	U	1		634.6912	1901.0518	1901.0676	-8.27	25	0.11	1	12211
1	K.EDLAAFVEELDKVESQER.E	U	1		1054.0042	2105.9937	2106.0117	-8.50	116	1.3e-010	1	15306
0	K.VYVPALIFGQLLTSSNYDDDEK.K	U	1		1244.1154	2486.2162	2486.2217	-2.22	91	4.8e-008	1	17944
0	K.VYVPALIFGQLLTSSNYDDDEK.K	U	1		829.7463	2486.2172	2486.2217	-1.81	(7)	11	1	17946
1	K.VYVPALIFGQLLTSSNYDDDEKK.V	U	1		872.4452	2614.3137	2614.3166	-1.11	34	0.027	1	18580
Q14008_uniprot	CKAP5	Cytoskeleton-associated protein 5 OS=Homo sapiens OX=9606 GN=CKAP5 PE=1 SV=3	227062	1159	63(42)	44(33)	0.74	26%
Miss	Peptide	Unique	Matches	Modification	Observed	Mr(expt)	Mr(calc)	ppm	Score	Expect	Rank	Query
0	K.ENPFLR.Q	U	1		388.2052	774.3958	774.4024	-8.56	17	3.4	1	185
0	K.LIAVEIYR.W	U	1		488.7935	975.5725	975.5753	-2.81	44	0.0013	1	1696
0	R.LSGYEEALK.I	U	1		505.2586	1008.5026	1008.5127	-10.05	29	0.077	1	2014
0	K.DMS->M<-LEER.I	U	1	Oxidation (M)	513.7122	1025.4099	1025.4158	-5.72	24	0.022	1	2205
0	K.DQVLAMLEK.A	U	2		523.7776	1045.5406	1045.5478	-6.82	27	0.15	1	2378
0	K.IILLKPIIK.V	U	2		525.8835	1049.7524	1049.7576	-4.94	33	0.00056	1	2460
0	K.CLTGLAVGLR.K	U	1		530.3007	1058.5868	1058.5907	-3.67	60	7.6e-005	1	2558
0	K.ELEEEWVK.L	U	2		531.2577	1060.5009	1060.5077	-6.33	24	0.21	1	2566
0	K.DQVLA->M<-LEK.A	U	1	Oxidation (M)	531.7759	1061.5373	1061.5427	-5.04	(12)	4.6	1	2577
0	K.QQTSLFIAR.S	U	2		532.2963	1062.5780	1062.5822	-3.97	33	0.075	1	2605
0	K.TALAATNPAVR.T	U	1		542.8061	1083.5976	1083.6036	-5.55	50	0.00044	1	2786
0	K.EFGFSGLNVK.A	U	1		549.2819	1096.5493	1096.5553	-5.49	34	0.021	1	2940
0	K.LHIVALIAQK.G	U	1		553.3572	1104.6999	1104.7019	-1.78	50	5.1e-005	1	2985
1	K.DFYDKIEAK.K	U	1		564.7798	1127.5450	1127.5499	-4.29	29	0.051	1	3311
0	R.LACMEEFQK.A	U	1		578.2601	1154.5056	1154.5100	-3.82	23	0.11	1	3666
0	K.TTGEVVSGVVSK.V	U	1		581.8152	1161.6158	1161.6241	-7.16	55	0.00023	1	3756
0	R->.<-QELLGWLAEK.L	U	1	Gln->pyro-Glu (N-term Q)	585.3081	1168.6017	1168.6128	-9.53	35	0.015	1	3881
0	R.QELLGWLAEK.L	U	1		593.8230	1185.6314	1185.6393	-6.66	(34)	0.03	1	4071
0	K.IIVACIETLR.K	U	1		594.3411	1186.6677	1186.6744	-5.61	50	0.00061	1	4082
0	K.LEAGDYADLVK.A	U	1		597.3063	1192.5981	1192.5975	0.49	6	19	1	4154
0	R.DAAFEALGTALK.V	U	2		603.8185	1205.6225	1205.6292	-5.52	74	3e-006	1	4341
0	K.EALESVEVLIK.N	U	1		615.3495	1228.6844	1228.6914	-5.70	51	0.00062	1	4548
0	K.DTNVMLVALAAK.C	U	1		623.3447	1244.6748	1244.6798	-4.06	22	0.48	1	4741
0	K.VNMPAKPAPPTK.A	U	1		625.8451	1249.6756	1249.6853	-7.71	27	0.13	1	4789
0	K.ETNFQVMQMK.L	U	1		628.2903	1254.5660	1254.5737	-6.11	39	0.0028	1	4843
0	R.FFDTNTSVLMK.A	U	1		651.8198	1301.6250	1301.6326	-5.85	81	3.4e-007	1	5393
0	K.FVTDSNAVVQLK.G	U	1		660.8591	1319.7037	1319.7085	-3.65	47	0.0013	1	5545
0	K.TSAQVVLDGLVDK.I	U	2		672.8684	1343.7223	1343.7297	-5.50	65	4.2e-005	1	5776
1	R.KEALESVEVLIK.N	U	1		679.3982	1356.7818	1356.7864	-3.36	69	4.5e-006	1	5914
0	K.NLGIPIITVLGDSK.N	U	2		720.4239	1438.8333	1438.8395	-4.29	44	0.001	1	6922
0	K.ALAVMVDHLESEK.E	U	1		721.3669	1440.7192	1440.7282	-6.27	25	0.29	1	6932
0	K.EGLDEVAGIINDAK.F	U	2		722.3656	1442.7166	1442.7253	-5.97	79	1e-006	1	6965
0	K.FIQPNIGELPTALK.G	U	1		770.9371	1539.8597	1539.8661	-4.12	37	0.0086	1	8259
1	R.TEISDKITSELVSK.I	U	1		775.4155	1548.8164	1548.8246	-5.33	40	0.0069	1	8356
1	R.KEGLDEVAGIINDAK.F	U	1		786.4136	1570.8126	1570.8202	-4.86	77	1.2e-006	1	8593
0	K.NQSETLNWLSNAIK.E	U	1		809.4101	1616.8056	1616.8158	-6.28	83	2.9e-007	1	9154
0	K.FGQYAGHVVPTILEK.F	U	2		553.6321	1657.8746	1657.8828	-4.95	(8)	9.2	1	9735
0	K.FGQYAGHVVPTILEK.F	U	1		829.9482	1657.8819	1657.8828	-0.52	36	0.015	1	9737
1	K.EWLEGEDLSEELKK.E	U	1		852.9141	1703.8136	1703.8253	-6.91	67	1.2e-005	1	10227
1	K.EWLEGEDLSEELKK.E	U	1		568.9454	1703.8145	1703.8253	-6.39	(22)	0.41	1	10228
0	R.AAALATVNAWAEQTGMK.E	U	1		866.9343	1731.8541	1731.8614	-4.20	70	7.4e-006	1	10480
0	K.GLEAALVYVENAHVAGK.T	U	1		870.9634	1739.9123	1739.9206	-4.76	59	8.3e-005	1	10548
0	R.DALRPPLQNINSVQLK.E	U	2		903.5080	1805.0014	1805.0159	-8.01	68	5.9e-006	1	11184
0	K.AQDALPFFMMHLGYEK.M	U	1		949.4460	1896.8774	1896.8902	-6.77	3	19	1	12162
0	R.NAALNTIVTVYNVHGDQVFK.L	U	1		735.0529	2202.1368	2202.1433	-2.99	46	0.0016	1	16318
0	R.MFFEDEKPALLSQIDAEFEK.M	U	1		1194.0697	2386.1248	2386.1402	-6.45	(64)	1.8e-005	1	17598
0	R.MFFEDEKPALLSQIDAEFEK.M	U	1		796.3835	2386.1286	2386.1402	-4.87	80	5.2e-007	1	17599
0	R.->M<-FFEDEKPALLSQIDAEFEK.M	U	1	Oxidation (M)	801.7161	2402.1264	2402.1351	-3.66	(47)	0.00081	1	17649
0	K.ILVQQTLNILQQLAVAMGPNIK.Q	U	1		802.4662	2404.3769	2404.3876	-4.42	49	0.00012	1	17657
0	K.ILVQQTLNILQQLAVA->M<-GPNIK.Q	U	1	Oxidation (M)	807.8002	2420.3789	2420.3825	-1.49	(33)	0.0047	1	17742
0	K.HSTSGTDEGEDGDEPDDGSNDVVDLLPR.T	U	3		976.7405	2927.1998	2927.2177	-6.12	69	3.6e-007	1	19871
P11387_uniprot	TOP1	DNA topoisomerase 1 OS=Homo sapiens OX=9606 GN=TOP1 PE=1 SV=2	91125	1034	70(42)	30(21)	1.50	36%
Miss	Peptide	Unique	Matches	Modification	Observed	Mr(expt)	Mr(calc)	ppm	Score	Expect	Rank	Query
0	K.ILSYNR.A		2		383.2153	764.4161	764.4181	-2.55	15	1.7	1	136
0	K.WGVPIEK.I	U	2		414.7328	827.4510	827.4541	-3.82	19	0.53	1	475
0	R.LNTGILNK.H	U	1		436.7595	871.5044	871.5127	-9.55	47	0.0015	1	798
0	R.ITVAWCK.K	U	1		439.2311	876.4477	876.4528	-5.74	48	0.0012	1	868
0	K.LNYLDPR.I		2		445.7381	889.4616	889.4657	-4.67	40	0.0085	1	921
0	K.NIITNLSK.C	U	2		451.7669	901.5193	901.5233	-4.42	28	0.11	1	1009
0	K.IEPPGLFR.G		4		464.7650	927.5153	927.5178	-2.63	25	0.16	1	1192
0	K.WWEEER.Y	U	2		467.7042	933.3939	933.3981	-4.47	35	0.0036	1	1267
1	K.KWGVPIEK.I	U	1		478.7766	955.5387	955.5491	-10.90	37	0.01	1	1452
0	R.AVALYFIDK.L		2		520.2921	1038.5697	1038.5750	-5.10	43	0.0021	1	2317
0	K.YIMLNPSSR.I	U	3		540.7757	1079.5368	1079.5433	-6.01	46	0.0014	1	2761
0	K.YI->M<-LNPSSR.I	U	3	Oxidation (M)	548.7704	1095.5263	1095.5383	-10.87	(38)	0.008	1	2935
0	K.AEEVATFFAK.M	U	2		556.7812	1111.5478	1111.5550	-6.42	52	0.00032	1	3105
0	K->.<-QPEDDLFDR.L	U	2	Gln->pyro-Glu (N-term Q)	559.2414	1116.4682	1116.4724	-3.72	(27)	0.018	1	3161
0	K.QPEDDLFDR.L	U	7		567.7543	1133.4941	1133.4989	-4.24	47	0.00038	1	3394
0	K.NLQLFMENK.Q		2		568.7894	1135.5643	1135.5695	-4.62	31	0.048	1	3441
0	K.ENGFSSPPQIK.D	U	1		602.2989	1202.5832	1202.5931	-8.24	9	6.5	1	4294
0	K.ELTAPDENIPAK.I	U	3		649.3317	1296.6488	1296.6561	-5.65	62	3.3e-005	1	5317
0	K.HLQDLMEGLTAK.V	U	3		678.3521	1354.6897	1354.6915	-1.33	85	1.7e-007	1	5881
0	K.HLQDL->M<-EGLTAK.V	U	1	Oxidation (M)	686.3463	1370.6781	1370.6864	-6.07	(15)	1.4	1	6018
0	K.EYGFCIMDNHK.E	U	1		707.2972	1412.5798	1412.5853	-3.89	20	0.093	1	6517
0	K.EYGFCI->M<-DNHK.E	U	1	Oxidation (M)	715.2932	1428.5719	1428.5802	-5.84	(5)	2	1	6755
1	K.LEVQATDREENK.Q	U	1		716.3546	1430.6947	1430.7001	-3.80	66	2.1e-005	1	6786
0	R.IMPEDIIINCSK.D	U	2		716.8578	1431.7011	1431.7101	-6.28	59	7.3e-005	1	6820
0	R.I->M<-PEDIIINCSK.D	U	1	Oxidation (M)	724.8568	1447.6989	1447.7051	-4.22	(8)	9	1	7030
0	K.CDFTQMSQYFK.A	U	2		727.8022	1453.5898	1453.6006	-7.43	42	0.00049	1	7126
0	K.DEPEDDGYFVPPK.E	U	1		754.3302	1506.6458	1506.6515	-3.72	0	14	1	7862
0	R.TYNASITLQQQLK.E	U	2		754.4061	1506.7976	1506.8042	-4.38	77	1.9e-006	1	7869
1	K.WWEEERYPEGIK.W	U	1		811.3813	1620.7480	1620.7572	-5.67	37	0.0074	1	9192
1	K.WWEEERYPEGIK.W	U	2		541.2574	1620.7503	1620.7572	-4.24	(15)	1.3	1	9193
0	K.EEGETADTVGCCSLR.V	U	1		842.3427	1682.6709	1682.6876	-9.95	75	1.2e-007	1	10002
0	K.GPVFAPPYEPLPENVK.F	U	4		877.4554	1752.8962	1752.9087	-7.10	53	0.00025	1	10662
1	K.QPEDDLFDRLNTGILNK.H	U	1		663.3373	1986.9900	1987.0011	-5.56	4	28	1	13666
1	R.AGNEKEEGETADTVGCCSLR.V	U	1		728.3113	2181.9122	2181.9267	-6.63	(63)	2.8e-006	1	16033
1	R.AGNEKEEGETADTVGCCSLR.V	U	1		1091.9635	2181.9124	2181.9267	-6.51	63	2.6e-006	1	16034
1	K.NLQLFMENKQPEDDLFDR.L	U	1		751.3564	2251.0473	2251.0579	-4.71	30	0.16	1	16693
0	R.VEHINLHPELDGQEYVVEFDFLGK.D	U	1		1414.1920	2826.3695	2826.3865	-6.00	47	0.001	1	19561
P11388_uniprot	TOP2A	DNA topoisomerase 2-alpha OS=Homo sapiens OX=9606 GN=TOP2A PE=1 SV=3	175017	831	48(25)	33(19)	0.53	26%
Miss	Peptide	Unique	Matches	Modification	Observed	Mr(expt)	Mr(calc)	ppm	Score	Expect	Rank	Query
0	K.YGVFPLR.G		1		426.2402	850.4659	850.4701	-4.96	40	0.0087	1	655
0	K.LCNIFSTK.F		2		491.7532	981.4918	981.4953	-3.63	19	0.66	1	1737
0	K.FLYDDNQR.V		1		535.7466	1069.4786	1069.4829	-3.98	42	0.0017	1	2666
0	K.TPPLITDYR.E	U	1		538.2902	1074.5659	1074.5710	-4.71	16	1.7	1	2680
1	R.DKYGVFPLR.G	U	1		547.8016	1093.5886	1093.5920	-3.14	26	0.11	1	2912
0	K.TLAVSGLGVVGR.D	U	2		564.8372	1127.6599	1127.6663	-5.66	51	0.00037	1	3324
0	R.EVTFVPGLYK.I		2		576.8155	1151.6164	1151.6227	-5.42	23	0.36	1	3651
1	K.KYDTVLDILR.D	U	1		618.3522	1234.6898	1234.6921	-1.89	65	1.6e-005	1	4621
0	R.YIFTMLSSLAR.L	U	1		651.3461	1300.6776	1300.6849	-5.64	64	3.4e-005	1	5388
0	R.FLEEFITPIVK.V	U	1		668.3810	1334.7475	1334.7486	-0.79	33	0.023	1	5665
0	K.EWLTNF->M<-EDR.R		1	Oxidation (M)	678.7935	1355.5725	1355.5816	-6.71	21	1	1	5886
0	R.HVDYVADQIVTK.L	U	2		694.3613	1386.7080	1386.7143	-4.58	92	3.6e-008	1	6159
0	K.EWLLGMLGAESAK.L	U	1		702.8585	1403.7025	1403.7119	-6.67	51	0.00061	1	6398
0	K.EWLLG->M<-LGAESAK.L	U	1	Oxidation (M)	710.8574	710.8574	1419.7003	-4.57	(5)	19	2	6623
0	K.ELILFSNSDNER.S		2		718.8505	1435.6865	1435.6943	-5.43	69	7.3e-006	1	6871
0	K.IFDEILVNAADNK.Q		3		731.3788	1460.7430	1460.7511	-5.53	76	1.9e-006	1	7207
1	R.KEWLTNFMEDR.R		1		490.2326	1467.6761	1467.6816	-3.77	(24)	0.15	1	7306
1	R.KEWLTNFMEDR.R		1		734.8455	1467.6764	1467.6816	-3.58	70	4e-006	1	7307
0	R.SIPSMVDGLKPGQR.K	U	3		742.8950	1483.7755	1483.7817	-4.18	25	0.25	1	7540
0	K.EQVLEPMLNGTEK.T	U	1		744.3726	1486.7307	1486.7337	-2.04	31	0.068	1	7598
0	K.EQVLEP->M<-LNGTEK.T	U	1	Oxidation (M)	752.3658	1502.7171	1502.7286	-7.66	(16)	1.4	1	7809
0	K.QIMENAEINNIIK.I		1		765.3993	1528.7840	1528.7919	-5.13	52	0.00044	1	8116
1	K.MQSLDKDIVALMVR.R	U	1		809.9333	1617.8520	1617.8582	-3.82	33	0.054	1	9166
0	K.GFQQISFVNSIATSK.G	U	2		813.9282	1625.8418	1625.8413	0.27	74	2.1e-006	1	9263
0	K.YSGPEDDAAISLAFSK.K	U	1		835.8944	1669.7743	1669.7835	-5.53	73	1.9e-006	1	9877
0	R.LMDGEEPLPMLPSYK.N	U	1		860.4192	1718.8238	1718.8259	-1.20	30	0.049	1	10367
0	K.AAIGCGIVESILNWVK.F	U	1		865.4647	1728.9149	1728.9233	-4.84	46	0.0015	1	10450
0	K.IMIMTDQDQDGSHIK.G		1		866.3971	1730.7796	1730.7968	-9.89	(23)	0.41	1	10463
0	R.NSTECTLILTEGDSAK.T	U	1		869.9121	1737.8095	1737.8091	0.27	25	0.15	1	10525
0	K.I->M<-I->M<-TDQDQDGSHIK.G		1	2 Oxidation (M)	882.3930	1762.7715	1762.7866	-8.58	25	0.064	1	10743
0	K.I->M<-I->M<-TDQDQDGSHIK.G		1	2 Oxidation (M)	588.5986	1762.7741	1762.7866	-7.11	(5)	7.1	1	10744
0	K.EDLATFIEELEAVEAK.E	U	1		903.9520	1805.8894	1805.8934	-2.24	80	6.7e-007	1	11199
2	K.->M<-TEEKLAEAERVGLHK.V	U	1	Oxidation (M)	928.9691	1855.9237	1855.9462	-12.10	1	65	3	11711
0	R.VTIDPENNLISIWNNGK.G	U	1		963.9966	1925.9786	1925.9847	-3.14	118	1e-010	1	12581
0	K.GLLINFIHHNWPSLLR.H	U	1		644.0273	1929.0602	1929.0737	-7.00	16	0.86	1	12617
0	K.NENTEGSPQEDGVELEGLK.Q	U	1		1022.9577	2043.9008	2043.9232	-10.96	2	13	1	14584
0	K.MYVPALIFGQLLTSSNYDDDEK.K	U	1		1260.0989	2518.1832	2518.1937	-4.18	21	0.42	1	18108
1	K.MYVPALIFGQLLTSSNYDDDEKK.V	U	1		883.1013	2646.2820	2646.2887	-2.55	32	0.035	1	18680
A0A024R1N4_uniprot	XRCC6	X-ray repair complementing defective repair in Chinese hamster cells 6 (Ku autoantigen, 70kDa), isoform CRA_a OS=Homo sapiens OX=9606 GN=XRCC6 PE=4 SV=1	70084	681	43(29)	23(16)	2.14	44%
Miss	Peptide	Unique	Matches	Modification	Observed	Mr(expt)	Mr(calc)	ppm	Score	Expect	Rank	Query
0	K.LEDLLR.K	U	1		379.7221	757.4295	757.4334	-5.06	40	0.0088	1	120
0	R.ILELDQFK.G	U	2		503.2810	1004.5475	1004.5542	-6.73	59	9.4e-005	1	1970
0	R.LGSLVDEFK.E	U	2		504.2718	1006.5291	1006.5335	-4.39	58	7.8e-005	1	1998
0	K.QELLEALTK.H	U	2		522.7997	1043.5849	1043.5862	-1.26	17	1.6	1	2361
0	K.VEYSEEELK.T	U	1		563.2650	1124.5155	1124.5237	-7.32	47	0.00064	1	3276
1	K.RILELDQFK.G	U	1		581.3324	1160.6502	1160.6553	-4.38	24	0.22	1	3746
0	R.DIISIAEDEDLR.V	U	3		694.8444	1387.6742	1387.6831	-6.41	79	1.2e-006	1	6187
0	K.KPGGFDISLFYR.D	U	1		700.3679	1398.7212	1398.7296	-6.02	22	0.35	1	6331
0	R.DTGIFLDLMHLK.K	U	1		701.8715	1401.7284	1401.7326	-3.03	44	0.0027	1	6362
0	R.DTGIFLDL->M<-HLK.K	U	1	Oxidation (M)	709.8646	1417.7147	1417.7275	-9.06	(38)	0.013	1	6590
0	K.ELVYPPDYNPEGK.V	U	1		760.8644	1519.7142	1519.7195	-3.45	14	3.2	1	7981
0	K.NIYVLQELDNPGAK.R	U	1		787.4116	1572.8087	1572.8147	-3.85	77	1.5e-006	1	8624
0	R.TFNTSTGGLLLPSDTK.R	U	2		826.4228	1650.8310	1650.8465	-9.36	51	0.00062	1	9621
1	R.VHFEESSKLEDLLR.K	U	1		567.9619	1700.8639	1700.8733	-5.54	42	0.0049	1	10186
0	R.SDSFENPVLQQHFR.N	U	2		852.4056	1702.7966	1702.8063	-5.71	64	1.7e-005	1	10208
0	R.SDSFENPVLQQHFR.N	U	2		568.6082	1702.8026	1702.8063	-2.18	(23)	0.25	1	10210
2	R.QIILEKEETEELKR.F	U	1		879.4804	1756.9463	1756.9570	-6.12	(40)	0.0065	1	10698
2	R.QIILEKEETEELKR.F	U	1		586.6570	1756.9493	1756.9570	-4.40	50	0.00058	1	10699
1	R.TFNTSTGGLLLPSDTKR.S	U	2		904.4782	1806.9417	1806.9476	-3.23	83	3.2e-007	1	11222
1	R.TFNTSTGGLLLPSDTKR.S	U	1		603.3234	1806.9483	1806.9476	0.37	(39)	0.0082	1	11223
0	R.IMLFTNEDNPHGNDSAK.A	U	1		951.9307	1901.8469	1901.8578	-5.70	53	0.00014	1	12213
0	R.I->M<-LFTNEDNPHGNDSAK.A	U	1	Oxidation (M)	640.2861	1917.8364	1917.8527	-8.50	(16)	0.48	1	12431
0	R.I->M<-LFTNEDNPHGNDSAK.A	U	1	Oxidation (M)	959.9279	1917.8412	1917.8527	-6.00	(14)	0.94	1	12432
1	K.IISSDRDLLAVVFYGTEK.D	U	1		676.0311	2025.0716	2025.0782	-3.30	25	0.17	1	14292
0	R.FDDPGLMLMGFKPLVLLK.K	U	1		678.7066	2033.0980	2033.1094	-5.60	10	4.3	1	14451
0	R.FDDPGLMLMGFKPLVLLK.K	U	1		1017.5591	2033.1037	2033.1094	-2.77	(0)	33	1	14452
0	K.IQVTPPGFQLVFLPFADDK.R	U	1		1066.5752	2131.1358	2131.1354	0.21	46	0.0012	1	15520
1	K.IQVTPPGFQLVFLPFADDKR.K	U	1		763.4161	2287.2266	2287.2365	-4.34	54	0.00018	1	16891
1	K.IQVTPPGFQLVFLPFADDKR.K	U	1		1144.6250	2287.2354	2287.2365	-0.46	(42)	0.0028	1	16892
0	R.NIPPYFVALVPQEEELDDQK.I	U	1		1172.5832	2343.1519	2343.1634	-4.90	(22)	0.69	1	17420
0	R.NIPPYFVALVPQEEELDDQK.I	U	1		782.0586	2343.1539	2343.1634	-4.05	25	0.34	1	17422
0	R.NLEALALDLMEPEQAVDLTLPK.V	U	1		1212.1357	2422.2569	2422.2665	-3.94	(41)	0.0044	1	17749
0	R.NLEALALDLMEPEQAVDLTLPK.V	U	1		808.4282	2422.2628	2422.2665	-1.51	(33)	0.028	1	17750
0	R.NLEALALDL->M<-EPEQAVDLTLPK.V	U	1	Oxidation (M)	1220.1257	2438.2369	2438.2614	-10.04	50	0.00055	1	17816
Q5VUU6_uniprot	MNDA	Epididymis secretory sperm binding protein OS=Homo sapiens OX=9606 GN=MNDA PE=2 SV=1	46092	649	32(18)	11(9)	1.29	41%
Miss	Peptide	Unique	Matches	Modification	Observed	Mr(expt)	Mr(calc)	ppm	Score	Expect	Rank	Query
0	K.VFDINLK.E	U	2		424.7447	847.4748	847.4803	-6.51	35	0.015	1	648
0	R.LFCLQLR.T	U	2		475.2662	948.5178	948.5215	-3.85	43	0.0028	1	1403
0	K.ST->M<-FHATVASK.T	U	1	Oxidation (M)	598.2898	1194.5650	1194.5703	-4.42	11	6.1	1	4183
0	K.SLLAYDLGLTTK.M	U	1		647.8637	1293.7127	1293.7180	-4.06	76	1.3e-006	1	5299
0	R.NVPQNDPVTVVVLK.A	U	5		761.4347	1520.8548	1520.8563	-0.94	60	4.2e-005	1	8003
0	K.INQEEVGLAAPAPTAR.N	U	1		818.9307	1635.8468	1635.8580	-6.87	70	6.1e-006	1	9380
0	K.INQEEVGLAAPAPTAR.N	U	1		546.2903	1635.8490	1635.8580	-5.50	(29)	0.085	1	9381
1	R.RNVPQNDPVTVVVLK.A	U	3		839.4818	1676.9491	1676.9574	-4.95	51	0.00022	1	9953
1	R.RNVPQNDPVTVVVLK.A	U	2		559.9917	1676.9533	1676.9574	-2.44	(26)	0.055	1	9955
0	K.QASGT->M<-VYGLFMLQK.K	U	1	Oxidation (M)	845.4112	1688.8078	1688.8266	-11.11	28	0.12	1	10075
0	K.QASGTMVYGLF->M<-LQK.K	U	1	Oxidation (M)	845.4122	1688.8099	1688.8266	-9.88	(15)	2.1	1	10076
0	K.QASGT->M<-VYGLF->M<-LQK.K	U	1	2 Oxidation (M)	853.4126	1704.8106	1704.8215	-6.38	(9)	7.1	1	10237
0	K.EASSVSDFNQNFEVPNR.I	U	5		970.4377	1938.8608	1938.8708	-5.14	133	1e-012	1	12757
0	K.NTIYEIQDNTGSMDVVGSGK.W	U	2		1064.4913	2126.9681	2126.9790	-5.13	101	2.6e-009	1	15474
0	K.NTIYEIQDNTGS->M<-DVVGSGK.W	U	1	Oxidation (M)	1072.4890	2142.9635	2142.9739	-4.89	(66)	1.1e-005	1	15598
0	K.VSQEQSKPPGPSGASTSAAVDHPPLPQTSSSTPSNTSFTPNQETQAQR.Q	U	3		1230.5831	4918.3034	4918.3242	-4.22	55	6.3e-005	1	22131
A0A0S2Z428_uniprot	KRT6A	HCG2039812, isoform CRA_b (Fragment) OS=Homo sapiens OX=9606 GN=KRT6A PE=2 SV=1	60293	570	29(23)	17(14)	1.22	31%
Miss	Peptide	Unique	Matches	Modification	Observed	Mr(expt)	Mr(calc)	ppm	Score	Expect	Rank	Query
0	K.FASFIDK.V		2		414.2164	826.4182	826.4225	-5.15	43	0.0021	1	468
0	R.SGFSSVSVSR.S	U	1		506.7531	1011.4917	1011.4985	-6.79	38	0.0058	1	2042
0	R.QLDSIVGER.G		5		508.7683	1015.5220	1015.5298	-7.69	47	0.0014	1	2074
0	K.AQYEEIAQR.S		1		554.2717	1106.5289	1106.5356	-6.05	46	0.0013	1	3008
0	K.LEGLEDALQK.A		1		558.2979	1114.5811	1114.5870	-5.23	33	0.03	1	3138
0	K.YEELQVTAGR.H		3		583.2920	1164.5694	1164.5775	-6.92	63	3.1e-005	1	3797
0	K.EYQEL->M<-NVK.L		1	Oxidation (M)	585.2757	1168.5368	1168.5434	-5.60	12	4.3	1	3879
1	R.RQLDSIVGER.G		1		586.8190	1171.6235	1171.6309	-6.33	4	25	1	3908
0	R.AEAESWYQTK.Y		1		606.7780	1211.5415	1211.5458	-3.59	40	0.0029	1	4436
0	K.LALDVEIATYR.K		4		632.3486	1262.6826	1262.6870	-3.52	39	0.0086	1	4961
0	R.NLDLDSIIAEVK.A		1		665.3601	1328.7057	1328.7187	-9.82	63	3.4e-005	1	5630
1	K.NKLEGLEDALQK.A		1		679.3660	1356.7174	1356.7249	-5.50	51	0.00075	1	5907
0	K.ADTLTDEINFLR.A	U	2		704.3536	1406.6927	1406.7041	-8.12	75	1.9e-006	1	6459
0	R.AIGGGLSSVGGGSSTIK.Y	U	1		724.3876	1446.7606	1446.7678	-5.01	38	0.016	1	7012
0	R.ISIGGGSCAISGGYGSR.A		1		799.8782	1597.7419	1597.7519	-6.23	22	0.56	1	8945
0	K.QCANLQAAIADAEQR.G		1		829.8947	1657.7749	1657.7842	-5.62	88	6.8e-008	1	9726
0	R->.<-QNLEPLFEQYINNLR.R		1	Gln->pyro-Glu (N-term Q)	937.4778	1872.9410	1872.9370	2.15	(51)	0.00051	1	11900
0	R.QNLEPLFEQYINNLR.R		1		945.9849	1889.9553	1889.9635	-4.35	76	2.1e-006	1	12090
B2R984_uniprot		cDNA, FLJ94268, highly similar to Homo sapiens histone 1, H1e (HIST1H1E), mRNA OS=Homo sapiens OX=9606 PE=2 SV=1	21880	541	17(13)	6(6)	1.72	24%
Miss	Peptide	Unique	Matches	Modification	Observed	Mr(expt)	Mr(calc)	ppm	Score	Expect	Rank	Query
0	R.SGVSLAALK.K		2		423.2561	844.4976	844.5018	-4.92	49	0.00084	1	632
0	K.ALAAAGYDVEK.N		3		554.2842	1106.5539	1106.5608	-6.17	56	0.00015	1	3012
0	K.ASGPPVSELITK.A		5		599.8348	1197.6551	1197.6605	-4.48	68	1e-005	1	4238
1	R.KASGPPVSELITK.A		1		442.9222	1325.7447	1325.7554	-8.10	(53)	0.0007	1	5590
1	R.KASGPPVSELITK.A		4		663.8805	1325.7465	1325.7554	-6.71	88	2.2e-007	1	5592
0	M.SETAPAAPAAPAPAEK.T	U	1		739.8723	1477.7301	1477.7412	-7.55	56	0.0002	1	7451
1	K.ALAAAGYDVEKNNSR.I		1		789.8916	1577.7686	1577.7797	-7.03	65	1.9e-005	1	8680
Q53XC0_uniprot	EIF2S1	Eukaryotic translation initiation factor 2, subunit 1 alpha, 35kDa, isoform CRA_a OS=Homo sapiens OX=9606 GN=EIF2S1 PE=2 SV=1	36374	523	21(16)	14(11)	2.69	52%
Miss	Peptide	Unique	Matches	Modification	Observed	Mr(expt)	Mr(calc)	ppm	Score	Expect	Rank	Query
0	K.INLIAPPR.Y	U	1		447.2809	892.5472	892.5494	-2.46	30	0.013	1	934
0	R.TAWVFDDK.Y	U	1		491.2346	980.4546	980.4604	-5.84	16	1.1	1	1731
0	R.EVLINNINR.R	U	1		542.8071	1083.5996	1083.6036	-3.72	39	0.0053	1	2787
0	R.GVFNVQMEPK.V	U	1		574.7903	1147.5660	1147.5696	-3.11	(33)	0.029	1	3584
0	R.GVFNVQ->M<-EPK.V	U	2	Oxidation (M)	582.7866	1163.5586	1163.5645	-5.10	44	0.0024	1	3776
0	R.YVMTTTTLER.T	U	1		607.8052	1213.5958	1213.6013	-4.50	66	1.5e-005	1	4451
0	R.YV->M<-TTTTLER.T	U	1	Oxidation (M)	615.8023	1229.5901	1229.5962	-4.98	(64)	2.1e-005	1	4552
0	K.RPGYGAYDAFK.H	U	1		622.8022	1243.5899	1243.5986	-6.92	32	0.032	1	4726
0	K.DEQLESLFQR.T	U	1		632.8063	1263.5981	1263.6095	-9.01	23	0.28	1	4967
0	K.VVTDTDETELAR.Q	U	1		674.8259	1347.6373	1347.6518	-10.75	88	4.1e-007	1	5810
0	R.AGLNCSTENMPIK.I	U	1		717.8354	1433.6562	1433.6643	-5.60	63	1.8e-005	1	6846
0	R.TEGLSVLSQAMAVIK.E	U	1		773.9250	1545.8354	1545.8436	-5.29	87	1.3e-007	1	8327
0	K.FPEVEDVV->M<-VNVR.S	U	1	Oxidation (M)	774.8851	1547.7557	1547.7654	-6.26	7	18	1	8343
0	R.ENAEVDGDDDAEEMEAK.A	U	2		933.8549	1865.6953	1865.7109	-8.35	63	7.4e-007	1	11826
0	R.ENAEVDGDDDAEE->M<-EAK.A	U	1	Oxidation (M)	941.8574	1881.7003	1881.7058	-2.92	(6)	0.28	1	12025
0	K.HAVSDPSILDSLDLNEDER.E	U	1		1062.9927	2123.9708	2123.9971	-12.37	(36)	0.0099	1	15458
0	K.HAVSDPSILDSLDLNEDER.E	U	1		709.0010	2123.9813	2123.9971	-7.44	56	9.8e-005	1	15459
1	R.HVAEVLEYTKDEQLESLFQR.T	U	1		812.0762	2433.2067	2433.2176	-4.48	81	5e-007	1	17800
1	R.HVAEVLEYTKDEQLESLFQR.T	U	1		1217.6121	2433.2096	2433.2176	-3.29	(69)	7.7e-006	1	17801
O94804_uniprot	STK10	Serine/threonine-protein kinase 10 OS=Homo sapiens OX=9606 GN=STK10 PE=1 SV=1	112749	522	28(15)	15(9)	0.41	18%
Miss	Peptide	Unique	Matches	Modification	Observed	Mr(expt)	Mr(calc)	ppm	Score	Expect	Rank	Query
1	K.KQELLR.D	U	1		393.7435	785.4725	785.4759	-4.33	3	33	9	215
0	R.EQEMFFK.L	U	2		479.7189	957.4232	957.4266	-3.55	21	0.1	1	1485
1	K.IISEDEKK.D	U	1		481.2624	960.5102	960.5127	-2.68	1	67	3	1528
0	K.DQYFLQR.H	U	1		485.2410	968.4674	968.4716	-4.32	36	0.011	1	1596
1	K->.<-QKEDLELAMK.R	U	1	Gln->pyro-Glu (N-term Q)	594.3036	1186.5926	1186.5903	1.92	(8)	11	1	4078
1	K.QKEDLELAMK.R	U	1		602.8112	1203.6078	1203.6169	-7.57	37	0.014	1	4311
1	K.QLLDRDFVAK.Q	U	2		602.8359	1203.6573	1203.6612	-3.19	43	0.0034	1	4316
0	K.AGNVL->M<-TLEGDIR.L	U	1	Oxidation (M)	702.8635	1403.7124	1403.7079	3.22	2	46	1	6400
0	K.FFDTELENLER.Q	U	3		706.8371	1411.6596	1411.6619	-1.63	81	3.4e-007	1	6512
0	K.LSEEAECPNPSTPSK.A	U	1		823.3691	1644.7237	1644.7301	-3.87	58	4.6e-005	1	9556
0	K.LANGSLEPPAQAAPGPSK.R	U	1		852.9406	1703.8667	1703.8842	-10.30	20	0.67	1	10229
0	K.ASQSRPNSSALETLGGEK.L	U	1		916.4537	1830.8929	1830.9071	-7.76	31	0.056	1	11432
0	R.EAALWEMEEHQLQER.H	U	1		633.6246	1897.8521	1897.8628	-5.66	(35)	0.014	1	12175
0	R.EAALWEMEEHQLQER.H	U	2		949.9334	1897.8521	1897.8628	-5.62	104	1.5e-009	1	12176
0	R.EAALWE->M<-EEHQLQER.H	U	1	Oxidation (M)	957.9327	1913.8509	1913.8577	-3.55	(70)	4.4e-006	1	12372
0	R.EAALWE->M<-EEHQLQER.H	U	1	Oxidation (M)	638.9587	1913.8544	1913.8577	-1.74	(19)	0.51	1	12374
1	R.DREAALWEMEEHQLQER.H	U	1		724.0012	2168.9817	2168.9909	-4.25	69	5.3e-006	1	15892
1	R.DREAALWE->M<-EEHQLQER.H	U	2	Oxidation (M)	729.3315	2184.9726	2184.9858	-6.03	(50)	0.00025	1	16076
1	R.NQTQLSNKHELQLEQMHK.R	U	1		552.2764	2205.0766	2205.0960	-8.79	(25)	0.22	1	16327
1	R.NQTQLSNKHELQLEQMHK.R	U	1		736.0330	2205.0771	2205.0960	-8.60	28	0.1	1	16328
0	R.DMLAQCESNMSELQQLQNEK.C	U	1		1198.5175	2395.0204	2395.0453	-10.43	49	0.00013	1	17621
0	R.DMLAQCESNMSELQQLQNEK.C	U	1		799.3512	2395.0318	2395.0453	-5.67	(11)	0.93	1	17622
A0A140VJX1_uniprot		Testicular tissue protein Li 198 OS=Homo sapiens OX=9606 PE=2 SV=1	45456	500	28(16)	16(10)	1.86	52%
Miss	Peptide	Unique	Matches	Modification	Observed	Mr(expt)	Mr(calc)	ppm	Score	Expect	Rank	Query
0	K.LEDLIVK.D	U	1		415.2527	828.4909	828.4957	-5.68	21	0.6	1	494
0	R.LNVTPLAR.I	U	2		442.2683	882.5220	882.5287	-7.57	38	0.0041	1	896
0	K.EVVIVSATR.T	U	1		487.2842	972.5539	972.5604	-6.71	33	0.033	1	1632
0	K.DGLTDVYNK.I	U	3		512.7477	1023.4808	1023.4873	-6.33	22	0.34	1	2188
0	R.IVGHLTHALK.Q	U	1		544.8304	1087.6462	1087.6502	-3.68	9	3.9	1	2837
0	K.LGSIAIQGAIEK.A	U	2		600.3506	1198.6867	1198.6921	-4.47	81	4.5e-007	1	4254
0	K.FGNEVIPVTVTVK.G	U	1		701.8967	1401.7789	1401.7868	-5.62	24	0.22	1	6364
0	R.NEQDAYAINSYTR.S	U	1		772.8478	1543.6811	1543.6903	-5.92	78	3.6e-007	1	8301
1	K.GQPDVVVKEDEEYK.R	U	1		817.8914	1633.7682	1633.7835	-9.40	39	0.0056	1	9344
0	R.TPIGSFLGSLSLLPATK.L	U	1		567.9952	1700.9639	1700.9713	-4.34	(27)	0.05	1	10191
0	R.TPIGSFLGSLSLLPATK.L	U	1		851.4910	1700.9675	1700.9713	-2.21	52	0.00017	1	10192
2	K.GQPDVVVKEDEEYKR.V	U	1		895.9421	1789.8696	1789.8846	-8.39	51	0.00048	1	10992
2	K.GQPDVVVKEDEEYKR.V	U	2		597.6306	1789.8700	1789.8846	-8.15	(42)	0.0041	1	10993
0	K.EAYMGNVLQGGEGQAPTR.Q	U	1		939.4376	1876.8606	1876.8737	-7.02	(57)	6.8e-005	1	11956
0	K.EAY->M<-GNVLQGGEGQAPTR.Q	U	3	Oxidation (M)	947.4336	1892.8527	1892.8687	-8.41	82	2.3e-007	1	12105
0	K.VNINGGAVSLGHPIGMSGAR.I	U	1		636.3334	1905.9785	1905.9843	-3.05	20	0.6	1	12272
0	R.QAVLGAGLPISTPCTTINK.V	U	2		971.0208	1940.0269	1940.0401	-6.78	63	3.1e-005	1	12786
0	K.ENGTVTAANASTLNDGAAALVLMTADAAK.R	U	1		921.1243	2760.3510	2760.3600	-3.25	70	5.7e-006	1	19228
0	R.IVAFADAAVEPIDFPIAPVYAASMVLK.D	U	1		940.1698	2817.4876	2817.5027	-5.35	24	0.13	1	19519
0	R.IVAFADAAVEPIDFPIAPVYAAS->M<-VLK.D	U	1	Oxidation (M)	945.5061	2833.4965	2833.4976	-0.39	(18)	0.59	1	19578
B4DKV4_uniprot		cDNA FLJ60647, highly similar to Keratin, type II cytoskeletal 6B OS=Homo sapiens OX=9606 PE=2 SV=1	55983	499	26(20)	15(12)	1.10	27%
Miss	Peptide	Unique	Matches	Modification	Observed	Mr(expt)	Mr(calc)	ppm	Score	Expect	Rank	Query
0	K.FASFIDK.V		2		414.2164	826.4182	826.4225	-5.15	43	0.0021	1	468
0	R.QLDSIVGER.G		5		508.7683	1015.5220	1015.5298	-7.69	47	0.0014	1	2074
0	R.SGFSSISVSR.S	U	1		513.7623	1025.5101	1025.5142	-3.97	42	0.0035	1	2208
0	K.AQYEEIAQR.S		1		554.2717	1106.5289	1106.5356	-6.05	46	0.0013	1	3008
0	K.LEGLEDALQK.A		1		558.2979	1114.5811	1114.5870	-5.23	33	0.03	1	3138
0	K.YEELQVTAGR.H		3		583.2920	1164.5694	1164.5775	-6.92	63	3.1e-005	1	3797
0	K.EYQEL->M<-NVK.L		1	Oxidation (M)	585.2757	1168.5368	1168.5434	-5.60	12	4.3	1	3879
1	R.RQLDSIVGER.G		1		586.8190	1171.6235	1171.6309	-6.33	4	25	1	3908
0	R.AEAESWYQTK.Y		1		606.7780	1211.5415	1211.5458	-3.59	40	0.0029	1	4436
0	K.LALDVEIATYR.K		4		632.3486	1262.6826	1262.6870	-3.52	39	0.0086	1	4961
0	R.NLDLDSIIAEVK.A		1		665.3601	1328.7057	1328.7187	-9.82	63	3.4e-005	1	5630
1	K.NKLEGLEDALQK.A		1		679.3660	1356.7174	1356.7249	-5.50	51	0.00075	1	5907
0	R.ISIGGGSCAISGGYGSR.A		1		799.8782	1597.7419	1597.7519	-6.23	22	0.56	1	8945
0	K.QCANLQAAIADAEQR.G		1		829.8947	1657.7749	1657.7842	-5.62	88	6.8e-008	1	9726
0	R->.<-QNLEPLFEQYINNLR.R		1	Gln->pyro-Glu (N-term Q)	937.4778	1872.9410	1872.9370	2.15	(51)	0.00051	1	11900
0	R.QNLEPLFEQYINNLR.R		1		945.9849	1889.9553	1889.9635	-4.35	76	2.1e-006	1	12090
P78527_uniprot	PRKDC	DNA-dependent protein kinase catalytic subunit OS=Homo sapiens OX=9606 GN=PRKDC PE=1 SV=3	473749	481	49(21)	41(19)	0.17	11%
Miss	Peptide	Unique	Matches	Modification	Observed	Mr(expt)	Mr(calc)	ppm	Score	Expect	Rank	Query
2	R.RRFMR.D	U	1		383.2134	764.4123	764.4228	-13.75	8	9.9	1	135
0	K.APGLGAFR.R	U	2		394.7230	787.4314	787.4341	-3.35	24	0.27	1	229
0	K.IGELFSK.F	U	1		397.2244	792.4342	792.4381	-4.99	2	51	8	238
0	R.IAGFDER.V	U	1		404.2001	806.3856	806.3923	-8.27	11	9.6	2	329
0	R.LLQIIER.Y	U	2		442.7805	883.5465	883.5491	-2.92	30	0.029	1	905
0	K.LLQDFNR.F	U	1		453.2407	904.4669	904.4767	-10.73	14	3.5	1	1073
0	R.YAVPSAGLR.L	U	1		467.2584	932.5023	932.5080	-6.01	24	0.27	1	1257
0	R.LSFAVPFR.E	U	2		468.7670	935.5194	935.5229	-3.68	46	0.0012	1	1287
0	R.LLEEALLR.L	U	2		478.7902	955.5658	955.5702	-4.56	44	0.0014	1	1458
0	R.MYAALGDPK.A	U	1		483.2381	964.4617	964.4688	-7.33	44	0.0023	1	1568
0	R.EIFNFVLK.A	U	1		505.2864	1008.5581	1008.5644	-6.21	18	0.58	1	2018
0	K.FVPLLPGNR.S	U	1		506.7980	1011.5815	1011.5865	-4.98	27	0.082	1	2047
0	R.SIGEYDVLR.G	U	1		526.2718	1050.5290	1050.5346	-5.27	20	0.53	1	2468
0	K.AIRPQIDLK.R	U	1		527.3193	1052.6241	1052.6342	-9.57	22	0.16	1	2502
0	R.LQETLSAADR.C	U	1		552.2848	1102.5550	1102.5618	-6.17	40	0.0072	1	2969
1	R.LLPAELPAKR.V	U	1		554.3455	1106.6765	1106.6811	-4.20	27	0.019	1	3053
0	R.HGDLPDIQIK.H	U	1		568.3040	1134.5935	1134.6033	-8.66	30	0.39	1	3412
0	R.TYSVVP->M<-TSR.L	U	1	Oxidation (M)	578.7838	1155.5529	1155.5594	-5.60	16	1	1	3681
0	R.VTELALTASDR.Q	U	2		588.3146	1174.6147	1174.6194	-3.94	62	4.6e-005	1	3949
0	K.LGNPIVPLNIR.L	U	1		603.3674	1204.7202	1204.7292	-7.46	23	0.08	1	4331
0	R.DQNILLGTTYR.I	U	1		647.3422	1292.6698	1292.6725	-2.08	48	0.0012	1	5292
0	R.MSTSPEAFLALR.S	U	2		661.8403	1321.6661	1321.6700	-2.94	34	0.023	1	5561
1	K.ILDV->M<-YSRLPK.D	U	1	Oxidation (M)	675.8827	1349.7509	1349.7377	9.83	0	35	3	5837
0	R.NELEIPGQYDGR.G	U	1		695.8411	1389.6677	1389.6524	11.0	18	0.84	1	6206
0	K.GGSWIQEINVAEK.N	U	1		715.8664	1429.7182	1429.7201	-1.33	32	0.041	1	6774
0	R.VVQMLGSLGGQINK.N	U	1		722.4042	1442.7939	1442.7915	1.66	20	0.65	1	6969
0	R.SLGPPQGEEDSVPR.D	U	1		734.3502	1466.6859	1466.7001	-9.71	30	0.047	1	7298
0	K.EVYAAAAEVLGLILR.Y	U	1		794.4571	1586.8997	1586.9032	-2.15	74	1.1e-006	1	8811
0	R.LGLIEWLENTVTLK.D	U	1		814.9633	1627.9120	1627.9185	-4.01	45	0.0011	1	9293
0	R.AQEPESGLSEETQVK.C	U	1		816.3883	1630.7621	1630.7686	-4.00	25	0.15	1	9324
0	R.SDPGLLTNTMDVFVK.E	U	1		818.9144	1635.8142	1635.8178	-2.22	66	1.9e-005	1	9377
0	K.LSDFNDITNMLLLK.M	U	1		818.9282	1635.8419	1635.8542	-7.51	64	2.6e-005	1	9379
0	R.VLEQLIVAHFPMQSR.E	U	1		884.4774	1766.9402	1766.9501	-5.65	56	0.00014	1	10793
0	K.TVSLLDENNVSSYLSK.N	U	1		884.9481	1767.8816	1767.8890	-4.23	50	0.00083	1	10800
0	R.VLEQLIVAHFP->M<-QSR.E	U	1	Oxidation (M)	892.4732	1782.9319	1782.9451	-7.40	(3)	27	1	10930
0	R.MEVQEQEEDISSLIR.S	U	1		903.4284	1804.8423	1804.8513	-4.98	37	0.011	1	11180
0	R.TVGALQVLGTEAQSSLLK.A	U	2		908.0116	1814.0086	1814.0149	-3.46	26	0.087	1	11270
0	K.LLLQGEADQSLLTFIDK.A	U	1		952.5184	1903.0223	1903.0302	-4.16	18	0.97	1	12240
0	K.NLDLAVLELMQSSVDNTK.M	U	1		995.5010	1988.9874	1989.0088	-10.77	48	0.0015	1	13692
0	K.AVAFFLESIAMHDIIAAEK.C	U	1		692.6987	2075.0742	2075.0761	-0.93	6	15	1	14974
0	K.LQSVQALTEIQEFISFISK.Q	U	1		1091.0881	2180.1617	2180.1729	-5.12	25	0.15	1	16016
1	K.GQAVTLLPFFTSLTGGSLEELRR.V	U	1		831.4481	2491.3225	2491.3435	-8.41	0	40	1	17955
P08311_uniprot	CTSG	Cathepsin G OS=Homo sapiens OX=9606 GN=CTSG PE=1 SV=2	29161	476	26(17)	7(6)	1.13	34%
Miss	Peptide	Unique	Matches	Modification	Observed	Mr(expt)	Mr(calc)	ppm	Score	Expect	Rank	Query
0	R.IFGSYDPR.R	U	2		477.7355	953.4564	953.4607	-4.44	29	0.043	1	1440
0	R.NVNPVALPR.A	U	2		490.2861	978.5576	978.5611	-3.54	44	0.0014	1	1719
0	R.VSSFLPWIR.T	U	2		552.8120	1103.6093	1103.6128	-3.09	45	0.0023	1	2982
0	K.SSGVPPEVFTR.V	U	9		588.3036	1174.5926	1174.5983	-4.79	39	0.011	1	3941
0	R.TIQNDIMLLQLSR.R	U	2		772.9197	1543.8249	1543.8392	-9.24	86	1.6e-007	1	8308
0	R.TIQNDI->M<-LLQLSR.R	U	4	Oxidation (M)	780.9166	1559.8186	1559.8341	-9.96	(75)	2.2e-006	1	8466
0	R.AQEGLRPGTLCTVAGWGR.V	U	1		964.9870	1927.9594	1927.9687	-4.79	(0)	81	1	12603
0	R.AQEGLRPGTLCTVAGWGR.V	U	2		643.6622	1927.9649	1927.9687	-1.98	53	0.00039	1	12604
0	K.GDSGGPLLCNNVAHGIVSYGK.S	U	1		705.6789	2114.0148	2114.0215	-3.15	22	0.29	1	15376
0	K.GDSGGPLLCNNVAHGIVSYGK.S	U	1		1058.0199	2114.0252	2114.0215	1.77	(3)	26	1	15378
Q6IPN6_uniprot	EEF1A1	Elongation factor 1-alpha OS=Homo sapiens OX=9606 GN=EEF1A1 PE=2 SV=1	50433	451	25(18)	8(8)	1.01	25%
Miss	Peptide	Unique	Matches	Modification	Observed	Mr(expt)	Mr(calc)	ppm	Score	Expect	Rank	Query
0	R.QTVAVGVIK.A		1		457.7828	913.5509	913.5597	-9.55	50	0.00041	1	1131
0	R.LPLQDVYK.I	U	4		488.2775	974.5404	974.5437	-3.37	44	0.003	1	1661
0	K.IGGIGTVPVGR.V		3		513.3062	1024.5979	1024.6030	-4.96	66	6.3e-006	1	2203
0	R.EHALLAYTLGVK.Q	U	4		657.8732	1313.7318	1313.7343	-1.92	61	5.6e-005	1	5471
0	K.YYVTIIDAPGHR.D	U	2		468.9117	1403.7134	1403.7197	-4.52	(34)	0.032	1	6401
0	K.YYVTIIDAPGHR.D	U	3		702.8650	1403.7154	1403.7197	-3.07	73	3.4e-006	1	6404
0	K.THINIVVIGHVDSGK.S	U	1		530.2954	1587.8644	1587.8733	-5.61	38	0.01	1	8822
0	K.THINIVVIGHVDSGK.S	U	1		794.9412	1587.8678	1587.8733	-3.49	(0)	58	1	8824
0	R.VETGVLKPGMVVTFAPVNVTTEVK.S		1		839.1267	2514.3581	2514.3768	-7.42	(54)	0.00011	1	18095
0	R.VETGVLKPGMVVTFAPVNVTTEVK.S		1		1258.1873	2514.3600	2514.3768	-6.69	(34)	0.011	1	18096
0	R.VETGVLKPG->M<-VVTFAPVNVTTEVK.S		1	Oxidation (M)	1266.1837	2530.3529	2530.3717	-7.44	(23)	0.25	1	18155
0	R.VETGVLKPG->M<-VVTFAPVNVTTEVK.S		2	Oxidation (M)	844.4596	2530.3569	2530.3717	-5.83	59	6.7e-005	1	18156
0	K.DGNASGTTLLEALDCILPPTRPTDKPLR.L	U	1		1007.8522	3020.5349	3020.5601	-8.35	29	0.06	1	20058
P22626_uniprot	HNRNPA2B1	Heterogeneous nuclear ribonucleoproteins A2/B1 OS=Homo sapiens OX=9606 GN=HNRNPA2B1 PE=1 SV=2	37464	427	17(15)	10(9)	1.33	35%
Miss	Peptide	Unique	Matches	Modification	Observed	Mr(expt)	Mr(calc)	ppm	Score	Expect	Rank	Query
0	K.LFVGGIK.E	U	3		367.2323	732.4500	732.4534	-4.60	37	0.0038	1	44
0	R.GGNFGFGDSR.G	U	1		507.2206	1012.4267	1012.4363	-9.43	33	0.021	1	2051
0	R.DYFEEYGK.I	U	1		525.7214	1049.4283	1049.4342	-5.57	20	0.056	1	2450
0	R.NYYEQWGK.L	U	2		544.2441	1086.4736	1086.4770	-3.16	23	0.83	1	2821
0	K.IDTIEIITDR.Q	U	2		594.8248	1187.6351	1187.6398	-3.91	68	1.3e-005	1	4097
0	R->.<-QEMQEVQSSR.S	U	1	Gln->pyro-Glu (N-term Q)	602.7630	1203.5114	1203.5190	-6.27	28	0.012	1	4307
0	R.GGGGNFGPGPGSNFR.G	U	2		689.3134	1376.6121	1376.6222	-7.30	53	0.00012	1	6063
0	R.GFGFVTFDDHDPVDK.I	U	1		565.9229	1694.7469	1694.7577	-6.37	(53)	0.00011	1	10124
0	R.GFGFVTFDDHDPVDK.I	U	2		848.3814	1694.7483	1694.7577	-5.57	76	4.9e-007	1	10126
0	K.LFIGGLSFETTEESLR.N	U	1		899.9605	1797.9065	1797.9149	-4.67	102	3.9e-009	1	11126
0	R.N->M<-GGPYGGGNYGPGGSGGSGGYGGR.S	U	1	Oxidation (M)	1103.4407	2204.8668	2204.8930	-11.90	80	4.2e-008	1	16326
A0A0S2Z392_uniprot	ADRBK1	G protein-coupled receptor kinase (Fragment) OS=Homo sapiens OX=9606 GN=ADRBK1 PE=2 SV=1	80321	403	27(16)	17(12)	0.82	30%
Miss	Peptide	Unique	Matches	Modification	Observed	Mr(expt)	Mr(calc)	ppm	Score	Expect	Rank	Query
0	K.LGYLLFR.D	U	2		441.2644	880.5142	880.5171	-3.19	54	0.00012	1	882
0	R.SLLEGLLQR.D	U	2		514.8065	1027.5985	1027.6026	-3.97	53	0.00032	1	2226
0	K.YPPPLIPPR.G	U	5		525.3084	1048.6021	1048.6069	-4.56	31	0.026	1	2446
0	R.NFPLTISER.W	U	1		538.7890	1075.5634	1075.5662	-2.55	25	0.23	1	2690
0	R.GGFGEVYGCR.K	U	1		551.2391	1100.4637	1100.4709	-6.56	14	0.46	1	2961
0	R.EIFDSYIMK.E	U	2		573.2781	1144.5417	1144.5474	-4.98	22	0.28	1	3551
1	K.KILLPEPSIR.S	U	1		583.3676	1164.7205	1164.7230	-2.11	2	5.7	1	3817
0	K.LLDSDQELYR.N	U	1		626.3113	1250.6080	1250.6143	-5.00	75	1.6e-006	1	4791
0	K.ELLACSHPFSK.S	U	1		644.8160	1287.6175	1287.6281	-8.24	43	0.0027	1	5251
0	R.ISDLGLACDFSK.K	U	1		663.3213	1324.6280	1324.6333	-3.98	24	0.26	1	5582
0	K.MGNPFLTQWQR.R	U	1		689.3379	1376.6613	1376.6659	-3.33	(21)	0.48	1	6067
0	K.->M<-GNPFLTQWQR.R	U	1	Oxidation (M)	697.3339	1392.6532	1392.6609	-5.52	42	0.013	1	6237
0	R.SLDWQMVFLQK.Y	U	1		697.8559	1393.6972	1393.7064	-6.57	53	0.00033	1	6254
0	R.DLKPANILLDEHGHVR.I	U	1		913.9921	1825.9696	1825.9799	-5.62	(38)	0.0089	1	11393
0	R.DLKPANILLDEHGHVR.I	U	1		457.5000	1825.9710	1825.9799	-4.84	38	0.0077	1	11394
0	R.FYAAEIILGLEHMHNR.F	U	1		638.6580	1912.9521	1912.9617	-5.07	(48)	0.00085	1	12365
0	R.FYAAEIILGLEHMHNR.F	U	1		957.4838	1912.9530	1912.9617	-4.59	73	2.9e-006	1	12366
0	R.GEVNAADAFDIGSFDEEDTK.G	U	1		1065.4531	2128.8917	2128.9073	-7.32	84	3.4e-008	1	15497
0	K.QVPPDLFQPYIEEICQNLR.G	U	1		787.0608	2358.1605	2358.1678	-3.08	46	0.004	1	17489
1	R.WQQEVAETVFDTINAETDRLEAR.K	U	1		907.7684	2720.2835	2720.3042	-7.61	39	0.0065	1	19066
A0A024QZY5_uniprot	PRPF4B	PRP4 pre-mRNA processing factor 4 homolog B (Yeast), isoform CRA_a OS=Homo sapiens OX=9606 GN=PRPF4B PE=4 SV=1	117258	383	18(14)	13(10)	0.39	16%
Miss	Peptide	Unique	Matches	Modification	Observed	Mr(expt)	Mr(calc)	ppm	Score	Expect	Rank	Query
0	R.APEIIIGK.S	U	1		420.7620	839.5094	839.5116	-2.62	20	0.18	1	546
0	R.VNIGEVLDK.R	U	1		493.7781	985.5417	985.5444	-2.78	47	0.0018	1	1783
1	R.VNIGEVLDKR.Y	U	1		571.8289	1141.6433	1141.6455	-1.94	70	6.9e-006	1	3525
0	K.VTVMSTINPTK.D	U	1		595.8238	1189.6330	1189.6377	-3.90	41	0.0061	1	4122
0	K.DLLADLIGCQR.L	U	1		637.3264	1272.6381	1272.6496	-9.01	33	0.037	1	5101
0	R.SYSQQLFLALK.L	U	2		649.3580	1296.7015	1296.7078	-4.82	44	0.0018	1	5319
0	R.DNWTDAEGYYR.V	U	2		695.2863	1388.5581	1388.5633	-3.75	44	0.00017	1	6193
0	K.DLLDQILMLDPAK.R	U	1		742.9023	1483.7901	1483.7956	-3.68	78	1.3e-006	1	7542
0	K.DLLDQIL->M<-LDPAK.R	U	1	Oxidation (M)	750.9008	1499.7870	1499.7905	-2.36	(40)	0.0062	1	7772
0	R.ISINQALQHAFIQEK.I	U	1		580.6499	1738.9279	1738.9366	-5.01	65	1.7e-005	1	10541
0	R.ISINQALQHAFIQEK.I	U	1		870.4724	1738.9303	1738.9366	-3.63	(44)	0.0021	1	10543
0	R.YNVYGYTGQGVFSNVVR.A	U	2		961.9677	1921.9207	1921.9323	-6.00	94	4.6e-008	1	12495
0	R.CNILHADIKPDNILVNESK.T	U	1		731.7130	2192.1172	2192.1259	-3.98	26	0.34	1	16183
0	K.LCDFGSASHVADNDITPYLVSR.F	U	1		813.0496	2436.1270	2436.1380	-4.50	15	2.6	1	17811
1	K.DQHFDQNLNFMYIEVDKVTER.E	U	1		881.0779	2640.2118	2640.2278	-6.07	50	0.00032	1	18664
A0A1W2PP35_uniprot	HNRNPU	Heterogeneous nuclear ribonucleoprotein U (Fragment) OS=Homo sapiens OX=9606 GN=HNRNPU PE=1 SV=1	81283	381	17(9)	10(6)	0.32	16%
Miss	Peptide	Unique	Matches	Modification	Observed	Mr(expt)	Mr(calc)	ppm	Score	Expect	Rank	Query
0	K.FIEIAAR.K	U	2		410.2364	818.4583	818.4650	-8.14	41	0.0045	1	420
0	K.LNTLLQR.A	U	1		429.2596	856.5047	856.5130	-9.76	53	0.00039	1	691
0	K.DIDIHEVR.I	U	1		498.7565	995.4984	995.5036	-5.18	42	0.003	1	1903
0	K.MCLFAGFQR.K	U	1		565.2637	1128.5129	1128.5209	-7.05	(17)	0.78	1	3329
0	K.->M<-CLFAGFQR.K	U	1	Oxidation (M)	573.2650	1144.5153	1144.5158	-0.38	24	0.082	1	3545
0	R.GYFEYIEENK.Y	U	1		646.2948	1290.5750	1290.5768	-1.36	14	1.1	1	5274
0	K.YNILGTNTIMDK.M	U	1		691.8496	1381.6845	1381.6911	-4.77	68	1.1e-005	1	6118
0	K.YNILGTNTI->M<-DK.M	U	1	Oxidation (M)	699.8485	1397.6825	1397.6861	-2.56	(28)	0.092	1	6305
0	R.NFILDQTNVSAAAQR.R	U	5		824.4231	1646.8316	1646.8376	-3.62	114	2.2e-009	1	9575
1	R.NFILDQTNVSAAAQRR.K	U	1		902.4747	1802.9349	1802.9387	-2.11	1	49	2	11165
0	K.EKPYFPIPEEYTFIQNVPLEDR.V	U	1		908.7814	2723.3225	2723.3483	-9.47	33	0.037	1	19083
0	K.NQSQGYNQWQQGQFWGQKPWSQHYHQGYY.-	U	1		1220.1971	3657.5696	3657.5988	-7.97	18	0.17	1	21208
O14776_uniprot	TCERG1	Transcription elongation regulator 1 OS=Homo sapiens OX=9606 GN=TCERG1 PE=1 SV=2	124051	368	31(17)	20(12)	0.48	17%
Miss	Peptide	Unique	Matches	Modification	Observed	Mr(expt)	Mr(calc)	ppm	Score	Expect	Rank	Query
0	R.AIVPLEAR.M	U	2		434.7638	867.5130	867.5178	-5.47	42	0.0018	1	753
1	K.IIKEDPR.C	U	3		435.7526	869.4906	869.4970	-7.44	7	5.8	2	772
0	K.ALLSDMVR.S	U	1		452.7469	903.4793	903.4848	-6.07	35	0.029	1	1072
0	R.ATFSEFAAK.H	U	2		486.2415	970.4685	970.4760	-7.72	29	0.042	1	1611
0	R.EFEEYIR.D	U	2		493.2328	984.4510	984.4552	-4.27	21	0.19	1	1762
0	K.QVFDQYVK.T	U	1		513.7623	1025.5100	1025.5182	-8.01	11	3.6	1	2207
0	R.WESGSLLER.E	U	2		538.7705	1075.5265	1075.5298	-3.10	11	4.9	1	2688
0	R.SSDVSWSDTR.R	U	1		570.2473	1138.4801	1138.4891	-7.92	56	3.7e-005	1	3471
1	R.KQVFDQYVK.T	U	1		577.8114	1153.6082	1153.6132	-4.26	35	0.054	1	3665
1	K.QREFEEYIR.D	U	1		635.3108	1268.6071	1268.6149	-6.12	22	0.34	1	5012
0	K.LIVAYVDDLDR.R	U	1		646.3445	1290.6744	1290.6820	-5.85	63	3.2e-005	1	5277
0	R.GPPPPPTASEPTR.R	U	1		652.3339	1302.6532	1302.6568	-2.80	31	0.05	1	5405
0	K.LFNEHIEALTK.K	U	1		438.9040	1313.6901	1313.6979	-5.99	(32)	0.043	1	5465
0	K.LFNEHIEALTK.K	U	2		657.8533	1313.6921	1313.6979	-4.43	51	0.00053	1	5466
0	R.EALFNEFVAAAR.K	U	2		669.3406	1336.6667	1336.6775	-8.07	63	4.8e-005	1	5674
0	R.YLVLDCVPEER.R	U	1		696.8415	1391.6685	1391.6755	-4.99	66	1.2e-005	1	6230
1	K.LIVAYVDDLDRR.G	U	1		483.2652	1446.7738	1446.7831	-6.42	(16)	1.9	1	7014
1	K.LIVAYVDDLDRR.G	U	1		724.3945	1446.7745	1446.7831	-5.92	49	0.00091	1	7015
1	K.LIQESDQHLKDVEK.I	U	1		841.4393	1680.8641	1680.8682	-2.46	46	0.0017	1	9983
0	R.QLLDETSAITLTSTWK.E	U	1		903.9702	1805.9259	1805.9411	-8.43	7	13	1	11201
0	K.SDFFELLSNHHLDSQSR.W	U	1		677.9829	2030.9269	2030.9446	-8.72	(51)	0.00029	1	14365
0	K.SDFFELLSNHHLDSQSR.W	U	1		1016.4710	2030.9275	2030.9446	-8.44	74	1.4e-006	1	14366
2	R.DDNKDIDSEKEAAMEAEIK.A	U	1		717.6589	2149.9548	2149.9684	-6.35	17	0.63	1	15653
Q9NX58_uniprot	LYAR	Cell growth-regulating nucleolar protein OS=Homo sapiens OX=9606 GN=LYAR PE=1 SV=2	44044	359	17(12)	10(9)	1.38	36%
Miss	Peptide	Unique	Matches	Modification	Observed	Mr(expt)	Mr(calc)	ppm	Score	Expect	Rank	Query
0	K.QAPDNEITIK.K	U	1		564.7949	1127.5752	1127.5822	-6.26	37	0.011	1	3314
0	R.SEEELLVIFNK.K	U	1		660.8515	1319.6884	1319.6972	-6.67	73	3.4e-006	1	5543
1	R.SEEELLVIFNKK.I	U	1		724.9008	1447.7870	1447.7922	-3.62	52	0.00034	1	7037
0	R.ELLEQISAFDNVPR.K	U	2		815.9186	1629.8226	1629.8362	-8.35	70	7.1e-006	1	9318
0	K.VLAQYYTVTDEHHR.S	U	1		866.4186	1730.8227	1730.8376	-8.61	90	4.6e-008	1	10466
0	K.VLAQYYTVTDEHHR.S	U	1		577.9492	1730.8257	1730.8376	-6.92	(74)	1.9e-006	1	10467
0	K.LPEHPEGGEPEDDEAPAK.G	U	2		958.9213	1915.8280	1915.8435	-8.13	(13)	0.82	1	12397
0	K.LPEHPEGGEPEDDEAPAK.G	U	2		639.6183	1915.8330	1915.8435	-5.48	28	0.023	1	12398
0	K.GQEADLEAGGEEVPEANGSAGK.R	U	1		1057.9712	2113.9278	2113.9400	-5.74	18	0.41	1	15365
1	K.->M<-KLPEHPEGGEPEDDEAPAK.G	U	2	Oxidation (M)	731.3302	2190.9688	2190.9739	-2.34	30	0.021	1	16175
0	K.EQDQRPLHPVANPHAEISTK.V	U	1		567.5390	2266.1269	2266.1454	-8.17	(33)	0.036	1	16784
0	K.EQDQRPLHPVANPHAEISTK.V	U	1		756.3832	2266.1279	2266.1454	-7.73	46	0.0015	1	16785
0	K.VHNESILDQVWNIFSEASNSEPVNK.E	U	1		952.7950	2855.3633	2855.3726	-3.25	60	5.1e-005	1	19658
Q96AG4_uniprot	LRRC59	Leucine-rich repeat-containing protein 59 OS=Homo sapiens OX=9606 GN=LRRC59 PE=1 SV=1	35308	339	20(13)	9(8)	1.68	38%
Miss	Peptide	Unique	Matches	Modification	Observed	Mr(expt)	Mr(calc)	ppm	Score	Expect	Rank	Query
0	K.DNPLDPVLAK.V	U	1		541.2943	1080.5739	1080.5815	-7.00	51	0.00041	1	2771
0	K.LVTLPVSFAQLK.N	U	1		658.4003	1314.7860	1314.7911	-3.90	38	0.0028	1	5489
0	R.LVNLQHLDLLNNK.L	U	2		767.4370	1532.8593	1532.8674	-5.28	72	2e-006	1	8165
0	R.LVNLQHLDLLNNK.L	U	2		511.9611	1532.8614	1532.8674	-3.92	(40)	0.0037	1	8167
0	R.HEILQWVLQTDSQQ.-	U	1		862.9279	1723.8412	1723.8530	-6.84	41	0.0049	1	10404
1	K.WLDLKDNPLDPVLAK.V	U	2		868.9781	1735.9416	1735.9509	-5.31	12	3.2	1	10515
0	K.LTTLPSDFCGLTHLVK.L	U	1		901.4717	1800.9288	1800.9444	-8.67	42	0.005	1	11152
0	K.LTTLPSDFCGLTHLVK.L	U	1		601.3192	1800.9358	1800.9444	-4.79	(7)	16	1	11153
1	R.RHEILQWVLQTDSQQ.-	U	2		940.9770	1879.9395	1879.9541	-7.72	64	2.8e-005	1	12012
1	R.RHEILQWVLQTDSQQ.-	U	1		627.6559	1879.9458	1879.9541	-4.39	(34)	0.032	1	12014
1	R.DKLDGNELDLSLSDLNEVPVK.E	U	2		1157.0949	2312.1751	2312.1747	0.19	38	0.011	1	17192
1	R.DKLDGNELDLSLSDLNEVPVK.E	U	2		771.7336	2312.1789	2312.1747	1.82	(16)	1.7	1	17193
0	R.VTELQQQPLCTSVNTIYDNAVQGLR.R	U	1		1424.2133	2846.4120	2846.4233	-3.97	(71)	4.9e-006	1	19636
0	R.VTELQQQPLCTSVNTIYDNAVQGLR.R	U	1		949.8120	2846.4142	2846.4233	-3.18	85	2.1e-007	1	19637
Q1KLZ0_uniprot	PS1TP5BP1	HCG15971, isoform CRA_a OS=Homo sapiens OX=9606 GN=PS1TP5BP1 PE=2 SV=1	42052	322	19(13)	9(8)	1.30	36%
Miss	Peptide	Unique	Matches	Modification	Observed	Mr(expt)	Mr(calc)	ppm	Score	Expect	Rank	Query
0	R.DLTDYL->M<-K.I		2	Oxidation (M)	507.7427	1013.4707	1013.4739	-3.15	13	1.6	1	2058
0	R.GYSFTTTAER.E	U	1		566.7613	1131.5081	1131.5197	-10.17	35	0.0086	1	3375
0	K.EITALAPSTMK.I		2		581.3108	1160.6070	1160.6111	-3.49	34	0.03	1	3742
0	K.EITALAPST->M<-K.I		1	Oxidation (M)	589.3066	1176.5987	1176.6060	-6.18	(31)	0.056	1	3968
0	K.IWHHTFYNELR.V		2		505.9182	1514.7329	1514.7419	-5.93	37	0.024	1	7931
0	K.QEYDESGPSIVHR.K		1		758.8482	1515.6819	1515.6954	-8.91	(75)	1e-006	1	7935
0	K.QEYDESGPSIVHR.K		1		506.2352	1515.6837	1515.6954	-7.71	75	1.1e-006	1	7936
0	K.SYELPDGQVITIGNER.F		2		895.9424	1789.8703	1789.8846	-7.99	82	4.5e-007	1	10994
0	R.VAPEEHPVLLTEAPLNPK.A	U	2		977.5305	1953.0464	1953.0571	-5.49	59	4.7e-005	1	12964
0	R.VAPEEHPVLLTEAPLNPK.A	U	2		652.0252	1953.0538	1953.0571	-1.69	(38)	0.0064	1	12967
0	K.DLYANTVLSGGTT->M<-YPGIADR.M	U	1	Oxidation (M)	1116.0315	2230.0484	2230.0576	-4.11	65	4e-005	1	16537
0	R.TTGIVMDSGDGVTHTVPIYEGYALPHAILR.L	U	1		1061.8688	3182.5845	3182.6071	-7.09	32	0.037	1	20356
0	R.TTGIV->M<-DSGDGVTHTVPIYEGYALPHAILR.L	U	1	Oxidation (M)	1067.2045	3198.5916	3198.6020	-3.25	(19)	0.86	1	20382
A0A024R228_uniprot	HNRPK	Heterogeneous nuclear ribonucleoprotein K, isoform CRA_d OS=Homo sapiens OX=9606 GN=HNRPK PE=4 SV=1	51472	300	15(11)	12(9)	0.98	35%
Miss	Peptide	Unique	Matches	Modification	Observed	Mr(expt)	Mr(calc)	ppm	Score	Expect	Rank	Query
0	K.DLAGSIIGK.G	U	1		437.2536	872.4926	872.4967	-4.67	19	1	1	835
0	R.DYDDMSPR.R	U	1		499.6928	997.3711	997.3811	-10.06	29	0.0025	1	1913
0	R.NTDEMVELR.I	U	2		553.7580	1105.5014	1105.5074	-5.34	48	0.00044	1	2990
0	R.NLPLPPPPPPR.G	U	2		597.8524	1193.6903	1193.6921	-1.49	26	0.062	1	4175
0	K.IDEPLEGSEDR.I	U	1		630.2866	1258.5586	1258.5677	-7.26	59	3.3e-005	1	4913
0	K.IILDLISESPIK.G	U	1		670.9042	1339.7939	1339.7962	-1.72	74	9.9e-007	1	5713
0	R.LLIHQSLAGGIIGVK.G	U	1		506.9822	1517.9248	1517.9293	-2.99	54	1.8e-005	1	7951
0	R.ILSISADIETIGEILK.K	U	1		857.9926	1713.9705	1713.9764	-3.40	9	3.7	1	10319
1	K.RPAEDMEEEQAFKR.S	U	1		579.2696	1734.7869	1734.7995	-7.23	55	0.00012	1	10499
0	R.TDYNASVSVPDSSGPER.I	U	1		890.8937	1779.7729	1779.7911	-10.23	46	0.00046	1	10903
0	R.GSYGDLGGPIITTQVTIPK.D	U	1		959.0147	1916.0149	1916.0255	-5.56	36	0.014	1	12419
0	R.IITITGTQDQIQNAQYLLQNSVK.Q	U	1		1295.1918	2588.3690	2588.3810	-4.63	62	2.9e-005	1	18470
0	R.IITITGTQDQIQNAQYLLQNSVK.Q	U	1		863.7983	2588.3730	2588.3810	-3.07	(50)	0.00044	1	18471
D6RAN4_uniprot	RPL9	60S ribosomal protein L9 (Fragment) OS=Homo sapiens OX=9606 GN=RPL9 PE=1 SV=8	20819	287	14(9)	7(6)	2.30	55%
Miss	Peptide	Unique	Matches	Modification	Observed	Mr(expt)	Mr(calc)	ppm	Score	Expect	Rank	Query
0	K.GVTLGFR.Y	U	2		375.2173	748.4200	748.4232	-4.22	21	0.44	1	66
0	K.FLDGIYVSEK.G	U	4		585.8035	1169.5925	1169.5968	-3.70	53	0.0002	1	3896
1	R.KFLDGIYVSEK.G	U	1		649.8513	1297.6880	1297.6918	-2.94	67	1.2e-005	1	5328
[truncated: 1,788 more rows]

## Sheet: Supplementary  Data 4D
Supplemental table 4D. Proteins binding with DNA sequence harboring rs2431697 C allele identified by MS repeat 2
[truncated: 1,392 more rows]
