# Supplementary material for: SLE non-coding genetic risk variant determines the epigenetic dysfunction of an immune cell specific enhancer that controls disease-critical microRNA expression
Source: Nat Commun. 2021 Jan 8;12:135. doi: 10.1038/s41467-020-20460-1 (PMC7794586; doi:10.1038/s41467-020-20460-1)
Supplement: Supplementary file 7 — Supplementary Data 5 [file 41467_2020_20460_MOESM7_ESM.xlsx]

## Sheet: Sheet1
Supplementary Data 5. 4C-seq identified the interaction TSS regions with rs2431697 locus
Chr	Start	End	Func.refGene	Gene.refGene	Reads	Comment
chr5	1388376	1389607	intergenic	CLPTM1L(dist=43374),SLC6A3(dist=3298)	23
chr5	11907453	11908358	intergenic	CTNND2(dist=3343),CT49(dist=666611)	21
chr5	66496534	66497318	intergenic	CD180(dist=3917),PIK3R1(dist=1014266)	101
chr5	72883373	72883707	intergenic	UTP15(dist=4171),ARHGEF28(dist=38276)	32
chr5	75912020	75913996	exonic	F2RL2	306
chr5	79279255	79279625	exonic	MTX3	61
chr5	138851389	138853224	intergenic	ECSCR(dist=9069),TMEM173(dist=1889)	547
chr5	138940592	138942107	exonic	UBE2D2	27
chr5	140428543	140429205	intergenic	PCDHA1(dist=36614),PCDHB1(dist=1756)	206
chr5	145963234	145966077	intergenic	GPR151(dist=67558),PPP2R2B(dist=2990)	33
chr5	151036888	151038222	intergenic	FAT2(dist=88383),SPARC(dist=2435)	26
chr5	156392991	156394372	intergenic	TIMD4(dist=2725),HAVCR1(dist=62159)	316
chr5	159876123	159880735	intergenic	PTTG1(dist=20372),MIR3142(dist=20674)	792265	View point
chr5	159898640	159899726	intergenic	PTTG1(dist=42889),MIR3142(dist=1683)	41	pri-miR-146a promoter
chr5	177419805	177421168	exonic	PROP1	100
chr5	179123912	179124437	intergenic	CBY3(dist=15937),CANX(dist=1493)	90
chr5	180549472	180549814	intergenic	BTNL9(dist=60949),OR2V1(dist=1543)	46
chr5	180665373	180668085	exonic	GNB2L1	1412
