# Supplementary material for: SLE non-coding genetic risk variant determines the epigenetic dysfunction of an immune cell specific enhancer that controls disease-critical microRNA expression
Source: Nat Commun. 2021 Jan 8;12:135. doi: 10.1038/s41467-020-20460-1 (PMC7794586; doi:10.1038/s41467-020-20460-1)
Supplement: Supplementary file 8 — Supplementary Data 6 [file 41467_2020_20460_MOESM8_ESM.xlsx]

## Sheet: Supplementary Data 6
Supplementary Data 6. miR-146a targets predicted by TargetScan, mirTarBase and miRDB.

## Sheet: TargetScan7 - mir146a5p targets
Up In rs2431697 KO	Up In rs2431697 WT	in KO?	in WT?	Target gene	Representative transcript	Gene name	3P-seq tags + 5	Conserved sites total	Conserved 8mer sites	Conserved 7mer-m8 sites	Conserved 7mer-A1 sites	Poorly conserved sites total	Poorly conserved 8mer sites	Poorly conserved 7mer-m8 sites	Poorly conserved 7mer-A1 sites	6mer sites	Representative miRNA	Cumulative weighted context++ score	Total context++ score	Aggregate PCT	Previous TargetScan publication(s)
ALDOC	BAG6	0	0	IGSF1	ENST00000370900.1	immunoglobulin superfamily, member 1	416	1	1	0	0	1	0	0	1	0	hsa-miR-146a-5p	-0.67	-0.67	< 0.1	2009, 2011
AC004520.1	PYHIN1	0	0	KBTBD4	ENST00000450908.1	HCG1992246; KBTBD4 protein; Uncharacterized protein	5	1	1	0	0	0	0	0	0	0	hsa-miR-146a-5p	-0.66	-0.66	ORF
ISYNA1	AC144521.1	0	0	PSMA4	ENST00000558094.1	proteasome (prosome, macropain) subunit, alpha type, 4	579	1	1	0	0	0	0	0	0	1	hsa-miR-146a-5p	-0.59	-0.6	< 0.1
MASP1	KCTD12	0	0	CDKN2AIP	ENST00000302350.4	CDKN2A interacting protein	2313	2	1	1	0	0	0	0	0	0	hsa-miR-146a-5p	-0.58	-0.58	< 0.1
AC132872.3	BIRC3	0	0	ZBTB2	ENST00000325144.4	zinc finger and BTB domain containing 2	832	1	1	0	0	1	0	1	0	1	hsa-miR-146a-5p	-0.56	-0.57	< 0.1	2009, 2011
PPP1R15A	BNIP3P41	0	0	IRAK1	ENST00000369980.3	interleukin-1 receptor-associated kinase 1	54	2	2	0	0	0	0	0	0	0	hsa-miR-146a-5p	-0.56	-0.56	ORF	2005, 2007, 2009, 2011
AC095055.1	CHRNA5	0	0	SLC10A3	ENST00000369649.4	solute carrier family 10, member 3	433	1	1	0	0	0	0	0	0	0	hsa-miR-146a-5p	-0.53	-0.53	< 0.1	2009, 2011
TSPOAP1	AC097634.1	0	0	HNRNPD	ENST00000313899.7	heterogeneous nuclear ribonucleoprotein D (AU-rich element RNA binding protein 1, 37kDa)	1763	1	1	0	0	0	0	0	0	0	hsa-miR-146a-5p	-0.52	-0.52	< 0.1	2005, 2007, 2009, 2011
CSRNP1	LINC02470	0	0	ZDHHC13	ENST00000446113.2	zinc finger, DHHC-type containing 13	76	1	1	0	0	0	0	0	0	1	hsa-miR-146a-5p	-0.5	-0.51	< 0.1
APLP1	MANEA-AS1	0	0	NOVA1	ENST00000465357.2	neuro-oncological ventral antigen 1	5	2	1	1	0	0	0	0	0	2	hsa-miR-146b-5p	-0.49	-0.49	< 0.1	2005, 2007, 2009, 2011
ARMC5	AL357060.2	0	0	TRAF6	ENST00000526995.1	TNF receptor-associated factor 6, E3 ubiquitin protein ligase	91	3	3	0	0	3	0	1	2	1	hsa-miR-146b-5p	-0.49	-1	0.16	2003, 2005, 2007, 2009, 2011
MT1X	AL158211.4	0	0	TDRKH	ENST00000368825.3	tudor and KH domain containing	325	1	1	0	0	0	0	0	0	0	hsa-miR-146a-5p	-0.43	-0.44	< 0.1	2009, 2011
APOE	ADAMDEC1	0	0	AC012215.1	ENST00000437887.1	Uncharacterized protein	31	1	0	1	0	1	0	1	0	2	hsa-miR-146a-5p	-0.41	-0.41	0.16
CD84	DQ658414	0	0	TMEM120B	ENST00000449592.2	transmembrane protein 120B	60	1	1	0	0	1	1	0	0	0	hsa-miR-146a-5p	-0.4	-0.43	< 0.1	2011
HSPG2	AK0001558	0	0	RARB	ENST00000437042.2	retinoic acid receptor, beta	48	1	1	0	0	0	0	0	0	0	hsa-miR-146a-5p	-0.39	-0.39	< 0.1	2005, 2007
PRTN3	AL391684.1	0	0	LFNG	ENST00000402045.1	LFNG O-fucosylpeptide 3-beta-N-acetylglucosaminyltransferase	346	1	1	0	0	0	0	0	0	0	hsa-miR-146a-5p	-0.38	-0.39	< 0.1	2009, 2011
ITGB7	LINC01359	0	0	CD80	ENST00000264246.3	CD80 molecule	5	1	1	0	0	0	0	0	0	1	hsa-miR-146b-5p	-0.38	-0.38	< 0.1	2009, 2011
KHLHL30	TAS2R4	0	0	ACKR2	ENST00000442925.1	atypical chemokine receptor 2	5	2	2	0	0	0	0	0	0	0	hsa-miR-146a-5p	-0.38	-0.38	< 0.1	2009, 2011
AC079466.1	AL442125.2	0	0	NUMB	ENST00000554546.1	numb homolog (Drosophila)	2707	1	1	0	0	0	0	0	0	0	hsa-miR-146a-5p	-0.37	-0.38	< 0.1	2005, 2007, 2009, 2011
ACPP	MMP9	0	0	KLF7	ENST00000423015.1	Kruppel-like factor 7 (ubiquitous)	737	2	1	1	0	2	0	1	1	1	hsa-miR-146a-5p	-0.37	-0.37	0.26	2003, 2005, 2007, 2009, 2011
ACY3	LINC01355	0	0	NUDT17	ENST00000334513.5	nudix (nucleoside diphosphate linked moiety X)-type motif 17	131	1	0	1	0	0	0	0	0	0	hsa-miR-146a-5p	-0.37	-0.37	< 0.1
AC091053.1	SLC16A9	0	0	NRAS	ENST00000369535.4	neuroblastoma RAS viral (v-ras) oncogene homolog	551	1	1	0	0	0	0	0	0	0	hsa-miR-146b-5p	-0.36	-0.36	< 0.1	2011
TRIB1	CXCL10	0	0	EIF4G2	ENST00000526148.1	eukaryotic translation initiation factor 4 gamma, 2	61971	1	1	0	0	0	0	0	0	0	hsa-miR-146a-5p	-0.35	-0.35	< 0.1	2005, 2007, 2009, 2011
CXCL8	IL4I1	0	0	ZSCAN29	ENST00000562072.1	zinc finger and SCAN domain containing 29	32	1	1	0	0	0	0	0	0	0	hsa-miR-146a-5p	-0.35	-0.35	ORF
FOSB	SPTYD1-AS1	0	0	USP3	ENST00000380324.3	ubiquitin specific peptidase 3	583	1	1	0	0	0	0	0	0	1	hsa-miR-146a-5p	-0.35	-0.42	< 0.1	2005, 2007, 2009, 2011
LYZ	C3	0	0	AFAP1L2	ENST00000304129.4	actin filament associated protein 1-like 2	13	1	0	1	0	1	0	1	0	0	hsa-miR-146a-5p	-0.35	-0.35	< 0.1
NTRK3	AP000487.1	0	0	TMEM194A	ENST00000379391.3	transmembrane protein 194A	43	1	1	0	0	0	0	0	0	2	hsa-miR-146a-5p	-0.35	-0.35	< 0.1	2011
FOS	SNRPGP14	0	0	ERLEC1	ENST00000185150.4	endoplasmic reticulum lectin 1	4397	1	1	0	0	0	0	0	0	0	hsa-miR-146a-5p	-0.34	-0.35	< 0.1
	AGGF1P2		0	FAM169A	ENST00000380515.3	family with sequence similarity 169, member A	90	1	1	0	0	0	0	0	0	0	hsa-miR-146a-5p	-0.34	-0.34	ORF
	G8P5		0	FAM26E	ENST00000368599.3	family with sequence similarity 26, member E	32	1	1	0	0	4	0	1	3	2	hsa-miR-146b-5p	-0.33	-0.45	0.33	2009, 2011
	TNFAIP3		0	WWC2	ENST00000403733.3	WW and C2 domain containing 2	717	1	1	0	0	2	1	0	1	0	hsa-miR-146a-5p	-0.33	-0.65	< 0.1	2009, 2011
				ZBTB26	ENST00000373656.3	zinc finger and BTB domain containing 26	83	1	1	0	0	0	0	0	0	0	hsa-miR-146a-5p	-0.32	-0.34	< 0.1
				FBXO28	ENST00000424254.2	F-box protein 28	461	1	0	1	0	2	0	1	1	0	hsa-miR-146a-5p	-0.32	-0.41	0.16	2011
				ACER3	ENST00000532485.1	alkaline ceramidase 3	295	1	1	0	0	1	0	0	1	0	hsa-miR-146a-5p	-0.32	-0.33	< 0.1
				CARD10	ENST00000403299.1	caspase recruitment domain family, member 10	65	1	1	0	0	1	0	0	1	1	hsa-miR-146a-5p	-0.32	-0.32	0.12	2009, 2011
				STRBP	ENST00000447404.2	spermatid perinuclear RNA binding protein	575	1	0	1	0	0	0	0	0	1	hsa-miR-146a-5p	-0.32	-0.33	< 0.1	2005, 2007, 2009, 2011
				ZNF532	ENST00000336078.4	zinc finger protein 532	5	1	0	1	0	1	0	0	1	0	hsa-miR-146a-5p	-0.31	-0.31	0.2	2005, 2007, 2009, 2011
				SLC19A3	ENST00000258403.3	solute carrier family 19 (thiamine transporter), member 3	16	1	0	1	0	1	0	1	0	0	hsa-miR-146a-5p	-0.31	-0.31	< 0.1
				SCN3B	ENST00000392770.2	sodium channel, voltage-gated, type III, beta subunit	10	1	1	0	0	1	0	1	0	3	hsa-miR-146b-5p	-0.3	-0.3	< 0.1	2011
				VASN	ENST00000304735.3	vasorin	192	1	1	0	0	0	0	0	0	0	hsa-miR-146a-5p	-0.29	-0.29	< 0.1	2007, 2011
				DNPEP	ENST00000273075.4	aspartyl aminopeptidase	710	1	1	0	0	0	0	0	0	0	hsa-miR-146a-5p	-0.29	-0.29	< 0.1	2009, 2011
				C21orf33	ENST00000291577.6	chromosome 21 open reading frame 33	1153	1	0	1	0	0	0	0	0	2	hsa-miR-146a-5p	-0.29	-0.29	< 0.1
				DCAF12	ENST00000361264.4	DDB1 and CUL4 associated factor 12	2075	1	1	0	0	0	0	0	0	1	hsa-miR-146a-5p	-0.29	-0.29	< 0.1	2009, 2011
				ACYP2	ENST00000303536.4	acylphosphatase 2, muscle type	334	1	0	1	0	0	0	0	0	0	hsa-miR-146a-5p	-0.28	-0.28	ORF
				FAM210A	ENST00000322247.3	family with sequence similarity 210, member A	222	1	0	1	0	1	0	0	1	0	hsa-miR-146a-5p	-0.28	-0.33	0.2	2011
				PTPRA	ENST00000216877.6	protein tyrosine phosphatase, receptor type, A	7517	1	1	0	0	0	0	0	0	1	hsa-miR-146a-5p	-0.27	-0.32	< 0.1	2005, 2007
				OSTN	ENST00000445281.1	osteocrin	14	1	1	0	0	0	0	0	0	0	hsa-miR-146a-5p	-0.27	-0.27	< 0.1
				FBXW2	ENST00000608872.1	F-box and WD repeat domain containing 2	227	1	1	0	0	0	0	0	0	0	hsa-miR-146a-5p	-0.27	-0.27	< 0.1	2009, 2011
				STRA13	ENST00000580435.1	stimulated by retinoic acid 13	77	1	0	0	1	0	0	0	0	0	hsa-miR-146a-5p	-0.27	-0.27	0.12	2009, 2011
				GABPA	ENST00000354828.3	GA binding protein transcription factor, alpha subunit 60kDa	8	1	1	0	0	1	0	0	1	0	hsa-miR-146a-5p	-0.26	-0.26	< 0.1	2011
				ZNRF2	ENST00000323037.4	zinc and ring finger 2	403	1	0	1	0	2	0	2	0	0	hsa-miR-146a-5p	-0.25	-0.52	0.12
				C17orf78	ENST00000586700.1	chromosome 17 open reading frame 78	5	1	0	1	0	0	0	0	0	0	hsa-miR-146a-5p	-0.25	-0.25	< 0.1	2011
				GOSR1	ENST00000225724.5	golgi SNAP receptor complex member 1	668	1	0	0	1	1	1	0	0	0	hsa-miR-146b-5p	-0.25	-0.34	0.12	2009, 2011
				NF2	ENST00000347330.5	neurofibromin 2 (merlin)	828	1	0	1	0	0	0	0	0	0	hsa-miR-146a-5p	-0.25	-0.25	< 0.1	2011
				BCORL1	ENST00000540052.1	BCL6 corepressor-like 1	209	1	1	0	0	1	0	1	0	1	hsa-miR-146a-5p	-0.24	-0.32	< 0.1	2005, 2007, 2009, 2011
				ESYT2	ENST00000251527.5	extended synaptotagmin-like protein 2	529	1	1	0	0	1	0	0	1	0	hsa-miR-146a-5p	-0.24	-0.27	< 0.1	2011
				CDC14A	ENST00000370125.2	cell division cycle 14A	123	1	0	1	0	1	0	1	0	0	hsa-miR-146a-5p	-0.24	-0.24	< 0.1
				SH3GL2	ENST00000380607.4	SH3-domain GRB2-like 2	125	1	1	0	0	0	0	0	0	0	hsa-miR-146a-5p	-0.23	-0.23	< 0.1	2005, 2007, 2011
				ZNF148	ENST00000360647.4	zinc finger protein 148	230	1	0	1	0	1	0	0	1	0	hsa-miR-146b-5p	-0.23	-0.33	0.2	2007, 2009, 2011
				GDNF	ENST00000326524.2	glial cell derived neurotrophic factor	7	1	0	1	0	0	0	0	0	0	hsa-miR-146b-5p	-0.23	-0.23	< 0.1	2011
				SMAD4	ENST00000398417.2	SMAD family member 4	403	1	1	0	0	0	0	0	0	0	hsa-miR-146a-5p	-0.23	-0.23	< 0.1	2011
				BAG1	ENST00000472232.3	BCL2-associated athanogene	8934	1	0	0	1	0	0	0	0	0	hsa-miR-146b-5p	-0.23	-0.23	0.12	2009, 2011
				SBSPON	ENST00000297354.6	somatomedin B and thrombospondin, type 1 domain containing	8	1	1	0	0	0	0	0	0	0	hsa-miR-146a-5p	-0.22	-0.22	< 0.1	2005, 2007, 2011
				APPL1	ENST00000288266.3	adaptor protein, phosphotyrosine interaction, PH domain and leucine zipper containing 1	908	1	1	0	0	0	0	0	0	1	hsa-miR-146a-5p	-0.22	-0.23	< 0.1	2009, 2011
				VPS52	ENST00000482399.1	vacuolar protein sorting 52 homolog (S. cerevisiae)	124	2	0	2	0	0	0	0	0	1	hsa-miR-146b-5p	-0.22	-0.22	ORF
				ZNF652	ENST00000362063.2	zinc finger protein 652	33	1	1	0	0	2	1	1	0	3	hsa-miR-146a-5p	-0.22	-0.27	< 0.1	2011
				SEC23IP	ENST00000369075.3	SEC23 interacting protein	765	1	1	0	0	3*	2	0	0	0	hsa-miR-146a-5p	-0.22	-0.37	< 0.1	2005, 2007, 2009, 2011
				MARCH6	ENST00000274140.5	membrane-associated ring finger (C3HC4) 6, E3 ubiquitin protein ligase	14086	1	1	0	0	1	0	0	1	1	hsa-miR-146a-5p	-0.22	-0.24	0.12
				C16orf72	ENST00000327827.7	chromosome 16 open reading frame 72	379	1	1	0	0	0	0	0	0	0	hsa-miR-146a-5p	-0.22	-0.45	< 0.1
				SIAH2	ENST00000312960.3	siah E3 ubiquitin protein ligase 2	228	1	1	0	0	0	0	0	0	0	hsa-miR-146b-5p	-0.22	-0.42	< 0.1	2009, 2011
				RCAN1	ENST00000482533.1	regulator of calcineurin 1	715	1	0	0	1	1	0	0	1	0	hsa-miR-146a-5p	-0.21	-0.24	0.16
				PGK1	ENST00000373316.4	phosphoglycerate kinase 1	7680	1	0	1	0	0	0	0	0	0	hsa-miR-146a-5p	-0.21	-0.21	< 0.1
				SORT1	ENST00000256637.6	sortilin 1	2111	1	1	0	0	2	0	1	1	0	hsa-miR-146a-5p	-0.21	-0.25	< 0.1	2005, 2007, 2009, 2011
				CASK	ENST00000421587.2	calcium/calmodulin-dependent serine protein kinase (MAGUK family)	892	1	0	1	0	1	0	0	1	1	hsa-miR-146a-5p	-0.21	-0.22	0.11	2005, 2007, 2009, 2011
				VTI1B	ENST00000554659.1	vesicle transport through interaction with t-SNAREs 1B	264	1	0	0	1	2	0	2	0	1	hsa-miR-146a-5p	-0.21	-0.26	0.21
				LCOR	ENST00000371103.3	ligand dependent nuclear receptor corepressor	94	1	1	0	0	1	1	0	0	1	hsa-miR-146b-5p	-0.21	-0.28	< 0.1	2011
				STC1	ENST00000290271.2	stanniocalcin 1	2932	1	1	0	0	0	0	0	0	0	hsa-miR-146a-5p	-0.2	-0.21	< 0.1	2005, 2007, 2011
				FMO2	ENST00000441535.1	flavin containing monooxygenase 2 (non-functional)	5	1	1	0	0	0	0	0	0	0	hsa-miR-146a-5p	-0.2	-0.2	< 0.1
				SPI1	ENST00000533030.1	spleen focus forming virus (SFFV) proviral integration oncogene	5	1	0	1	0	0	0	0	0	0	hsa-miR-146a-5p	-0.2	-0.2	ORF
				ZNRF3	ENST00000544604.2	zinc and ring finger 3	179	2	0	1	1	0	0	0	0	2	hsa-miR-146b-5p	-0.2	-0.23	0.2	2009, 2011
				MMP16	ENST00000286614.6	matrix metallopeptidase 16 (membrane-inserted)	12	1	1	0	0	2	0	0	2	1	hsa-miR-146b-5p	-0.2	-0.23	0.12	2007, 2009, 2011
				SLC2A3	ENST00000075120.7	solute carrier family 2 (facilitated glucose transporter), member 3	5	1	1	0	0	0	0	0	0	0	hsa-miR-146a-5p	-0.19	-0.19	< 0.1	2009, 2011
				POU3F2	ENST00000328345.5	POU class 3 homeobox 2	274	1	0	1	0	0	0	0	0	0	hsa-miR-146b-5p	-0.19	-0.19	< 0.1
				CELF3	ENST00000290585.4	CUGBP, Elav-like family member 3	5	1	0	1	0	0	0	0	0	3	hsa-miR-146a-5p	-0.19	-0.23	< 0.1	2011
				GALNT10	ENST00000297107.6	UDP-N-acetyl-alpha-D-galactosamine:polypeptide N-acetylgalactosaminyltransferase 10 (GalNAc-T10)	3445	1	1	0	0	0	0	0	0	2	hsa-miR-146a-5p	-0.19	-0.19	< 0.1	2009, 2011
				CRB3	ENST00000598494.1	crumbs homolog 3 (Drosophila)	5	1	0	1	0	0	0	0	0	0	hsa-miR-146a-5p	-0.19	-0.19	ORF
				TMEM216	ENST00000334888.5	transmembrane protein 216	616	1	0	1	0	1	0	0	1	0	hsa-miR-146a-5p	-0.19	-0.31	0.2
				SYT1	ENST00000457153.2	synaptotagmin I	13	1	1	0	0	0	0	0	0	0	hsa-miR-146a-5p	-0.19	-0.19	< 0.1	2005, 2007, 2009, 2011
				PIK3CB	ENST00000477593.1	phosphatidylinositol-4,5-bisphosphate 3-kinase, catalytic subunit beta	437	1	0	0	1	0	0	0	0	0	hsa-miR-146a-5p	-0.18	-0.21	0.12
				TBC1D20	ENST00000354200.4	TBC1 domain family, member 20	761	1	1	0	0	0	0	0	0	0	hsa-miR-146a-5p	-0.18	-0.27	< 0.1
				UBE2W	ENST00000517608.1	ubiquitin-conjugating enzyme E2W (putative)	102	1	1	0	0	0	0	0	0	2	hsa-miR-146a-5p	-0.18	-0.18	< 0.1
				CLCN6	ENST00000312413.6	chloride channel, voltage-sensitive 6	227	1	1	0	0	0	0	0	0	1	hsa-miR-146a-5p	-0.18	-0.18	< 0.1
				RP11-156E8.1	ENST00000607453.1		51	1	0	0	1	1	0	1	0	0	hsa-miR-146a-5p	-0.18	-0.19	0.16
				MYBL1	ENST00000522677.3	v-myb avian myeloblastosis viral oncogene homolog-like 1	53	1	1	0	0	0	0	0	0	0	hsa-miR-146a-5p	-0.18	-0.18	< 0.1	2007, 2009, 2011
				BTG2	ENST00000290551.4	BTG family, member 2	758	1	1	0	0	0	0	0	0	1	hsa-miR-146a-5p	-0.18	-0.18	< 0.1	2009, 2011
				ZNF367	ENST00000375256.4	zinc finger protein 367	325	1	1	0	0	0	0	0	0	0	hsa-miR-146a-5p	-0.17	-0.17	< 0.1	2011
				LCP2	ENST00000046794.5	lymphocyte cytosolic protein 2 (SH2 domain containing leukocyte protein of 76kDa)	5	1	1	0	0	0	0	0	0	0	hsa-miR-146a-5p	-0.17	-0.17	< 0.1
				VAT1	ENST00000355653.3	vesicle amine transport 1	2844	1	0	0	1	1	0	1	0	0	hsa-miR-146a-5p	-0.17	-0.17	0.2	2011
				ERI2	ENST00000569729.1	ERI1 exoribonuclease family member 2	96	1	0	1	0	0	0	0	0	0	hsa-miR-146a-5p	-0.17	-0.17	ORF
				PDE7A	ENST00000401827.3	phosphodiesterase 7A	84	1	0	1	0	0	0	0	0	0	hsa-miR-146a-5p	-0.17	-0.17	< 0.1
				PNKP	ENST00000600910.1	polynucleotide kinase 3'-phosphatase	317	1	0	1	0	0	0	0	0	0	hsa-miR-146a-5p	-0.17	-0.17	ORF
				RPA3	ENST00000223129.4	replication protein A3, 14kDa	1363	1	1	0	0	0	0	0	0	0	hsa-miR-146b-5p	-0.17	-0.42	< 0.1
				PRKAA2	ENST00000371244.4	protein kinase, AMP-activated, alpha 2 catalytic subunit	561	1	1	0	0	1	0	1	0	2	hsa-miR-146a-5p	-0.17	-0.2	< 0.1
				GPR75	ENST00000394705.2	G protein-coupled receptor 75	35	1	0	1	0	0	0	0	0	0	hsa-miR-146b-5p	-0.17	-0.2	< 0.1
				SLC39A1	ENST00000356205.4	solute carrier family 39 (zinc transporter), member 1	1193	1	0	1	0	0	0	0	0	1	hsa-miR-146a-5p	-0.17	-0.17	< 0.1	2011
				ST5	ENST00000526757.1	suppression of tumorigenicity 5	139	3	0	2	1	0	0	0	0	0	hsa-miR-146a-5p	-0.16	-0.28	0.26	2005, 2007
				NRP2	ENST00000360409.3	neuropilin 2	146	1	0	1	0	1	0	1	0	2	hsa-miR-146a-5p	-0.16	-0.16	< 0.1	2005, 2007, 2011
				SNX22	ENST00000325881.4	sorting nexin 22	5	1	1	0	0	0	0	0	0	0	hsa-miR-146a-5p	-0.16	-0.16	ORF	2007
				CDS1	ENST00000295887.5	CDP-diacylglycerol synthase (phosphatidate cytidylyltransferase) 1	720	1	0	1	0	1	0	1	0	0	hsa-miR-146a-5p	-0.16	-0.18	0.15	2011
				FAM83F	ENST00000333407.6	family with sequence similarity 83, member F	5	1	0	1	0	2	0	1	1	2	hsa-miR-146a-5p	-0.16	-0.16	< 0.1
				RFTN2	ENST00000295049.4	raftlin family member 2	21	1	1	0	0	0	0	0	0	0	hsa-miR-146a-5p	-0.16	-0.16	< 0.1	2009, 2011
				FLOT2	ENST00000394906.2	flotillin 2	37	1	0	1	0	0	0	0	0	0	hsa-miR-146a-5p	-0.15	-0.15	< 0.1	2009, 2011
				C16orf52	ENST00000542527.2	chromosome 16 open reading frame 52	102	1	0	0	1	0	0	0	0	0	hsa-miR-146a-5p	-0.15	-0.15	0.12
				RPS15	ENST00000586096.2	ribosomal protein S15	166	1	0	1	0	0	0	0	0	0	hsa-miR-146a-5p	-0.14	-0.14	ORF
				EHF	ENST00000257831.3	ets homologous factor	5	1	1	0	0	2*	0	0	1	0	hsa-miR-146a-5p	-0.14	-0.29	< 0.1	2011
				ROBO1	ENST00000436010.2	roundabout, axon guidance receptor, homolog 1 (Drosophila)	546	1	0	0	1	0	0	0	0	0	hsa-miR-146b-5p	-0.14	-0.14	0.12	2005, 2007, 2009, 2011
				HIPK3	ENST00000303296.4	homeodomain interacting protein kinase 3	933	1	1	0	0	0	0	0	0	0	hsa-miR-146b-5p	-0.14	-0.15	< 0.1
				KIF26B	ENST00000366518.4	kinesin family member 26B	25	1	1	0	0	1	0	1	0	1	hsa-miR-146a-5p	-0.14	-0.15	< 0.1
				IST1	ENST00000329908.8	increased sodium tolerance 1 homolog (yeast)	305	1	0	1	0	0	0	0	0	0	hsa-miR-146a-5p	-0.14	-0.14	< 0.1
				PM20D2	ENST00000275072.4	peptidase M20 domain containing 2	2171	1	1	0	0	0	0	0	0	1	hsa-miR-146a-5p	-0.14	-0.14	< 0.1	2009, 2011
				PPP1R11	ENST00000376773.1	protein phosphatase 1, regulatory (inhibitor) subunit 11	17	1	0	0	1	1	0	1	0	0	hsa-miR-146a-5p	-0.13	-0.38	0.16	2011
				LRRC15	ENST00000347624.3	leucine rich repeat containing 15	12	2	0	2	0	2	0	1	1	0	hsa-miR-146a-5p	-0.13	-0.13	0.32	2005, 2007, 2009, 2011
				SMARCA5	ENST00000283131.3	SWI/SNF related, matrix associated, actin dependent regulator of chromatin, subfamily a, member 5	478	1	0	1	0	0	0	0	0	0	hsa-miR-146a-5p	-0.13	-0.15	< 0.1	2011
				KCTD15	ENST00000284006.6	potassium channel tetramerization domain containing 15	2483	1	1	0	0	0	0	0	0	1	hsa-miR-146a-5p	-0.13	-0.14	< 0.1	2005, 2007, 2009, 2011
				LRRC8B	ENST00000330947.2	leucine rich repeat containing 8 family, member B	326	1	1	0	0	0	0	0	0	0	hsa-miR-146a-5p	-0.13	-0.13	< 0.1
				REL	ENST00000295025.8	v-rel avian reticuloendotheliosis viral oncogene homolog	116	1	1	0	0	0	0	0	0	2	hsa-miR-146a-5p	-0.13	-0.13	< 0.1
				RNASEL	ENST00000367559.3	ribonuclease L (2',5'-oligoisoadenylate synthetase-dependent)	86	1	1	0	0	0	0	0	0	1	hsa-miR-146a-5p	-0.13	-0.13	< 0.1	2009, 2011
				DGKG	ENST00000265022.3	diacylglycerol kinase, gamma 90kDa	5	1	0	0	1	1	0	0	1	1	hsa-miR-146a-5p	-0.13	-0.13	0.12	2009, 2011
				TANC2	ENST00000424789.2	tetratricopeptide repeat, ankyrin repeat and coiled-coil containing 2	155	1	0	1	0	0	0	0	0	2	hsa-miR-146a-5p	-0.13	-0.15	< 0.1	2009, 2011
				RABGAP1	ENST00000373647.4	RAB GTPase activating protein 1	514	1	1	0	0	0	0	0	0	0	hsa-miR-146a-5p	-0.13	-0.13	< 0.1	2009, 2011
				KIF24	ENST00000402558.2	kinesin family member 24	84	1	0	1	0	0	0	0	0	0	hsa-miR-146a-5p	-0.12	-0.16	< 0.1	2009, 2011
				TM9SF2	ENST00000376387.4	transmembrane 9 superfamily member 2	5046	1	0	0	1	0	0	0	0	0	hsa-miR-146a-5p	-0.12	-0.14	0.12
				RUNX1T1	ENST00000523629.1	runt-related transcription factor 1; translocated to, 1 (cyclin D-related)	9	1	0	1	0	0	0	0	0	0	hsa-miR-146a-5p	-0.12	-0.12	< 0.1	2005, 2007, 2009, 2011
				PRX	ENST00000291825.7	periaxin	17	2	0	2	0	1	0	1	0	0	hsa-miR-146b-5p	-0.12	-0.12	ORF
				MED1	ENST00000300651.6	mediator complex subunit 1	87	2	1	1	0	0	0	0	0	1	hsa-miR-146a-5p	-0.12	-0.13	< 0.1	2009, 2011
				SLCO3A1	ENST00000318445.6	solute carrier organic anion transporter family, member 3A1	133	1	0	1	0	1	0	1	0	1	hsa-miR-146a-5p	-0.12	-0.12	0.16	2011
				PRCP	ENST00000313010.3	prolylcarboxypeptidase (angiotensinase C)	148	1	1	0	0	1	0	0	1	0	hsa-miR-146a-5p	-0.12	-0.27	< 0.1
				RFX7	ENST00000423270.1	regulatory factor X, 7	1049	1	0	1	0	0	0	0	0	0	hsa-miR-146a-5p	-0.11	-0.11	< 0.1	2007
				ZBTB8B	ENST00000609129.1	zinc finger and BTB domain containing 8B	18	1	0	1	0	3	2	1	0	0	hsa-miR-146a-5p	-0.11	-0.17	0.14
				SYT13	ENST00000020926.3	synaptotagmin XIII	5	1	1	0	0	1	1	0	0	0	hsa-miR-146a-5p	-0.11	-0.11	< 0.1
				WASF3	ENST00000335327.5	WAS protein family, member 3	24	1	0	0	1	0	0	0	0	1	hsa-miR-146b-5p	-0.11	-0.12	0.12	2011
				RCSD1	ENST00000367854.3	RCSD domain containing 1	32	1	0	0	1	0	0	0	0	0	hsa-miR-146a-5p	-0.11	-0.11	0.12	2009, 2011
				DDX49	ENST00000438170.2	DEAD (Asp-Glu-Ala-Asp) box polypeptide 49	546	1	0	1	0	0	0	0	0	0	hsa-miR-146a-5p	-0.11	-0.11	ORF
				POLH	ENST00000372226.1	polymerase (DNA directed), eta	450	1	0	1	0	1	0	0	1	0	hsa-miR-146a-5p	-0.11	-0.11	< 0.1
				KDM2B	ENST00000536437.1	lysine (K)-specific demethylase 2B	647	1	1	0	0	1	0	1	0	0	hsa-miR-146a-5p	-0.1	-0.38	< 0.1	2003, 2005, 2007, 2009, 2011
				FZD1	ENST00000287934.2	frizzled family receptor 1	391	1	0	1	0	0	0	0	0	0	hsa-miR-146b-5p	-0.1	-0.16	< 0.1	2011
				MARK1	ENST00000366918.4	MAP/microtubule affinity-regulating kinase 1	192	1	1	0	0	0	0	0	0	0	hsa-miR-146a-5p	-0.1	-0.24	< 0.1
				PHOX2B	ENST00000226382.2	paired-like homeobox 2b	5	1	0	0	1	0	0	0	0	0	hsa-miR-146b-5p	-0.1	-0.1	0.12	2011
				LSM11	ENST00000286307.5	LSM11, U7 small nuclear RNA associated	1458	1	1	0	0	0	0	0	0	0	hsa-miR-146a-5p	-0.1	-0.11	< 0.1
				DYNLL2	ENST00000579991.2	dynein, light chain, LC8-type 2	1162	1	0	1	0	0	0	0	0	1	hsa-miR-146a-5p	-0.1	-0.13	< 0.1	2011
				BRD4	ENST00000263377.2	bromodomain containing 4	849	1	1	0	0	0	0	0	0	0	hsa-miR-146a-5p	-0.1	-0.14	< 0.1
				SLITRK3	ENST00000475390.1	SLIT and NTRK-like family, member 3	5	1	0	0	1	0	0	0	0	0	hsa-miR-146a-5p	-0.1	-0.1	0.12	2005, 2007, 2009, 2011
				FAM208A	ENST00000493960.2	family with sequence similarity 208, member A	60	1	0	0	1	0	0	0	0	0	hsa-miR-146a-5p	-0.09	-0.09	ORF
				ZC3H6	ENST00000343936.4	zinc finger CCCH-type containing 6	10	1	0	1	0	0	0	0	0	0	hsa-miR-146a-5p	-0.09	-0.09	< 0.1	2011
				SAMD8	ENST00000372687.4	sterile alpha motif domain containing 8	100	1	0	0	1	0	0	0	0	2	hsa-miR-146b-5p	-0.09	-0.1	< 0.1	2005, 2007
				DLGAP2	ENST00000421627.2	discs, large (Drosophila) homolog-associated protein 2	5	1	0	0	1	3	2	1	0	1	hsa-miR-146a-5p	-0.09	-0.09	0.19	2009, 2011
				STXBP6	ENST00000396700.1	syntaxin binding protein 6 (amisyn)	40	1	0	1	0	1	0	1	0	0	hsa-miR-146b-5p	-0.09	-0.33	0.16
				RNF4	ENST00000511859.1	ring finger protein 4	33	1	0	0	1	0	0	0	0	2	hsa-miR-146a-5p	-0.09	-0.12	0.12	2005, 2007, 2011
				AAK1	ENST00000409085.4	AP2 associated kinase 1	27	1	1	0	0	0	0	0	0	2	hsa-miR-146a-5p	-0.09	-0.16	< 0.1
				UNC5D	ENST00000287272.2	unc-5 homolog D (C. elegans)	37	1	0	1	0	1	0	1	0	2	hsa-miR-146a-5p	-0.09	-0.1	0.16
				IMPA2	ENST00000269159.3	inositol(myo)-1(or 4)-monophosphatase 2	2916	1	0	0	1	0	0	0	0	0	hsa-miR-146a-5p	-0.09	-0.09	0.12
				DDHD1	ENST00000323669.5	DDHD domain containing 1	103	1	1	0	0	3	1	1	1	1	hsa-miR-146a-5p	-0.09	-0.31	0.11	2011
				ZNF512B	ENST00000369888.1	zinc finger protein 512B	8	1	1	0	0	1	0	1	0	0	hsa-miR-146a-5p	-0.09	-0.09	< 0.1	2007, 2009, 2011
				KPNA6	ENST00000373625.3	karyopherin alpha 6 (importin alpha 7)	272	1	0	0	1	1	0	0	1	2	hsa-miR-146b-5p	-0.09	-0.11	0.13	2009, 2011
				MYT1	ENST00000328439.1	myelin transcription factor 1	12	1	0	0	1	0	0	0	0	0	hsa-miR-146a-5p	-0.08	-0.08	0.12	2007, 2009, 2011
				DNAJB14	ENST00000442697.2	DnaJ (Hsp40) homolog, subfamily B, member 14	10	1	0	0	1	0	0	0	0	0	hsa-miR-146a-5p	-0.08	-0.17	0.12
				RNF32	ENST00000311822.8	ring finger protein 32	15	1	0	1	0	0	0	0	0	0	hsa-miR-146a-5p	-0.08	-0.08	ORF
				JAZF1	ENST00000283928.5	JAZF zinc finger 1	869	1	0	1	0	0	0	0	0	0	hsa-miR-146a-5p	-0.08	-0.2	< 0.1	2005, 2007, 2009, 2011
				XKR4	ENST00000327381.6	XK, Kell blood group complex subunit-related family, member 4	5	1	0	1	0	3	0	2	1	0	hsa-miR-146a-5p	-0.08	-0.08	0.26
				TMEM200C	ENST00000581347.2	transmembrane protein 200C	54	1	0	1	0	0	0	0	0	0	hsa-miR-146a-5p	-0.08	-0.14	< 0.1
				CCNJ	ENST00000265992.5	cyclin J	5	1	1	0	0	0	0	0	0	0	hsa-miR-146a-5p	-0.08	-0.08	< 0.1	2011
				ADAM19	ENST00000257527.4	ADAM metallopeptidase domain 19	981	1	0	1	0	0	0	0	0	1	hsa-miR-146b-5p	-0.07	-0.07	< 0.1
				SP8	ENST00000418710.2	Sp8 transcription factor	95	1	0	1	0	0	0	0	0	1	hsa-miR-146b-5p	-0.07	-0.09	< 0.1	2007, 2009, 2011
				C10orf76	ENST00000370033.4	chromosome 10 open reading frame 76	273	1	0	1	0	0	0	0	0	0	hsa-miR-146a-5p	-0.07	-0.07	< 0.1	2011
				RUFY1	ENST00000377001.2	RUN and FYVE domain containing 1	187	1	0	1	0	0	0	0	0	0	hsa-miR-146a-5p	-0.07	-0.07	ORF
				BMPR1A	ENST00000372037.3	bone morphogenetic protein receptor, type IA	125	1	0	0	1	0	0	0	0	0	hsa-miR-146a-5p	-0.07	-0.07	0.12
				CAMSAP1	ENST00000389532.4	calmodulin regulated spectrin-associated protein 1	966	1	0	1	0	0	0	0	0	0	hsa-miR-146a-5p	-0.07	-0.07	< 0.1	2011
				LTB	ENST00000446745.2	lymphotoxin beta (TNF superfamily, member 3)	11	1	0	1	0	0	0	0	0	0	hsa-miR-146a-5p	-0.07	-0.07	ORF
				STK40	ENST00000359297.2	serine/threonine kinase 40	214	1	0	0	1	1	0	1	0	0	hsa-miR-146a-5p	-0.07	-0.07	0.14
				TNIK	ENST00000436636.2	TRAF2 and NCK interacting kinase	106	1	0	0	1	1	0	1	0	2	hsa-miR-146a-5p	-0.07	-0.15	0.2
				SLC2A14	ENST00000340749.5	solute carrier family 2 (facilitated glucose transporter), member 14	14	1	1	0	0	1	0	0	1	0	hsa-miR-146a-5p	-0.07	-0.2	0.12
				FRYL	ENST00000503238.1	FRY-like	276	1	0	1	0	0	0	0	0	0	hsa-miR-146a-5p	-0.07	-0.07	< 0.1	2009, 2011
				DUSP16	ENST00000298573.4	dual specificity phosphatase 16	444	1	0	1	0	1	0	0	1	0	hsa-miR-146b-5p	-0.07	-0.14	< 0.1
				LAYN	ENST00000525126.1	layilin	175	1	0	1	0	0	0	0	0	0	hsa-miR-146a-5p	-0.06	-0.07	ORF
				MYLK3	ENST00000394809.4	myosin light chain kinase 3	21	1	1	0	0	1	0	0	1	0	hsa-miR-146a-5p	-0.06	-0.08	0.12
				MAN1C1	ENST00000374332.4	mannosidase, alpha, class 1C, member 1	60	1	0	0	1	1	0	1	0	0	hsa-miR-146a-5p	-0.06	-0.07	0.12
				POLR3H	ENST00000396504.2	polymerase (RNA) III (DNA directed) polypeptide H (22.9kD)	216	1	0	1	0	0	0	0	0	1	hsa-miR-146a-5p	-0.06	-0.06	< 0.1	2007
				XIAP	ENST00000371199.3	X-linked inhibitor of apoptosis	153	1	1	0	0	0	0	0	0	2	hsa-miR-146b-5p	-0.06	-0.1	< 0.1	2011
				EDNRB	ENST00000377211.4	endothelin receptor type B	5	1	0	0	1	0	0	0	0	1	hsa-miR-146a-5p	-0.06	-0.06	0.12	2009, 2011
				ZFYVE1	ENST00000318876.5	zinc finger, FYVE domain containing 1	5	1	0	0	1	0	0	0	0	0	hsa-miR-146a-5p	-0.06	-0.06	0.12	2005, 2007, 2009, 2011
				ERBB4	ENST00000342788.4	v-erb-b2 avian erythroblastic leukemia viral oncogene homolog 4	27	1	1	0	0	2	0	2	0	0	hsa-miR-146a-5p	-0.06	-0.07	< 0.1	2007, 2009, 2011
				HEYL	ENST00000372852.3	hairy/enhancer-of-split related with YRPW motif-like	37	1	1	0	0	0	0	0	0	2	hsa-miR-146a-5p	-0.06	-0.17	< 0.1
				PRELID2	ENST00000334744.4	PRELI domain containing 2	63	1	1	0	0	1	0	0	1	0	hsa-miR-146b-5p	-0.05	-0.08	< 0.1
				SRSF12	ENST00000452027.2	serine/arginine-rich splicing factor 12	53	1	1	0	0	0	0	0	0	0	hsa-miR-146b-5p	-0.05	-0.34	< 0.1	2009, 2011
				WASF2	ENST00000536657.1	WAS protein family, member 2	311	1	0	0	1	0	0	0	0	1	hsa-miR-146a-5p	-0.05	-0.05	0.12	2005, 2007, 2009, 2011
				NUCKS1	ENST00000367142.4	nuclear casein kinase and cyclin-dependent kinase substrate 1	1692	1	1	0	0	0	0	0	0	0	hsa-miR-146a-5p	-0.05	-0.17	< 0.1	2011
				USP44	ENST00000552440.1	ubiquitin specific peptidase 44	29	1	0	0	1	0	0	0	0	0	hsa-miR-146a-5p	-0.05	-0.05	ORF
				ABL2	ENST00000502732.1	c-abl oncogene 2, non-receptor tyrosine kinase	892	1	1	0	0	2	0	0	2	0	hsa-miR-146a-5p	-0.05	-0.05	0.23	2009, 2011
				CCDC6	ENST00000263102.6	coiled-coil domain containing 6	193	1	1	0	0	1	1	0	0	1	hsa-miR-146a-5p	-0.05	-0.37	< 0.1	2009, 2011
				GMPS	ENST00000496455.2	guanine monphosphate synthase	867	1	0	1	0	1	0	1	0	0	hsa-miR-146a-5p	-0.05	-0.05	< 0.1
				GRSF1	ENST00000254799.6	G-rich RNA sequence binding factor 1	4414	1	0	0	1	1	1	0	0	1	hsa-miR-146a-5p	-0.05	-0.2	0.12	2009, 2011
				NAIF1	ENST00000373078.4	nuclear apoptosis inducing factor 1	19	1	1	0	0	0	0	0	0	1	hsa-miR-146a-5p	-0.05	-0.07	< 0.1	2011
				TAF9B	ENST00000341864.5	TAF9B RNA polymerase II, TATA box binding protein (TBP)-associated factor, 31kDa	19	1	0	0	1	0	0	0	0	1	hsa-miR-146a-5p	-0.05	-0.09	0.12	2007, 2009, 2011
				LIN28A	ENST00000326279.6	lin-28 homolog A (C. elegans)	5	1	0	0	1	0	0	0	0	0	hsa-miR-146a-5p	-0.04	-0.04	0.12	2005, 2007, 2009, 2011
				QKI	ENST00000392127.2	QKI, KH domain containing, RNA binding	323	1	0	0	1	1	0	1	0	0	hsa-miR-146a-5p	-0.04	-0.15	0.16	2011
				PPP1R3B	ENST00000310455.3	protein phosphatase 1, regulatory subunit 3B	20	1	0	1	0	0	0	0	0	0	hsa-miR-146a-5p	-0.04	-0.07	< 0.1
				MYO6	ENST00000369981.3	myosin VI	297	1	0	0	1	0	0	0	0	1	hsa-miR-146a-5p	-0.04	-0.07	0.12	2007, 2009, 2011
				AMN	ENST00000299155.5	amnion associated transmembrane protein	71	1	0	0	1	0	0	0	0	0	hsa-miR-146a-5p	-0.04	-0.09	0.12
				SCN1A	ENST00000423058.2	sodium channel, voltage-gated, type I, alpha subunit	21	1	0	0	1	0	0	0	0	1	hsa-miR-146a-5p	-0.04	-0.04	0.12
				NFATC2	ENST00000371564.3	nuclear factor of activated T-cells, cytoplasmic, calcineurin-dependent 2	105	1	0	0	1	1	1	0	0	0	hsa-miR-146a-5p	-0.04	-0.04	0.12
				MAPT	ENST00000344290.5	microtubule-associated protein tau	11	1	0	1	0	0	0	0	0	2	hsa-miR-146a-5p	-0.04	-0.04	< 0.1	2011
				SRRM4	ENST00000267260.4	serine/arginine repetitive matrix 4	22	1	0	0	1	0	0	0	0	0	hsa-miR-146a-5p	-0.04	-0.18	0.12	2009, 2011
				TMEM33	ENST00000504986.1	transmembrane protein 33	1470	1	0	1	0	0	0	0	0	0	hsa-miR-146a-5p	-0.04	-0.08	< 0.1	2011
				GNL1	ENST00000376621.3	guanine nucleotide binding protein-like 1	1331	1	0	1	0	1	0	0	1	1	hsa-miR-146a-5p	-0.04	-0.2	< 0.1	2011
				LRP2	ENST00000263816.3	low density lipoprotein receptor-related protein 2	56	1	1	0	0	0	0	0	0	1	hsa-miR-146b-5p	-0.03	-0.08	< 0.1	2009, 2011
				PTCD1	ENST00000292478.4	pentatricopeptide repeat domain 1	22	1	1	0	0	0	0	0	0	0	hsa-miR-146a-5p	-0.03	-0.16	ORF
				TLCD2	ENST00000330676.6	TLC domain containing 2	107	1	0	0	1	0	0	0	0	0	hsa-miR-146a-5p	-0.03	-0.03	0.12	2011
				CELF1	ENST00000395290.2	CUGBP, Elav-like family member 1	153	1	1	0	0	0	0	0	0	2	hsa-miR-146a-5p	-0.03	-0.05	< 0.1
				CNTFR	ENST00000351266.4	ciliary neurotrophic factor receptor	19	1	0	0	1	0	0	0	0	0	hsa-miR-146a-5p	-0.03	-0.12	0.12	2005, 2007, 2009, 2011
				BNC1	ENST00000345382.2	basonuclin 1	6	1	1	0	0	0	0	0	0	0	hsa-miR-146a-5p	-0.03	-0.03	< 0.1	2009, 2011
				ZNF37A	ENST00000361085.5	zinc finger protein 37A	11	1	1	0	0	0	0	0	0	0	hsa-miR-146a-5p	-0.03	-0.03	< 0.1
				BEND4	ENST00000504360.1	BEN domain containing 4	187	1	1	0	0	0	0	0	0	0	hsa-miR-146a-5p	-0.03	-0.03	< 0.1	2009, 2011
				ARMC8	ENST00000469044.1	armadillo repeat containing 8	398	1	1	0	0	0	0	0	0	0	hsa-miR-146a-5p	-0.03	-0.19	< 0.1	2011
				HSPA4L	ENST00000296464.4	heat shock 70kDa protein 4-like	348	1	0	1	0	0	0	0	0	0	hsa-miR-146a-5p	-0.03	-0.08	< 0.1
				RIMS2	ENST00000507740.1	regulating synaptic membrane exocytosis 2	8	1	0	0	1	1	1	0	0	0	hsa-miR-146a-5p	-0.03	-0.04	0.12	2009, 2011
				PTGFRN	ENST00000393203.2	prostaglandin F2 receptor inhibitor	591	1	0	1	0	0	0	0	0	0	hsa-miR-146a-5p	-0.03	-0.07	< 0.1	2005, 2007, 2009, 2011
				USP47	ENST00000339865.5	ubiquitin specific peptidase 47	665	1	1	0	0	1	0	0	1	1	hsa-miR-146b-5p	-0.03	-0.17	0.12	2009, 2011
				GGA2	ENST00000309859.4	golgi-associated, gamma adaptin ear containing, ARF binding protein 2	645	1	0	0	1	1	0	1	0	0	hsa-miR-146a-5p	-0.03	-0.05	0.13	2011
				FAM65B	ENST00000259698.4	family with sequence similarity 65, member B	7	1	0	0	1	0	0	0	0	0	hsa-miR-146a-5p	-0.03	-0.03	0.12	2009, 2011
				MYO5A	ENST00000399231.3	myosin VA (heavy chain 12, myoxin)	573	2	0	1	1	1	0	0	1	0	hsa-miR-146a-5p	-0.03	-0.05	0.3	2011
				SPRY3	ENST00000302805.2	sprouty homolog 3 (Drosophila)	5	1	0	1	0	0	0	0	0	2	hsa-miR-146a-5p	-0.03	-0.03	< 0.1
				CELF2	ENST00000379261.4	CUGBP, Elav-like family member 2	45	1	0	1	0	1	0	1	0	1	hsa-miR-146a-5p	-0.02	-0.04	< 0.1	2007, 2009, 2011
				DNAL1	ENST00000553645.2	dynein, axonemal, light chain 1	81	1	1	0	0	1	0	1	0	2	hsa-miR-146a-5p	-0.02	-0.32	< 0.1	2009, 2011
				STRN	ENST00000263918.4	striatin, calmodulin binding protein	476	1	0	1	0	2	0	2	0	1	hsa-miR-146a-5p	-0.02	-0.09	0.12	2011
				WDR12	ENST00000261015.4	WD repeat domain 12	444	1	0	1	0	0	0	0	0	0	hsa-miR-146a-5p	-0.02	-0.07	< 0.1
				MFHAS1	ENST00000276282.6	malignant fibrous histiocytoma amplified sequence 1	130	1	0	1	0	0	0	0	0	0	hsa-miR-146a-5p	-0.02	-0.03	< 0.1
				KCND3	ENST00000369697.1	potassium voltage-gated channel, Shal-related subfamily, member 3	23	1	0	1	0	0	0	0	0	0	hsa-miR-146a-5p	-0.02	-0.02	< 0.1
				NPAS4	ENST00000311034.2	neuronal PAS domain protein 4	5	1	0	1	0	0	0	0	0	0	hsa-miR-146a-5p	-0.02	-0.02	< 0.1	2007, 2009, 2011
				PQLC1	ENST00000590381.1	PQ loop repeat containing 1	1060	1	0	1	0	0	0	0	0	1	hsa-miR-146a-5p	-0.02	-0.02	< 0.1
				PDZD8	ENST00000334464.5	PDZ domain containing 8	99	1	0	1	0	1	0	1	0	0	hsa-miR-146a-5p	-0.02	-0.06	0.16
				KMT2D	ENST00000301067.7	lysine (K)-specific methyltransferase 2D	78	1	0	1	0	0	0	0	0	0	hsa-miR-146a-5p	-0.02	-0.02	< 0.1	2007, 2009, 2011
				CDON	ENST00000392693.3	cell adhesion associated, oncogene regulated	173	1	0	1	0	0	0	0	0	0	hsa-miR-146a-5p	-0.02	-0.02	< 0.1	2009, 2011
				CRNKL1	ENST00000377327.4	crooked neck pre-mRNA splicing factor 1	519	1	0	0	1	1	0	1	0	0	hsa-miR-146b-5p	-0.02	-0.13	0.18
				TCF21	ENST00000367882.4	transcription factor 21	552	1	1	0	0	1	0	0	1	1	hsa-miR-146a-5p	-0.02	-0.17	< 0.1
				SEMA3G	ENST00000231721.2	sema domain, immunoglobulin domain (Ig), short basic domain, secreted, (semaphorin) 3G	85	1	0	0	1	0	0	0	0	1	hsa-miR-146a-5p	-0.02	-0.02	0.12	2007, 2009, 2011
				GRID1	ENST00000327946.7	glutamate receptor, ionotropic, delta 1	45	1	0	1	0	1	0	0	1	0	hsa-miR-146b-5p	-0.02	-0.16	< 0.1	2009, 2011
				SETD9	ENST00000285947.2	SET domain containing 9	45	1	0	0	1	2	0	2	0	1	hsa-miR-146b-5p	-0.02	-0.26	0.13
				NSD1	ENST00000439151.2	nuclear receptor binding SET domain protein 1	685	1	0	1	0	1	1	0	0	0	hsa-miR-146a-5p	-0.01	-0.05	< 0.1	2011
				PIP5K1B	ENST00000265382.3	phosphatidylinositol-4-phosphate 5-kinase, type I, beta	69	1	0	0	1	0	0	0	0	0	hsa-miR-146a-5p	-0.01	-0.2	0.12	2005, 2007
				TTL	ENST00000233336.6	tubulin tyrosine ligase	442	1	0	0	1	1	0	1	0	2	hsa-miR-146b-5p	-0.01	-0.04	0.2	2011
				KCMF1	ENST00000409785.4	potassium channel modulatory factor 1	1285	1	0	1	0	2	0	2	0	0	hsa-miR-146a-5p	-0.01	-0.23	0.22	2009, 2011
				PER1	ENST00000317276.4	period circadian clock 1	1210	1	0	0	1	0	0	0	0	0	hsa-miR-146a-5p	-0.01	-0.01	0.12	2005, 2007
				IGF2R	ENST00000356956.1	insulin-like growth factor 2 receptor	46	1	0	0	1	0	0	0	0	2	hsa-miR-146a-5p	-0.01	-0.01	0.12
				SOX5	ENST00000546136.1	SRY (sex determining region Y)-box 5	43	1	0	0	1	0	0	0	0	2	hsa-miR-146a-5p	-0.01	-0.03	0.12	2005, 2007, 2011
				EIF5A2	ENST00000474096.1	eukaryotic translation initiation factor 5A2	443	1	0	0	1	0	0	0	0	0	hsa-miR-146a-5p	-0.01	-0.13	0.12	2005, 2007, 2009, 2011
				SRRD	ENST00000215917.7	SRR1 domain containing	1069	1	0	0	1	0	0	0	0	1	hsa-miR-146a-5p	-0.01	-0.03	ORF
				IKZF3	ENST00000346872.3	IKAROS family zinc finger 3 (Aiolos)	7	1	0	0	1	0	0	0	0	3	hsa-miR-146a-5p	-0.01	-0.02	0.12
				GINM1	ENST00000367419.5	glycoprotein integral membrane 1	428	1	0	0	1	0	0	0	0	0	hsa-miR-146b-5p	-0.01	-0.15	0.12
				PBX2	ENST00000375050.4	pre-B-cell leukemia homeobox 2	98	1	0	1	0	0	0	0	0	0	hsa-miR-146a-5p	-0.01	-0.02	< 0.1	2011
				UBA6	ENST00000322244.5	ubiquitin-like modifier activating enzyme 6	169	1	1	0	0	0	0	0	0	0	hsa-miR-146a-5p	0	-0.06	< 0.1
				MTDH	ENST00000336273.3	metadherin	5192	1	0	1	0	0	0	0	0	1	hsa-miR-146a-5p	0	-0.11	< 0.1	2011
				TMEM136	ENST00000529187.1	transmembrane protein 136	344	1	1	0	0	0	0	0	0	0	hsa-miR-146b-5p	0	-0.15	< 0.1	2011
				HIC2	ENST00000407464.2	hypermethylated in cancer 2	28	1	0	1	0	0	0	0	0	0	hsa-miR-146a-5p	0	-0.02	< 0.1	2005, 2007, 2011
				STAU2	ENST00000522695.1	staufen double-stranded RNA binding protein 2	306	1	1	0	0	0	0	0	0	1	hsa-miR-146a-5p	0	-0.11	< 0.1
				RRAGD	ENST00000369415.4	Ras-related GTP binding D	644	1	1	0	0	1	0	0	1	1	hsa-miR-146a-5p	0	-0.05	0.12
				GPBP1	ENST00000424459.3	GC-rich promoter binding protein 1	732	1	1	0	0	0	0	0	0	0	hsa-miR-146a-5p	0	-0.09	< 0.1
				RPAP2	ENST00000610020.1	RNA polymerase II associated protein 2	222	1	1	0	0	3*	0	1	1	1	hsa-miR-146a-5p	0	-0.06	< 0.1
				C17orf75	ENST00000577809.1	chromosome 17 open reading frame 75	2623	1	0	0	1	0	0	0	0	0	hsa-miR-146a-5p	0	-0.01	0.12	2011
				ATG7	ENST00000354449.3	autophagy related 7	1467	2	0	0	2	0	0	0	0	0	hsa-miR-146a-5p	0	-0.1	0.23	2011
				DNAJC14	ENST00000357606.3	DnaJ (Hsp40) homolog, subfamily C, member 14	1293	1	1	0	0	0	0	0	0	0	hsa-miR-146a-5p	0	-0.24	< 0.1
				SGIP1	ENST00000371036.3	SH3-domain GRB2-like (endophilin) interacting protein 1	180	1	0	0	1	0	0	0	0	0	hsa-miR-146a-5p	0	-0.02	0.12
				GLYATL3	ENST00000371197.4	glycine-N-acyltransferase-like 3	5	1	0	1	0	0	0	0	0	0	hsa-miR-146a-5p	0	-0.19	< 0.1	2011
				KCNK10	ENST00000340700.5	potassium channel, subfamily K, member 10	5	1	0	1	0	2	0	2	0	0	hsa-miR-146a-5p	0	-0.14	< 0.1
				GRK5	ENST00000392870.2	G protein-coupled receptor kinase 5	337	1	0	0	1	0	0	0	0	1	hsa-miR-146a-5p	0	-0.01	0.12
				GATA6	ENST00000269216.3	GATA binding protein 6	691	1	0	0	1	0	0	0	0	1	hsa-miR-146a-5p	0	-0.01	0.12
				PDF	ENST00000288022.1	peptide deformylase (mitochondrial)	190	1	0	0	1	0	0	0	0	1	hsa-miR-146a-5p	0	-0.05	0.12
				RP11-343C2.12	ENST00000562949.1	Conserved oligomeric Golgi complex subunit 8	190	1	0	0	1	0	0	0	0	1	hsa-miR-146a-5p	0	-0.06	0.12
				CD3D	ENST00000300692.4	CD3d molecule, delta (CD3-TCR complex)	8	1	1	0	0	0	0	0	0	1	hsa-miR-146a-5p	0	-0.15	< 0.1
				COG8	ENST00000306875.4	component of oligomeric golgi complex 8	190	1	0	0	1	0	0	0	0	1	hsa-miR-146a-5p	0	-0.01	0.12
				PDHB	ENST00000474765.1	pyruvate dehydrogenase (lipoamide) beta	1549	1	1	0	0	0	0	0	0	0	hsa-miR-146a-5p	0	-0.3	< 0.1
				ATP5J2-PTCD1	ENST00000413834.1	ATP5J2-PTCD1 readthrough	22	1	1	0	0	0	0	0	0	0	hsa-miR-146a-5p	0	-0.15	ORF
				C4orf3	ENST00000399075.4	chromosome 4 open reading frame 3	2330	1	1	0	0	1	0	0	1	1	hsa-miR-146a-5p	0	-0.26	0.12	2011
				SMTNL2	ENST00000338859.4	smoothelin-like 2	23	1	1	0	0	0	0	0	0	0	hsa-miR-146a-5p	0	-0.03	< 0.1

## Sheet: mirTarBase- mir146a5p targets
ID	Species_miR	Species_Tar	miRNA	Target
MIRT000006	Homo sapiens	Homo sapiens	hsa-miR-146a-5p	CXCR4
MIRT000303	Homo sapiens	Homo sapiens	hsa-miR-146a-5p	CFH
MIRT000304	Homo sapiens	Homo sapiens	hsa-miR-146a-5p	IRAK2
MIRT000449	Homo sapiens	Homo sapiens	hsa-miR-146a-5p	TLR2
MIRT000638	Homo sapiens	Homo sapiens	hsa-miR-146a-5p	FADD
MIRT000711	Homo sapiens	Homo sapiens	hsa-miR-146a-5p	TRAF6
MIRT000712	Homo sapiens	Homo sapiens	hsa-miR-146a-5p	IRAK1
MIRT000945	Homo sapiens	Homo sapiens	hsa-miR-146a-5p	ROCK1
MIRT001919	Homo sapiens	Homo sapiens	hsa-miR-146a-5p	BRCA2
MIRT001920	Homo sapiens	Homo sapiens	hsa-miR-146a-5p	BRCA1
MIRT003319	Homo sapiens	Homo sapiens	hsa-miR-146a-5p	FAF1
MIRT004017	Homo sapiens	Homo sapiens	hsa-miR-146a-5p	CCNA2
MIRT004018	Homo sapiens	Homo sapiens	hsa-miR-146a-5p	PA2G4
MIRT004409	Homo sapiens	Homo sapiens	hsa-miR-146a-5p	IL8
MIRT004459	Homo sapiens	Homo sapiens	hsa-miR-146a-5p	NFKB
MIRT004730	Homo sapiens	Homo sapiens	hsa-miR-146a-5p	EGFR
MIRT004731	Homo sapiens	Homo sapiens	hsa-miR-146a-5p	MTA2
MIRT005463	Homo sapiens	Homo sapiens	hsa-miR-146a-5p	CD40LG
MIRT005581	Homo sapiens	Homo sapiens	hsa-miR-146a-5p	FAS
MIRT005806	Homo sapiens	Homo sapiens	hsa-miR-146a-5p	ERBB4
MIRT006209	Homo sapiens	Homo sapiens	hsa-miR-146a-5p	SMAD4
MIRT006530	Homo sapiens	Homo sapiens	hsa-miR-146a-5p	TLR4
MIRT007243	Homo sapiens	Homo sapiens	hsa-miR-146a-5p	WASF2
MIRT021229	Homo sapiens	Homo sapiens	hsa-miR-146a-5p	STAT1
MIRT021236	Homo sapiens	Homo sapiens	hsa-miR-146a-5p	UHRF1
MIRT021280	Homo sapiens	Homo sapiens	hsa-miR-146a-5p	SLPI
MIRT035533	Homo sapiens	Homo sapiens	hsa-miR-146a-5p	L1CAM
MIRT052963	Homo sapiens	Homo sapiens	hsa-miR-146a-5p	SMN1
MIRT053495	Homo sapiens	Homo sapiens	hsa-miR-146a-5p	CARD10
MIRT053496	Homo sapiens	Homo sapiens	hsa-miR-146a-5p	COPS8
MIRT054580	Homo sapiens	Homo sapiens	hsa-miR-146a-5p	ELAVL1
MIRT054669	Homo sapiens	Homo sapiens	hsa-miR-146a-5p	NUMB
MIRT437352	Homo sapiens	Homo sapiens	hsa-miR-146a-5p	PTGS2
MIRT437504	Homo sapiens	Homo sapiens	hsa-miR-146a-5p	CCL5
MIRT437844	Homo sapiens	Homo sapiens	hsa-miR-146a-5p	PTGES2
MIRT437923	Homo sapiens	Homo sapiens	hsa-miR-146a-5p	CNOT6L
MIRT438057	Homo sapiens	Homo sapiens	hsa-miR-146a-5p	SIKE1
MIRT438058	Homo sapiens	Homo sapiens	hsa-miR-146a-5p	CXCL12
MIRT438113	Homo sapiens	Homo sapiens	hsa-miR-146a-5p	PRKCE
MIRT438306	Homo sapiens	Homo sapiens	hsa-miR-146a-5p	RAC1
MIRT438307	Homo sapiens	Homo sapiens	hsa-miR-146a-5p	LAMC2
MIRT438908	Homo sapiens	Homo sapiens	hsa-miR-146a-5p	RNF11
MIRT731867	Homo sapiens	Homo sapiens	hsa-miR-146a-5p	CPM
MIRT732023	Homo sapiens	Homo sapiens	hsa-miR-146a-5p	NOTCH2

## Sheet: miRDB- mir146a5p targets
arget Rank	Target Score	miRNA Name	Gene Symbol	Gene Description
1	100	hsa-miR-146a-5p	TRAF6	TNF receptor associated factor 6
2	100	hsa-miR-146a-5p	IRAK1	interleukin 1 receptor associated kinase 1
3	99	hsa-miR-146a-5p	SEC23IP	SEC23 interacting protein
4	98	hsa-miR-146a-5p	NOVA1	NOVA alternative splicing regulator 1
5	97	hsa-miR-146a-5p	WWC2	WW and C2 domain containing 2
6	97	hsa-miR-146a-5p	UPP2	uridine phosphorylase 2
7	97	hsa-miR-146a-5p	PPP1R11	protein phosphatase 1 regulatory inhibitor subunit 11
8	96	hsa-miR-146a-5p	BCORL1	BCL6 corepressor like 1
9	95	hsa-miR-146a-5p	SORT1	sortilin 1
10	95	hsa-miR-146a-5p	ZNF649	zinc finger protein 649
11	94	hsa-miR-146a-5p	PLSCR4	phospholipid scramblase 4
12	94	hsa-miR-146a-5p	NUMB	NUMB, endocytic adaptor protein
13	94	hsa-miR-146a-5p	USP32	ubiquitin specific peptidase 32
14	93	hsa-miR-146a-5p	APPL1	adaptor protein, phosphotyrosine interacting with PH domain and leucine zipper 1
15	93	hsa-miR-146a-5p	ZNF652	zinc finger protein 652
16	93	hsa-miR-146a-5p	SIAH2	siah E3 ubiquitin protein ligase 2
17	93	hsa-miR-146a-5p	SRSF6	serine and arginine rich splicing factor 6
18	93	hsa-miR-146a-5p	CARD10	caspase recruitment domain family member 10
19	93	hsa-miR-146a-5p	GDAP1L1	ganglioside induced differentiation associated protein 1 like 1
20	92	hsa-miR-146a-5p	EIF4G2	eukaryotic translation initiation factor 4 gamma 2
21	92	hsa-miR-146a-5p	GRIA3	glutamate ionotropic receptor AMPA type subunit 3
22	92	hsa-miR-146a-5p	MRS2	magnesium transporter MRS2
23	92	hsa-miR-146a-5p	ZNF354B	zinc finger protein 354B
24	92	hsa-miR-146a-5p	SLC10A3	solute carrier family 10 member 3
25	92	hsa-miR-146a-5p	ZNF540	zinc finger protein 540
26	92	hsa-miR-146a-5p	C9orf72	chromosome 9 open reading frame 72
27	91	hsa-miR-146a-5p	TDRKH	tudor and KH domain containing
28	91	hsa-miR-146a-5p	DDHD1	DDHD domain containing 1
29	91	hsa-miR-146a-5p	BRK1	BRICK1, SCAR/WAVE actin nucleating complex subunit
30	91	hsa-miR-146a-5p	LOC388813	uncharacterized protein ENSP00000383407-like
31	90	hsa-miR-146a-5p	POFUT2	protein O-fucosyltransferase 2
32	90	hsa-miR-146a-5p	NEMP1	nuclear envelope integral membrane protein 1
33	90	hsa-miR-146a-5p	DCAF12	DDB1 and CUL4 associated factor 12
34	90	hsa-miR-146a-5p	ZBTB2	zinc finger and BTB domain containing 2
35	90	hsa-miR-146a-5p	CD80	CD80 molecule
36	90	hsa-miR-146a-5p	CXXC4	CXXC finger protein 4
37	90	hsa-miR-146a-5p	FBXW2	F-box and WD repeat domain containing 2
38	89	hsa-miR-146a-5p	USP6	ubiquitin specific peptidase 6
39	89	hsa-miR-146a-5p	ABL2	ABL proto-oncogene 2, non-receptor tyrosine kinase
40	89	hsa-miR-146a-5p	HNRNPD	heterogeneous nuclear ribonucleoprotein D
41	89	hsa-miR-146a-5p	KCNJ16	potassium voltage-gated channel subfamily J member 16
42	89	hsa-miR-146a-5p	MMP16	matrix metallopeptidase 16
43	88	hsa-miR-146a-5p	FOXR2	forkhead box R2
44	88	hsa-miR-146a-5p	CTAGE4	CTAGE family member 4
45	88	hsa-miR-146a-5p	HIPK3	homeodomain interacting protein kinase 3
46	88	hsa-miR-146a-5p	CTAGE9	CTAGE family member 9
47	88	hsa-miR-146a-5p	RHOBTB3	Rho related BTB domain containing 3
48	88	hsa-miR-146a-5p	RARB	retinoic acid receptor beta
49	88	hsa-miR-146a-5p	CTAGE8	CTAGE family member 8
50	87	hsa-miR-146a-5p	VASN	vasorin
51	87	hsa-miR-146a-5p	SLC38A1	solute carrier family 38 member 1
52	87	hsa-miR-146a-5p	FBXO4	F-box protein 4
53	87	hsa-miR-146a-5p	SRP72	signal recognition particle 72
54	86	hsa-miR-146a-5p	ZNF506	zinc finger protein 506
55	86	hsa-miR-146a-5p	C3orf38	chromosome 3 open reading frame 38
56	86	hsa-miR-146a-5p	SLC12A6	solute carrier family 12 member 6
57	86	hsa-miR-146a-5p	GPM6B	glycoprotein M6B
58	86	hsa-miR-146a-5p	ZNF275	zinc finger protein 275
59	86	hsa-miR-146a-5p	MAP3K8	mitogen-activated protein kinase kinase kinase 8
60	86	hsa-miR-146a-5p	YWHAB	tyrosine 3-monooxygenase/tryptophan 5-monooxygenase activation protein beta
61	86	hsa-miR-146a-5p	LRCH1	leucine rich repeats and calponin homology domain containing 1
62	86	hsa-miR-146a-5p	C8orf88	chromosome 8 open reading frame 88
63	86	hsa-miR-146a-5p	ZNF90	zinc finger protein 90
64	86	hsa-miR-146a-5p	TMEM19	transmembrane protein 19
65	86	hsa-miR-146a-5p	NOS1	nitric oxide synthase 1
66	85	hsa-miR-146a-5p	CCK	cholecystokinin
67	85	hsa-miR-146a-5p	PTPRA	protein tyrosine phosphatase, receptor type A
68	85	hsa-miR-146a-5p	TCF20	transcription factor 20
69	85	hsa-miR-146a-5p	MED20	mediator complex subunit 20
70	85	hsa-miR-146a-5p	STRBP	spermatid perinuclear RNA binding protein
71	85	hsa-miR-146a-5p	YES1	YES proto-oncogene 1, Src family tyrosine kinase
72	85	hsa-miR-146a-5p	ARL10	ADP ribosylation factor like GTPase 10
73	85	hsa-miR-146a-5p	CD96	CD96 molecule
74	85	hsa-miR-146a-5p	GALNT10	polypeptide N-acetylgalactosaminyltransferase 10
75	84	hsa-miR-146a-5p	VPS54	VPS54, GARP complex subunit
76	84	hsa-miR-146a-5p	FLOT2	flotillin 2
77	84	hsa-miR-146a-5p	THAP5	THAP domain containing 5
78	84	hsa-miR-146a-5p	BIVM	basic, immunoglobulin-like variable motif containing
79	84	hsa-miR-146a-5p	ZNF257	zinc finger protein 257
80	84	hsa-miR-146a-5p	SLC16A14	solute carrier family 16 member 14
81	84	hsa-miR-146a-5p	AMPH	amphiphysin
82	84	hsa-miR-146a-5p	PPM1K	protein phosphatase, Mg2+/Mn2+ dependent 1K
83	84	hsa-miR-146a-5p	NEB	nebulin
84	84	hsa-miR-146a-5p	MBNL3	muscleblind like splicing regulator 3
85	84	hsa-miR-146a-5p	RPF1	ribosome production factor 1 homolog
86	84	hsa-miR-146a-5p	PPBP	pro-platelet basic protein
87	84	hsa-miR-146a-5p	TMEM120B	transmembrane protein 120B
88	84	hsa-miR-146a-5p	ERBB4	erb-b2 receptor tyrosine kinase 4
89	84	hsa-miR-146a-5p	GATAD1	GATA zinc finger domain containing 1
90	83	hsa-miR-146a-5p	SHCBP1	SHC binding and spindle associated 1
91	83	hsa-miR-146a-5p	LRP2	LDL receptor related protein 2
92	83	hsa-miR-146a-5p	ZNF676	zinc finger protein 676
93	83	hsa-miR-146a-5p	CNTF	ciliary neurotrophic factor
94	83	hsa-miR-146a-5p	MOCS2	molybdenum cofactor synthesis 2
95	83	hsa-miR-146a-5p	LRRTM2	leucine rich repeat transmembrane neuronal 2
96	83	hsa-miR-146a-5p	ZFYVE1	zinc finger FYVE-type containing 1
97	82	hsa-miR-146a-5p	CASP7	caspase 7
98	82	hsa-miR-146a-5p	MED1	mediator complex subunit 1
99	82	hsa-miR-146a-5p	CPM	carboxypeptidase M
100	82	hsa-miR-146a-5p	CXADR	CXADR, Ig-like cell adhesion molecule
101	82	hsa-miR-146a-5p	LANCL1	LanC like 1
102	82	hsa-miR-146a-5p	ZNF493	zinc finger protein 493
103	82	hsa-miR-146a-5p	ZNF367	zinc finger protein 367
104	82	hsa-miR-146a-5p	BHLHE41	basic helix-loop-helix family member e41
105	82	hsa-miR-146a-5p	CCL5	C-C motif chemokine ligand 5
106	82	hsa-miR-146a-5p	FLNA	filamin A
107	81	hsa-miR-146a-5p	DCDC1	doublecortin domain containing 1
108	81	hsa-miR-146a-5p	MPHOSPH6	M-phase phosphoprotein 6
109	81	hsa-miR-146a-5p	TOR1A	torsin family 1 member A
110	81	hsa-miR-146a-5p	ZNF253	zinc finger protein 253
111	81	hsa-miR-146a-5p	FZD1	frizzled class receptor 1
112	81	hsa-miR-146a-5p	SRD5A2	steroid 5 alpha-reductase 2
113	80	hsa-miR-146a-5p	PHKB	phosphorylase kinase regulatory subunit beta
114	80	hsa-miR-146a-5p	ESYT2	extended synaptotagmin 2
115	80	hsa-miR-146a-5p	SEMA3G	semaphorin 3G
116	80	hsa-miR-146a-5p	COLEC10	collectin subfamily member 10
117	80	hsa-miR-146a-5p	ZNF136	zinc finger protein 136
118	80	hsa-miR-146a-5p	ZNF662	zinc finger protein 662
119	80	hsa-miR-146a-5p	TRMT6	tRNA methyltransferase 6
120	80	hsa-miR-146a-5p	DTNA	dystrobrevin alpha
121	80	hsa-miR-146a-5p	HDAC8	histone deacetylase 8
122	80	hsa-miR-146a-5p	CYP27B1	cytochrome P450 family 27 subfamily B member 1
123	79	hsa-miR-146a-5p	SIX4	SIX homeobox 4
124	79	hsa-miR-146a-5p	TMEM185B	transmembrane protein 185B
125	79	hsa-miR-146a-5p	GDNF	glial cell derived neurotrophic factor
126	79	hsa-miR-146a-5p	JAG1	jagged 1
127	79	hsa-miR-146a-5p	AVL9	AVL9 cell migration associated
128	79	hsa-miR-146a-5p	CDKN2AIP	CDKN2A interacting protein
129	78	hsa-miR-146a-5p	FAM210A	family with sequence similarity 210 member A
130	78	hsa-miR-146a-5p	INO80D	INO80 complex subunit D
131	78	hsa-miR-146a-5p	43896	membrane associated ring-CH-type finger 6
132	78	hsa-miR-146a-5p	PAQR5	progestin and adipoQ receptor family member 5
133	78	hsa-miR-146a-5p	CCN4	cellular communication network factor 4
134	78	hsa-miR-146a-5p	CEP170B	centrosomal protein 170B
135	78	hsa-miR-146a-5p	MCTP2	multiple C2 and transmembrane domain containing 2
136	78	hsa-miR-146a-5p	ROR1	receptor tyrosine kinase like orphan receptor 1
137	78	hsa-miR-146a-5p	TSPYL1	TSPY like 1
138	78	hsa-miR-146a-5p	RGS5	regulator of G protein signaling 5
139	78	hsa-miR-146a-5p	NPTN	neuroplastin
140	78	hsa-miR-146a-5p	CNIH4	cornichon family AMPA receptor auxiliary protein 4
141	78	hsa-miR-146a-5p	KLF7	Kruppel like factor 7
142	77	hsa-miR-146a-5p	WDFY4	WDFY family member 4
143	77	hsa-miR-146a-5p	CXorf40A	chromosome X open reading frame 40A
144	77	hsa-miR-146a-5p	KRTAP13-1	keratin associated protein 13-1
145	77	hsa-miR-146a-5p	C6orf203	chromosome 6 open reading frame 203
146	77	hsa-miR-146a-5p	PCSK6	proprotein convertase subtilisin/kexin type 6
147	77	hsa-miR-146a-5p	SLC38A2	solute carrier family 38 member 2
148	77	hsa-miR-146a-5p	ZNF436	zinc finger protein 436
149	76	hsa-miR-146a-5p	CACNA2D1	calcium voltage-gated channel auxiliary subunit alpha2delta 1
150	76	hsa-miR-146a-5p	FAM122C	family with sequence similarity 122C
151	76	hsa-miR-146a-5p	FAF2	Fas associated factor family member 2
152	76	hsa-miR-146a-5p	PTPN1	protein tyrosine phosphatase, non-receptor type 1
153	76	hsa-miR-146a-5p	CCDC6	coiled-coil domain containing 6
154	76	hsa-miR-146a-5p	LRRC15	leucine rich repeat containing 15
155	75	hsa-miR-146a-5p	ZNF229	zinc finger protein 229
156	75	hsa-miR-146a-5p	PUM1	pumilio RNA binding family member 1
157	75	hsa-miR-146a-5p	ZDHHC13	zinc finger DHHC-type containing 13
158	75	hsa-miR-146a-5p	TFCP2L1	transcription factor CP2 like 1
159	75	hsa-miR-146a-5p	BZW1	basic leucine zipper and W2 domains 1
160	75	hsa-miR-146a-5p	HMBOX1	homeobox containing 1
161	75	hsa-miR-146a-5p	INTS2	integrator complex subunit 2
162	75	hsa-miR-146a-5p	ITCH	itchy E3 ubiquitin protein ligase
163	75	hsa-miR-146a-5p	MTR	5-methyltetrahydrofolate-homocysteine methyltransferase
164	74	hsa-miR-146a-5p	RBPMS2	RNA binding protein, mRNA processing factor 2
165	74	hsa-miR-146a-5p	ELAVL1	ELAV like RNA binding protein 1
166	74	hsa-miR-146a-5p	TRIP12	thyroid hormone receptor interactor 12
167	74	hsa-miR-146a-5p	B3GNT5	UDP-GlcNAc:betaGal beta-1,3-N-acetylglucosaminyltransferase 5
168	74	hsa-miR-146a-5p	POLR3A	RNA polymerase III subunit A
169	74	hsa-miR-146a-5p	C7orf57	chromosome 7 open reading frame 57
170	74	hsa-miR-146a-5p	KCNMA1	potassium calcium-activated channel subfamily M alpha 1
171	74	hsa-miR-146a-5p	SV2C	synaptic vesicle glycoprotein 2C
172	74	hsa-miR-146a-5p	PRCP	prolylcarboxypeptidase
173	74	hsa-miR-146a-5p	LFNG	LFNG O-fucosylpeptide 3-beta-N-acetylglucosaminyltransferase
174	73	hsa-miR-146a-5p	UMPS	uridine monophosphate synthetase
175	73	hsa-miR-146a-5p	SET	SET nuclear proto-oncogene
176	73	hsa-miR-146a-5p	RAB8B	RAB8B, member RAS oncogene family
177	73	hsa-miR-146a-5p	ROBO1	roundabout guidance receptor 1
178	73	hsa-miR-146a-5p	DCAF7	DDB1 and CUL4 associated factor 7
179	73	hsa-miR-146a-5p	GJC1	gap junction protein gamma 1
180	73	hsa-miR-146a-5p	CCDC89	coiled-coil domain containing 89
181	73	hsa-miR-146a-5p	TRIM36	tripartite motif containing 36
182	73	hsa-miR-146a-5p	GCFC2	GC-rich sequence DNA-binding factor 2
183	73	hsa-miR-146a-5p	SLC1A1	solute carrier family 1 member 1
184	73	hsa-miR-146a-5p	ST7L	suppression of tumorigenicity 7 like
185	73	hsa-miR-146a-5p	NUP58	nucleoporin 58
186	72	hsa-miR-146a-5p	IER5L	immediate early response 5 like
187	72	hsa-miR-146a-5p	PTGS2	prostaglandin-endoperoxide synthase 2
188	72	hsa-miR-146a-5p	PIP5K1B	phosphatidylinositol-4-phosphate 5-kinase type 1 beta
189	72	hsa-miR-146a-5p	ZNF365	zinc finger protein 365
190	72	hsa-miR-146a-5p	REEP5	receptor accessory protein 5
191	72	hsa-miR-146a-5p	ZNF737	zinc finger protein 737
192	71	hsa-miR-146a-5p	GPX6	glutathione peroxidase 6
193	71	hsa-miR-146a-5p	FBXO28	F-box protein 28
194	71	hsa-miR-146a-5p	ZDHHC7	zinc finger DHHC-type containing 7
195	71	hsa-miR-146a-5p	XKR4	XK related 4
196	71	hsa-miR-146a-5p	FMNL3	formin like 3
197	71	hsa-miR-146a-5p	ARL8A	ADP ribosylation factor like GTPase 8A
198	71	hsa-miR-146a-5p	RABGAP1	RAB GTPase activating protein 1
199	71	hsa-miR-146a-5p	RBL1	RB transcriptional corepressor like 1
200	71	hsa-miR-146a-5p	NSD1	nuclear receptor binding SET domain protein 1
201	71	hsa-miR-146a-5p	KDM2B	lysine demethylase 2B
202	71	hsa-miR-146a-5p	PRKCE	protein kinase C epsilon
203	71	hsa-miR-146a-5p	GABRA1	gamma-aminobutyric acid type A receptor alpha1 subunit
204	70	hsa-miR-146a-5p	FANCM	FA complementation group M
205	70	hsa-miR-146a-5p	MINDY2	MINDY lysine 48 deubiquitinase 2
206	70	hsa-miR-146a-5p	PHF20L1	PHD finger protein 20 like 1
207	70	hsa-miR-146a-5p	ZNF117	zinc finger protein 117
208	70	hsa-miR-146a-5p	IGSF1	immunoglobulin superfamily member 1
209	70	hsa-miR-146a-5p	KRT6B	keratin 6B
210	70	hsa-miR-146a-5p	44088	septin 14
211	70	hsa-miR-146a-5p	TET2	tet methylcytosine dioxygenase 2
212	70	hsa-miR-146a-5p	DCAF17	DDB1 and CUL4 associated factor 17
213	70	hsa-miR-146a-5p	NFAT5	nuclear factor of activated T cells 5
214	69	hsa-miR-146a-5p	PDGFRA	platelet derived growth factor receptor alpha
215	69	hsa-miR-146a-5p	WNT3	Wnt family member 3
216	69	hsa-miR-146a-5p	ARFGAP3	ADP ribosylation factor GTPase activating protein 3
217	69	hsa-miR-146a-5p	CCDC170	coiled-coil domain containing 170
218	69	hsa-miR-146a-5p	ZNF605	zinc finger protein 605
219	69	hsa-miR-146a-5p	SIPA1L1	signal induced proliferation associated 1 like 1
220	69	hsa-miR-146a-5p	ZNF398	zinc finger protein 398
221	69	hsa-miR-146a-5p	FBXO3	F-box protein 3
222	69	hsa-miR-146a-5p	KRTAP1-5	keratin associated protein 1-5
223	69	hsa-miR-146a-5p	PGK2	phosphoglycerate kinase 2
224	69	hsa-miR-146a-5p	SYT1	synaptotagmin 1
225	69	hsa-miR-146a-5p	MPPE1	metallophosphoesterase 1
226	69	hsa-miR-146a-5p	TLN2	talin 2
227	69	hsa-miR-146a-5p	KLHL4	kelch like family member 4
228	69	hsa-miR-146a-5p	CIAO2A	cytosolic iron-sulfur assembly component 2A
229	69	hsa-miR-146a-5p	PRR9	proline rich 9
230	68	hsa-miR-146a-5p	BTG2	BTG anti-proliferation factor 2
231	68	hsa-miR-146a-5p	CALHM5	calcium homeostasis modulator family member 5
232	68	hsa-miR-146a-5p	ZNF195	zinc finger protein 195
233	68	hsa-miR-146a-5p	MOB1B	MOB kinase activator 1B
234	68	hsa-miR-146a-5p	WDR47	WD repeat domain 47
235	68	hsa-miR-146a-5p	RNF26	ring finger protein 26
236	68	hsa-miR-146a-5p	USP3	ubiquitin specific peptidase 3
237	68	hsa-miR-146a-5p	ATP5MC2	ATP synthase membrane subunit c locus 2
238	68	hsa-miR-146a-5p	TRIM66	tripartite motif containing 66
239	68	hsa-miR-146a-5p	ZNF512B	zinc finger protein 512B
240	68	hsa-miR-146a-5p	ZNF138	zinc finger protein 138
241	68	hsa-miR-146a-5p	DTWD2	DTW domain containing 2
242	68	hsa-miR-146a-5p	FAM110B	family with sequence similarity 110 member B
243	68	hsa-miR-146a-5p	SAMD8	sterile alpha motif domain containing 8
244	67	hsa-miR-146a-5p	TBC1D20	TBC1 domain family member 20
245	67	hsa-miR-146a-5p	SCN3B	sodium voltage-gated channel beta subunit 3
246	67	hsa-miR-146a-5p	C17orf78	chromosome 17 open reading frame 78
247	67	hsa-miR-146a-5p	TBX18	T-box 18
248	67	hsa-miR-146a-5p	ITPRID2	ITPR interacting domain containing 2
249	67	hsa-miR-146a-5p	ZNF555	zinc finger protein 555
250	67	hsa-miR-146a-5p	OR9Q1	olfactory receptor family 9 subfamily Q member 1
251	67	hsa-miR-146a-5p	USP47	ubiquitin specific peptidase 47
252	66	hsa-miR-146a-5p	CFH	complement factor H
253	66	hsa-miR-146a-5p	CLIC5	chloride intracellular channel 5
254	66	hsa-miR-146a-5p	RASGRP1	RAS guanyl releasing protein 1
255	66	hsa-miR-146a-5p	TARP	TCR gamma alternate reading frame protein
256	66	hsa-miR-146a-5p	C9orf66	chromosome 9 open reading frame 66
257	66	hsa-miR-146a-5p	ZNF486	zinc finger protein 486
258	66	hsa-miR-146a-5p	TMX1	thioredoxin related transmembrane protein 1
259	66	hsa-miR-146a-5p	TMEM132D	transmembrane protein 132D
260	66	hsa-miR-146a-5p	PRAMEF2	PRAME family member 2
261	66	hsa-miR-146a-5p	CEMIP	cell migration inducing hyaluronidase 1
262	66	hsa-miR-146a-5p	METTL7A	methyltransferase like 7A
263	66	hsa-miR-146a-5p	SRGAP2B	SLIT-ROBO Rho GTPase activating protein 2B
264	66	hsa-miR-146a-5p	ARMC8	armadillo repeat containing 8
265	66	hsa-miR-146a-5p	ZNF532	zinc finger protein 532
266	66	hsa-miR-146a-5p	NUCKS1	nuclear casein kinase and cyclin dependent kinase substrate 1
267	66	hsa-miR-146a-5p	CCR9	C-C motif chemokine receptor 9
268	66	hsa-miR-146a-5p	PPIL6	peptidylprolyl isomerase like 6
269	66	hsa-miR-146a-5p	CMTM6	CKLF like MARVEL transmembrane domain containing 6
270	66	hsa-miR-146a-5p	TRMT1L	tRNA methyltransferase 1 like
271	65	hsa-miR-146a-5p	FBXL17	F-box and leucine rich repeat protein 17
272	65	hsa-miR-146a-5p	ZNF841	zinc finger protein 841
273	65	hsa-miR-146a-5p	BCAP29	B cell receptor associated protein 29
274	65	hsa-miR-146a-5p	EMC1	ER membrane protein complex subunit 1
275	65	hsa-miR-146a-5p	FAM216B	family with sequence similarity 216 member B
276	65	hsa-miR-146a-5p	MCMBP	minichromosome maintenance complex binding protein
277	65	hsa-miR-146a-5p	CPLX4	complexin 4
278	65	hsa-miR-146a-5p	ADAM19	ADAM metallopeptidase domain 19
279	65	hsa-miR-146a-5p	HOOK3	hook microtubule tethering protein 3
280	65	hsa-miR-146a-5p	MYT1	myelin transcription factor 1
281	65	hsa-miR-146a-5p	ACKR2	atypical chemokine receptor 2
282	65	hsa-miR-146a-5p	CREBL2	cAMP responsive element binding protein like 2
283	65	hsa-miR-146a-5p	UPK1B	uroplakin 1B
284	64	hsa-miR-146a-5p	BMPR1A	bone morphogenetic protein receptor type 1A
285	64	hsa-miR-146a-5p	PEX19	peroxisomal biogenesis factor 19
286	64	hsa-miR-146a-5p	DNAJC12	DnaJ heat shock protein family (Hsp40) member C12
287	64	hsa-miR-146a-5p	PSMD3	proteasome 26S subunit, non-ATPase 3
288	64	hsa-miR-146a-5p	PRX	periaxin
289	64	hsa-miR-146a-5p	CHML	CHM like, Rab escort protein 2
290	64	hsa-miR-146a-5p	LRRC27	leucine rich repeat containing 27
291	64	hsa-miR-146a-5p	SNX21	sorting nexin family member 21
292	64	hsa-miR-146a-5p	ERLEC1	endoplasmic reticulum lectin 1
293	64	hsa-miR-146a-5p	MRPS14	mitochondrial ribosomal protein S14
294	64	hsa-miR-146a-5p	RAC1	Rac family small GTPase 1
295	64	hsa-miR-146a-5p	RUNX1T1	RUNX1 translocation partner 1
296	64	hsa-miR-146a-5p	NSL1	NSL1, MIS12 kinetochore complex component
297	64	hsa-miR-146a-5p	NOX4	NADPH oxidase 4
298	64	hsa-miR-146a-5p	MTAP	methylthioadenosine phosphorylase
299	63	hsa-miR-146a-5p	PSMB11	proteasome subunit beta 11
300	63	hsa-miR-146a-5p	CDC37L1	cell division cycle 37 like 1
301	63	hsa-miR-146a-5p	PMAIP1	phorbol-12-myristate-13-acetate-induced protein 1
302	63	hsa-miR-146a-5p	ZC3H12B	zinc finger CCCH-type containing 12B
303	63	hsa-miR-146a-5p	OPRM1	opioid receptor mu 1
304	63	hsa-miR-146a-5p	KIAA1211	KIAA1211
305	63	hsa-miR-146a-5p	RACGAP1	Rac GTPase activating protein 1
306	63	hsa-miR-146a-5p	TRAK1	trafficking kinesin protein 1
307	63	hsa-miR-146a-5p	TMX4	thioredoxin related transmembrane protein 4
308	63	hsa-miR-146a-5p	TFDP2	transcription factor Dp-2
309	63	hsa-miR-146a-5p	TNRC6A	trinucleotide repeat containing 6A
310	62	hsa-miR-146a-5p	ZNF813	zinc finger protein 813
311	62	hsa-miR-146a-5p	RAB31	RAB31, member RAS oncogene family
312	62	hsa-miR-146a-5p	RALGPS2	Ral GEF with PH domain and SH3 binding motif 2
313	62	hsa-miR-146a-5p	LRRC8B	leucine rich repeat containing 8 VRAC subunit B
314	62	hsa-miR-146a-5p	ARFGEF3	ARFGEF family member 3
315	62	hsa-miR-146a-5p	INPPL1	inositol polyphosphate phosphatase like 1
316	62	hsa-miR-146a-5p	PRC1	protein regulator of cytokinesis 1
317	62	hsa-miR-146a-5p	SLITRK4	SLIT and NTRK like family member 4
318	62	hsa-miR-146a-5p	ALX4	ALX homeobox 4
319	62	hsa-miR-146a-5p	BLZF1	basic leucine zipper nuclear factor 1
320	61	hsa-miR-146a-5p	ARPIN	actin related protein 2/3 complex inhibitor
321	61	hsa-miR-146a-5p	FAM120AOS	family with sequence similarity 120A opposite strand
322	61	hsa-miR-146a-5p	PHTF2	putative homeodomain transcription factor 2
323	61	hsa-miR-146a-5p	NPAP1	nuclear pore associated protein 1
324	61	hsa-miR-146a-5p	ZBTB22	zinc finger and BTB domain containing 22
325	61	hsa-miR-146a-5p	PQLC3	PQ loop repeat containing 3
326	61	hsa-miR-146a-5p	LEPROT	leptin receptor overlapping transcript
327	61	hsa-miR-146a-5p	FAXDC2	fatty acid hydroxylase domain containing 2
328	61	hsa-miR-146a-5p	RBM11	RNA binding motif protein 11
329	61	hsa-miR-146a-5p	PSMF1	proteasome inhibitor subunit 1
330	61	hsa-miR-146a-5p	FZD3	frizzled class receptor 3
331	61	hsa-miR-146a-5p	HAPLN4	hyaluronan and proteoglycan link protein 4
332	61	hsa-miR-146a-5p	ZFAND5	zinc finger AN1-type containing 5
333	60	hsa-miR-146a-5p	PTAR1	protein prenyltransferase alpha subunit repeat containing 1
334	60	hsa-miR-146a-5p	MS4A1	membrane spanning 4-domains A1
335	60	hsa-miR-146a-5p	FNBP4	formin binding protein 4
336	60	hsa-miR-146a-5p	ZFP3	ZFP3 zinc finger protein
337	60	hsa-miR-146a-5p	TRIT1	tRNA isopentenyltransferase 1
338	60	hsa-miR-146a-5p	LPIN2	lipin 2
339	60	hsa-miR-146a-5p	COPS8	COP9 signalosome subunit 8
340	60	hsa-miR-146a-5p	STIL	STIL, centriolar assembly protein
341	60	hsa-miR-146a-5p	RPA3	replication protein A3
342	60	hsa-miR-146a-5p	IFIT3	interferon induced protein with tetratricopeptide repeats 3
343	60	hsa-miR-146a-5p	SIN3A	SIN3 transcription regulator family member A
344	60	hsa-miR-146a-5p	SRSF12	serine and arginine rich splicing factor 12
345	60	hsa-miR-146a-5p	PRKAA2	protein kinase AMP-activated catalytic subunit alpha 2
346	59	hsa-miR-146a-5p	TBC1D2	TBC1 domain family member 2
347	59	hsa-miR-146a-5p	AUTS2	AUTS2, activator of transcription and developmental regulator
348	59	hsa-miR-146a-5p	PI15	peptidase inhibitor 15
349	59	hsa-miR-146a-5p	TAF9B	TATA-box binding protein associated factor 9b
350	59	hsa-miR-146a-5p	TRIM2	tripartite motif containing 2
351	59	hsa-miR-146a-5p	COL9A1	collagen type IX alpha 1 chain
352	59	hsa-miR-146a-5p	TBRG1	transforming growth factor beta regulator 1
353	59	hsa-miR-146a-5p	ARMH3	armadillo-like helical domain containing 3
354	58	hsa-miR-146a-5p	MYO1H	myosin IH
355	58	hsa-miR-146a-5p	IQGAP1	IQ motif containing GTPase activating protein 1
356	58	hsa-miR-146a-5p	PRAMEF1	PRAME family member 1
357	58	hsa-miR-146a-5p	RPL27A	ribosomal protein L27a
358	58	hsa-miR-146a-5p	ZNF449	zinc finger protein 449
359	58	hsa-miR-146a-5p	RAB29	RAB29, member RAS oncogene family
360	58	hsa-miR-146a-5p	PNPO	pyridoxamine 5'-phosphate oxidase
361	58	hsa-miR-146a-5p	PRAMEF13	PRAME family member 13
362	58	hsa-miR-146a-5p	ZNF626	zinc finger protein 626
363	58	hsa-miR-146a-5p	ARL17A	ADP ribosylation factor like GTPase 17A
364	58	hsa-miR-146a-5p	RFX7	regulatory factor X7
365	58	hsa-miR-146a-5p	P2RY1	purinergic receptor P2Y1
366	58	hsa-miR-146a-5p	PAICS	phosphoribosylaminoimidazole carboxylase and phosphoribosylaminoimidazolesuccinocarboxamide synthase
367	58	hsa-miR-146a-5p	LCOR	ligand dependent nuclear receptor corepressor
368	58	hsa-miR-146a-5p	IGFL1	IGF like family member 1
369	57	hsa-miR-146a-5p	CAPN14	calpain 14
370	57	hsa-miR-146a-5p	EPB41L4A	erythrocyte membrane protein band 4.1 like 4A
371	57	hsa-miR-146a-5p	SLC2A3	solute carrier family 2 member 3
372	57	hsa-miR-146a-5p	HIPK1	homeodomain interacting protein kinase 1
373	57	hsa-miR-146a-5p	ZNRF3	zinc and ring finger 3
374	57	hsa-miR-146a-5p	PRAMEF14	PRAME family member 14
375	57	hsa-miR-146a-5p	SPCS1	signal peptidase complex subunit 1
376	57	hsa-miR-146a-5p	DIS3L	DIS3 like exosome 3'-5' exoribonuclease
377	57	hsa-miR-146a-5p	C16orf72	chromosome 16 open reading frame 72
378	57	hsa-miR-146a-5p	GRID1	glutamate ionotropic receptor delta type subunit 1
379	57	hsa-miR-146a-5p	SYNPO2	synaptopodin 2
380	56	hsa-miR-146a-5p	PGM2L1	phosphoglucomutase 2 like 1
381	56	hsa-miR-146a-5p	KIF13B	kinesin family member 13B
382	56	hsa-miR-146a-5p	IGFBP5	insulin like growth factor binding protein 5
383	56	hsa-miR-146a-5p	RHOXF2	Rhox homeobox family member 2
384	56	hsa-miR-146a-5p	CCDC42	coiled-coil domain containing 42
385	56	hsa-miR-146a-5p	YAP1	Yes associated protein 1
386	56	hsa-miR-146a-5p	ATP10B	ATPase phospholipid transporting 10B (putative)
387	56	hsa-miR-146a-5p	TRIM5	tripartite motif containing 5
388	56	hsa-miR-146a-5p	ZNF550	zinc finger protein 550
389	56	hsa-miR-146a-5p	MYO1B	myosin IB
390	56	hsa-miR-146a-5p	PRMT3	protein arginine methyltransferase 3
391	56	hsa-miR-146a-5p	WAS	Wiskott-Aldrich syndrome
392	56	hsa-miR-146a-5p	CAMTA1	calmodulin binding transcription activator 1
393	56	hsa-miR-146a-5p	ENDOD1	endonuclease domain containing 1
394	56	hsa-miR-146a-5p	RHOXF2B	Rhox homeobox family member 2B
395	56	hsa-miR-146a-5p	MYBL1	MYB proto-oncogene like 1
396	55	hsa-miR-146a-5p	TSPAN11	tetraspanin 11
397	55	hsa-miR-146a-5p	KIF24	kinesin family member 24
398	55	hsa-miR-146a-5p	DCTN5	dynactin subunit 5
399	55	hsa-miR-146a-5p	RNF4	ring finger protein 4
400	55	hsa-miR-146a-5p	APOL6	apolipoprotein L6
401	55	hsa-miR-146a-5p	CUL4B	cullin 4B
402	55	hsa-miR-146a-5p	MARVELD3	MARVEL domain containing 3
403	55	hsa-miR-146a-5p	RIMS2	regulating synaptic membrane exocytosis 2
404	55	hsa-miR-146a-5p	FAM98B	family with sequence similarity 98 member B
405	55	hsa-miR-146a-5p	ONECUT2	one cut homeobox 2
406	55	hsa-miR-146a-5p	GYG2	glycogenin 2
407	54	hsa-miR-146a-5p	FRY	FRY microtubule binding protein
408	54	hsa-miR-146a-5p	TCF24	transcription factor 24
409	54	hsa-miR-146a-5p	LPP	LIM domain containing preferred translocation partner in lipoma
410	54	hsa-miR-146a-5p	GATD3A	glutamine amidotransferase like class 1 domain containing 3A
411	54	hsa-miR-146a-5p	TMEM237	transmembrane protein 237
412	54	hsa-miR-146a-5p	RGPD1	RANBP2-like and GRIP domain containing 1
413	54	hsa-miR-146a-5p	SRSF10	serine and arginine rich splicing factor 10
414	54	hsa-miR-146a-5p	SUCLG2	succinate-CoA ligase GDP-forming beta subunit
415	54	hsa-miR-146a-5p	PCSK5	proprotein convertase subtilisin/kexin type 5
416	54	hsa-miR-146a-5p	TXNDC8	thioredoxin domain containing 8
417	54	hsa-miR-146a-5p	CNOT6	CCR4-NOT transcription complex subunit 6
418	54	hsa-miR-146a-5p	CRK	CRK proto-oncogene, adaptor protein
419	54	hsa-miR-146a-5p	PRKAR2A	protein kinase cAMP-dependent type II regulatory subunit alpha
420	54	hsa-miR-146a-5p	PTGFRN	prostaglandin F2 receptor inhibitor
421	54	hsa-miR-146a-5p	FUT9	fucosyltransferase 9
422	53	hsa-miR-146a-5p	TMEM209	transmembrane protein 209
423	53	hsa-miR-146a-5p	DAAM2	dishevelled associated activator of morphogenesis 2
424	53	hsa-miR-146a-5p	SPRTN	SprT-like N-terminal domain
425	53	hsa-miR-146a-5p	GOSR1	golgi SNAP receptor complex member 1
426	53	hsa-miR-146a-5p	KIR2DL4	killer cell immunoglobulin like receptor, two Ig domains and long cytoplasmic tail 4
427	53	hsa-miR-146a-5p	RUNDC3B	RUN domain containing 3B
428	53	hsa-miR-146a-5p	IYD	iodotyrosine deiodinase
429	53	hsa-miR-146a-5p	PKN2	protein kinase N2
430	53	hsa-miR-146a-5p	PPP2R5C	protein phosphatase 2 regulatory subunit B'gamma
431	53	hsa-miR-146a-5p	ZNF441	zinc finger protein 441
432	53	hsa-miR-146a-5p	ADARB1	adenosine deaminase, RNA specific B1
433	53	hsa-miR-146a-5p	BCL11A	BCL11A, BAF complex component
434	53	hsa-miR-146a-5p	TIMM17B	translocase of inner mitochondrial membrane 17B
435	52	hsa-miR-146a-5p	HMGA2-AS1	HMGA2 antisense RNA 1
436	52	hsa-miR-146a-5p	JAZF1	JAZF zinc finger 1
437	52	hsa-miR-146a-5p	CDS1	CDP-diacylglycerol synthase 1
438	52	hsa-miR-146a-5p	CHST15	carbohydrate sulfotransferase 15
439	52	hsa-miR-146a-5p	TMEM216	transmembrane protein 216
440	52	hsa-miR-146a-5p	ERICH1	glutamate rich 1
441	52	hsa-miR-146a-5p	OPALIN	oligodendrocytic myelin paranodal and inner loop protein
442	52	hsa-miR-146a-5p	DGKK	diacylglycerol kinase kappa
443	52	hsa-miR-146a-5p	PARP9	poly(ADP-ribose) polymerase family member 9
444	52	hsa-miR-146a-5p	ZNRF2	zinc and ring finger 2
445	52	hsa-miR-146a-5p	GART	phosphoribosylglycinamide formyltransferase, phosphoribosylglycinamide synthetase, phosphoribosylaminoimidazole synthetase
446	52	hsa-miR-146a-5p	MR1	major histocompatibility complex, class I-related
447	52	hsa-miR-146a-5p	EEPD1	endonuclease/exonuclease/phosphatase family domain containing 1
448	52	hsa-miR-146a-5p	MLLT1	MLLT1, super elongation complex subunit
449	52	hsa-miR-146a-5p	DOK5	docking protein 5
450	52	hsa-miR-146a-5p	TRIM38	tripartite motif containing 38
451	51	hsa-miR-146a-5p	SLC25A21	solute carrier family 25 member 21
452	51	hsa-miR-146a-5p	ANKLE2	ankyrin repeat and LEM domain containing 2
453	51	hsa-miR-146a-5p	KCTD3	potassium channel tetramerization domain containing 3
454	51	hsa-miR-146a-5p	FAM171A1	family with sequence similarity 171 member A1
455	51	hsa-miR-146a-5p	ENTPD1	ectonucleoside triphosphate diphosphohydrolase 1
456	51	hsa-miR-146a-5p	TOX	thymocyte selection associated high mobility group box
457	51	hsa-miR-146a-5p	CLN5	CLN5, intracellular trafficking protein
458	51	hsa-miR-146a-5p	SS18	SS18, nBAF chromatin remodeling complex subunit
459	51	hsa-miR-146a-5p	EHMT2	euchromatic histone lysine methyltransferase 2
460	51	hsa-miR-146a-5p	SLC4A8	solute carrier family 4 member 8
461	51	hsa-miR-146a-5p	SYT9	synaptotagmin 9
462	51	hsa-miR-146a-5p	SHISAL1	shisa like 1
463	51	hsa-miR-146a-5p	SLC9A6	solute carrier family 9 member A6
464	51	hsa-miR-146a-5p	SLC6A15	solute carrier family 6 member 15
465	51	hsa-miR-146a-5p	FBXL22	F-box and leucine rich repeat protein 22
466	51	hsa-miR-146a-5p	MORC1	MORC family CW-type zinc finger 1
467	51	hsa-miR-146a-5p	CUL5	cullin 5
468	51	hsa-miR-146a-5p	DPY19L2	dpy-19 like 2
469	51	hsa-miR-146a-5p	CLDN11	claudin 11
470	51	hsa-miR-146a-5p	SH3YL1	SH3 and SYLF domain containing 1
471	51	hsa-miR-146a-5p	PSMC6	proteasome 26S subunit, ATPase 6
472	50	hsa-miR-146a-5p	NUDT5	nudix hydrolase 5
473	50	hsa-miR-146a-5p	ZDHHC17	zinc finger DHHC-type containing 17
474	50	hsa-miR-146a-5p	NFASC	neurofascin
475	50	hsa-miR-146a-5p	PHOX2B	paired like homeobox 2B
476	50	hsa-miR-146a-5p	AAK1	AP2 associated kinase 1
477	50	hsa-miR-146a-5p	USP37	ubiquitin specific peptidase 37
478	50	hsa-miR-146a-5p	PCYOX1	prenylcysteine oxidase 1
479	50	hsa-miR-146a-5p	SLC1A5	solute carrier family 1 member 5
480	50	hsa-miR-146a-5p	CD276	CD276 molecule
481	50	hsa-miR-146a-5p	CCDC50	coiled-coil domain containing 50
482	50	hsa-miR-146a-5p	CFLAR	CASP8 and FADD like apoptosis regulator
483	50	hsa-miR-146a-5p	IQCH	IQ motif containing H
484	50	hsa-miR-146a-5p	TIMELESS	timeless circadian regulator
485	50	hsa-miR-146a-5p	FAM206A	family with sequence similarity 206 member A
486	50	hsa-miR-146a-5p	SGIP1	SH3 domain GRB2 like endophilin interacting protein 1
487	50	hsa-miR-146a-5p	GIMAP6	GTPase, IMAP family member 6
488	50	hsa-miR-146a-5p	KLHL11	kelch like family member 11
