# Supplementary material for: SLE non-coding genetic risk variant determines the epigenetic dysfunction of an immune cell specific enhancer that controls disease-critical microRNA expression
Source: Nat Commun. 2021 Jan 8;12:135. doi: 10.1038/s41467-020-20460-1 (PMC7794586; doi:10.1038/s41467-020-20460-1)
Supplement: Supplementary file 11 — Source Data [file 41467_2020_20460_MOESM11_ESM.xlsx]

## Sheet: Fig.1 data
Fig.1a Discovery and replication study
DISCOVERY												REPLICATION
Chrom	Pos	Ref	Alt	rsID	-log<sub>10</sub>(p)	&beta;	SE(&beta;)	Alt freq.	Cred. set	Posterior probability		Chrom	Pos	Ref	Alt	rsID	-log<sub>10</sub>(p)	&beta;	SE(&beta;)	Alt freq.	Cred. set	Posterior probability
5	159772467	A	G	null	0.0433514	null	null	null	FALSE	2.34452e-21		5	159637450	A	T	null	0.0954467	null	null	null	FALSE	3.18678e-17
5	159776637	T	C	null	0.253444	null	null	null	FALSE	2.76388e-21		5	159637490	C	G	null	0.419189	null	null	null	FALSE	4.53441e-17
5	159777393	C	G	null	0.253599	null	null	null	FALSE	2.76437e-21		5	159637815	A	G	null	0.408713	null	null	null	FALSE	4.46807e-17
5	159778759	T	C	null	0.243897	null	null	null	FALSE	2.73478e-21		5	159637926	T	C	null	0.864231	null	null	null	FALSE	9.34795e-17
5	159782175	T	C	null	0.261537	null	null	null	FALSE	2.78926e-21		5	159638265	A	G	null	1.01877	null	null	null	FALSE	1.23679e-16
5	159782641	A	C	null	0.261537	null	null	null	FALSE	2.78926e-21		5	159638300	T	C	null	0.669181	null	null	null	FALSE	6.68057e-17
5	159782735	A	G	null	0.261537	null	null	null	FALSE	2.78926e-21		5	159638301	A	G	null	0.935168	null	null	null	FALSE	1.06162e-16
5	159782817	A	AT	null	0.0938805	null	null	null	FALSE	2.39946e-21		5	159638777	A	C	null	0.860751	null	null	null	FALSE	9.29034e-17
5	159782983	A	G	null	0.261537	null	null	null	FALSE	2.78926e-21		5	159639018	T	C	null	0.33395	null	null	null	FALSE	4.04108e-17
5	159783727	T	G	null	0.211407	null	null	null	FALSE	2.6425e-21		5	159639053	T	G	null	0.397614	null	null	null	FALSE	4.39958e-17
5	159785473	A	AT	null	0.0417229	null	null	null	FALSE	2.34335e-21		5	159639066	C	G	null	0.969805	null	null	null	FALSE	1.13057e-16
5	159797290	A	G	null	0.326795	null	null	null	FALSE	3.01784e-21		5	159639264	T	C	null	0.804654	null	null	null	FALSE	8.41661e-17
5	159798741	A	G	null	0.204051	null	null	null	FALSE	2.62306e-21		5	159639455	T	C	null	0.860436	null	null	null	FALSE	9.28515e-17
5	159807935	T	C	null	0.337337	null	null	null	FALSE	3.05882e-21		5	159639563	T	C	null	0.353204	null	null	null	FALSE	4.14346e-17
5	159808724	T	C	null	0.331801	null	null	null	FALSE	3.03716e-21		5	159639708	A	C	null	0.384997	null	null	null	FALSE	4.32393e-17
5	159810544	A	G	null	0.239276	null	null	null	FALSE	2.72102e-21		5	159639755	T	C	null	1.48732	null	null	null	FALSE	3.03313e-16
5	159810644	T	C	null	0.0811836	null	null	null	FALSE	2.38249e-21		5	159639905	A	T	null	0.36261	null	null	null	FALSE	4.19536e-17
5	159810821	A	G	null	1.2727	null	null	null	FALSE	1.50459e-20		5	159639906	C	G	null	0.356251	null	null	null	FALSE	4.16014e-17
5	159810926	A	T	null	2.35517	null	null	null	FALSE	1.33958e-19		5	159639975	C	G	null	1.02123	null	null	null	FALSE	1.2424e-16
5	159810975	A	G	null	0.333482	null	null	null	FALSE	3.0437e-21		5	159640062	A	G	null	1.01963	null	null	null	FALSE	1.23876e-16
5	159811134	A	G	null	0.842543	null	null	null	FALSE	6.77949e-21		5	159640347	A	G	null	0.203703	null	null	null	FALSE	3.47931e-17
5	159811234	T	C	null	0.0377254	null	null	null	FALSE	2.34062e-21		5	159640652	A	G	null	0.842846	null	null	null	FALSE	9.00044e-17
5	159811242	T	C	null	2.30487	null	null	null	FALSE	1.20623e-19		5	159641131	A	T	null	0.0534986	null	null	null	FALSE	3.12184e-17
5	159811374	A	T	null	2.53715	null	null	null	FALSE	1.96112e-19		5	159641135	A	T	null	0.355561	null	null	null	FALSE	4.15635e-17
5	159811588	T	C	null	0.0518806	null	null	null	FALSE	2.35134e-21		5	159641313	A	G	null	0.429457	null	null	null	FALSE	4.60105e-17
5	159811830	C	G	null	0.418961	null	null	null	FALSE	3.41622e-21		5	159641460	A	C	null	1.30164	null	null	null	FALSE	2.1109e-16
5	159812730	A	T	null	2.59912	null	null	null	FALSE	2.23421e-19		5	159641514	A	T	null	0.858864	null	null	null	FALSE	9.25929e-17
5	159812923	T	C	null	2.55114	null	null	null	FALSE	2.01964e-19		5	159641811	G	GAAAT	null	0.469928	null	null	null	FALSE	4.87974e-17
5	159813243	T	C	null	0.0813931	null	null	null	FALSE	2.38276e-21		5	159642278	A	T	null	1.07479	null	null	null	FALSE	1.37212e-16
5	159813713	T	C	null	0.750802	null	null	null	FALSE	5.77869e-21		5	159642637	A	G	null	1.1947	null	null	null	FALSE	1.71975e-16
5	159814024	A	ATTCTTTTTAT	null	2.14146	null	null	null	FALSE	8.59412e-20		5	159643065	A	G	null	0.132886	null	null	null	FALSE	3.26891e-17
5	159814239	T	C	null	0.418961	null	null	null	FALSE	3.41622e-21		5	159643225	A	T	null	0.019633	null	null	null	FALSE	3.09359e-17
5	159814253	A	G	null	1.2146	null	null	null	FALSE	1.34613e-20		5	159643348	T	C	null	0.965372	null	null	null	FALSE	1.12147e-16
5	159814276	A	G	null	0.418961	null	null	null	FALSE	3.41622e-21		5	159643382	T	C	null	0.96457	null	null	null	FALSE	1.11983e-16
5	159814295	A	G	null	2.61654	null	null	null	FALSE	2.31777e-19		5	159643389	T	C	null	1.12442	null	null	null	FALSE	1.5057e-16
5	159814338	T	C	null	0.428058	null	null	null	FALSE	3.46063e-21		5	159644037	T	C	null	0.132356	null	null	null	FALSE	3.2676e-17
5	159814642	T	C	null	0.262171	null	null	null	FALSE	2.79128e-21		5	159644187	C	G	null	1.02082	null	null	null	FALSE	1.24146e-16
5	159814654	T	G	null	0.00780007	null	null	null	FALSE	2.32847e-21		5	159644738	T	C	null	0.327533	null	null	null	FALSE	4.00809e-17
5	159814721	T	C	null	0.0334828	null	null	null	FALSE	2.338e-21		5	159644787	A	G	null	0.214599	null	null	null	FALSE	3.51772e-17
5	159815377	A	ACTTTT	null	0.0771708	null	null	null	FALSE	2.37755e-21		5	159644994	A	G	null	0.0796679	null	null	null	FALSE	3.15879e-17
5	159815625	T	C	null	0.524184	null	null	null	FALSE	3.99108e-21		5	159645154	T	C	null	0.84436	null	null	null	FALSE	9.02455e-17
5	159815911	T	C	null	2.69702	null	null	null	FALSE	2.7468e-19		5	159645215	A	G	null	0.84436	null	null	null	FALSE	9.02455e-17
5	159815980	T	C	null	0.108965	null	null	null	FALSE	2.42217e-21		5	159645425	A	G	null	0.213604	null	null	null	FALSE	3.51414e-17
5	159816898	A	G	null	1.2146	null	null	null	FALSE	1.34613e-20		5	159646058	T	C	null	0.135726	null	null	null	FALSE	3.27599e-17
5	159816916	A	G	null	2.66756	null	null	null	FALSE	2.5811e-19		5	159646094	A	G	null	0.795337	null	null	null	FALSE	8.28102e-17
5	159817404	A	G	null	1.2146	null	null	null	FALSE	1.34613e-20		5	159646387	A	G	null	0.607831	null	null	null	FALSE	6.04206e-17
5	159817507	T	C	null	0.17633	null	null	null	FALSE	2.55472e-21		5	159646468	A	G	null	0.850473	null	null	null	FALSE	9.12263e-17
5	159817701	A	G	null	1.2146	null	null	null	FALSE	1.34613e-20		5	159646507	T	C	null	0.128369	null	null	null	FALSE	3.25788e-17
5	159817726	C	G	null	0.0656026	null	null	null	FALSE	2.36448e-21		5	159646517	A	G	null	0.824198	null	null	null	FALSE	8.70965e-17
5	159817845	C	G	null	2.66756	null	null	null	FALSE	2.5811e-19		5	159646858	A	G	null	0.212256	null	null	null	FALSE	3.50933e-17
5	159818045	T	C	null	0.100836	null	null	null	FALSE	2.4096e-21		5	159646898	C	G	null	0.090444	null	null	null	FALSE	3.17746e-17
5	159818125	T	C	null	2.92227	null	null	null	FALSE	4.42844e-19		5	159646975	A	G	null	1.11862	null	null	null	FALSE	1.48937e-16
5	159819106	A	G	null	0.17888	null	null	null	FALSE	2.56068e-21		5	159646979	A	G	null	0.342084	null	null	null	FALSE	4.0837e-17
5	159819107	A	T	null	3.71534	null	null	null	FALSE	2.43068e-18		5	159647038	A	C	null	0.800519	null	null	null	FALSE	8.35611e-17
5	159819278	T	C	null	0.948847	null	null	null	FALSE	8.20164e-21		5	159647615	A	T	null	0.12517	null	null	null	FALSE	3.25025e-17
5	159820661	A	C	null	0.750802	null	null	null	FALSE	5.77869e-21		5	159647706	T	C	null	0.331894	null	null	null	FALSE	4.03045e-17
5	159820931	A	C	null	1.46369	null	null	null	FALSE	2.18197e-20		5	159647821	A	G	null	0.416121	null	null	null	FALSE	4.51481e-17
5	159822887	T	C	null	0.134186	null	null	null	FALSE	2.46602e-21		5	159648289	A	G	null	0.66294	null	null	null	FALSE	6.61179e-17
5	159823099	T	C	null	3.57741	null	null	null	FALSE	1.80409e-18		5	159648715	G	GT	null	0.0701725	null	null	null	FALSE	3.14398e-17
5	159824318	A	G	null	1.45198	null	null	null	FALSE	2.13229e-20		5	159648920	A	G	null	0.271727	null	null	null	FALSE	3.74467e-17
5	159824464	A	G	null	1.48758	null	null	null	FALSE	2.2871e-20		5	159649427	A	G	null	0.38426	null	null	null	FALSE	4.31958e-17
5	159825142	A	G	null	1.45407	null	null	null	FALSE	2.14108e-20		5	159649450	T	C	null	0.423083	null	null	null	FALSE	4.55949e-17
5	159825278	T	C	null	0.790217	null	null	null	FALSE	6.1856e-21		5	159649586	T	C	null	0.0590355	null	null	null	FALSE	3.12863e-17
5	159825285	A	G	null	0.00056495	null	null	null	FALSE	2.32789e-21		5	159649599	T	C	null	1.08103	null	null	null	FALSE	1.38817e-16
5	159825385	T	C	null	0.523893	null	null	null	FALSE	3.9893e-21		5	159649812	A	G	null	0.968188	null	null	null	FALSE	1.12724e-16
5	159825527	A	G	null	0.646276	null	null	null	FALSE	4.84779e-21		5	159649969	A	G	null	1.15329	null	null	null	FALSE	1.58991e-16
5	159825642	A	ATC	null	1.13823	null	null	null	FALSE	1.16464e-20		5	159650080	T	C	null	0.083704	null	null	null	FALSE	3.16556e-17
5	159825798	T	G	null	3.724	null	null	null	FALSE	2.47664e-18		5	159650442	T	C	null	0.822175	null	null	null	FALSE	8.67876e-17
5	159826079	T	C	null	0.030258	null	null	null	FALSE	2.3362e-21		5	159650461	A	G	null	1.15833	null	null	null	FALSE	1.60512e-16
5	159826121	T	C	null	0.0434474	null	null	null	FALSE	2.34459e-21		5	159650483	T	G	null	1.09773	null	null	null	FALSE	1.43217e-16
5	159826194	T	C	null	1.2146	null	null	null	FALSE	1.34613e-20		5	159650614	A	G	null	0.341512	null	null	null	FALSE	4.08067e-17
5	159826264	A	G	null	0.0953385	null	null	null	FALSE	2.40154e-21		5	159650616	A	G	null	1.02402	null	null	null	FALSE	1.24881e-16
5	159826339	A	AAT	null	0.382057	null	null	null	FALSE	3.24566e-21		5	159650751	T	C	null	0.363312	null	null	null	FALSE	4.19928e-17
5	159826659	T	TAGG	null	0.842241	null	null	null	FALSE	6.77588e-21		5	159650886	C	G	null	0.994819	null	null	null	FALSE	1.1835e-16
5	159826674	T	C	null	4.04335	null	null	null	FALSE	4.95213e-18		5	159651199	T	C	null	0.807154	null	null	null	FALSE	8.45344e-17
5	159826849	T	C	null	0.710634	null	null	null	FALSE	5.3968e-21		5	159651212	T	C	null	0.806875	null	null	null	FALSE	8.44933e-17
5	159826999	A	G	null	0.524184	null	null	null	FALSE	3.99108e-21		5	159651663	T	C	null	0.733298	null	null	null	FALSE	7.44166e-17
5	159827179	A	AT	null	5.79915	null	null	null	FALSE	2.34251e-16		5	159651712	A	G	null	0.644357	null	null	null	FALSE	6.41223e-17
5	159827221	C	G	null	0.150888	null	null	null	FALSE	2.49892e-21		5	159651755	A	G	null	0.485319	null	null	null	FALSE	4.99267e-17
5	159827475	C	G	null	0.992252	null	null	null	FALSE	8.87748e-21		5	159651809	CAG	C	null	0.059135	null	null	null	FALSE	3.12875e-17
5	159827857	T	C	null	0.2356	null	null	null	FALSE	2.71022e-21		5	159652033	A	G	null	0.481881	null	null	null	FALSE	4.9671e-17
5	159827925	C	G	null	1.39599	null	null	null	FALSE	1.91078e-20		5	159652161	T	C	null	0.0562582	null	null	null	FALSE	3.12515e-17
5	159828275	T	C	null	0.842543	null	null	null	FALSE	6.77949e-21		5	159652609	T	C	null	0.536406	null	null	null	FALSE	5.39652e-17
5	159828292	T	TACC	null	0.502656	null	null	null	FALSE	3.86214e-21		5	159652902	T	C	null	1.1069	null	null	null	FALSE	1.457e-16
5	159828333	T	G	null	0.0756173	null	null	null	FALSE	2.37569e-21		5	159653042	A	G	null	0.0416751	null	null	null	FALSE	3.10931e-17
5	159828399	T	C	null	0.50404	null	null	null	FALSE	3.87024e-21		5	159653190	A	T	null	0.806597	null	null	null	FALSE	8.44522e-17
5	159828427	T	C	null	0.524184	null	null	null	FALSE	3.99108e-21		5	159653194	A	T	null	0.120732	null	null	null	FALSE	3.23991e-17
5	159829017	A	ACT	null	0.0152027	null	null	null	FALSE	2.33005e-21		5	159653351	T	C	null	0.243516	null	null	null	FALSE	3.62723e-17
5	159829053	T	G	null	0.20301	null	null	null	FALSE	2.62036e-21		5	159653377	C	G	null	1.63451	null	null	null	FALSE	4.0631e-16
5	159829058	A	T	null	2.4583	null	null	null	FALSE	1.66201e-19		5	159653425	A	G	null	0.0365427	null	null	null	FALSE	3.10474e-17
5	159829089	A	G	null	0.117077	null	null	null	FALSE	2.43549e-21		5	159653669	T	C	null	0.135015	null	null	null	FALSE	3.27421e-17
5	159829440	A	G	null	0.474049	null	null	null	FALSE	3.70007e-21		5	159653902	T	C	null	0.873544	null	null	null	FALSE	9.5041e-17
5	159829588	G	GT	null	1.10674	null	null	null	FALSE	1.09772e-20		5	159654109	T	C	null	0.53121	null	null	null	FALSE	5.35334e-17
5	159829947	A	G	null	2.4583	null	null	null	FALSE	1.66201e-19		5	159654307	T	C	null	0.804377	null	null	null	FALSE	8.41254e-17
5	159830008	T	C	null	2.4583	null	null	null	FALSE	1.66201e-19		5	159654391	A	G	null	1.40077	null	null	null	FALSE	2.55918e-16
5	159830033	A	T	null	0.199489	null	null	null	FALSE	2.61128e-21		5	159654826	T	C	null	0.522156	null	null	null	FALSE	5.27925e-17
5	159830128	T	C	null	0.524184	null	null	null	FALSE	3.99108e-21		5	159654859	C	G	null	1.5236	null	null	null	FALSE	3.25858e-16
5	159830224	A	G	null	0.992252	null	null	null	FALSE	8.87748e-21		5	159655116	T	C	null	1.4096	null	null	null	FALSE	2.60375e-16
5	159830603	T	C	null	4.21098	null	null	null	FALSE	7.13379e-18		5	159655121	A	G	null	0.0814455	null	null	null	FALSE	3.16174e-17
5	159831077	T	G	null	0.0235583	null	null	null	FALSE	2.333e-21		5	159655233	A	T	null	1.33414	null	null	null	FALSE	2.24789e-16
5	159831201	A	G	null	0.297569	null	null	null	FALSE	2.91017e-21		5	159655251	A	T	null	1.18356	null	null	null	FALSE	1.68372e-16
5	159831218	A	G	null	2.4756	null	null	null	FALSE	1.72341e-19		5	159655322	T	C	null	0.0224136	null	null	null	FALSE	3.095e-17
5	159831228	T	C	null	4.01502	null	null	null	FALSE	4.65627e-18		5	159655498	A	G	null	0.243668	null	null	null	FALSE	3.62784e-17
5	159831664	T	C	null	1.93219	null	null	null	FALSE	5.59023e-20		5	159656194	T	C	null	1.12779	null	null	null	FALSE	1.51527e-16
5	159831719	A	G	null	0.297569	null	null	null	FALSE	2.91017e-21		5	159656266	A	G	null	0.150212	null	null	null	FALSE	3.31395e-17
5	159831803	A	G	null	2.4756	null	null	null	FALSE	1.72341e-19		5	159656950	A	G	null	0.641114	null	null	null	FALSE	6.37819e-17
5	159831903	A	G	null	0.992252	null	null	null	FALSE	8.87748e-21		5	159657404	A	G	null	0.0279361	null	null	null	FALSE	3.0983e-17
5	159832250	A	G	null	2.4583	null	null	null	FALSE	1.66201e-19		5	159657453	T	C	null	0.243364	null	null	null	FALSE	3.62663e-17
5	159832588	A	AC	null	2.43747	null	null	null	FALSE	1.59106e-19		5	159657493	A	G	null	0.0434474	null	null	null	FALSE	3.11102e-17
5	159832590	A	G	null	2.43747	null	null	null	FALSE	1.59106e-19		5	159657802	A	G	null	0.747147	null	null	null	FALSE	7.61981e-17
5	159832591	A	G	null	2.4583	null	null	null	FALSE	1.66201e-19		5	159657811	A	G	null	1.15255	null	null	null	FALSE	1.58769e-16
5	159832908	T	C	null	0.0284458	null	null	null	FALSE	2.33526e-21		5	159657828	T	G	null	0.0466753	null	null	null	FALSE	3.11428e-17
5	159833197	A	G	null	1.41263	null	null	null	FALSE	1.97393e-20		5	159658403	T	C	null	1.07079	null	null	null	FALSE	1.36192e-16
5	159833402	A	G	null	1.50114	null	null	null	FALSE	2.34912e-20		5	159658469	T	C	null	0.0505612	null	null	null	FALSE	3.11847e-17
5	159833529	T	C	null	0.311758	null	null	null	FALSE	2.96136e-21		5	159658731	A	G	null	0.0308171	null	null	null	FALSE	3.10028e-17
5	159833878	C	G	null	0.0152027	null	null	null	FALSE	2.33005e-21		5	159659262	A	G	null	0.299037	null	null	null	FALSE	3.86837e-17
5	159833987	A	G	null	0.533726	null	null	null	FALSE	4.05022e-21		5	159659273	T	C	null	0.0280751	null	null	null	FALSE	3.09839e-17
5	159834086	T	C	null	0.0235583	null	null	null	FALSE	2.333e-21		5	159659700	T	C	null	0.000608438	null	null	null	FALSE	3.08885e-17
5	159834706	A	G	null	0.524184	null	null	null	FALSE	3.99108e-21		5	159659739	A	G	null	0.349401	null	null	null	FALSE	4.12283e-17
5	159834888	C	G	null	0.262171	null	null	null	FALSE	2.79128e-21		5	159659865	T	C	null	0.614572	null	null	null	FALSE	6.10825e-17
5	159835173	A	G	null	2.4756	null	null	null	FALSE	1.72341e-19		5	159660840	T	C	null	0.672845	null	null	null	FALSE	6.72138e-17
5	159835470	A	G	null	0.319121	null	null	null	FALSE	2.98872e-21		5	159661100	A	G	null	0.397831	null	null	null	FALSE	4.40091e-17
5	159835837	A	ATAT	null	2.4756	null	null	null	FALSE	1.72341e-19		5	159661156	A	G	null	0.540306	null	null	null	FALSE	5.42926e-17
5	159835874	T	TATA	null	0.107293	null	null	null	FALSE	2.41952e-21		5	159661249	A	C	null	0.618344	null	null	null	FALSE	6.14568e-17
5	159835881	A	T	null	0.321391	null	null	null	FALSE	2.99727e-21		5	159661723	T	C	null	0.107516	null	null	null	FALSE	3.2109e-17
5	159836318	A	G	null	1.2181	null	null	null	FALSE	1.35515e-20		5	159661754	T	C	null	0.366734	null	null	null	FALSE	4.2185e-17
5	159836371	G	GGTCA	null	0.460924	null	null	null	FALSE	3.62914e-21		5	159662276	T	C	null	0.105961	null	null	null	FALSE	3.20767e-17
5	159836629	C	G	null	0.209012	null	null	null	FALSE	2.63611e-21		5	159662724	C	G	null	0.0612802	null	null	null	FALSE	3.13154e-17
5	159836741	A	G	null	1.45867	null	null	null	FALSE	2.16052e-20		5	159663167	A	T	null	0.255629	null	null	null	FALSE	3.67638e-17
5	159836825	A	G	null	0.992252	null	null	null	FALSE	8.87748e-21		5	159663465	T	C	null	0.199283	null	null	null	FALSE	3.46418e-17
5	159837540	T	C	null	0.992252	null	null	null	FALSE	8.87748e-21		5	159664949	T	C	null	0.0784696	null	null	null	FALSE	3.15684e-17
5	159837574	A	T	null	0.496891	null	null	null	FALSE	3.82864e-21		5	159665485	C	G	null	0.107627	null	null	null	FALSE	3.21114e-17
5	159837629	A	T	null	4.12315	null	null	null	FALSE	5.89127e-18		5	159665499	T	G	null	0.645124	null	null	null	FALSE	6.42031e-17
5	159837877	CT	C	null	0.531062	null	null	null	FALSE	4.03358e-21		5	159665523	T	C	null	0.379968	null	null	null	FALSE	4.29442e-17
5	159837998	A	G	null	0.354578	null	null	null	FALSE	3.12834e-21		5	159665527	A	G	null	0.380072	null	null	null	FALSE	4.29503e-17
5	159838014	A	G	null	0.142426	null	null	null	FALSE	2.48188e-21		5	159665534	A	G	null	0.388277	null	null	null	FALSE	4.34337e-17
5	159838098	A	C	null	4.14703	null	null	null	FALSE	6.20582e-18		5	159665599	A	G	null	0.210913	null	null	null	FALSE	3.50455e-17
5	159838164	T	C	null	0.992252	null	null	null	FALSE	8.87748e-21		5	159665726	T	C	null	0.113848	null	null	null	FALSE	3.22447e-17
5	159838212	C	G	null	1.15895	null	null	null	FALSE	1.21112e-20		5	159665733	T	C	null	0.213107	null	null	null	FALSE	3.51236e-17
5	159838251	T	C	null	2.48732	null	null	null	FALSE	1.76627e-19		5	159666433	T	C	null	0.737075	null	null	null	FALSE	7.48974e-17
5	159838295	A	G	null	0.249569	null	null	null	FALSE	2.75196e-21		5	159666442	A	AG	null	1.02729	null	null	null	FALSE	1.25638e-16
5	159838663	T	C	null	2.47083	null	null	null	FALSE	1.70624e-19		5	159666675	A	G	null	0.34515	null	null	null	FALSE	4.10001e-17
5	159839121	T	C	null	0.00370728	null	null	null	FALSE	2.32802e-21		5	159667033	A	G	null	0.308919	null	null	null	FALSE	3.91558e-17
5	159839211	T	C	null	0.0467237	null	null	null	FALSE	2.34709e-21		5	159667397	T	C	null	0.127028	null	null	null	FALSE	3.25466e-17
5	159839212	T	C	null	0.262171	null	null	null	FALSE	2.79128e-21		5	159667455	T	C	null	0.12796	null	null	null	FALSE	3.25689e-17
5	159839317	T	C	null	4.53003	null	null	null	FALSE	1.43216e-17		5	159667580	A	G	null	0.136737	null	null	null	FALSE	3.27854e-17
5	159839545	A	G	null	0.445996	null	null	null	FALSE	3.55101e-21		5	159667613	T	C	null	0.155709	null	null	null	FALSE	3.32913e-17
5	159839704	C	G	null	0.992252	null	null	null	FALSE	8.87748e-21		5	159667799	A	C	null	0.0237418	null	null	null	FALSE	3.09573e-17
5	159839950	T	TA	null	2.65659	null	null	null	FALSE	2.52203e-19		5	159667800	T	G	null	0.0303512	null	null	null	FALSE	3.09995e-17
5	159840339	GTACTACTACTAT	GTACTACTAT	null	0.509901	null	null	null	FALSE	3.90485e-21		5	159667807	T	C	null	0.741842	null	null	null	FALSE	7.55096e-17
5	159840688	T	C	null	0.508358	null	null	null	FALSE	3.8957e-21		5	159667869	T	TA	null	0.266482	null	null	null	FALSE	3.72204e-17
5	159840700	A	C	null	4.19498	null	null	null	FALSE	6.88915e-18		5	159667926	T	C	null	0.113002	null	null	null	FALSE	3.22262e-17
5	159840851	A	C	null	1.45867	null	null	null	FALSE	2.16052e-20		5	159668090	T	C	null	0.296623	null	null	null	FALSE	3.85704e-17
5	159840935	A	T	null	0.494714	null	null	null	FALSE	3.8161e-21		5	159668245	A	T	null	0.297397	null	null	null	FALSE	3.86067e-17
5	159841134	T	C	null	0.182699	null	null	null	FALSE	2.56973e-21		5	159668331	C	G	null	0.255942	null	null	null	FALSE	3.67767e-17
5	159841493	A	T	null	1.49013	null	null	null	FALSE	2.2986e-20		5	159668574	T	C	null	0.733768	null	null	null	FALSE	7.44763e-17
5	159841696	A	C	null	1.3751	null	null	null	FALSE	1.83448e-20		5	159668702	A	G	null	0.590743	null	null	null	FALSE	5.8785e-17
5	159842673	T	C	null	0.0631345	null	null	null	FALSE	2.36193e-21		5	159668794	A	G	null	0.00366348	null	null	null	FALSE	3.08902e-17
5	159842912	T	C	null	1.70377	null	null	null	FALSE	3.5183e-20		5	159668796	T	G	null	0.0931265	null	null	null	FALSE	3.18241e-17
5	159843024	T	C	null	1.93968	null	null	null	FALSE	5.67649e-20		5	159668830	C	G	null	0.0334828	null	null	null	FALSE	3.10227e-17
5	159843144	G	GC	null	0.539102	null	null	null	FALSE	4.08408e-21		5	159669225	T	C	null	0.0188612	null	null	null	FALSE	3.09324e-17
5	159843538	T	C	null	0.0413406	null	null	null	FALSE	2.34307e-21		5	159669303	A	G	null	0.00815395	null	null	null	FALSE	3.08969e-17
5	159843996	A	G	null	0.109244	null	null	null	FALSE	2.42262e-21		5	159669413	T	C	null	0.617983	null	null	null	FALSE	6.14209e-17
5	159844080	T	TC	null	0.516555	null	null	null	FALSE	3.94469e-21		5	159669975	A	G	null	0.774174	null	null	null	FALSE	7.98252e-17
5	159844175	T	C	null	2.54668	null	null	null	FALSE	2.0008e-19		5	159670425	C	G	null	0.543027	null	null	null	FALSE	5.45227e-17
5	159844275	T	C	null	0.142125	null	null	null	FALSE	2.48128e-21		5	159670510	T	C	null	0.821887	null	null	null	FALSE	8.67437e-17
5	159844965	CCTT	C	null	0.0667152	null	null	null	FALSE	2.36566e-21		5	159671682	T	C	null	0.0633355	null	null	null	FALSE	3.13429e-17
5	159844996	A	C	null	2.44033	null	null	null	FALSE	1.60063e-19		5	159671732	A	C	null	1.16609	null	null	null	FALSE	1.62886e-16
5	159845046	T	G	null	2.46674	null	null	null	FALSE	1.69167e-19		5	159672134	T	C	null	0.393941	null	null	null	FALSE	4.37732e-17
5	159845925	A	C	null	3.04316	null	null	null	FALSE	5.72949e-19		5	159673816	T	C	null	0.130886	null	null	null	FALSE	3.26398e-17
5	159846074	A	G	null	0.198528	null	null	null	FALSE	2.60883e-21		5	159673883	C	G	null	0.0634863	null	null	null	FALSE	3.13449e-17
5	159846208	A	G	null	0.0554186	null	null	null	FALSE	2.35448e-21		5	159673959	T	C	null	0.504872	null	null	null	FALSE	5.14187e-17
5	159846249	A	G	null	0.106072	null	null	null	FALSE	2.41761e-21		5	159675145	A	C	null	0.283997	null	null	null	FALSE	3.79902e-17
5	159846349	A	G	null	0.189566	null	null	null	FALSE	2.58638e-21		5	159675500	T	C	null	0.164309	null	null	null	FALSE	3.35373e-17
5	159846410	A	C	null	5.43451	null	null	null	FALSE	1.0462e-16		5	159675761	T	C	null	1.00336	null	null	null	FALSE	1.2022e-16
5	159846558	CA	C	null	0.511731	null	null	null	FALSE	3.91575e-21		5	159675949	C	G	null	0.259006	null	null	null	FALSE	3.69042e-17
5	159846668	C	G	null	0.0660068	null	null	null	FALSE	2.36491e-21		5	159676583	A	C	null	0.2594	null	null	null	FALSE	3.69207e-17
5	159846680	C	G	null	1.84619	null	null	null	FALSE	4.69185e-20		5	159676837	A	C	null	0.877456	null	null	null	FALSE	9.57061e-17
5	159846767	A	AT	null	4.10986	null	null	null	FALSE	5.72326e-18		5	159677261	A	C	null	0.2594	null	null	null	FALSE	3.69207e-17
5	159846872	T	C	null	5.60783	null	null	null	FALSE	1.53424e-16		5	159677489	C	G	null	1.70137	null	null	null	FALSE	4.64585e-16
5	159846971	A	G	null	0.0493918	null	null	null	FALSE	2.34924e-21		5	159677743	A	C	null	0.917215	null	null	null	FALSE	1.02776e-16
5	159847080	A	G	null	4.33003	null	null	null	FALSE	9.24952e-18		5	159678168	T	C	null	0.2594	null	null	null	FALSE	3.69207e-17
5	159848193	A	T	null	4.27811	null	null	null	FALSE	8.25845e-18		5	159678249	T	C	null	0.2594	null	null	null	FALSE	3.69207e-17
5	159848467	A	C	null	4.27811	null	null	null	FALSE	8.25845e-18		5	159678595	A	G	null	0.0151128	null	null	null	FALSE	3.09169e-17
5	159848788	T	G	null	0.113171	null	null	null	FALSE	2.42898e-21		5	159678995	T	C	null	0.24177	null	null	null	FALSE	3.62031e-17
5	159848977	G	GGCTGAA	null	4.42643	null	null	null	FALSE	1.14178e-17		5	159679199	A	C	null	0.044649	null	null	null	FALSE	3.11221e-17
5	159849569	T	C	null	0.760951	null	null	null	FALSE	5.88032e-21		5	159679636	T	C	null	1.12274	null	null	null	FALSE	1.50097e-16
5	159849586	A	G	null	0.276626	null	null	null	FALSE	2.83832e-21		5	159680046	T	C	null	0.24849	null	null	null	FALSE	3.64718e-17
5	159849665	C	G	null	0.435334	null	null	null	FALSE	3.49684e-21		5	159680909	T	C	null	0.282329	null	null	null	FALSE	3.79152e-17
5	159849991	T	C	null	4.54883	null	null	null	FALSE	1.49231e-17		5	159682039	T	C	null	0.0984327	null	null	null	FALSE	3.19253e-17
5	159850157	A	G	null	1.29938	null	null	null	FALSE	1.58396e-20		5	159682585	A	G	null	0.259085	null	null	null	FALSE	3.69075e-17
5	159850163	C	G	null	1.38164	null	null	null	FALSE	1.85801e-20		5	159682737	A	G	null	1.2019	null	null	null	FALSE	1.74346e-16
5	159850185	T	TACA	null	4.50822	null	null	null	FALSE	1.3654e-17		5	159682777	T	C	null	0.2652	null	null	null	FALSE	3.71657e-17
5	159850220	T	G	null	0.0681863	null	null	null	FALSE	2.36725e-21		5	159683292	T	C	null	0.259085	null	null	null	FALSE	3.69075e-17
5	159850372	T	C	null	0.513286	null	null	null	FALSE	3.92504e-21		5	159683344	T	C	null	0.259085	null	null	null	FALSE	3.69075e-17
5	159850600	A	G	null	0.848324	null	null	null	FALSE	6.84911e-21		5	159683592	A	C	null	0.260032	null	null	null	FALSE	3.69472e-17
5	159850699	T	C	null	4.51999	null	null	null	FALSE	1.40104e-17		5	159683793	T	C	null	0.96377	null	null	null	FALSE	1.1182e-16
5	159850711	CA	C	null	3.69832	null	null	null	FALSE	2.34278e-18		5	159683938	T	C	null	2.22658	null	null	null	FALSE	1.36015e-15
5	159850887	G	GA	null	0.0472076	null	null	null	FALSE	2.34747e-21		5	159684038	T	TCAGGGTGCTAA	null	0.259243	null	null	null	FALSE	3.69141e-17
5	159850922	A	T	null	0.0822845	null	null	null	FALSE	2.38388e-21		5	159684506	T	TAAAATCCTAGC	null	0.249492	null	null	null	FALSE	3.65124e-17
5	159851054	A	C	null	0.0265027	null	null	null	FALSE	2.33431e-21		5	159684893	A	G	null	0.259479	null	null	null	FALSE	3.6924e-17
5	159851211	C	G	null	0.260428	null	null	null	FALSE	2.78575e-21		5	159685321	A	T	null	0.259716	null	null	null	FALSE	3.69339e-17
5	159851587	A	G	null	0.276052	null	null	null	FALSE	2.83641e-21		5	159685517	A	G	null	1.51187	null	null	null	FALSE	3.18384e-16
5	159851745	A	G	null	0.261933	null	null	null	FALSE	2.79052e-21		5	159685679	C	G	null	0.281581	null	null	null	FALSE	3.78817e-17
5	159852311	T	C	null	0.211407	null	null	null	FALSE	2.6425e-21		5	159686256	T	C	null	0.633764	null	null	null	FALSE	6.30192e-17
5	159852594	T	G	null	0.00533098	null	null	null	FALSE	2.32816e-21		5	159686378	T	C	null	0.300336	null	null	null	FALSE	3.8745e-17
5	159852654	T	C	null	0.313632	null	null	null	FALSE	2.96827e-21		5	159686503	A	G	null	0.291154	null	null	null	FALSE	3.83165e-17
5	159852982	A	T	null	1.12228	null	null	null	FALSE	1.13022e-20		5	159686752	T	C	null	1.3494	null	null	null	FALSE	2.31546e-16
5	159853057	A	G	null	0.0160131	null	null	null	FALSE	2.33028e-21		5	159687252	T	C	null	0.792366	null	null	null	FALSE	8.23831e-17
5	159853293	A	C	null	0.908333	null	null	null	FALSE	7.62279e-21		5	159687310	T	TA	null	0.790753	null	null	null	FALSE	8.21525e-17
5	159853761	CT	C	null	0.281831	null	null	null	FALSE	2.85577e-21		5	159687436	T	C	null	1.76472	null	null	null	FALSE	5.27853e-16
5	159853938	A	G	null	0.281831	null	null	null	FALSE	2.85577e-21		5	159687451	A	G	null	1.14575	null	null	null	FALSE	1.56745e-16
5	159854048	CA	C	null	0.00432094	null	null	null	FALSE	2.32807e-21		5	159687855	A	C	null	0.420445	null	null	null	FALSE	4.54248e-17
5	159854060	A	T	null	5.9431	null	null	null	FALSE	3.22198e-16		5	159687952	A	G	null	0.215882	null	null	null	FALSE	3.52234e-17
5	159854278	T	G	null	1.05789	null	null	null	FALSE	1.00208e-20		5	159687977	A	G	null	0.227678	null	null	null	FALSE	3.56589e-17
5	159854454	A	AACT	null	0.281831	null	null	null	FALSE	2.85577e-21		5	159688546	A	G	null	0.339135	null	null	null	FALSE	4.06814e-17
5	159854463	T	C	null	0.281831	null	null	null	FALSE	2.85577e-21		5	159688908	T	C	null	0.34304	null	null	null	FALSE	4.08877e-17
5	159854551	C	G	null	0.281831	null	null	null	FALSE	2.85577e-21		5	159689008	A	G	null	0.341512	null	null	null	FALSE	4.08067e-17
5	159854610	A	T	null	0.283329	null	null	null	FALSE	2.86084e-21		5	159689519	T	C	null	0.781464	null	null	null	FALSE	8.08388e-17
5	159854631	T	C	null	0.228339	null	null	null	FALSE	2.68928e-21		5	159689936	T	C	null	0.19321	null	null	null	FALSE	3.44382e-17
5	159854664	A	G	null	0.283329	null	null	null	FALSE	2.86084e-21		5	159690031	T	C	null	0.333576	null	null	null	FALSE	4.03914e-17
5	159855354	T	C	null	0.580705	null	null	null	FALSE	4.35995e-21		5	159691057	A	G	null	0.162727	null	null	null	FALSE	3.34913e-17
5	159855396	A	G	null	0.13324	null	null	null	FALSE	2.46425e-21		5	159691192	A	C	null	0.338377	null	null	null	FALSE	4.06416e-17
5	159855644	T	C	null	0.198253	null	null	null	FALSE	2.60813e-21		5	159691302	T	C	null	0.343231	null	null	null	FALSE	4.08979e-17
5	159855760	T	TG	null	1.0651	null	null	null	FALSE	1.01559e-20		5	159691315	A	G	null	0.713319	null	null	null	FALSE	7.19352e-17
5	159856471	A	G	null	0.922269	null	null	null	FALSE	7.81649e-21		5	159691409	A	T	null	0.368861	null	null	null	FALSE	4.23053e-17
5	159856529	A	G	null	0.864549	null	null	null	FALSE	7.04899e-21		5	159691412	A	T	null	0.368861	null	null	null	FALSE	4.23053e-17
5	159856576	A	T	null	0.139422	null	null	null	FALSE	2.47601e-21		5	159691891	A	G	null	0.309184	null	null	null	FALSE	3.91687e-17
5	159856694	A	C	null	0.466864	null	null	null	FALSE	3.66098e-21		5	159692624	A	G	null	0.546682	null	null	null	FALSE	5.48338e-17
5	159856887	T	C	null	0.2498	null	null	null	FALSE	2.75267e-21		5	159692697	C	G	null	0.394372	null	null	null	FALSE	4.37992e-17
5	159857003	T	G	null	0.17412	null	null	null	FALSE	2.5496e-21		5	159693088	T	G	null	0.526513	null	null	null	FALSE	5.31472e-17
5	159857129	T	C	null	0.31894	null	null	null	FALSE	2.98805e-21		5	159693263	CAGCCTTTGCTGGCA	C	null	0.352813	null	null	null	FALSE	4.14133e-17
5	159857528	T	C	null	0.380385	null	null	null	FALSE	3.23829e-21		5	159693289	T	C	null	0.310425	null	null	null	FALSE	3.9229e-17
5	159857545	T	C	null	1.09109	null	null	null	FALSE	1.06602e-20		5	159693842	A	G	null	0.0576447	null	null	null	FALSE	3.12687e-17
5	159857654	T	C	null	0.293794	null	null	null	FALSE	2.8969e-21		5	159694143	A	C	null	0.478339	null	null	null	FALSE	4.94096e-17
5	159857749	T	G	null	0.293794	null	null	null	FALSE	2.8969e-21		5	159694357	T	G	null	1.66918	null	null	null	FALSE	4.35515e-16
5	159857764	T	C	null	0.532096	null	null	null	FALSE	4.04003e-21		5	159694390	A	G	null	0.564156	null	null	null	FALSE	5.6356e-17
5	159857970	T	TA	null	6.01126	null	null	null	FALSE	3.7474e-16		5	159694536	T	C	null	0.597223	null	null	null	FALSE	5.93982e-17
5	159858195	CTAGTTTTCTCATACGCA	C	null	0.32892	null	null	null	FALSE	3.02601e-21		5	159694690	A	G	null	0.525492	null	null	null	FALSE	5.30638e-17
5	159858285	A	T	null	0.17412	null	null	null	FALSE	2.5496e-21		5	159694812	T	C	null	0.513711	null	null	null	FALSE	5.21147e-17
5	159858599	A	G	null	0.204328	null	null	null	FALSE	2.62379e-21		5	159694848	T	C	null	0.513711	null	null	null	FALSE	5.21147e-17
5	159858611	T	C	null	0.293794	null	null	null	FALSE	2.8969e-21		5	159695154	T	C	null	0.711751	null	null	null	FALSE	7.17447e-17
5	159858619	CT	C	null	0.334325	null	null	null	FALSE	3.047e-21		5	159695245	T	C	null	0.712422	null	null	null	FALSE	7.18262e-17
5	159858700	T	C	null	1.09507	null	null	null	FALSE	1.07399e-20		5	159695885	A	G	null	0.525492	null	null	null	FALSE	5.30638e-17
5	159858774	A	ATT	null	0.354087	null	null	null	FALSE	3.12632e-21		5	159695922	T	C	null	0.525492	null	null	null	FALSE	5.30638e-17
5	159858862	T	G	null	0.319393	null	null	null	FALSE	2.98975e-21		5	159696052	C	G	null	0.717604	null	null	null	FALSE	7.24588e-17
5	159858905	A	T	null	0.815025	null	null	null	FALSE	6.4592e-21		5	159696554	A	G	null	0.727926	null	null	null	FALSE	7.37393e-17
5	159858914	CT	CTT	null	6.86902	null	null	null	FALSE	2.5209e-15		5	159696739	T	C	null	0.732125	null	null	null	FALSE	7.4268e-17
5	159858914	CT	C	null	0.948076	null	null	null	FALSE	8.19016e-21		5	159696951	A	G	null	0.501138	null	null	null	FALSE	5.11287e-17
5	159858970	A	C	null	0.0369208	null	null	null	FALSE	2.3401e-21		5	159697097	T	C	null	0.567512	null	null	null	FALSE	5.6655e-17
5	159859228	A	G	null	0.642446	null	null	null	FALSE	4.81739e-21		5	159697323	A	C	null	0.826522	null	null	null	FALSE	8.74529e-17
5	159859364	CT	C	null	0.994391	null	null	null	FALSE	8.91236e-21		5	159697483	A	G	null	0.270107	null	null	null	FALSE	3.73764e-17
5	159859439	A	C	null	0.0224136	null	null	null	FALSE	2.33252e-21		5	159697605	T	C	null	0.826522	null	null	null	FALSE	8.74529e-17
5	159859631	C	G	null	0.0369208	null	null	null	FALSE	2.3401e-21		5	159697759	A	G	null	0.525492	null	null	null	FALSE	5.30638e-17
5	159859668	A	T	null	0.319393	null	null	null	FALSE	2.98975e-21		5	159697770	T	C	null	0.794254	null	null	null	FALSE	8.26543e-17
5	159859689	C	G	null	0.0369208	null	null	null	FALSE	2.3401e-21		5	159698503	T	C	null	0.162348	null	null	null	FALSE	3.34803e-17
5	159859794	T	C	null	0.331801	null	null	null	FALSE	3.03716e-21		5	159699112	A	G	null	0.260349	null	null	null	FALSE	3.69605e-17
5	159859894	CCA	C	null	0.349692	null	null	null	FALSE	3.10833e-21		5	159699709	A	C	null	0.895513	null	null	null	FALSE	9.88454e-17
5	159859934	A	G	null	0.119758	null	null	null	FALSE	2.44006e-21		5	159700715	A	G	null	0.525492	null	null	null	FALSE	5.30638e-17
5	159860120	T	C	null	0.102318	null	null	null	FALSE	2.41183e-21		5	159700717	A	G	null	1.27811	null	null	null	FALSE	2.01729e-16
5	159860121	A	G	null	0.919013	null	null	null	FALSE	7.77074e-21		5	159700815	A	G	null	0.516698	null	null	null	FALSE	5.2353e-17
5	159860250	A	G	null	0.011664	null	null	null	FALSE	2.32917e-21		5	159700907	T	C	null	0.0789902	null	null	null	FALSE	3.15768e-17
5	159860269	A	G	null	0.293794	null	null	null	FALSE	2.8969e-21		5	159701552	A	C	null	4.13853	null	null	null	FALSE	8.08327e-14
5	159860329	CT	C	null	0.331707	null	null	null	FALSE	3.03679e-21		5	159701630	A	G	null	0.525056	null	null	null	FALSE	5.30282e-17
5	159860335	T	C	null	0.293794	null	null	null	FALSE	2.8969e-21		5	159701678	A	G	null	0.670602	null	null	null	FALSE	6.69636e-17
5	159860410	CCTT	C	null	0.343136	null	null	null	FALSE	3.08186e-21		5	159701708	A	G	null	0.404394	null	null	null	FALSE	4.4412e-17
5	159860474	A	G	null	0.377372	null	null	null	FALSE	3.22508e-21		5	159702056	T	C	null	0.752272	null	null	null	FALSE	7.68704e-17
5	159860548	A	T	null	0.297914	null	null	null	FALSE	2.91139e-21		5	159702091	T	TG	null	0.338093	null	null	null	FALSE	4.06267e-17
5	159860604	A	G	null	0.550522	null	null	null	FALSE	4.15735e-21		5	159702252	A	T	null	0.368151	null	null	null	FALSE	4.22651e-17
5	159860803	T	C	null	0.343136	null	null	null	FALSE	3.08186e-21		5	159702834	T	C	null	0.881074	null	null	null	FALSE	9.63258e-17
5	159861341	C	G	null	4.70597	null	null	null	FALSE	2.10566e-17		5	159703299	A	G	null	0.270835	null	null	null	FALSE	3.7408e-17
5	159861350	T	C	null	0.635261	null	null	null	FALSE	4.76103e-21		5	159703377	A	G	null	0.341989	null	null	null	FALSE	4.0832e-17
5	159861458	T	G	null	0.354578	null	null	null	FALSE	3.12834e-21		5	159703394	T	C	null	0.536854	null	null	null	FALSE	5.40027e-17
5	159861510	T	C	null	0.716247	null	null	null	FALSE	5.44826e-21		5	159703400	T	C	null	0.526221	null	null	null	FALSE	5.31234e-17
5	159861528	A	G	null	1.12755	null	null	null	FALSE	1.14147e-20		5	159703740	T	C	null	0.271971	null	null	null	FALSE	3.74573e-17
5	159861563	A	G	null	0.178355	null	null	null	FALSE	2.55944e-21		5	159703786	A	ATCTC	null	0.335828	null	null	null	FALSE	4.05084e-17
5	159861575	T	C	null	0.609065	null	null	null	FALSE	4.56263e-21		5	159703816	A	G	null	0.269702	null	null	null	FALSE	3.7359e-17
5	159861627	A	G	null	4.12349	null	null	null	FALSE	5.89571e-18		5	159703929	T	C	null	0.510463	null	null	null	FALSE	5.18574e-17
5	159861717	A	G	null	0.58054	null	null	null	FALSE	4.3588e-21		5	159704215	A	G	null	0.519418	null	null	null	FALSE	5.25714e-17
5	159861805	T	C	null	0.58054	null	null	null	FALSE	4.3588e-21		5	159704258	A	G	null	0.979225	null	null	null	FALSE	1.15018e-16
5	159862341	T	C	null	0.260349	null	null	null	FALSE	2.7855e-21		5	159704513	C	G	null	0.596708	null	null	null	FALSE	5.93492e-17
5	159862376	T	C	null	0.354578	null	null	null	FALSE	3.12834e-21		5	159704633	T	C	null	0.529002	null	null	null	FALSE	5.33514e-17
5	159862647	C	G	null	0.354578	null	null	null	FALSE	3.12834e-21		5	159704844	CT	C	null	0.520857	null	null	null	FALSE	5.26875e-17
5	159862857	C	G	null	0.262648	null	null	null	FALSE	2.7928e-21		5	159704845	T	C	null	0.211266	null	null	null	FALSE	3.5058e-17
5	159862887	T	G	null	0.58054	null	null	null	FALSE	4.3588e-21		5	159705261	T	C	null	0.53121	null	null	null	FALSE	5.35334e-17
5	159863086	T	C	null	0.616185	null	null	null	FALSE	4.61547e-21		5	159705297	T	G	null	0.275151	null	null	null	FALSE	3.75964e-17
5	159863176	T	C	null	0.376027	null	null	null	FALSE	3.21922e-21		5	159705298	T	C	null	0.475994	null	null	null	FALSE	4.92377e-17
5	159863245	C	G	null	0.142728	null	null	null	FALSE	2.48247e-21		5	159705758	C	G	null	2.03645	null	null	null	FALSE	9.18424e-16
5	159863288	T	G	null	0.205442	null	null	null	FALSE	2.6267e-21		5	159705768	T	C	null	0.650528	null	null	null	FALSE	6.47764e-17
5	159863417	A	G	null	0.919013	null	null	null	FALSE	7.77074e-21		5	159705780	T	C	null	0.346305	null	null	null	FALSE	4.10618e-17
5	159863976	T	C	null	0.30557	null	null	null	FALSE	2.93879e-21		5	159706132	T	C	null	0.523603	null	null	null	FALSE	5.291e-17
5	159864263	T	C	null	0.142185	null	null	null	FALSE	2.4814e-21		5	159706481	A	G	null	0.524329	null	null	null	FALSE	5.2969e-17
5	159864344	T	C	null	0.273436	null	null	null	FALSE	2.82776e-21		5	159707048	T	G	null	2.42056	null	null	null	FALSE	2.03774e-15
5	159864465	T	G	null	0.0207249	null	null	null	FALSE	2.33186e-21		5	159707623	C	G	null	0.904134	null	null	null	FALSE	1.00386e-16
5	159864526	A	C	null	0.993962	null	null	null	FALSE	8.90536e-21		5	159707731	A	G	null	0.377165	null	null	null	FALSE	4.27813e-17
5	159864989	A	G	null	0.0981604	null	null	null	FALSE	2.40563e-21		5	159707758	T	C	null	0.376854	null	null	null	FALSE	4.27633e-17
5	159865149	A	G	null	0.528415	null	null	null	FALSE	4.01715e-21		5	159707993	T	C	null	1.00984	null	null	null	FALSE	1.21661e-16
5	159865416	A	C	null	0.403623	null	null	null	FALSE	3.34349e-21		5	159708071	CT	C	null	0.553308	null	null	null	FALSE	5.54042e-17
5	159865579	T	C	null	2.15839	null	null	null	FALSE	8.9002e-20		5	159708188	T	C	null	0.572514	null	null	null	FALSE	5.71047e-17
5	159865968	T	C	null	1.34515	null	null	null	FALSE	1.73068e-20		5	159708284	T	C	null	0.427128	null	null	null	FALSE	4.58579e-17
5	159866044	A	G	null	0.825068	null	null	null	FALSE	6.574e-21		5	159708572	A	T	null	0.863279	null	null	null	FALSE	9.33215e-17
5	159866437	T	C	null	0.256098	null	null	null	FALSE	2.77214e-21		5	159708832	T	C	null	1.67965	null	null	null	FALSE	4.44754e-16
5	159866499	A	C	null	0.801343	null	null	null	FALSE	6.30657e-21		5	159709119	T	C	null	1.01068	null	null	null	FALSE	1.2185e-16
5	159866841	T	C	null	0.0298857	null	null	null	FALSE	2.336e-21		5	159709340	G	GT	null	0.213391	null	null	null	FALSE	3.51338e-17
5	159866968	A	G	null	2.68782	null	null	null	FALSE	2.69394e-19		5	159709577	C	G	null	0.558462	null	null	null	FALSE	5.58537e-17
5	159866993	A	G	null	0.0304909	null	null	null	FALSE	2.33633e-21		5	159709947	A	C	null	0.812197	null	null	null	FALSE	8.52832e-17
5	159867114	C	G	null	0.0261336	null	null	null	FALSE	2.33414e-21		5	159709975	A	T	null	0.859492	null	null	null	FALSE	9.26961e-17
5	159867173	T	C	null	2.49867	null	null	null	FALSE	1.80884e-19		5	159709985	T	C	null	0.439735	null	null	null	FALSE	4.66937e-17
5	159867420	T	C	null	4.92702	null	null	null	FALSE	3.4208e-17		5	159710017	T	C	null	0.0951763	null	null	null	FALSE	3.18627e-17
5	159867647	T	C	null	0.116907	null	null	null	FALSE	2.4352e-21		5	159710617	A	T	null	0.517841	null	null	null	FALSE	5.24447e-17
5	159867653	T	C	null	0.116907	null	null	null	FALSE	2.4352e-21		5	159710707	A	C	null	0.789681	null	null	null	FALSE	8.19996e-17
5	159867780	A	T	null	0.212115	null	null	null	FALSE	2.6444e-21		5	159710971	T	C	null	1.09345	null	null	null	FALSE	1.42076e-16
5	159867883	T	C	null	0.342848	null	null	null	FALSE	3.08071e-21		5	159711442	CAG	C	null	0.178749	null	null	null	FALSE	3.39732e-17
5	159868121	A	C	null	0.237171	null	null	null	FALSE	2.71482e-21		5	159711973	T	C	null	1.9393	null	null	null	FALSE	7.52625e-16
5	159868211	T	G	null	0.519849	null	null	null	FALSE	3.96462e-21		5	159712154	A	G	null	2.2321	null	null	null	FALSE	1.37583e-15
5	159868247	A	C	null	0.182435	null	null	null	FALSE	2.5691e-21		5	159712792	T	C	null	0.641494	null	null	null	FALSE	6.38217e-17
5	159868430	A	G	null	1.9859	null	null	null	FALSE	6.23961e-20		5	159713095	A	C	null	2.29679	null	null	null	FALSE	1.57386e-15
5	159868667	C	G	null	1.90763	null	null	null	FALSE	5.31695e-20		5	159713290	A	G	null	2.12292	null	null	null	FALSE	1.09749e-15
5	159868832	C	G	null	0.710188	null	null	null	FALSE	5.39273e-21		5	159713451	A	C	null	3.0913	null	null	null	FALSE	8.42546e-15
5	159868958	A	C	null	5.27213	null	null	null	FALSE	7.31226e-17		5	159713461	A	G	null	2.26881	null	null	null	FALSE	1.48486e-15
5	159869010	A	G	null	0.15422	null	null	null	FALSE	2.50584e-21		5	159713604	C	G	null	0.421475	null	null	null	FALSE	4.54911e-17
5	159869202	T	G	null	0.580705	null	null	null	FALSE	4.35995e-21		5	159713955	A	C	null	0.514705	null	null	null	FALSE	5.21938e-17
5	159869379	T	G	null	0.580705	null	null	null	FALSE	4.35995e-21		5	159714153	T	C	null	1.88306	null	null	null	FALSE	6.71045e-16
5	159869457	T	C	null	0.0795636	null	null	null	FALSE	2.38047e-21		5	159714308	T	C	null	2.04537	null	null	null	FALSE	9.35427e-16
5	159869483	A	C	null	1.31158	null	null	null	FALSE	1.62172e-20		5	159714528	T	C	null	2.18816	null	null	null	FALSE	1.25601e-15
5	159870181	T	C	null	0.724228	null	null	null	FALSE	5.52249e-21		5	159714654	T	C	null	1.91507	null	null	null	FALSE	7.16285e-16
5	159870512	A	G	null	0.376751	null	null	null	FALSE	3.22237e-21		5	159715101	T	C	null	0.00174066	null	null	null	FALSE	3.08888e-17
5	159870611	A	G	null	7.34285	null	null	null	FALSE	7.25132e-15		5	159715235	CATG	C	null	0.23545	null	null	null	FALSE	3.59558e-17
5	159870828	A	T	null	0.580705	null	null	null	FALSE	4.35995e-21		5	159715237	T	TGA	null	0.23545	null	null	null	FALSE	3.59558e-17
5	159871021	T	C	null	0.104633	null	null	null	FALSE	2.41537e-21		5	159715974	A	T	null	1.75105	null	null	null	FALSE	5.13477e-16
5	159871081	T	C	null	0.151503	null	null	null	FALSE	2.50019e-21		5	159716427	T	C	null	0.525347	null	null	null	FALSE	5.3052e-17
5	159871144	A	G	null	0.36271	null	null	null	FALSE	3.16222e-21		5	159716449	C	G	null	0.031097	null	null	null	FALSE	3.10048e-17
5	159871263	T	C	null	0.580705	null	null	null	FALSE	4.35995e-21		5	159716665	T	C	null	0.00471589	null	null	null	FALSE	3.08913e-17
5	159871330	A	T	null	0.36271	null	null	null	FALSE	3.16222e-21		5	159716712	A	C	null	0.188693	null	null	null	FALSE	3.42899e-17
5	159871787	A	C	null	0.16298	null	null	null	FALSE	2.5246e-21		5	159716781	T	C	null	0.488117	null	null	null	FALSE	5.01361e-17
5	159872075	A	AT	null	1.86742	null	null	null	FALSE	4.89883e-20		5	159716792	T	C	null	0.0587371	null	null	null	FALSE	3.12824e-17
5	159872184	A	G	null	0.83654	null	null	null	FALSE	6.70807e-21		5	159717713	A	G	null	0.175419	null	null	null	FALSE	3.38702e-17
5	159872196	T	C	null	0.580705	null	null	null	FALSE	4.35995e-21		5	159718075	A	G	null	0.484391	null	null	null	FALSE	4.98574e-17
5	159872713	A	G	null	0.0773264	null	null	null	FALSE	2.37774e-21		5	159718205	T	C	null	0.198596	null	null	null	FALSE	3.46186e-17
5	159872890	A	G	null	0.292941	null	null	null	FALSE	2.89391e-21		5	159718447	CA	C	null	0.851706	null	null	null	FALSE	9.14256e-17
5	159872895	A	C	null	0.115261	null	null	null	FALSE	2.43244e-21		5	159718987	T	C	null	0.542724	null	null	null	FALSE	5.4497e-17
5	159873044	A	G	null	0.580705	null	null	null	FALSE	4.35995e-21		5	159719142	A	C	null	0.0508052	null	null	null	FALSE	3.11875e-17
5	159873112	A	G	null	1.25399	null	null	null	FALSE	1.45147e-20		5	159719674	T	C	null	0.160396	null	null	null	FALSE	3.34241e-17
5	159873130	T	C	null	0.118672	null	null	null	FALSE	2.4382e-21		5	159719719	CTGTA	C	null	1.05973	null	null	null	FALSE	1.3342e-16
5	159873222	T	C	null	0.518271	null	null	null	FALSE	3.95505e-21		5	159719727	A	ATG	null	0.875822	null	null	null	FALSE	9.54276e-17
5	159873433	T	C	null	0.668573	null	null	null	FALSE	5.02968e-21		5	159719771	T	C	null	1.02255	null	null	null	FALSE	1.24544e-16
5	159873606	A	C	null	0.158891	null	null	null	FALSE	2.51574e-21		5	159719920	C	G	null	1.08986	null	null	null	FALSE	1.41125e-16
5	159873889	T	G	null	1.75276	null	null	null	FALSE	3.88321e-20		5	159720359	A	G	null	0.982549	null	null	null	FALSE	1.1572e-16
5	159873976	A	T	null	0.402414	null	null	null	FALSE	3.33787e-21		5	159720780	A	G	null	2.49134	null	null	null	FALSE	2.36349e-15
5	159874191	A	G	null	0.402414	null	null	null	FALSE	3.33787e-21		5	159721513	T	C	null	0.193074	null	null	null	FALSE	3.44337e-17
5	159874235	T	C	null	0.382685	null	null	null	FALSE	3.24844e-21		5	159721672	A	G	null	0.23188	null	null	null	FALSE	3.58184e-17
5	159874311	A	T	null	0.267204	null	null	null	FALSE	2.80742e-21		5	159722039	C	G	null	0.141343	null	null	null	FALSE	3.29035e-17
5	159874334	C	G	null	0.402414	null	null	null	FALSE	3.33787e-21		5	159722425	C	G	null	0.0976707	null	null	null	FALSE	3.19105e-17
5	159874352	T	C	null	0.000608438	null	null	null	FALSE	2.32789e-21		5	159722571	A	G	null	0.251734	null	null	null	FALSE	3.66037e-17
5	159874487	A	G	null	0.0119318	null	null	null	FALSE	2.32923e-21		5	159722816	A	G	null	0.0690001	null	null	null	FALSE	3.14225e-17
5	159874563	A	G	null	1.90136	null	null	null	FALSE	5.24936e-20		5	159722873	T	C	null	0.154282	null	null	null	FALSE	3.32515e-17
5	159874572	T	C	null	0.402414	null	null	null	FALSE	3.33787e-21		5	159722874	A	G	null	0.0640395	null	null	null	FALSE	3.13525e-17
5	159874615	A	G	null	1.31042	null	null	null	FALSE	1.6181e-20		5	159723139	G	GCA	null	0.559406	null	null	null	FALSE	5.59365e-17
5	159874707	C	G	null	0.402414	null	null	null	FALSE	3.33787e-21		5	159723285	T	C	null	0.0498299	null	null	null	FALSE	3.11766e-17
5	159874894	A	AT	null	2.00074	null	null	null	FALSE	6.43235e-20		5	159723358	T	C	null	0.170889	null	null	null	FALSE	3.37324e-17
5	159874968	T	C	null	0.382685	null	null	null	FALSE	3.24844e-21		5	159723626	T	C	null	0.818156	null	null	null	FALSE	8.6178e-17
5	159875203	A	T	null	0.402414	null	null	null	FALSE	3.33787e-21		5	159724009	T	C	null	0.140682	null	null	null	FALSE	3.28864e-17
5	159875407	T	C	null	2.66716	null	null	null	FALSE	2.57891e-19		5	159724675	A	C	null	2.80493	null	null	null	FALSE	4.57995e-15
5	159875598	T	C	null	0.402414	null	null	null	FALSE	3.33787e-21		5	159724930	T	C	null	0.077067	null	null	null	FALSE	3.15458e-17
5	159875645	T	C	null	7.57922	null	null	null	FALSE	1.22937e-14		5	159725005	T	C	null	0.152736	null	null	null	FALSE	3.32087e-17
5	159875793	T	G	null	0.902396	null	null	null	FALSE	7.54192e-21		5	159725300	A	G	null	0.138705	null	null	null	FALSE	3.28355e-17
5	159875807	T	C	null	0.402414	null	null	null	FALSE	3.33787e-21		5	159725338	T	C	null	0.710411	null	null	null	FALSE	7.15825e-17
5	159875953	T	C	null	6.08076	null	null	null	FALSE	4.37172e-16		5	159725388	A	G	null	0.137511	null	null	null	FALSE	3.28051e-17
5	159876167	C	G	null	9.8548	null	null	null	FALSE	2.02512e-12		5	159725664	T	C	null	0.128252	null	null	null	FALSE	3.25759e-17
5	159876589	A	G	null	7.57365	null	null	null	FALSE	1.21417e-14		5	159725971	T	C	null	0.129187	null	null	null	FALSE	3.25985e-17
5	159876794	A	G	null	0.289713	null	null	null	FALSE	2.8827e-21		5	159726247	A	C	null	0.137332	null	null	null	FALSE	3.28005e-17
5	159876888	A	G	null	1.31042	null	null	null	FALSE	1.6181e-20		5	159726467	A	G	null	1.94962	null	null	null	FALSE	7.68668e-16
5	159877185	T	C	null	0.402414	null	null	null	FALSE	3.33787e-21		5	159726719	T	C	null	2.71693	null	null	null	FALSE	3.80132e-15
5	159877576	A	G	null	1.01773	null	null	null	FALSE	9.30308e-21		5	159726892	A	G	null	0.0085524	null	null	null	FALSE	3.08977e-17
5	159877801	A	G	null	0.402414	null	null	null	FALSE	3.33787e-21		5	159727127	T	C	null	0.152427	null	null	null	FALSE	3.32002e-17
5	159877942	A	C	null	1.35487	null	null	null	FALSE	1.76368e-20		5	159727527	T	C	null	0.21056	null	null	null	FALSE	3.5033e-17
5	159878054	A	T	null	0.239502	null	null	null	FALSE	2.72169e-21		5	159727698	A	T	null	2.91542	null	null	null	FALSE	5.79111e-15
5	159878055	A	T	null	0.239502	null	null	null	FALSE	2.72169e-21		5	159728623	T	C	null	1.84924	null	null	null	FALSE	6.26437e-16
5	159878068	A	G	null	6.01597	null	null	null	FALSE	3.78669e-16		5	159728730	T	C	null	0.33395	null	null	null	FALSE	4.04108e-17
5	159878334	T	G	null	0.352715	null	null	null	FALSE	3.12068e-21		5	159728989	A	G	null	2.63264	null	null	null	FALSE	3.18159e-15
5	159878345	A	G	null	2.67223	null	null	null	FALSE	2.60668e-19		5	159729261	T	C	null	1.8315	null	null	null	FALSE	6.04271e-16
5	159878394	A	G	null	0.398157	null	null	null	FALSE	3.31821e-21		5	159729262	A	AG	null	0.282829	null	null	null	FALSE	3.79377e-17
5	159878769	T	G	null	0.368455	null	null	null	FALSE	3.18658e-21		5	159729381	A	G	null	0.753994	null	null	null	FALSE	7.70979e-17
5	159878886	T	C	null	0.419645	null	null	null	FALSE	3.41953e-21		5	159729796	A	G	null	1.37997	null	null	null	FALSE	2.45735e-16
5	159878897	A	G	null	0.0858156	null	null	null	FALSE	2.38845e-21		5	159729829	A	T	null	0.0915686	null	null	null	FALSE	3.17952e-17
5	159878928	A	G	null	0.122283	null	null	null	FALSE	2.44443e-21		5	159729832	A	T	null	1.62015	null	null	null	FALSE	3.94817e-16
5	159879258	A	G	null	6.08826	null	null	null	FALSE	4.44496e-16		5	159730091	A	G	null	1.80883	null	null	null	FALSE	5.77117e-16
5	159879419	C	G	null	0.419645	null	null	null	FALSE	3.41953e-21		5	159730575	A	G	null	1.79615	null	null	null	FALSE	5.62488e-16
5	159879743	A	G	null	0.656788	null	null	null	FALSE	4.93249e-21		5	159730596	A	G	null	3.48439	null	null	null	FALSE	1.95868e-14
5	159879899	CT	C	null	3.08134	null	null	null	FALSE	6.21611e-19		5	159730945	T	TAGAC	null	0.565591	null	null	null	FALSE	5.64836e-17
5	159879978	T	C	null	21.7245	null	null	null	TRUE	0.999999		5	159731191	C	G	null	0.0311903	null	null	null	FALSE	3.10055e-17
5	159880058	C	G	null	2.9307	null	null	null	FALSE	4.50861e-19		5	159731384	T	C	null	0.152366	null	null	null	FALSE	3.31985e-17
5	159880356	T	C	null	2.79751	null	null	null	FALSE	3.39778e-19		5	159731519	T	C	null	2.56384	null	null	null	FALSE	2.75237e-15
5	159881162	A	G	null	0.149415	null	null	null	FALSE	2.4959e-21		5	159731553	A	AGAG	null	0.322028	null	null	null	FALSE	3.98025e-17
5	159881269	T	C	null	0.533874	null	null	null	FALSE	4.05115e-21		5	159731717	A	G	null	0.0308638	null	null	null	FALSE	3.10031e-17
5	159881334	C	G	null	0.57741	null	null	null	FALSE	4.33718e-21		5	159731955	C	G	null	1.03485	null	null	null	FALSE	1.27405e-16
5	159881692	T	C	null	0.546835	null	null	null	FALSE	4.13349e-21		5	159732443	T	C	null	1.76221	null	null	null	FALSE	5.25174e-16
5	159881750	A	G	null	14.518	null	null	null	FALSE	7.64046e-08		5	159732687	A	T	null	2.45235	null	null	null	FALSE	2.17799e-15
5	159881810	A	T	null	0.377682	null	null	null	FALSE	3.22644e-21		5	159732899	A	T	null	1.42957	null	null	null	FALSE	2.70759e-16
5	159881844	CA	C	null	14.2794	null	null	null	FALSE	4.44892e-08		5	159733401	C	G	null	0.17633	null	null	null	FALSE	3.38982e-17
5	159882081	A	G	null	0.812197	null	null	null	FALSE	6.4273e-21		5	159733561	C	G	null	2.40583	null	null	null	FALSE	1.97591e-15
5	159882797	A	C	null	14.0805	null	null	null	FALSE	2.83438e-08		5	159733712	A	G	null	0.186819	null	null	null	FALSE	3.42293e-17
5	159883136	T	C	null	0.195315	null	null	null	FALSE	2.60069e-21		5	159733713	T	C	null	2.39696	null	null	null	FALSE	1.93962e-15
5	159883158	A	C	null	0.650334	null	null	null	FALSE	4.88026e-21		5	159733742	A	G	null	1.71489	null	null	null	FALSE	4.77399e-16
5	159883192	CT	C	null	14.1984	null	null	null	FALSE	3.70242e-08		5	159734210	A	G	null	0.488919	null	null	null	FALSE	5.01965e-17
5	159883451	A	C	null	1.40362	null	null	null	FALSE	1.93948e-20		5	159734237	A	G	null	0.205442	null	null	null	FALSE	3.48534e-17
5	159883504	T	C	null	0.854182	null	null	null	FALSE	6.92051e-21		5	159734695	A	G	null	0.0374413	null	null	null	FALSE	3.1055e-17
5	159883524	T	C	null	0.650334	null	null	null	FALSE	4.88026e-21		5	159734986	T	G	null	1.3122	null	null	null	FALSE	2.15443e-16
5	159883535	T	C	null	0.168194	null	null	null	FALSE	2.53614e-21		5	159734997	A	C	null	0.0274732	null	null	null	FALSE	3.09799e-17
5	159883620	A	G	null	1.40362	null	null	null	FALSE	1.93948e-20		5	159735012	T	G	null	0.260428	null	null	null	FALSE	3.69638e-17
5	159883652	T	C	null	0.875496	null	null	null	FALSE	7.18765e-21		5	159735361	T	C	null	1.62106	null	null	null	FALSE	3.95532e-16
5	159883685	A	G	null	2.90413	null	null	null	FALSE	4.26089e-19		5	159735416	T	C	null	1.30207	null	null	null	FALSE	2.11268e-16
5	159883692	A	G	null	0.83357	null	null	null	FALSE	6.67305e-21		5	159735468	T	C	null	1.61798	null	null	null	FALSE	3.93112e-16
5	159884083	T	G	null	15.2111	null	null	null	FALSE	3.6802e-07		5	159735493	A	G	null	2.51613	null	null	null	FALSE	2.48975e-15
5	159884752	A	T	null	0.261219	null	null	null	FALSE	2.78826e-21		5	159735611	A	G	null	1.1393	null	null	null	FALSE	1.54849e-16
5	159884807	T	C	null	0.228927	null	null	null	FALSE	2.69096e-21		5	159735732	T	C	null	0.689307	null	null	null	FALSE	6.90861e-17
5	159884896	T	C	null	0.0823895	null	null	null	FALSE	2.38402e-21		5	159736013	T	G	null	0.276052	null	null	null	FALSE	3.7636e-17
5	159885138	A	C	null	0.228927	null	null	null	FALSE	2.69096e-21		5	159736029	A	G	null	0.312204	null	null	null	FALSE	3.93157e-17
5	159885560	A	C	null	0.650334	null	null	null	FALSE	4.88026e-21		5	159736044	A	G	null	1.6005	null	null	null	FALSE	3.79637e-16
5	159886057	T	C	null	0.315873	null	null	null	FALSE	2.97659e-21		5	159736167	T	C	null	1.49921	null	null	null	FALSE	3.1052e-16
5	159886620	A	G	null	15.0352	null	null	null	FALSE	2.46895e-07		5	159736349	C	G	null	1.28067	null	null	null	FALSE	2.02727e-16
5	159886688	T	C	null	0.375924	null	null	null	FALSE	3.21877e-21		5	159736378	A	T	null	2.31985	null	null	null	FALSE	1.65126e-15
5	159887128	A	AAT	null	0.209856	null	null	null	FALSE	2.63836e-21		5	159736411	T	C	null	0.353989	null	null	null	FALSE	4.14774e-17
5	159887307	T	TACAC	null	0.650334	null	null	null	FALSE	4.88026e-21		5	159736445	T	C	null	1.27992	null	null	null	FALSE	2.02436e-16
5	159887316	A	T	null	0.195315	null	null	null	FALSE	2.60069e-21		5	159736718	A	G	null	0.00621119	null	null	null	FALSE	3.08934e-17
5	159887653	T	G	null	0.650334	null	null	null	FALSE	4.88026e-21		5	159737409	A	T	null	0.26233	null	null	null	FALSE	3.70439e-17
5	159887976	T	C	null	15.0352	null	null	null	FALSE	2.46895e-07		5	159737637	A	G	null	2.46243	null	null	null	FALSE	2.2245e-15
5	159888296	T	C	null	0.650334	null	null	null	FALSE	4.88026e-21		5	159737880	T	C	null	0.32892	null	null	null	FALSE	4.01518e-17
5	159888480	T	C	null	0.829445	null	null	null	FALSE	6.62478e-21		5	159737983	A	G	null	0.257511	null	null	null	FALSE	3.68418e-17
5	159888481	A	G	null	0.650334	null	null	null	FALSE	4.88026e-21		5	159738346	T	C	null	1.3098	null	null	null	FALSE	2.14446e-16
5	159888522	A	G	null	15.0352	null	null	null	FALSE	2.46895e-07		5	159738488	T	C	null	0.132886	null	null	null	FALSE	3.26891e-17
5	159888743	T	C	null	3.21853	null	null	null	FALSE	8.33673e-19		5	159738696	T	C	null	0.232918	null	null	null	FALSE	3.58582e-17
5	159888968	A	G	null	0.476254	null	null	null	FALSE	3.7122e-21		5	159738709	A	G	null	1.69016	null	null	null	FALSE	4.54239e-16
5	159889151	T	C	null	7.82623	null	null	null	FALSE	2.13552e-14		5	159739570	A	C	null	2.55207	null	null	null	FALSE	2.68507e-15
5	159889289	A	T	null	2.62251	null	null	null	FALSE	2.34711e-19		5	159740096	T	C	null	0.248259	null	null	null	FALSE	3.64625e-17
5	159889885	A	AT	null	0.914709	null	null	null	FALSE	7.71073e-21		5	159740138	T	C	null	1.4578	null	null	null	FALSE	2.86185e-16
5	159889945	T	C	null	0.254301	null	null	null	FALSE	2.76654e-21		5	159740810	T	C	null	1.66394	null	null	null	FALSE	4.30964e-16
5	159890005	A	C	null	0.254301	null	null	null	FALSE	2.76654e-21		5	159741390	T	C	null	0.262092	null	null	null	FALSE	3.70339e-17
5	159890179	T	C	null	0.654626	null	null	null	FALSE	4.91491e-21		5	159742915	T	C	null	0.401209	null	null	null	FALSE	4.42157e-17
5	159890823	C	G	null	6.42389	null	null	null	FALSE	9.36388e-16		5	159743404	T	C	null	0.022688	null	null	null	FALSE	3.09515e-17
5	159890885	T	C	null	1.66675	null	null	null	FALSE	3.2663e-20		5	159744304	T	C	null	0.298864	null	null	null	FALSE	3.86756e-17
5	159890921	A	AT	null	0.394264	null	null	null	FALSE	3.3004e-21		5	159745155	T	C	null	0.00669606	null	null	null	FALSE	3.08941e-17
5	159891278	C	G	null	1.53077	null	null	null	FALSE	2.49089e-20		5	159746975	A	G	null	0.273191	null	null	null	FALSE	3.75105e-17
5	159891345	T	G	null	1.49336	null	null	null	FALSE	2.31332e-20		5	159747833	T	C	null	0.0125125	null	null	null	FALSE	3.0908e-17
5	159891470	T	C	null	1.53077	null	null	null	FALSE	2.49089e-20		5	159747973	T	G	null	0.127494	null	null	null	FALSE	3.25577e-17
5	159892025	A	G	null	0.26504	null	null	null	FALSE	2.80045e-21		5	159748094	T	C	null	0.86742	null	null	null	FALSE	9.40108e-17
5	159892111	A	G	null	0.0187252	null	null	null	FALSE	2.33115e-21		5	159748105	T	C	null	3.8729	null	null	null	FALSE	4.53751e-14
5	159892580	A	T	null	0.0438316	null	null	null	FALSE	2.34488e-21		5	159748167	A	G	null	0.267606	null	null	null	FALSE	3.72687e-17
5	159893779	A	C	null	0.677367	null	null	null	FALSE	5.1038e-21		5	159749064	A	G	null	0.269783	null	null	null	FALSE	3.73624e-17
5	159893985	A	G	null	3.27564	null	null	null	FALSE	9.42282e-19		5	159749774	A	G	null	0.31007	null	null	null	FALSE	3.92117e-17
5	159894012	T	C	null	0.302509	null	null	null	FALSE	2.92776e-21		5	159749857	A	G	null	0.222066	null	null	null	FALSE	3.54494e-17
5	159894056	T	C	null	1.46776	null	null	null	FALSE	2.19948e-20		5	159749913	C	G	null	0.221415	null	null	null	FALSE	3.54254e-17
5	159894484	T	C	null	0.112664	null	null	null	FALSE	2.42815e-21		5	159749938	A	T	null	0.248182	null	null	null	FALSE	3.64594e-17
5	159894543	A	C	null	3.25329	null	null	null	FALSE	8.98162e-19		5	159751266	T	C	null	0.228413	null	null	null	FALSE	3.56866e-17
5	159894691	T	C	null	0.302509	null	null	null	FALSE	2.92776e-21		5	159751305	A	C	null	0.916139	null	null	null	FALSE	1.02577e-16
5	159894847	A	G	null	3.26074	null	null	null	FALSE	9.12641e-19		5	159751328	T	C	null	0.0844419	null	null	null	FALSE	3.16683e-17
5	159894976	A	G	null	0.307506	null	null	null	FALSE	2.9458e-21		5	159753406	T	C	null	0.0229627	null	null	null	FALSE	3.0953e-17
5	159894985	T	C	null	0.198528	null	null	null	FALSE	2.60883e-21		5	159753479	C	G	null	0.086504	null	null	null	FALSE	3.17041e-17
5	159895497	A	ACTTAT	null	1.74594	null	null	null	FALSE	3.83008e-20		5	159754977	A	C	null	0.0353633	null	null	null	FALSE	3.10376e-17
5	159895705	T	C	null	3.9594	null	null	null	FALSE	4.12609e-18		5	159755868	C	G	null	0.715795	null	null	null	FALSE	7.22372e-17
5	159895746	T	G	null	1.5784	null	null	null	FALSE	2.7379e-20		5	159755971	A	G	null	0.207048	null	null	null	FALSE	3.49094e-17
5	159896001	A	AT	null	0.111877	null	null	null	FALSE	2.42687e-21		5	159756451	A	G	null	0.0426322	null	null	null	FALSE	3.11023e-17
5	159896090	T	G	null	0.275069	null	null	null	FALSE	2.83315e-21		5	159756477	A	C	null	0.481486	null	null	null	FALSE	4.96417e-17
5	159896259	T	C	null	2.7778	null	null	null	FALSE	3.25881e-19		5	159757036	A	C	null	0.260823	null	null	null	FALSE	3.69804e-17
5	159896426	T	G	null	0.563201	null	null	null	FALSE	4.24085e-21		5	159757496	T	C	null	0.18118	null	null	null	FALSE	3.40495e-17
5	159896541	A	G	null	4.39158	null	null	null	FALSE	1.05804e-17		5	159757820	A	G	null	4.29525	null	null	null	FALSE	1.13757e-13
5	159896652	A	G	null	0.0886293	null	null	null	FALSE	2.3922e-21		5	159757971	T	C	null	0.00678428	null	null	null	FALSE	3.08943e-17
5	159896897	T	C	null	1.83505	null	null	null	FALSE	4.58698e-20		5	159758285	T	C	null	1.06575	null	null	null	FALSE	1.34923e-16
5	159897193	A	C	null	0.559091	null	null	null	FALSE	4.21353e-21		5	159758783	A	G	null	0.0776898	null	null	null	FALSE	3.15558e-17
5	159897256	T	G	null	0.301899	null	null	null	FALSE	2.92558e-21		5	159758942	C	G	null	0.262171	null	null	null	FALSE	3.70372e-17
5	159897501	A	G	null	5.24803	null	null	null	FALSE	6.93386e-17		5	159758967	A	G	null	0.712646	null	null	null	FALSE	7.18534e-17
5	159897537	T	C	null	0.0886293	null	null	null	FALSE	2.3922e-21		5	159759084	A	C	null	0.291579	null	null	null	FALSE	3.83361e-17
5	159897795	T	C	null	5.13496	null	null	null	FALSE	5.40494e-17		5	159759541	C	G	null	0.296451	null	null	null	FALSE	3.85624e-17
5	159897986	A	G	null	0.559091	null	null	null	FALSE	4.21353e-21		5	159760030	A	C	null	0.672845	null	null	null	FALSE	6.72138e-17
5	159898179	A	T	null	1.0474	null	null	null	FALSE	9.82759e-21		5	159760777	T	C	null	0.274415	null	null	null	FALSE	3.75641e-17
5	159898194	T	C	null	0.301899	null	null	null	FALSE	2.92558e-21		5	159760877	T	C	null	0.0122891	null	null	null	FALSE	3.09074e-17
5	159898198	A	G	null	3.19192	null	null	null	FALSE	7.87481e-19		5	159761060	A	G	null	0.0134522	null	null	null	FALSE	3.0911e-17
5	159898627	T	C	null	5.21853	null	null	null	FALSE	6.49746e-17		5	159761591	A	AG	null	0.678816	null	null	null	FALSE	6.78854e-17
5	159898649	T	C	null	0.349013	null	null	null	FALSE	3.10556e-21		5	159761640	T	C	null	0.810229	null	null	null	FALSE	8.499e-17
5	159899122	A	G	null	6.14661	null	null	null	FALSE	5.05913e-16		5	159762652	A	G	null	0.220259	null	null	null	FALSE	3.53829e-17
5	159899745	T	G	null	2.37572	null	null	null	FALSE	1.39831e-19		5	159763159	A	G	null	0.282996	null	null	null	FALSE	3.79451e-17
5	159899977	T	C	null	0.528708	null	null	null	FALSE	4.01897e-21		5	159763613	C	G	null	0.280917	null	null	null	FALSE	3.7852e-17
5	159900052	T	C	null	1.79561	null	null	null	FALSE	4.23449e-20		5	159763847	A	C	null	0.138466	null	null	null	FALSE	3.28294e-17
5	159901140	T	G	null	0.0263642	null	null	null	FALSE	2.33425e-21		5	159764158	A	G	null	0.194703	null	null	null	FALSE	3.44878e-17
5	159901146	A	T	null	0.0416273	null	null	null	FALSE	2.34328e-21		5	159764614	T	C	null	0.242452	null	null	null	FALSE	3.62301e-17
5	159901268	A	T	null	0.0684404	null	null	null	FALSE	2.36752e-21		5	159764701	T	C	null	0.151318	null	null	null	FALSE	3.31697e-17
5	159901408	A	C	null	1.02141	null	null	null	FALSE	9.36641e-21		5	159764835	T	C	null	0.244354	null	null	null	FALSE	3.63057e-17
5	159901514	C	G	null	0.301899	null	null	null	FALSE	2.92558e-21		5	159764918	A	G	null	0.485984	null	null	null	FALSE	4.99763e-17
5	159901739	T	G	null	3.19641	null	null	null	FALSE	7.95077e-19		5	159764936	T	C	null	0.235749	null	null	null	FALSE	3.59674e-17
5	159901751	C	G	null	0.301899	null	null	null	FALSE	2.92558e-21		5	159765204	A	G	null	0.114808	null	null	null	FALSE	3.22658e-17
5	159902113	T	C	null	1.56336	null	null	null	FALSE	2.65726e-20		5	159765240	CA	C	null	0.406492	null	null	null	FALSE	4.45422e-17
5	159902313	A	G	null	0.806041	null	null	null	FALSE	6.3585e-21		5	159765291	C	G	null	0.228413	null	null	null	FALSE	3.56866e-17
5	159902629	A	C	null	0.423313	null	null	null	FALSE	3.43735e-21		5	159765402	CT	C	null	0.225629	null	null	null	FALSE	3.55819e-17
5	159902803	T	C	null	0.301899	null	null	null	FALSE	2.92558e-21		5	159765429	T	C	null	0.225702	null	null	null	FALSE	3.55847e-17
5	159902809	A	C	null	0.301899	null	null	null	FALSE	2.92558e-21		5	159765486	T	C	null	0.224754	null	null	null	FALSE	3.55492e-17
5	159902975	A	T	null	1.44697	null	null	null	FALSE	2.11139e-20		5	159765564	T	G	null	0.21056	null	null	null	FALSE	3.5033e-17
5	159903134	A	G	null	2.81844	null	null	null	FALSE	3.55197e-19		5	159765589	T	C	null	0.222356	null	null	null	FALSE	3.54601e-17
5	159903252	T	C	null	0.207889	null	null	null	FALSE	2.63314e-21		5	159765781	T	G	null	0.218173	null	null	null	FALSE	3.53066e-17
5	159903254	C	G	null	0.301899	null	null	null	FALSE	2.92558e-21		5	159765833	T	C	null	1.7929	null	null	null	FALSE	5.58803e-16
5	159903569	A	T	null	0.301899	null	null	null	FALSE	2.92558e-21		5	159765860	A	G	null	0.0426322	null	null	null	FALSE	3.11023e-17
5	159903617	A	G	null	2.58137	null	null	null	FALSE	2.15225e-19		5	159765884	T	C	null	0.208731	null	null	null	FALSE	3.49684e-17
5	159903870	C	G	null	2.90205	null	null	null	FALSE	4.24205e-19		5	159765962	A	G	null	0.206559	null	null	null	FALSE	3.48923e-17
5	159904037	T	C	null	0.585361	null	null	null	FALSE	4.39238e-21		5	159766010	A	G	null	0.179996	null	null	null	FALSE	3.40122e-17
5	159904051	A	G	null	0.0886293	null	null	null	FALSE	2.3922e-21		5	159766092	C	G	null	0.201626	null	null	null	FALSE	3.47217e-17
5	159904363	A	G	null	1.79561	null	null	null	FALSE	4.23449e-20		5	159766266	T	TTA	null	0.139542	null	null	null	FALSE	3.2857e-17
5	159904591	A	G	null	0.301899	null	null	null	FALSE	2.92558e-21		5	159766274	A	ATATATG	null	0.107071	null	null	null	FALSE	3.20998e-17
5	159904658	A	G	null	0.0886293	null	null	null	FALSE	2.3922e-21		5	159766378	A	AC	null	0.0965302	null	null	null	FALSE	3.18885e-17
5	159904729	T	C	null	2.58137	null	null	null	FALSE	2.15225e-19		5	159766954	A	G	null	0.129421	null	null	null	FALSE	3.26042e-17
5	159905356	A	G	null	0.440213	null	null	null	FALSE	3.52146e-21		5	159767478	T	C	null	0.223226	null	null	null	FALSE	3.54924e-17
5	159905436	A	C	null	1.41341	null	null	null	FALSE	1.97698e-20		5	159767821	T	C	null	0.0238794	null	null	null	FALSE	3.09581e-17
5	159905658	A	T	null	0.301899	null	null	null	FALSE	2.92558e-21		5	159767958	T	C	null	1.89313	null	null	null	FALSE	6.8495e-16
5	159905679	T	C	null	2.86075	null	null	null	FALSE	3.88567e-19		5	159768030	A	G	null	0.0569014	null	null	null	FALSE	3.12594e-17
5	159905692	A	G	null	0.112889	null	null	null	FALSE	2.42852e-21		5	159768030	A	AG	null	0.0515381	null	null	null	FALSE	3.11958e-17
5	159905907	A	G	null	0.541211	null	null	null	FALSE	4.09748e-21		5	159768631	A	G	null	0.0678308	null	null	null	FALSE	3.14056e-17
5	159905923	T	C	null	1.68761	null	null	null	FALSE	3.40588e-20		5	159769180	A	G	null	0.00515515	null	null	null	FALSE	3.08918e-17
5	159906055	T	C	null	0.277448	null	null	null	FALSE	2.84106e-21		5	159769804	C	G	null	0.852015	null	null	null	FALSE	9.14756e-17
5	159906550	A	G	null	1.58519	null	null	null	FALSE	2.77518e-20		5	159769885	T	C	null	0.686133	null	null	null	FALSE	6.87201e-17
5	159908319	A	G	null	0.20845	null	null	null	FALSE	2.63462e-21		5	159770504	A	G	null	0.95546	null	null	null	FALSE	1.10142e-16
5	159908337	A	G	null	1.69379	null	null	null	FALSE	3.44841e-20		5	159770900	T	C	null	1.32468	null	null	null	FALSE	2.20707e-16
5	159909345	A	G	null	1.41353	null	null	null	FALSE	1.97741e-20		5	159771753	T	C	null	0.443336	null	null	null	FALSE	4.6937e-17
5	159909380	C	G	null	0.20845	null	null	null	FALSE	2.63462e-21		5	159772467	A	G	null	0.261933	null	null	null	FALSE	3.70272e-17
5	159910447	A	C	null	0.329754	null	null	null	FALSE	3.02923e-21		5	159772936	T	C	null	0.127378	null	null	null	FALSE	3.2555e-17
5	159910471	T	C	null	0.197432	null	null	null	FALSE	2.60604e-21		5	159773041	T	C	null	1.0492	null	null	null	FALSE	1.30836e-16
5	159910945	A	G	null	0.179536	null	null	null	FALSE	2.56222e-21		5	159773574	C	G	null	0.958607	null	null	null	FALSE	1.10774e-16
5	159911057	T	C	null	0.804931	null	null	null	FALSE	6.34618e-21		5	159773904	A	G	null	0.968996	null	null	null	FALSE	1.1289e-16
5	159911061	T	C	null	0.659159	null	null	null	FALSE	4.95185e-21		5	159774217	A	G	null	0.931814	null	null	null	FALSE	1.0552e-16
5	159911065	A	G	null	0.804931	null	null	null	FALSE	6.34618e-21		5	159774912	A	G	null	0.755723	null	null	null	FALSE	7.73271e-17
5	159911224	A	G	null	0.799971	null	null	null	FALSE	6.2915e-21		5	159775261	T	C	null	0.681102	null	null	null	FALSE	6.81449e-17
5	159911311	A	G	null	0.305834	null	null	null	FALSE	2.93974e-21		5	159775741	A	G	null	1.20495	null	null	null	FALSE	1.75363e-16
5	159911506	A	C	null	0.706196	null	null	null	FALSE	5.35652e-21		5	159776047	A	G	null	0.129479	null	null	null	FALSE	3.26056e-17
5	159911584	T	C	null	0.789147	null	null	null	FALSE	6.1741e-21		5	159776637	T	C	null	0.233067	null	null	null	FALSE	3.58639e-17
5	159912086	T	C	null	0.751781	null	null	null	FALSE	5.78841e-21		5	159776844	A	G	null	0.677161	null	null	null	FALSE	6.76984e-17
5	159912733	A	G	null	0.0107727	null	null	null	FALSE	2.32898e-21		5	159777393	C	G	null	0.26512	null	null	null	FALSE	3.71623e-17
5	159913228	T	C	null	0.751781	null	null	null	FALSE	5.78841e-21		5	159777438	A	T	null	1.35037	null	null	null	FALSE	2.31983e-16
5	159913283	CTTTAGA	C	null	0.36633	null	null	null	FALSE	3.17752e-21		5	159777545	T	C	null	1.41885	null	null	null	FALSE	2.65128e-16
5	159913318	A	T	null	0.929224	null	null	null	FALSE	7.91525e-21		5	159777644	T	G	null	1.41862	null	null	null	FALSE	2.6501e-16
5	159913574	T	C	null	0.911864	null	null	null	FALSE	7.67134e-21		5	159777973	A	G	null	0.0133178	null	null	null	FALSE	3.09106e-17
5	159913603	T	C	null	5.4698	null	null	null	FALSE	1.13098e-16		5	159778008	T	C	null	1.91542	null	null	null	FALSE	7.16807e-16
5	159913634	C	G	null	0.885056	null	null	null	FALSE	7.31132e-21		5	159778268	T	C	null	0.0799811	null	null	null	FALSE	3.15931e-17
5	159913823	T	C	null	0.911864	null	null	null	FALSE	7.67134e-21		5	159778759	T	C	null	0.159768	null	null	null	FALSE	3.34061e-17
5	159914145	A	T	null	0.911864	null	null	null	FALSE	7.67134e-21		5	159779634	C	G	null	1.71625	null	null	null	FALSE	4.78701e-16
5	159914240	A	T	null	0.385208	null	null	null	FALSE	3.25964e-21		5	159780545	T	C	null	1.10122	null	null	null	FALSE	1.44157e-16
5	159914586	CT	C	null	0.469544	null	null	null	FALSE	3.67549e-21		5	159780680	T	G	null	0.0226423	null	null	null	FALSE	3.09512e-17
5	159914601	T	C	null	0.115488	null	null	null	FALSE	2.43282e-21		5	159781634	T	G	null	1.46055	null	null	null	FALSE	2.87737e-16
5	159914623	T	C	null	0.911864	null	null	null	FALSE	7.67134e-21		5	159781638	T	G	null	1.54136	null	null	null	FALSE	3.37526e-16
5	159914665	T	C	null	0.385208	null	null	null	FALSE	3.25964e-21		5	159781724	T	C	null	0.0591848	null	null	null	FALSE	3.12882e-17
5	159914727	A	T	null	0.866461	null	null	null	FALSE	7.07298e-21		5	159782175	T	C	null	0.357634	null	null	null	FALSE	4.16775e-17
5	159914779	C	G	null	0.911864	null	null	null	FALSE	7.67134e-21		5	159782450	T	C	null	6.4389	null	null	null	FALSE	1.28462e-11
5	159914781	C	G	null	0.911864	null	null	null	FALSE	7.67134e-21		5	159782641	A	C	null	0.361611	null	null	null	FALSE	4.18978e-17
5	159914850	A	G	null	5.4698	null	null	null	FALSE	1.13098e-16		5	159782735	A	G	null	0.362811	null	null	null	FALSE	4.19647e-17
5	159914884	T	C	null	0.385208	null	null	null	FALSE	3.25964e-21		5	159782755	T	C	null	0.0355047	null	null	null	FALSE	3.10388e-17
5	159914885	A	G	null	5.07099	null	null	null	FALSE	4.69504e-17		5	159782971	T	C	null	1.82391	null	null	null	FALSE	5.95033e-16
5	159914959	T	C	null	0.889747	null	null	null	FALSE	7.3729e-21		5	159782983	A	G	null	0.365523	null	null	null	FALSE	4.21168e-17
5	159915121	T	C	null	2.29286	null	null	null	FALSE	1.17644e-19		5	159783101	T	C	null	0.145148	null	null	null	FALSE	3.30034e-17
5	159915320	A	G	null	0.911864	null	null	null	FALSE	7.67134e-21		5	159783601	A	G	null	2.00397	null	null	null	FALSE	8.59176e-16
5	159915384	T	G	null	0.911864	null	null	null	FALSE	7.67134e-21		5	159783727	T	G	null	0.373968	null	null	null	FALSE	4.25969e-17
5	159915408	T	C	null	0.93442	null	null	null	FALSE	7.98998e-21		5	159783840	A	G	null	1.01368	null	null	null	FALSE	1.22523e-16
5	159915443	T	C	null	0.93442	null	null	null	FALSE	7.98998e-21		5	159784359	T	C	null	0.226506	null	null	null	FALSE	3.56148e-17
5	159915675	T	C	null	0.93442	null	null	null	FALSE	7.98998e-21		5	159784694	T	G	null	0.826231	null	null	null	FALSE	8.74081e-17
5	159915871	A	C	null	0.135845	null	null	null	FALSE	2.46915e-21		5	159785016	T	C	null	2.00401	null	null	null	FALSE	8.59254e-16
5	159915958	C	G	null	0.93442	null	null	null	FALSE	7.98998e-21		5	159785101	C	G	null	0.124649	null	null	null	FALSE	3.24902e-17
5	159916189	C	G	null	0.051587	null	null	null	FALSE	2.35109e-21		5	159785321	A	C	null	1.79724	null	null	null	FALSE	5.63728e-16
5	159916221	G	GT	null	0.179536	null	null	null	FALSE	2.56222e-21		5	159785417	A	G	null	0.459045	null	null	null	FALSE	4.80223e-17
5	159916229	A	G	null	0.953895	null	null	null	FALSE	8.27718e-21		5	159785853	T	C	null	1.5717	null	null	null	FALSE	3.58484e-16
5	159916690	T	C	null	5.50224	null	null	null	FALSE	1.21498e-16		5	159786594	T	C	null	1.1823	null	null	null	FALSE	1.6797e-16
5	159917055	T	C	null	0.93442	null	null	null	FALSE	7.98998e-21		5	159786623	C	G	null	1.24048	null	null	null	FALSE	1.87674e-16
5	159917215	T	C	null	2.23943	null	null	null	FALSE	1.05277e-19		5	159786963	A	C	null	0.18809	null	null	null	FALSE	3.42704e-17
5	159917431	T	C	null	0.93442	null	null	null	FALSE	7.98998e-21		5	159787106	T	C	null	1.83863	null	null	null	FALSE	6.1308e-16
5	159917656	A	C	null	0.938548	null	null	null	FALSE	8.04989e-21		5	159787842	A	G	null	0.293197	null	null	null	FALSE	3.84109e-17
5	159917736	T	C	null	0.980468	null	null	null	FALSE	8.68802e-21		5	159787933	C	G	null	0.268976	null	null	null	FALSE	3.73276e-17
5	159917817	A	G	null	0.938548	null	null	null	FALSE	8.04989e-21		5	159788013	T	G	null	0.236947	null	null	null	FALSE	3.60139e-17
5	159917900	T	C	null	0.306889	null	null	null	FALSE	2.94356e-21		5	159788093	T	C	null	0.269379	null	null	null	FALSE	3.7345e-17
5	159917946	A	G	null	0.938548	null	null	null	FALSE	8.04989e-21		5	159788299	T	C	null	0.435097	null	null	null	FALSE	4.63834e-17
5	159917991	T	C	null	0.135845	null	null	null	FALSE	2.46915e-21		5	159788433	T	G	null	0.725611	null	null	null	FALSE	7.34497e-17
5	159918015	T	G	null	0.938548	null	null	null	FALSE	8.04989e-21		5	159788634	A	G	null	0.38405	null	null	null	FALSE	4.31834e-17
5	159918028	C	G	null	0.135845	null	null	null	FALSE	2.46915e-21		5	159789092	T	C	null	0.620513	null	null	null	FALSE	6.16736e-17
5	159918048	C	G	null	0.938548	null	null	null	FALSE	8.04989e-21		5	159789321	C	G	null	0.757459	null	null	null	FALSE	7.75581e-17
5	159918334	A	G	null	0.938548	null	null	null	FALSE	8.04989e-21		5	159789567	C	G	null	0.76675	null	null	null	FALSE	7.88086e-17
5	159918335	T	C	null	0.746178	null	null	null	FALSE	5.73309e-21		5	159789608	T	C	null	0.452225	null	null	null	FALSE	4.75463e-17
5	159919166	A	C	null	2.10541	null	null	null	FALSE	7.97759e-20		5	159789697	A	G	null	0.27417	null	null	null	FALSE	3.75534e-17
5	159919330	A	ATC	null	0.218173	null	null	null	FALSE	2.66085e-21		5	159789844	A	T	null	0.735182	null	null	null	FALSE	7.4656e-17
5	159919422	C	G	null	1.38637	null	null	null	FALSE	1.87523e-20		5	159790094	T	C	null	0.807711	null	null	null	FALSE	8.46168e-17
5	159919793	T	C	null	0.0963675	null	null	null	FALSE	2.40302e-21		5	159790122	A	G	null	0.339229	null	null	null	FALSE	4.06864e-17
5	159920295	A	G	null	2.10541	null	null	null	FALSE	7.97759e-20		5	159790196	A	G	null	0.296623	null	null	null	FALSE	3.85704e-17
5	159921469	T	C	null	1.27976	null	null	null	FALSE	1.52516e-20		5	159790426	A	G	null	0.27556	null	null	null	FALSE	3.76144e-17
5	159922209	T	G	null	2.25735	null	null	null	FALSE	1.09271e-19		5	159790741	A	G	null	0.496073	null	null	null	FALSE	5.07392e-17
5	159922367	T	C	null	0.0238335	null	null	null	FALSE	2.33311e-21		5	159791139	A	C	null	0.842241	null	null	null	FALSE	8.99084e-17
5	159922573	A	G	null	0.0107727	null	null	null	FALSE	2.32898e-21		5	159791206	A	G	null	0.519993	null	null	null	FALSE	5.26178e-17
5	159923720	A	C	null	5.98088	null	null	null	FALSE	3.50339e-16		5	159791231	A	C	null	0.844968	null	null	null	FALSE	9.03425e-17
5	159924221	T	C	null	0.140922	null	null	null	FALSE	2.47893e-21		5	159791334	T	C	null	0.34592	null	null	null	FALSE	4.10412e-17
5	159924825	T	TA	null	0.0846002	null	null	null	FALSE	2.38686e-21		5	159791374	T	C	null	0.75721	null	null	null	FALSE	7.7525e-17
5	159927319	T	C	null	0.151195	null	null	null	FALSE	2.49956e-21		5	159791599	T	C	null	0.758205	null	null	null	FALSE	7.76576e-17
5	159927371	A	G	null	0.0605307	null	null	null	FALSE	2.35932e-21		5	159791868	A	C	null	0.346691	null	null	null	FALSE	4.10825e-17
5	159927533	A	AG	null	5.76447	null	null	null	FALSE	2.16945e-16		5	159792406	T	C	null	0.752272	null	null	null	FALSE	7.68704e-17
5	159927613	T	C	null	0.0605307	null	null	null	FALSE	2.35932e-21		5	159792599	C	G	null	0.157328	null	null	null	FALSE	3.33368e-17
5	159928986	T	C	null	5.76447	null	null	null	FALSE	2.16945e-16		5	159792964	A	T	null	0.276626	null	null	null	FALSE	3.76614e-17
5	159946165	A	G	null	0.0661585	null	null	null	FALSE	2.36507e-21		5	159793427	A	G	null	2.62967	null	null	null	FALSE	3.16172e-15
5	159951106	A	C	null	0.119758	null	null	null	FALSE	2.44006e-21		5	159793487	A	G	null	0.477556	null	null	null	FALSE	4.93521e-17
5	159952299	T	C	null	0.0661585	null	null	null	FALSE	2.36507e-21		5	159793556	T	C	null	0.360812	null	null	null	FALSE	4.18534e-17
5	159992751	A	G	null	0.166662	null	null	null	FALSE	2.53272e-21		5	159793892	A	G	null	0.695079	null	null	null	FALSE	6.9758e-17
5	159994729	A	C	null	0.166662	null	null	null	FALSE	2.53272e-21		5	159794253	T	C	null	0.401757	null	null	null	FALSE	4.42493e-17
5	159995324	A	G	null	0.268331	null	null	null	FALSE	2.81107e-21		5	159794457	T	G	null	2.21134	null	null	null	FALSE	1.31782e-15
5	159995357	T	C	null	0.0622314	null	null	null	FALSE	2.36101e-21		5	159794511	A	G	null	0.42412	null	null	null	FALSE	4.56621e-17
5	159995564	A	G	null	0.356646	null	null	null	FALSE	3.13689e-21		5	159794882	T	C	null	0.309715	null	null	null	FALSE	3.91945e-17
5	159996390	T	G	null	0.111764	null	null	null	FALSE	2.42668e-21		5	159795054	T	G	null	0.443336	null	null	null	FALSE	4.6937e-17
5	160097496	A	G	null	0.931072	null	null	null	FALSE	7.94175e-21		5	159795266	T	C	null	0.703335	null	null	null	FALSE	7.07332e-17
												5	159795881	A	G	null	0.790753	null	null	null	FALSE	8.21525e-17
												5	159796182	A	G	null	1.26946	null	null	null	FALSE	1.98402e-16
												5	159797727	A	G	null	0.329105	null	null	null	FALSE	4.01612e-17
												5	159798741	A	G	null	0.661145	null	null	null	FALSE	6.59217e-17
												5	159799027	A	G	null	1.37789	null	null	null	FALSE	2.44742e-16
												5	159799360	C	G	null	0.848324	null	null	null	FALSE	9.08801e-17
												5	159799525	A	G	null	0.624336	null	null	null	FALSE	6.20579e-17
												5	159801840	T	G	null	0.983803	null	null	null	FALSE	1.15986e-16
												5	159801915	C	G	null	0.179208	null	null	null	FALSE	3.39876e-17
												5	159802053	CAAG	C	null	0.898253	null	null	null	FALSE	9.9332e-17
												5	159802245	A	G	null	0.082337	null	null	null	FALSE	3.16324e-17
												5	159802272	T	G	null	0.357041	null	null	null	FALSE	4.16448e-17
												5	159803035	C	G	null	1.44904	null	null	null	FALSE	2.813e-16
												5	159803250	T	C	null	0.726999	null	null	null	FALSE	7.36231e-17
												5	159803398	A	T	null	1.23114	null	null	null	FALSE	1.84348e-16
												5	159803425	T	TGTATATA	null	0.286762	null	null	null	FALSE	3.81155e-17
												5	159803426	G	GTATATAGTT	null	0.286762	null	null	null	FALSE	3.81155e-17
												5	159806203	A	G	null	1.30619	null	null	null	FALSE	2.12952e-16
												5	159806406	T	C	null	1.00004	null	null	null	FALSE	1.1949e-16
												5	159806583	A	G	null	0.873219	null	null	null	FALSE	9.49861e-17
												5	159806877	T	C	null	0.00895122	null	null	null	FALSE	3.08986e-17
												5	159807173	T	C	null	0.0778457	null	null	null	FALSE	3.15583e-17
												5	159807935	T	C	null	0.597739	null	null	null	FALSE	5.94474e-17
												5	159808228	T	C	null	0.843451	null	null	null	FALSE	9.01007e-17
												5	159808507	T	C	null	0.0721679	null	null	null	FALSE	3.14696e-17
												5	159808724	T	C	null	0.392759	null	null	null	FALSE	4.3702e-17
												5	159809294	T	C	null	0.736127	null	null	null	FALSE	7.47764e-17
												5	159809586	A	G	null	0.50696	null	null	null	FALSE	5.15819e-17
												5	159809801	T	C	null	3.71019	null	null	null	FALSE	3.18947e-14
												5	159809884	A	G	null	0.803547	null	null	null	FALSE	8.40037e-17
												5	159810076	A	G	null	1.3782	null	null	null	FALSE	2.4489e-16
												5	159810430	T	G	null	0.899629	null	null	null	FALSE	9.95775e-17
												5	159810544	A	G	null	0.79833	null	null	null	FALSE	8.32429e-17
												5	159810644	T	C	null	0.849858	null	null	null	FALSE	9.11271e-17
												5	159810926	A	T	null	1.93144	null	null	null	FALSE	7.40637e-16
												5	159811242	T	C	null	2.07391	null	null	null	FALSE	9.92014e-16
												5	159811374	A	T	null	3.01323	null	null	null	FALSE	7.13215e-15
												5	159811830	C	G	null	2.92592	null	null	null	FALSE	5.92181e-15
												5	159812730	A	T	null	4.18363	null	null	null	FALSE	8.91781e-14
												5	159814239	T	C	null	2.94424	null	null	null	FALSE	6.15728e-15
												5	159814247	T	G	null	0.17399	null	null	null	FALSE	3.38264e-17
												5	159814276	A	G	null	2.94386	null	null	null	FALSE	6.15228e-15
												5	159814295	A	G	null	4.44466	null	null	null	FALSE	1.57661e-13
												5	159814721	T	C	null	0.76675	null	null	null	FALSE	7.88086e-17
												5	159815241	T	C	null	0.0575455	null	null	null	FALSE	3.12674e-17
												5	159815377	A	ACTTTT	null	0.128427	null	null	null	FALSE	3.25802e-17
												5	159815911	T	C	null	4.56944	null	null	null	FALSE	2.07154e-13
												5	159815980	T	C	null	2.92702	null	null	null	FALSE	5.93568e-15
												5	159816001	C	G	null	2.04755	null	null	null	FALSE	9.39619e-16
												5	159816916	A	G	null	4.54394	null	null	null	FALSE	1.95905e-13
												5	159817726	C	G	null	1.09729	null	null	null	FALSE	1.431e-16
												5	159817845	C	G	null	4.49377	null	null	null	FALSE	1.75535e-13
												5	159818045	T	C	null	1.02526	null	null	null	FALSE	1.25168e-16
												5	159818125	T	C	null	4.50864	null	null	null	FALSE	1.81341e-13
												5	159818407	T	G	null	1.68655	null	null	null	FALSE	4.50965e-16
												5	159818781	T	C	null	0.823041	null	null	null	FALSE	8.69197e-17
												5	159819107	A	T	null	4.47651	null	null	null	FALSE	1.69034e-13
												5	159820931	A	C	null	2.49458	null	null	null	FALSE	2.37963e-15
												5	159823099	T	C	null	4.35242	null	null	null	FALSE	1.2888e-13
												5	159823703	T	TG	null	1.12523	null	null	null	FALSE	1.508e-16
												5	159824318	A	G	null	2.5271	null	null	null	FALSE	2.54778e-15
												5	159824464	A	G	null	2.41296	null	null	null	FALSE	2.00561e-15
												5	159825080	C	G	null	1.81107	null	null	null	FALSE	5.79746e-16
												5	159825190	A	T	null	0.896196	null	null	null	FALSE	9.89665e-17
												5	159825527	A	G	null	2.60276	null	null	null	FALSE	2.98736e-15
												5	159825568	A	G	null	1.62452	null	null	null	FALSE	3.98277e-16
												5	159825798	T	G	null	4.48598	null	null	null	FALSE	1.72572e-13
												5	159826079	T	C	null	0.993962	null	null	null	FALSE	1.18164e-16
												5	159826674	T	C	null	2.39244	null	null	null	FALSE	1.92136e-15
												5	159827208	C	G	null	0.171276	null	null	null	FALSE	3.37441e-17
												5	159827925	C	G	null	2.43735	null	null	null	FALSE	2.11063e-15
												5	159828091	A	G	null	1.21	null	null	null	FALSE	1.77056e-16
												5	159828276	A	G	null	1.25877	null	null	null	FALSE	1.94369e-16
												5	159828399	T	C	null	0.395018	null	null	null	FALSE	4.38383e-17
												5	159829058	A	T	null	2.20796	null	null	null	FALSE	1.30862e-15
												5	159829235	A	G	null	0.090765	null	null	null	FALSE	3.17805e-17
												5	159829672	T	C	null	0.772113	null	null	null	FALSE	7.95415e-17
												5	159829795	T	C	null	2.05345	null	null	null	FALSE	9.51096e-16
												5	159829852	T	C	null	0.676954	null	null	null	FALSE	6.76751e-17
												5	159829947	A	G	null	2.10342	null	null	null	FALSE	1.0542e-15
												5	159830008	T	C	null	2.30892	null	null	null	FALSE	1.61409e-15
												5	159830603	T	C	null	2.55956	null	null	null	FALSE	2.72773e-15
												5	159830856	T	C	null	1.92154	null	null	null	FALSE	7.25816e-16
												5	159831077	T	G	null	1.1279	null	null	null	FALSE	1.5156e-16
												5	159831218	A	G	null	2.24688	null	null	null	FALSE	1.41869e-15
												5	159831228	T	C	null	3.22856	null	null	null	FALSE	1.13022e-14
												5	159831664	T	C	null	2.25344	null	null	null	FALSE	1.43817e-15
												5	159831803	A	G	null	1.93742	null	null	null	FALSE	7.49733e-16
												5	159832250	A	G	null	1.93367	null	null	null	FALSE	7.4402e-16
												5	159832551	T	C	null	0.41805	null	null	null	FALSE	4.52712e-17
												5	159832587	G	GACA	null	0.642065	null	null	null	FALSE	6.38815e-17
												5	159832588	A	AC	null	0.60206	null	null	null	FALSE	5.98616e-17
												5	159832591	A	G	null	0.11685	null	null	null	FALSE	3.23112e-17
												5	159832811	A	G	null	1.21667	null	null	null	FALSE	1.79323e-16
												5	159832908	T	C	null	0.772628	null	null	null	FALSE	7.96122e-17
												5	159833047	T	C	null	0.486649	null	null	null	FALSE	5.00261e-17
												5	159833197	A	G	null	2.56479	null	null	null	FALSE	2.75791e-15
												5	159833250	A	G	null	0.507379	null	null	null	FALSE	5.16147e-17
												5	159833878	C	G	null	0.752027	null	null	null	FALSE	7.6838e-17
												5	159833987	A	G	null	0.269218	null	null	null	FALSE	3.7338e-17
												5	159834086	T	C	null	0.763211	null	null	null	FALSE	7.83294e-17
												5	159835173	A	G	null	1.95546	null	null	null	FALSE	7.77904e-16
												5	159835658	A	G	null	0.419645	null	null	null	FALSE	4.53734e-17
												5	159835837	A	ATAT	null	0.724458	null	null	null	FALSE	7.3306e-17
												5	159836278	A	G	null	0.0350336	null	null	null	FALSE	3.1035e-17
												5	159836345	A	C	null	1.80771	null	null	null	FALSE	5.75812e-16
												5	159836371	G	GGTCA	null	0.57741	null	null	null	FALSE	5.75496e-17
												5	159837198	A	G	null	1.62178	null	null	null	FALSE	3.96106e-16
												5	159837574	A	T	null	0.126331	null	null	null	FALSE	3.253e-17
												5	159837629	A	T	null	2.63733	null	null	null	FALSE	3.21318e-15
												5	159838098	A	C	null	3.39924	null	null	null	FALSE	1.6306e-14
												5	159838251	T	C	null	1.969	null	null	null	FALSE	7.99752e-16
												5	159838663	T	C	null	1.98088	null	null	null	FALSE	8.19461e-16
												5	159839121	T	C	null	0.862963	null	null	null	FALSE	9.3269e-17
												5	159839211	T	C	null	1.05262	null	null	null	FALSE	1.31669e-16
												5	159839317	T	C	null	2.69767	null	null	null	FALSE	3.6497e-15
												5	159839545	A	G	null	0.184289	null	null	null	FALSE	3.41481e-17
												5	159840415	A	G	null	0.56591	null	null	null	FALSE	5.65121e-17
												5	159840688	T	C	null	0.277531	null	null	null	FALSE	3.77013e-17
												5	159840700	A	C	null	2.56098	null	null	null	FALSE	2.73589e-15
												5	159840935	A	T	null	0.581699	null	null	null	FALSE	5.79431e-17
												5	159840980	T	C	null	0.517555	null	null	null	FALSE	5.24217e-17
												5	159841491	G	GT	null	0.393404	null	null	null	FALSE	4.37408e-17
												5	159841493	A	T	null	2.43321	null	null	null	FALSE	2.09241e-15
												5	159842465	A	G	null	0.303469	null	null	null	FALSE	3.88939e-17
												5	159842673	T	C	null	0.87517	null	null	null	FALSE	9.53168e-17
												5	159842912	T	C	null	2.22548	null	null	null	FALSE	1.35706e-15
												5	159843024	T	C	null	2.34018	null	null	null	FALSE	1.72276e-15
												5	159843144	G	GC	null	0.841638	null	null	null	FALSE	8.98126e-17
												5	159843996	A	G	null	0.207468	null	null	null	FALSE	3.49241e-17
												5	159844175	T	C	null	4.45075	null	null	null	FALSE	1.59774e-13
												5	159844275	T	C	null	2.01269	null	null	null	FALSE	8.74689e-16
												5	159844996	A	C	null	3.03541	null	null	null	FALSE	7.47772e-15
												5	159845046	T	G	null	3.1004	null	null	null	FALSE	8.59085e-15
												5	159845925	A	C	null	3.17993	null	null	null	FALSE	1.0184e-14
												5	159846074	A	G	null	2.03882	null	null	null	FALSE	9.22905e-16
												5	159846208	A	G	null	1.49567	null	null	null	FALSE	3.08351e-16
												5	159846302	T	C	null	0.622148	null	null	null	FALSE	6.18375e-17
												5	159846408	A	G	null	1.41873	null	null	null	FALSE	2.65069e-16
												5	159846410	A	C	null	3.22243	null	null	null	FALSE	1.11547e-14
												5	159846872	T	C	null	2.69379	null	null	null	FALSE	3.61991e-15
												5	159847080	A	G	null	3.45136	null	null	null	FALSE	1.82418e-14
												5	159847344	C	G	null	0.667158	null	null	null	FALSE	6.65817e-17
												5	159848193	A	T	null	3.44539	null	null	null	FALSE	1.80085e-14
												5	159848467	A	C	null	3.47886	null	null	null	FALSE	1.93549e-14
												5	159848977	G	GGCTGAA	null	0.304431	null	null	null	FALSE	3.89398e-17
												5	159849586	A	G	null	2.01011	null	null	null	FALSE	8.7006e-16
												5	159849604	A	C	null	0.402305	null	null	null	FALSE	4.42831e-17
												5	159849991	T	C	null	3.50808	null	null	null	FALSE	2.06128e-14
												5	159850185	T	TACA	null	0.279097	null	null	null	FALSE	3.77708e-17
												5	159850340	A	G	null	1.8573	null	null	null	FALSE	6.36776e-16
												5	159850372	T	C	null	0.116623	null	null	null	FALSE	3.23061e-17
												5	159850600	A	G	null	0.364014	null	null	null	FALSE	4.20321e-17
												5	159850699	T	C	null	3.52042	null	null	null	FALSE	2.11689e-14
												5	159850711	CA	C	null	0.236497	null	null	null	FALSE	3.59964e-17
												5	159851054	A	C	null	3.64956	null	null	null	FALSE	2.79753e-14
												5	159851211	C	G	null	0.254457	null	null	null	FALSE	3.67154e-17
												5	159851745	A	G	null	0.00397017	null	null	null	FALSE	3.08905e-17
												5	159852311	T	C	null	0.10863	null	null	null	FALSE	3.21325e-17
												5	159852982	A	T	null	3.73072	null	null	null	FALSE	3.33439e-14
												5	159853293	A	C	null	0.487582	null	null	null	FALSE	5.0096e-17
												5	159854048	CA	C	null	0.361112	null	null	null	FALSE	4.187e-17
												5	159854060	A	T	null	3.39794	null	null	null	FALSE	1.62603e-14
												5	159854278	T	G	null	0.481749	null	null	null	FALSE	4.96612e-17
												5	159854664	A	G	null	0.852015	null	null	null	FALSE	9.14756e-17
												5	159855396	A	G	null	0.0705811	null	null	null	FALSE	3.14458e-17
												5	159855760	T	TG	null	0.116907	null	null	null	FALSE	3.23124e-17
												5	159856529	A	G	null	0.172501	null	null	null	FALSE	3.37811e-17
												5	159856576	A	T	null	0.852015	null	null	null	FALSE	9.14756e-17
												5	159857528	T	C	null	0.904482	null	null	null	FALSE	1.00448e-16
												5	159857545	T	C	null	1.97551	null	null	null	FALSE	8.10498e-16
												5	159857764	T	C	null	0.852015	null	null	null	FALSE	9.14756e-17
												5	159857970	T	TA	null	0.409381	null	null	null	FALSE	4.47225e-17
												5	159858599	A	G	null	0.0047598	null	null	null	FALSE	3.08913e-17
												5	159858700	T	C	null	0.100891	null	null	null	FALSE	3.19738e-17
												5	159858905	A	T	null	0.543027	null	null	null	FALSE	5.45227e-17
												5	159859364	CT	C	null	0.056555	null	null	null	FALSE	3.12551e-17
												5	159859439	A	C	null	0.392223	null	null	null	FALSE	4.36697e-17
												5	159859668	A	T	null	0.868381	null	null	null	FALSE	9.41717e-17
												5	159859794	T	C	null	0.852015	null	null	null	FALSE	9.14756e-17
												5	159859934	A	G	null	0.36947	null	null	null	FALSE	4.23399e-17
												5	159860250	A	G	null	0.571056	null	null	null	FALSE	5.69731e-17
												5	159860474	A	G	null	2.17031	null	null	null	FALSE	1.21044e-15
												5	159860548	A	T	null	0.0109063	null	null	null	FALSE	3.09034e-17
												5	159860580	T	C	null	0.0644927	null	null	null	FALSE	3.13587e-17
												5	159860803	T	C	null	0.821599	null	null	null	FALSE	8.66999e-17
												5	159861229	T	C	null	2.42876	null	null	null	FALSE	2.073e-15
												5	159861341	C	G	null	4.20642	null	null	null	FALSE	9.37203e-14
												5	159861350	T	C	null	0.517126	null	null	null	FALSE	5.23873e-17
												5	159861434	A	G	null	1.06148	null	null	null	FALSE	1.33854e-16
												5	159861510	T	C	null	0.294393	null	null	null	FALSE	3.84664e-17
												5	159861575	T	C	null	0.497163	null	null	null	FALSE	5.08227e-17
												5	159861627	A	G	null	3.91507	null	null	null	FALSE	4.97237e-14
												5	159862092	T	G	null	2.34659	null	null	null	FALSE	1.74597e-15
												5	159862292	T	C	null	0.865186	null	null	null	FALSE	9.36381e-17
												5	159862647	C	G	null	0.818156	null	null	null	FALSE	8.6178e-17
												5	159862857	C	G	null	0.104964	null	null	null	FALSE	3.20561e-17
												5	159863072	A	G	null	0.811916	null	null	null	FALSE	8.52411e-17
												5	159863076	A	G	null	1.03702	null	null	null	FALSE	1.27917e-16
												5	159863086	T	C	null	0.539553	null	null	null	FALSE	5.42292e-17
												5	159863288	T	G	null	0.0258569	null	null	null	FALSE	3.09698e-17
												5	159863309	T	C	null	1.74521	null	null	null	FALSE	5.07467e-16
												5	159864032	T	C	null	0.213675	null	null	null	FALSE	3.5144e-17
												5	159864111	C	G	null	0.0156978	null	null	null	FALSE	3.09191e-17
												5	159864630	A	G	null	0.260982	null	null	null	FALSE	3.69871e-17
												5	159865149	A	G	null	1.25869	null	null	null	FALSE	1.9434e-16
												5	159865579	T	C	null	2.34602	null	null	null	FALSE	1.74386e-15
												5	159865968	T	C	null	1.26857	null	null	null	FALSE	1.98064e-16
												5	159866044	A	G	null	1.11436	null	null	null	FALSE	1.47751e-16
												5	159866968	A	G	null	2.39212	null	null	null	FALSE	1.92007e-15
												5	159866993	A	G	null	0.614751	null	null	null	FALSE	6.11001e-17
												5	159867005	A	T	null	0.396856	null	null	null	FALSE	4.39497e-17
												5	159867114	C	G	null	0.790485	null	null	null	FALSE	8.21142e-17
												5	159867173	T	C	null	4.74304	null	null	null	FALSE	3.0306e-13
												5	159867420	T	C	null	3.55533	null	null	null	FALSE	2.28243e-14
												5	159867647	T	C	null	0.167938	null	null	null	FALSE	3.36442e-17
												5	159867653	T	C	null	0.18151	null	null	null	FALSE	3.40598e-17
												5	159868430	A	G	null	1.86774	null	null	null	FALSE	6.50443e-16
												5	159868667	C	G	null	1.8274	null	null	null	FALSE	5.99258e-16
												5	159868958	A	C	null	5.40307	null	null	null	FALSE	1.29515e-12
												5	159869425	T	C	null	0.546529	null	null	null	FALSE	5.48207e-17
												5	159869457	T	C	null	1.10281	null	null	null	FALSE	1.44587e-16
												5	159870512	A	G	null	1.36552	null	null	null	FALSE	2.38918e-16
												5	159870611	A	G	null	9.06198	null	null	null	FALSE	4.52103e-09
												5	159871144	A	G	null	1.37253	null	null	null	FALSE	2.422e-16
												5	159871330	A	T	null	1.37479	null	null	null	FALSE	2.43268e-16
												5	159872750	T	G	null	0.0183173	null	null	null	FALSE	3.09299e-17
												5	159873112	A	G	null	2.50238	null	null	null	FALSE	2.41891e-15
												5	159873459	T	C	null	1.64995	null	null	null	FALSE	4.19051e-16
												5	159873460	A	G	null	1.37955	null	null	null	FALSE	2.45536e-16
												5	159873606	A	C	null	1.16564	null	null	null	FALSE	1.62749e-16
												5	159873881	A	G	null	0.453334	null	null	null	FALSE	4.76232e-17
												5	159874235	T	C	null	0.289713	null	null	null	FALSE	3.82503e-17
												5	159874615	A	G	null	2.12563	null	null	null	FALSE	1.10366e-15
												5	159874968	T	C	null	0.171082	null	null	null	FALSE	3.37382e-17
												5	159875407	T	C	null	1.66615	null	null	null	FALSE	4.32877e-16
												5	159875645	T	C	null	7.64245	null	null	null	FALSE	1.8788e-10
												5	159875953	T	C	null	5.55549	null	null	null	FALSE	1.81338e-12
												5	159876123	A	G	null	0.521867	null	null	null	FALSE	5.27691e-17
												5	159876167	C	G	null	9.29294	null	null	null	FALSE	7.59561e-09
												5	159876589	A	G	null	9.26201	null	null	null	FALSE	7.08567e-09
												5	159876794	A	G	null	1.23388	null	null	null	FALSE	1.85319e-16
												5	159876888	A	G	null	2.75721	null	null	null	FALSE	4.13954e-15
												5	159877942	A	C	null	2.57594	null	null	null	FALSE	2.82333e-15
												5	159878068	A	G	null	9.35517	null	null	null	FALSE	8.73565e-09
												5	159878287	A	G	null	0.0144837	null	null	null	FALSE	3.09146e-17
												5	159878345	A	G	null	1.66514	null	null	null	FALSE	4.32005e-16
												5	159878897	A	G	null	0.210913	null	null	null	FALSE	3.50455e-17
												5	159879258	A	G	null	5.5147	null	null	null	FALSE	1.65714e-12
												5	159879498	T	C	null	0.301812	null	null	null	FALSE	3.8815e-17
												5	159879743	A	G	null	1.75498	null	null	null	FALSE	5.1757e-16
												5	159879899	CT	C	null	0.341607	null	null	null	FALSE	4.08118e-17
												5	159879978	T	C	null	16.6763	null	null	null	TRUE	0.135971
												5	159880058	C	G	null	2.12494	null	null	null	FALSE	1.10208e-15
												5	159880356	T	C	null	2.22819	null	null	null	FALSE	1.36471e-15
												5	159881366	T	C	null	0.0160131	null	null	null	FALSE	3.09203e-17
												5	159881692	T	C	null	0.0709389	null	null	null	FALSE	3.14511e-17
												5	159881750	A	G	null	14.5525	null	null	null	FALSE	0.00109641
												5	159881844	CA	C	null	2.31966	null	null	null	FALSE	1.65064e-15
												5	159882797	A	C	null	15.5835	null	null	null	FALSE	0.011369
												5	159883217	T	C	null	15.7838	null	null	null	FALSE	0.0179137
												5	159883504	T	C	null	0.141703	null	null	null	FALSE	3.29129e-17
												5	159883652	T	C	null	0.0643416	null	null	null	FALSE	3.13566e-17
												5	159883685	A	G	null	5.63153	null	null	null	FALSE	2.14525e-12
												5	159883692	A	G	null	0.137988	null	null	null	FALSE	3.28172e-17
												5	159884083	T	G	null	14.3864	null	null	null	FALSE	0.000752261
												5	159884752	A	T	null	1.68973	null	null	null	FALSE	4.53851e-16
												5	159886171	A	G	null	0.301986	null	null	null	FALSE	3.88233e-17
												5	159886620	A	G	null	15.2573	null	null	null	FALSE	0.00542227
												5	159886688	T	C	null	0.262013	null	null	null	FALSE	3.70305e-17
												5	159887336	A	G	null	17.4703	null	null	null	TRUE	0.826192
												5	159887976	T	C	null	14.3772	null	null	null	FALSE	0.000736726
												5	159888177	A	G	null	2.44806	null	null	null	FALSE	2.15852e-15
												5	159888480	T	C	null	0.105241	null	null	null	FALSE	3.20618e-17
												5	159888522	A	G	null	14.2448	null	null	null	FALSE	0.000545776
												5	159888743	T	C	null	5.62415	null	null	null	FALSE	2.11056e-12
												5	159888968	A	G	null	0.0139452	null	null	null	FALSE	3.09127e-17
												5	159889151	T	C	null	4.3782	null	null	null	FALSE	1.36346e-13
												5	159889289	A	T	null	5.68277	null	null	null	FALSE	2.40264e-12
												5	159889441	T	C	null	1.48479	null	null	null	FALSE	3.01806e-16
												5	159890214	A	T	null	1.283	null	null	null	FALSE	2.03637e-16
												5	159890519	A	T	null	0.0212718	null	null	null	FALSE	3.0944e-17
												5	159890823	C	G	null	3.26696	null	null	null	FALSE	1.22724e-14
												5	159890852	T	C	null	1.21545	null	null	null	FALSE	1.78908e-16
												5	159890885	T	C	null	2.57251	null	null	null	FALSE	2.80308e-15
												5	159891278	C	G	null	2.59244	null	null	null	FALSE	2.92315e-15
												5	159891345	T	G	null	2.61654	null	null	null	FALSE	3.07542e-15
												5	159891470	T	C	null	2.59722	null	null	null	FALSE	2.95275e-15
												5	159892111	A	G	null	0.970616	null	null	null	FALSE	1.13225e-16
												5	159892580	A	T	null	1.02627	null	null	null	FALSE	1.25402e-16
												5	159892753	A	G	null	0.918653	null	null	null	FALSE	1.03042e-16
												5	159893954	A	G	null	1.38987	null	null	null	FALSE	2.50529e-16
												5	159893985	A	G	null	2.43771	null	null	null	FALSE	2.11221e-15
												5	159894012	T	C	null	1.66095	null	null	null	FALSE	4.28386e-16
												5	159894056	T	C	null	2.61208	null	null	null	FALSE	3.0466e-15
												5	159894484	T	C	null	0.0180908	null	null	null	FALSE	3.09289e-17
												5	159894543	A	C	null	2.44057	null	null	null	FALSE	2.12492e-15
												5	159894691	T	C	null	1.68006	null	null	null	FALSE	4.45125e-16
												5	159894847	A	G	null	2.92445	null	null	null	FALSE	5.90341e-15
												5	159894976	A	G	null	1.68027	null	null	null	FALSE	4.45311e-16
												5	159894985	T	C	null	0.705534	null	null	null	FALSE	7.09958e-17
												5	159895274	A	C	null	1.68089	null	null	null	FALSE	4.45869e-16
												5	159895497	A	ACTTAT	null	0.179536	null	null	null	FALSE	3.39978e-17
												5	159895705	T	C	null	2.56114	null	null	null	FALSE	2.7368e-15
												5	159895746	T	G	null	2.61368	null	null	null	FALSE	3.05691e-15
												5	159896090	T	G	null	1.58855	null	null	null	FALSE	3.70704e-16
												5	159896259	T	C	null	3.38331	null	null	null	FALSE	1.57567e-14
												5	159896541	A	G	null	4.02411	null	null	null	FALSE	6.30163e-14
												5	159896675	A	G	null	0.224827	null	null	null	FALSE	3.55519e-17
												5	159896897	T	C	null	2.64878	null	null	null	FALSE	3.29177e-15
												5	159897256	T	G	null	1.62069	null	null	null	FALSE	3.95246e-16
												5	159897501	A	G	null	2.93742	null	null	null	FALSE	6.06853e-15
												5	159897795	T	C	null	2.87095	null	null	null	FALSE	5.26881e-15
												5	159898194	T	C	null	1.62819	null	null	null	FALSE	4.01211e-16
												5	159898198	A	G	null	3.03386	null	null	null	FALSE	7.453e-15
												5	159898627	T	C	null	2.87713	null	null	null	FALSE	5.33837e-15
												5	159898929	A	G	null	0.389979	null	null	null	FALSE	4.35352e-17
												5	159899122	A	G	null	3.69551	null	null	null	FALSE	3.08977e-14
												5	159899745	T	G	null	2.92372	null	null	null	FALSE	5.89426e-15
												5	159900052	T	C	null	2.70202	null	null	null	FALSE	3.68342e-15
												5	159901140	T	G	null	0.744486	null	null	null	FALSE	7.58518e-17
												5	159901146	A	T	null	1.75771	null	null	null	FALSE	5.20426e-16
												5	159901218	A	C	null	1.50031	null	null	null	FALSE	3.11194e-16
												5	159901408	A	C	null	0.268009	null	null	null	FALSE	3.72859e-17
												5	159901739	T	G	null	2.93517	null	null	null	FALSE	6.03954e-15
												5	159901751	C	G	null	1.66414	null	null	null	FALSE	4.31137e-16
												5	159902113	T	C	null	2.68529	null	null	null	FALSE	3.55549e-15
												5	159902313	A	G	null	1.17347	null	null	null	FALSE	1.6518e-16
												5	159902470	A	C	null	1.1725	null	null	null	FALSE	1.64877e-16
												5	159902803	T	C	null	1.6558	null	null	null	FALSE	4.23996e-16
												5	159902809	A	C	null	1.65541	null	null	null	FALSE	4.23662e-16
												5	159902975	A	T	null	1.57725	null	null	null	FALSE	3.62458e-16
												5	159903134	A	G	null	0.157141	null	null	null	FALSE	3.33316e-17
												5	159903254	C	G	null	1.6515	null	null	null	FALSE	4.20357e-16
												5	159903453	A	G	null	1.17568	null	null	null	FALSE	1.65873e-16
												5	159903569	A	T	null	1.65365	null	null	null	FALSE	4.22168e-16
												5	159903617	A	G	null	2.8791	null	null	null	FALSE	5.36074e-15
												5	159903870	C	G	null	0.180588	null	null	null	FALSE	3.40308e-17
												5	159904363	A	G	null	2.69508	null	null	null	FALSE	3.62978e-15
												5	159904591	A	G	null	1.65975	null	null	null	FALSE	4.27364e-16
												5	159904729	T	C	null	2.87387	null	null	null	FALSE	5.30152e-15
												5	159905436	A	C	null	2.727	null	null	null	FALSE	3.88318e-15
												5	159905533	T	G	null	0.0491972	null	null	null	FALSE	3.11697e-17
												5	159905658	A	T	null	1.66454	null	null	null	FALSE	4.31484e-16
												5	159905679	T	C	null	0.173342	null	null	null	FALSE	3.38067e-17
												5	159905692	A	G	null	0.485851	null	null	null	FALSE	4.99664e-17
												5	159905923	T	C	null	2.70399	null	null	null	FALSE	3.69881e-15
												5	159906550	A	G	null	1.09909	null	null	null	FALSE	1.43582e-16
												5	159908319	A	G	null	1.72492	null	null	null	FALSE	4.87132e-16
												5	159908337	A	G	null	1.35942	null	null	null	FALSE	2.36098e-16
												5	159908894	A	G	null	0.201902	null	null	null	FALSE	3.47312e-17
												5	159909345	A	G	null	0.340654	null	null	null	FALSE	4.07615e-17
												5	159909380	C	G	null	1.72816	null	null	null	FALSE	4.90321e-16
												5	159910391	A	G	null	1.31229	null	null	null	FALSE	2.1548e-16
												5	159910447	A	C	null	1.67861	null	null	null	FALSE	4.43829e-16
												5	159910471	T	C	null	1.72932	null	null	null	FALSE	4.91471e-16
												5	159910945	A	G	null	1.04721	null	null	null	FALSE	1.30354e-16
												5	159911038	A	C	null	2.96019	null	null	null	FALSE	6.36995e-15
												5	159911224	A	G	null	0.535212	null	null	null	FALSE	5.38656e-17
												5	159911311	A	G	null	1.3398	null	null	null	FALSE	2.2727e-16
												5	159911506	A	C	null	0.290815	null	null	null	FALSE	3.83009e-17
												5	159911584	T	C	null	0.0179098	null	null	null	FALSE	3.09281e-17
												5	159912086	T	C	null	0.0269646	null	null	null	FALSE	3.09767e-17
												5	159912418	C	G	null	0.33677	null	null	null	FALSE	4.05576e-17
												5	159912839	A	G	null	0.146728	null	null	null	FALSE	3.30455e-17
												5	159913228	T	C	null	0.0303512	null	null	null	FALSE	3.09995e-17
												5	159913283	CTTTAGA	C	null	0.00696077	null	null	null	FALSE	3.08946e-17
												5	159913318	A	T	null	0.0306307	null	null	null	FALSE	3.10014e-17
												5	159913574	T	C	null	0.031377	null	null	null	FALSE	3.10068e-17
												5	159913603	T	C	null	2.61583	null	null	null	FALSE	3.07077e-15
												5	159913634	C	G	null	0.0315638	null	null	null	FALSE	3.10082e-17
												5	159913823	T	C	null	0.0319843	null	null	null	FALSE	3.10113e-17
												5	159914145	A	T	null	0.0328734	null	null	null	FALSE	3.1018e-17
												5	159914240	A	T	null	0.370794	null	null	null	FALSE	4.24153e-17
												5	159914623	T	C	null	0.0345161	null	null	null	FALSE	3.10308e-17
												5	159914665	T	C	null	0.386053	null	null	null	FALSE	4.33017e-17
												5	159914727	A	T	null	0.0382468	null	null	null	FALSE	3.1062e-17
												5	159914779	C	G	null	0.0351749	null	null	null	FALSE	3.10361e-17
												5	159914781	C	G	null	0.0351749	null	null	null	FALSE	3.10361e-17
												5	159914850	A	G	null	2.69229	null	null	null	FALSE	3.60846e-15
												5	159914884	T	C	null	0.405718	null	null	null	FALSE	4.44941e-17
												5	159914885	A	G	null	2.6751	null	null	null	FALSE	3.47979e-15
												5	159914959	T	C	null	0.0354104	null	null	null	FALSE	3.1038e-17
												5	159915121	T	C	null	0.159204	null	null	null	FALSE	3.339e-17
												5	159915320	A	G	null	0.036165	null	null	null	FALSE	3.10442e-17
												5	159915384	T	G	null	0.0365427	null	null	null	FALSE	3.10474e-17
												5	159915408	T	C	null	0.0367317	null	null	null	FALSE	3.1049e-17
												5	159915443	T	C	null	0.0368263	null	null	null	FALSE	3.10498e-17
												5	159915675	T	C	null	0.0372519	null	null	null	FALSE	3.10534e-17
												5	159915958	C	G	null	0.0378201	null	null	null	FALSE	3.10583e-17
												5	159916221	G	GT	null	0.483994	null	null	null	FALSE	4.98278e-17
												5	159916229	A	G	null	0.0382942	null	null	null	FALSE	3.10624e-17
												5	159916261	T	C	null	1.30759	null	null	null	FALSE	2.13532e-16
												5	159916359	T	C	null	0.20866	null	null	null	FALSE	3.49659e-17
												5	159916690	T	C	null	2.73921	null	null	null	FALSE	3.98483e-15
												5	159917055	T	C	null	0.0391013	null	null	null	FALSE	3.10695e-17
												5	159917215	T	C	null	0.162601	null	null	null	FALSE	3.34876e-17
												5	159917456	A	G	null	0.395774	null	null	null	FALSE	4.3884e-17
												5	159917656	A	C	null	0.0406724	null	null	null	FALSE	3.10838e-17
												5	159917736	T	C	null	0.0436875	null	null	null	FALSE	3.11125e-17
												5	159917817	A	G	null	0.04072	null	null	null	FALSE	3.10842e-17
												5	159917900	T	C	null	1.63808	null	null	null	FALSE	4.09222e-16
												5	159917946	A	G	null	0.0408155	null	null	null	FALSE	3.10851e-17
												5	159918015	T	G	null	0.0408632	null	null	null	FALSE	3.10855e-17
												5	159918048	C	G	null	0.0408632	null	null	null	FALSE	3.10855e-17
												5	159918334	A	G	null	0.0409586	null	null	null	FALSE	3.10864e-17
												5	159918335	T	C	null	0.689732	null	null	null	FALSE	6.91353e-17
												5	159919166	A	C	null	0.030957	null	null	null	FALSE	3.10038e-17
												5	159919422	C	G	null	0.0370627	null	null	null	FALSE	3.10518e-17
												5	159920295	A	G	null	0.206978	null	null	null	FALSE	3.49069e-17
												5	159920343	T	C	null	1.55799	null	null	null	FALSE	3.48849e-16
												5	159920474	A	G	null	2.17451	null	null	null	FALSE	1.22101e-15
												5	159921469	T	C	null	0.00983881	null	null	null	FALSE	3.09006e-17
												5	159921631	C	G	null	0.976336	null	null	null	FALSE	1.14413e-16
												5	159922040	T	C	null	0.493495	null	null	null	FALSE	5.05426e-17
												5	159922078	A	T	null	0.708187	null	null	null	FALSE	7.13143e-17
												5	159922209	T	G	null	0.139782	null	null	null	FALSE	3.28632e-17
												5	159922325	T	G	null	2.25243	null	null	null	FALSE	1.43516e-15
												5	159922336	T	C	null	0.992679	null	null	null	FALSE	1.17887e-16
												5	159923636	T	C	null	1.04547	null	null	null	FALSE	1.29935e-16
												5	159923707	A	T	null	0.405166	null	null	null	FALSE	4.44598e-17
												5	159923720	A	C	null	2.59585	null	null	null	FALSE	2.94423e-15
												5	159924035	T	C	null	1.17483	null	null	null	FALSE	1.65607e-16
												5	159924180	G	GGGA	null	0.202455	null	null	null	FALSE	3.47502e-17
												5	159924409	C	G	null	0.765483	null	null	null	FALSE	7.86366e-17
												5	159924676	A	G	null	0.181312	null	null	null	FALSE	3.40536e-17
												5	159925014	A	G	null	0.334888	null	null	null	FALSE	4.04595e-17
												5	159925302	C	G	null	1.01408	null	null	null	FALSE	1.22614e-16
												5	159925369	T	C	null	0.32929	null	null	null	FALSE	4.01707e-17
												5	159925561	A	C	null	2.57757	null	null	null	FALSE	2.83309e-15
												5	159925931	C	G	null	1.11188	null	null	null	FALSE	1.47065e-16
												5	159926459	T	C	null	0.393296	null	null	null	FALSE	4.37343e-17
												5	159926646	T	C	null	0.392759	null	null	null	FALSE	4.3702e-17
												5	159926960	A	G	null	2.57089	null	null	null	FALSE	2.79354e-15
												5	159927397	T	G	null	0.390619	null	null	null	FALSE	4.35735e-17
												5	159927533	A	AG	null	0.322393	null	null	null	FALSE	3.98208e-17
												5	159928122	A	G	null	0.386264	null	null	null	FALSE	4.33142e-17
												5	159928372	T	C	null	1.33208	null	null	null	FALSE	2.23894e-16
												5	159928392	A	G	null	0.294136	null	null	null	FALSE	3.84545e-17
												5	159928484	C	G	null	1.72148	null	null	null	FALSE	4.83766e-16
												5	159928799	T	C	null	1.00802	null	null	null	FALSE	1.21255e-16
												5	159928876	A	G	null	0.489455	null	null	null	FALSE	5.02368e-17
												5	159928986	T	C	null	1.71715	null	null	null	FALSE	4.79574e-16
												5	159929015	C	G	null	0.0376307	null	null	null	FALSE	3.10566e-17
												5	159929166	A	G	null	0.225556	null	null	null	FALSE	3.55792e-17
												5	159929176	A	G	null	2.76574	null	null	null	FALSE	4.21495e-15
												5	159929264	T	TG	null	1.18243	null	null	null	FALSE	1.68012e-16
												5	159929309	A	G	null	0.410833	null	null	null	FALSE	4.48136e-17
												5	159929500	A	T	null	1.24864	null	null	null	FALSE	1.90631e-16
												5	159929526	A	G	null	1.06687	null	null	null	FALSE	1.35202e-16
												5	159929755	A	G	null	0.162033	null	null	null	FALSE	3.34712e-17
												5	159929759	CT	C	null	1.17412	null	null	null	FALSE	1.65383e-16
												5	159930129	T	C	null	1.4338	null	null	null	FALSE	2.73011e-16
												5	159930216	A	C	null	1.28133	null	null	null	FALSE	2.02986e-16
												5	159930231	A	G	null	1.06885	null	null	null	FALSE	1.35702e-16
												5	159930578	A	G	null	0.128135	null	null	null	FALSE	3.25731e-17
												5	159930961	T	C	null	0.359022	null	null	null	FALSE	4.17541e-17
												5	159931482	T	G	null	1.07038	null	null	null	FALSE	1.36088e-16
												5	159931508	CAT	C	null	1.12825	null	null	null	FALSE	1.5166e-16
												5	159931660	G	GTA	null	0.727462	null	null	null	FALSE	7.36811e-17
												5	159931967	T	C	null	4.82189	null	null	null	FALSE	3.60308e-13
												5	159932318	C	G	null	1.05948	null	null	null	FALSE	1.33359e-16
												5	159932698	A	G	null	0.336488	null	null	null	FALSE	4.05428e-17
												5	159932920	A	C	null	0.356547	null	null	null	FALSE	4.16176e-17
												5	159933161	A	G	null	1.01737	null	null	null	FALSE	1.23359e-16
												5	159933651	T	TGAA	null	0.821599	null	null	null	FALSE	8.66999e-17
												5	159933700	G	GA	null	0.938548	null	null	null	FALSE	1.06813e-16
												5	159934161	A	G	null	0.848937	null	null	null	FALSE	9.09787e-17
												5	159934595	A	G	null	0.929593	null	null	null	FALSE	1.05097e-16
												5	159934621	A	G	null	0.426085	null	null	null	FALSE	4.57898e-17
												5	159934770	A	G	null	0.413188	null	null	null	FALSE	4.49621e-17
												5	159934877	T	C	null	1.20936	null	null	null	FALSE	1.76842e-16
												5	159935475	A	G	null	2.94348	null	null	null	FALSE	6.14729e-15
												5	159935968	C	G	null	1.02789	null	null	null	FALSE	1.25777e-16
												5	159936094	A	G	null	1.53447	null	null	null	FALSE	3.32946e-16
												5	159936237	A	C	null	0.435808	null	null	null	FALSE	4.64307e-17
												5	159936449	A	G	null	1.05252	null	null	null	FALSE	1.31645e-16
												5	159936536	T	C	null	0.885723	null	null	null	FALSE	9.71288e-17
												5	159936765	A	G	null	2.36724	null	null	null	FALSE	1.82284e-15
												5	159936793	A	G	null	2.40671	null	null	null	FALSE	1.97957e-15
												5	159936883	T	C	null	1.84436	null	null	null	FALSE	6.20254e-16
												5	159937118	A	G	null	0.36734	null	null	null	FALSE	4.22192e-17
												5	159937215	A	G	null	2.38637	null	null	null	FALSE	1.89715e-15
												5	159937443	T	C	null	0.188358	null	null	null	FALSE	3.42791e-17
												5	159937485	A	G	null	1.90344	null	null	null	FALSE	6.99494e-16
												5	159937671	T	C	null	1.55238	null	null	null	FALSE	3.44982e-16
												5	159937794	T	C	null	0.122168	null	null	null	FALSE	3.24323e-17
												5	159938015	A	G	null	1.56257	null	null	null	FALSE	3.52034e-16
												5	159938210	A	G	null	1.26146	null	null	null	FALSE	1.95375e-16
												5	159938402	C	G	null	0.179076	null	null	null	FALSE	3.39835e-17
												5	159938419	A	G	null	0.179011	null	null	null	FALSE	3.39814e-17
												5	159938464	A	C	null	0.178225	null	null	null	FALSE	3.39569e-17
												5	159938850	A	G	null	0.22856	null	null	null	FALSE	3.56922e-17
												5	159938903	A	G	null	2.11176	null	null	null	FALSE	1.07251e-15
												5	159939348	T	C	null	0.229443	null	null	null	FALSE	3.57256e-17
												5	159939795	A	T	null	2.95703	null	null	null	FALSE	6.32726e-15
												5	159940091	A	C	null	2.8814	null	null	null	FALSE	5.38709e-15
												5	159940172	A	G	null	0.308742	null	null	null	FALSE	3.91473e-17
												5	159940250	T	C	null	0.163106	null	null	null	FALSE	3.35023e-17
												5	159940443	T	C	null	2.51556	null	null	null	FALSE	2.48677e-15
												5	159940883	T	C	null	1.7986	null	null	null	FALSE	5.65286e-16
												5	159941219	T	C	null	2.97964	null	null	null	FALSE	6.63938e-15
												5	159941302	T	G	null	2.18562	null	null	null	FALSE	1.24942e-15
												5	159941425	T	C	null	2.19457	null	null	null	FALSE	1.2728e-15
												5	159941886	A	G	null	0.479516	null	null	null	FALSE	4.94963e-17
												5	159942144	T	C	null	3.37851	null	null	null	FALSE	1.55948e-14
												5	159942521	A	T	null	1.81079	null	null	null	FALSE	5.79416e-16
												5	159943221	A	T	null	0.185686	null	null	null	FALSE	3.41928e-17
												5	159943313	A	G	null	0.0234208	null	null	null	FALSE	3.09555e-17
												5	159943326	T	C	null	0.186552	null	null	null	FALSE	3.42206e-17
												5	159943342	T	C	null	0.142607	null	null	null	FALSE	3.29365e-17
												5	159943392	A	G	null	0.149109	null	null	null	FALSE	3.31095e-17
												5	159943440	A	T	null	0.0234208	null	null	null	FALSE	3.09555e-17
												5	159944053	A	C	null	0.175549	null	null	null	FALSE	3.38742e-17
												5	159944078	A	G	null	0.0291419	null	null	null	FALSE	3.0991e-17
												5	159944794	A	C	null	0.14813	null	null	null	FALSE	3.30831e-17
												5	159945036	A	G	null	0.0933418	null	null	null	FALSE	3.18281e-17
												5	159945646	T	G	null	0.0549255	null	null	null	FALSE	3.12353e-17
												5	159945663	A	G	null	0.141703	null	null	null	FALSE	3.29129e-17
												5	159945676	C	G	null	0.160899	null	null	null	FALSE	3.34385e-17
												5	159946103	T	C	null	0.167108	null	null	null	FALSE	3.36196e-17
												5	159946176	T	C	null	0.793174	null	null	null	FALSE	8.24991e-17
												5	159946431	T	C	null	0.528268	null	null	null	FALSE	5.32911e-17
												5	159946455	C	G	null	0.0755656	null	null	null	FALSE	3.1522e-17
												5	159946456	A	T	null	0.0755656	null	null	null	FALSE	3.1522e-17
												5	159946632	G	GGGTTATGT	null	0.0242007	null	null	null	FALSE	3.09599e-17
												5	159946738	A	C	null	0.0301184	null	null	null	FALSE	3.09978e-17
												5	159946930	C	G	null	0.0301184	null	null	null	FALSE	3.09978e-17
												5	159947067	T	C	null	0.584192	null	null	null	FALSE	5.81736e-17
												5	159947288	A	G	null	0.144299	null	null	null	FALSE	3.29809e-17
												5	159947421	C	G	null	0.0782615	null	null	null	FALSE	3.1565e-17
												5	159947867	A	G	null	0.13638	null	null	null	FALSE	3.27764e-17
												5	159947961	T	C	null	0.0304443	null	null	null	FALSE	3.10001e-17
												5	159947994	A	G	null	0.15683	null	null	null	FALSE	3.33228e-17
												5	159948468	A	G	null	0.160522	null	null	null	FALSE	3.34277e-17
												5	159948607	A	T	null	0.157765	null	null	null	FALSE	3.33492e-17
												5	159948990	A	C	null	0.572676	null	null	null	FALSE	5.71194e-17
												5	159949163	T	C	null	1.48439	null	null	null	FALSE	3.01569e-16
												5	159949275	A	G	null	0.134955	null	null	null	FALSE	3.27406e-17
												5	159949690	A	G	null	0.901702	null	null	null	FALSE	9.99485e-17
												5	159949789	A	C	null	0.524184	null	null	null	FALSE	5.29572e-17
												5	159949791	A	C	null	1.16628	null	null	null	FALSE	1.62945e-16
												5	159949793	A	C	null	0.127378	null	null	null	FALSE	3.2555e-17
												5	159949847	T	G	null	0.0307705	null	null	null	FALSE	3.10024e-17
												5	159949948	A	G	null	0.0621312	null	null	null	FALSE	3.13267e-17
												5	159950415	T	C	null	0.0307705	null	null	null	FALSE	3.10024e-17
												5	159950718	A	G	null	0.0307705	null	null	null	FALSE	3.10024e-17
												5	159951345	T	C	null	0.00961674	null	null	null	FALSE	3.09001e-17
												5	159951382	A	G	null	1.90136	null	null	null	FALSE	6.96532e-16
												5	159953399	A	G	null	1.63489	null	null	null	FALSE	4.06614e-16
												5	159953523	A	G	null	0.0619308	null	null	null	FALSE	3.1324e-17
												5	159953561	T	C	null	0.0817599	null	null	null	FALSE	3.16227e-17
												5	159953809	T	C	null	0.111596	null	null	null	FALSE	3.21958e-17
												5	159954577	CTG	C	null	0.0505612	null	null	null	FALSE	3.11847e-17
												5	159954795	A	C	null	0.0613302	null	null	null	FALSE	3.1316e-17
												5	159955018	A	G	null	0.079355	null	null	null	FALSE	3.15828e-17
												5	159955122	A	C	null	0.973467	null	null	null	FALSE	1.13815e-16
												5	159955248	T	C	null	0.173796	null	null	null	FALSE	3.38205e-17
												5	159955315	T	C	null	0.167172	null	null	null	FALSE	3.36215e-17
												5	159955558	A	G	null	0.187688	null	null	null	FALSE	3.42573e-17
												5	159955959	A	C	null	0.0346572	null	null	null	FALSE	3.1032e-17
												5	159955982	A	G	null	0.752272	null	null	null	FALSE	7.68704e-17
												5	159956026	T	C	null	0.752272	null	null	null	FALSE	7.68704e-17
												5	159956072	T	C	null	0.170954	null	null	null	FALSE	3.37344e-17
												5	159956463	T	G	null	0.0109063	null	null	null	FALSE	3.09034e-17
												5	159957418	A	G	null	0.205582	null	null	null	FALSE	3.48582e-17
												5	159957500	T	C	null	0.701365	null	null	null	FALSE	7.0499e-17
												5	159957591	T	C	null	0.0529586	null	null	null	FALSE	3.12121e-17
												5	159957628	T	C	null	0.0795636	null	null	null	FALSE	3.15862e-17
												5	159957669	A	ATTAAG	null	0.451365	null	null	null	FALSE	4.74868e-17
												5	159957797	T	C	null	0.210349	null	null	null	FALSE	3.50255e-17
												5	159957929	A	G	null	0.0612802	null	null	null	FALSE	3.13154e-17
												5	159958171	G	GTA	null	0.455808	null	null	null	FALSE	4.77954e-17
												5	159958184	A	ATT	null	0.874844	null	null	null	FALSE	9.52615e-17
												5	159958187	T	TTA	null	0.737786	null	null	null	FALSE	7.49884e-17
												5	159958415	A	G	null	0.168642	null	null	null	FALSE	3.36651e-17
												5	159958443	T	C	null	0.0611302	null	null	null	FALSE	3.13134e-17
												5	159958513	T	C	null	0.0609802	null	null	null	FALSE	3.13114e-17
												5	159958643	T	G	null	0.0607304	null	null	null	FALSE	3.13082e-17
												5	159958879	A	G	null	0.168258	null	null	null	FALSE	3.36537e-17
												5	159959072	A	G	null	0.0264104	null	null	null	FALSE	3.09732e-17
												5	159959263	T	C	null	0.457175	null	null	null	FALSE	4.7891e-17
												5	159959621	T	C	null	0.034187	null	null	null	FALSE	3.10282e-17
												5	159959762	T	G	null	0.0587868	null	null	null	FALSE	3.12831e-17
												5	159959862	T	C	null	0.851397	null	null	null	FALSE	9.13757e-17
												5	159959894	T	C	null	0.165261	null	null	null	FALSE	3.35652e-17
												5	159960202	C	G	null	0.00169706	null	null	null	FALSE	3.08888e-17
												5	159960264	T	C	null	0.0245682	null	null	null	FALSE	3.0962e-17
												5	159960447	T	TTA	null	0.453828	null	null	null	FALSE	4.76575e-17
												5	159960490	A	G	null	0.059135	null	null	null	FALSE	3.12875e-17
												5	159960880	T	C	null	0.185087	null	null	null	FALSE	3.41736e-17
												5	159960898	A	G	null	0.168066	null	null	null	FALSE	3.3648e-17
												5	159961053	T	C	null	1.61457	null	null	null	FALSE	3.90444e-16
												5	159961137	A	G	null	1.93892	null	null	null	FALSE	7.52045e-16
												5	159961229	A	C	null	0.168514	null	null	null	FALSE	3.36613e-17
												5	159961506	A	G	null	0.296193	null	null	null	FALSE	3.85503e-17
												5	159961564	T	G	null	0.941954	null	null	null	FALSE	1.07474e-16
												5	159962192	A	G	null	0.172437	null	null	null	FALSE	3.37792e-17
												5	159962497	C	G	null	0.702021	null	null	null	FALSE	7.05769e-17
												5	159962949	A	T	null	1.10403	null	null	null	FALSE	1.44916e-16
												5	159963009	T	C	null	0.0579919	null	null	null	FALSE	3.1273e-17
												5	159963317	A	G	null	0.024844	null	null	null	FALSE	3.09637e-17
												5	159963400	C	G	null	0.0609303	null	null	null	FALSE	3.13108e-17
												5	159963418	T	C	null	0.0554186	null	null	null	FALSE	3.12413e-17
												5	159963670	A	T	null	0.055468	null	null	null	FALSE	3.12419e-17
												5	159963672	T	C	null	0.064392	null	null	null	FALSE	3.13573e-17
												5	159964003	T	G	null	0.522879	null	null	null	FALSE	5.28512e-17
												5	159964236	T	C	null	0.0660068	null	null	null	FALSE	3.13797e-17
												5	159964417	C	G	null	0.055172	null	null	null	FALSE	3.12383e-17
												5	159964496	A	G	null	0.055172	null	null	null	FALSE	3.12383e-17
												5	159964967	A	G	null	0.0600317	null	null	null	FALSE	3.12991e-17
												5	159965000	T	C	null	0.0392914	null	null	null	FALSE	3.10712e-17
												5	159965056	A	C	null	0.045661	null	null	null	FALSE	3.11323e-17
												5	159965401	A	G	null	0.0742239	null	null	null	FALSE	3.15011e-17
												5	159965542	T	G	null	0.0198602	null	null	null	FALSE	3.0937e-17
												5	159966156	A	G	null	0.0138555	null	null	null	FALSE	3.09124e-17
												5	159966169	A	C	null	0.0221393	null	null	null	FALSE	3.09485e-17
												5	159966343	A	G	null	0.0687456	null	null	null	FALSE	3.14188e-17
												5	159966924	A	G	null	1.11583	null	null	null	FALSE	1.4816e-16
												5	159967053	T	G	null	0.0124231	null	null	null	FALSE	3.09078e-17
												5	159967087	T	C	null	0.659358	null	null	null	FALSE	6.57271e-17
												5	159967167	T	G	null	0.0714505	null	null	null	FALSE	3.14588e-17
												5	159967244	A	G	null	0.247107	null	null	null	FALSE	3.6416e-17
												5	159967306	A	G	null	0.382475	null	null	null	FALSE	4.30909e-17
												5	159967320	T	C	null	0.440812	null	null	null	FALSE	4.67663e-17
												5	159967352	T	C	null	0.0456127	null	null	null	FALSE	3.11318e-17
												5	159967384	C	G	null	1.96377	null	null	null	FALSE	7.91244e-16
												5	159967661	A	G	null	0.288277	null	null	null	FALSE	3.81845e-17
												5	159967797	T	G	null	0.16813	null	null	null	FALSE	3.36499e-17
												5	159967937	A	G	null	0.238072	null	null	null	FALSE	3.60578e-17
												5	159967992	T	C	null	0.0550734	null	null	null	FALSE	3.12371e-17
												5	159968424	T	C	null	0.776245	null	null	null	FALSE	8.01115e-17
												5	159968460	A	T	null	0.0451788	null	null	null	FALSE	3.11274e-17
												5	159968580	C	G	null	0.181642	null	null	null	FALSE	3.4064e-17
												5	159968637	T	C	null	0.180127	null	null	null	FALSE	3.40163e-17
												5	159969227	A	C	null	1.56783	null	null	null	FALSE	3.55737e-16
												5	159969382	A	G	null	0.0778457	null	null	null	FALSE	3.15583e-17
												5	159969455	T	C	null	1.13787	null	null	null	FALSE	1.54431e-16
												5	159969745	A	C	null	0.21254	null	null	null	FALSE	3.51034e-17
												5	159969806	T	G	null	1.03381	null	null	null	FALSE	1.27161e-16
												5	159969816	C	G	null	0.0781055	null	null	null	FALSE	3.15625e-17
												5	159970056	C	G	null	1.15422	null	null	null	FALSE	1.59271e-16
												5	159970160	T	C	null	1.28391	null	null	null	FALSE	2.03997e-16
												5	159970324	C	G	null	1.28383	null	null	null	FALSE	2.03964e-16
												5	159970582	G	GC	null	0.352421	null	null	null	FALSE	4.1392e-17
												5	159971283	A	T	null	1.14551	null	null	null	FALSE	1.56673e-16
												5	159971393	A	G	null	1.13053	null	null	null	FALSE	1.52313e-16
												5	159971525	T	C	null	0.864231	null	null	null	FALSE	9.34795e-17
												5	159971749	T	C	null	0.0778976	null	null	null	FALSE	3.15591e-17
												5	159971882	A	G	null	0.230106	null	null	null	FALSE	3.57508e-17
												5	159972021	T	G	null	0.971022	null	null	null	FALSE	1.13308e-16
												5	159972028	T	G	null	0.232102	null	null	null	FALSE	3.58269e-17
												5	159972064	A	G	null	1.31957	null	null	null	FALSE	2.18536e-16
												5	159972093	T	C	null	0.274088	null	null	null	FALSE	3.75498e-17
												5	159972102	C	G	null	1.21638	null	null	null	FALSE	1.79225e-16
												5	159972181	A	G	null	0.077067	null	null	null	FALSE	3.15458e-17
												5	159972306	A	T	null	1.1512	null	null	null	FALSE	1.58363e-16
												5	159972849	C	G	null	1.3026	null	null	null	FALSE	2.11481e-16
												5	159973382	G	GTGTATA	null	0.509901	null	null	null	FALSE	5.1813e-17
												5	159973601	T	C	null	0.980884	null	null	null	FALSE	1.15368e-16
												5	159973834	T	C	null	1.91901	null	null	null	FALSE	7.22077e-16
												5	159973944	A	G	null	0.148191	null	null	null	FALSE	3.30848e-17
												5	159974284	A	C	null	0.35047	null	null	null	FALSE	4.12861e-17
												5	159974411	A	G	null	0.24071	null	null	null	FALSE	3.61613e-17
												5	159974460	A	G	null	0.456553	null	null	null	FALSE	4.78475e-17
												5	159974755	T	C	null	0.241845	null	null	null	FALSE	3.62061e-17
												5	159974847	A	C	null	0.033389	null	null	null	FALSE	3.1022e-17
												5	159974937	A	G	null	1.11424	null	null	null	FALSE	1.4772e-16
												5	159975042	T	C	null	0.925184	null	null	null	FALSE	1.04263e-16
												5	159975072	A	G	null	0.630784	null	null	null	FALSE	6.27133e-17
												5	159975438	T	C	null	0.716021	null	null	null	FALSE	7.22648e-17
												5	159975720	A	G	null	0.0633857	null	null	null	FALSE	3.13435e-17
												5	159975770	A	AAAGTTTG	null	0.705093	null	null	null	FALSE	7.09431e-17
												5	159975863	C	G	null	0.113058	null	null	null	FALSE	3.22275e-17
												5	159976266	T	C	null	0.254379	null	null	null	FALSE	3.67121e-17
												5	159976464	T	C	null	0.105296	null	null	null	FALSE	3.2063e-17
												5	159976480	C	G	null	0.680894	null	null	null	FALSE	6.81212e-17
												5	159976521	A	G	null	0.473531	null	null	null	FALSE	4.90582e-17
												5	159976624	A	G	null	0.79129	null	null	null	FALSE	8.22292e-17
												5	159976828	C	G	null	1.15496	null	null	null	FALSE	1.59495e-16
												5	159977103	T	TTTTG	null	0.882729	null	null	null	FALSE	9.66107e-17
												5	159977230	A	G	null	0.219611	null	null	null	FALSE	3.53591e-17
												5	159977628	A	G	null	0.66374	null	null	null	FALSE	6.62056e-17
												5	159977690	A	G	null	0.230549	null	null	null	FALSE	3.57676e-17
												5	159978336	A	C	null	0.184356	null	null	null	FALSE	3.41502e-17
												5	159978598	T	TTGC	null	0.195043	null	null	null	FALSE	3.44991e-17
												5	159979094	A	G	null	2.71041	null	null	null	FALSE	3.74933e-15
												5	159979317	T	C	null	0.0623317	null	null	null	FALSE	3.13293e-17
												5	159979651	A	G	null	0.552842	null	null	null	FALSE	5.53639e-17
												5	159979727	A	G	null	0.571865	null	null	null	FALSE	5.70461e-17
												5	159980081	A	G	null	0.686766	null	null	null	FALSE	6.87929e-17
												5	159980210	T	G	null	0.182104	null	null	null	FALSE	3.40786e-17
												5	159980345	T	C	null	0.0266874	null	null	null	FALSE	3.09749e-17
												5	159980378	T	G	null	0.133358	null	null	null	FALSE	3.27008e-17
												5	159980580	A	C	null	0.0465786	null	null	null	FALSE	3.11418e-17
												5	159980979	A	G	null	0.0588365	null	null	null	FALSE	3.12837e-17
												5	159981161	T	C	null	0.236273	null	null	null	FALSE	3.59877e-17
												5	159981780	A	T	null	0.791559	null	null	null	FALSE	8.22676e-17
												5	159981928	T	C	null	0.820448	null	null	null	FALSE	8.6525e-17
												5	159981972	T	TCTGGA	null	1.0078	null	null	null	FALSE	1.21206e-16
												5	159982155	A	G	null	0.18118	null	null	null	FALSE	3.40495e-17
												5	159982196	T	C	null	0.714218	null	null	null	FALSE	7.20446e-17
												5	159982562	A	C	null	0.185353	null	null	null	FALSE	3.41821e-17
												5	159982615	T	C	null	0.180193	null	null	null	FALSE	3.40184e-17
												5	159983048	C	G	null	0.179667	null	null	null	FALSE	3.40019e-17
												5	159983254	T	G	null	0.179339	null	null	null	FALSE	3.39917e-17
												5	159983977	T	G	null	0.547753	null	null	null	FALSE	5.49255e-17
												5	159984054	A	G	null	0.518701	null	null	null	FALSE	5.25137e-17
												5	159984492	T	C	null	0.36512	null	null	null	FALSE	4.20941e-17
												5	159984565	T	C	null	0.645507	null	null	null	FALSE	6.42436e-17
												5	159984570	T	C	null	0.515843	null	null	null	FALSE	5.22846e-17
												5	159984708	T	C	null	0.916497	null	null	null	FALSE	1.02643e-16
												5	159985375	A	G	null	0.90518	null	null	null	FALSE	1.00574e-16
												5	159985561	A	G	null	0.150089	null	null	null	FALSE	3.31361e-17
												5	159985598	A	T	null	0.935168	null	null	null	FALSE	1.06162e-16
												5	159985689	A	T	null	0.0243385	null	null	null	FALSE	3.09607e-17
												5	159985722	T	C	null	0.901702	null	null	null	FALSE	9.99485e-17
												5	159985729	T	C	null	0.00331324	null	null	null	FALSE	3.08899e-17
												5	159985757	A	G	null	0.000434512	null	null	null	FALSE	3.08885e-17
												5	159986060	A	G	null	0.140501	null	null	null	FALSE	3.28817e-17
												5	159986476	A	G	null	0.180917	null	null	null	FALSE	3.40412e-17
												5	159986557	T	C	null	1.56416	null	null	null	FALSE	3.53147e-16
												5	159986652	T	G	null	1.2225	null	null	null	FALSE	1.8133e-16
												5	159986928	A	T	null	1.2389	null	null	null	FALSE	1.87105e-16
												5	159987426	A	G	null	1.71242	null	null	null	FALSE	4.75031e-16
												5	159988019	A	T	null	1.20252	null	null	null	FALSE	1.74553e-16
												5	159988030	T	C	null	2.29602	null	null	null	FALSE	1.57132e-15
												5	159988193	C	G	null	1.19111	null	null	null	FALSE	1.70805e-16
												5	159988832	A	C	null	1.53358	null	null	null	FALSE	3.32358e-16
												5	159989641	A	G	null	1.19976	null	null	null	FALSE	1.73638e-16
												5	159989800	T	C	null	1.16896	null	null	null	FALSE	1.63775e-16
												5	159989807	T	C	null	1.19928	null	null	null	FALSE	1.73479e-16
												5	159989890	A	G	null	0.193752	null	null	null	FALSE	3.44562e-17
												5	159990141	T	C	null	0.632831	null	null	null	FALSE	6.29231e-17
												5	159990183	A	T	null	1.19832	null	null	null	FALSE	1.73163e-16
												5	159990237	T	C	null	0.602408	null	null	null	FALSE	5.9895e-17
												5	159990279	A	G	null	1.63658	null	null	null	FALSE	4.0799e-16
												5	159990408	A	G	null	0.229516	null	null	null	FALSE	3.57284e-17
												5	159991125	A	G	null	0.129538	null	null	null	FALSE	3.2607e-17
												5	159991367	A	G	null	0.485187	null	null	null	FALSE	4.99167e-17
												5	159991745	T	C	null	0.540758	null	null	null	FALSE	5.43308e-17
												5	159992655	T	C	null	1.73049	null	null	null	FALSE	4.92626e-16
												5	159992697	T	C	null	0.61048	null	null	null	FALSE	6.06795e-17
												5	159992751	A	G	null	0.637895	null	null	null	FALSE	6.34464e-17
												5	159992754	T	G	null	1.57203	null	null	null	FALSE	3.58716e-16
												5	159993525	A	G	null	0.0185438	null	null	null	FALSE	3.09309e-17
												5	159994729	A	C	null	0.677781	null	null	null	FALSE	6.77684e-17
												5	159994811	A	T	null	1.18515	null	null	null	FALSE	1.68882e-16
												5	159994881	A	G	null	0.253599	null	null	null	FALSE	3.66801e-17
												5	159995061	T	C	null	1.87517	null	null	null	FALSE	6.60351e-16
												5	159995307	CT	C	null	0.490932	null	null	null	FALSE	5.03483e-17
												5	159995324	A	G	null	0.688458	null	null	null	FALSE	6.8988e-17
												5	159995330	T	C	null	0.688458	null	null	null	FALSE	6.8988e-17
												5	159995357	T	C	null	0.658368	null	null	null	FALSE	6.56196e-17
												5	159995472	A	G	null	0.0832303	null	null	null	FALSE	3.16475e-17
												5	159995502	T	C	null	1.19805	null	null	null	FALSE	1.73072e-16
												5	159995564	A	G	null	0.503762	null	null	null	FALSE	5.13322e-17
												5	159995596	A	G	null	1.68508	null	null	null	FALSE	4.49632e-16
												5	159995989	A	G	null	0.135845	null	null	null	FALSE	3.27629e-17
												5	159996390	T	G	null	0.648011	null	null	null	FALSE	6.45085e-17
												5	159997128	T	C	null	1.18789	null	null	null	FALSE	1.69762e-16
												5	159997235	A	G	null	1.73471	null	null	null	FALSE	4.96837e-16
												5	159997352	T	C	null	0.492144	null	null	null	FALSE	5.044e-17
												5	159997552	T	G	null	1.14327	null	null	null	FALSE	1.56012e-16
												5	159998616	A	C	null	1.19044	null	null	null	FALSE	1.70587e-16
												5	159998693	A	G	null	0.0932879	null	null	null	FALSE	3.18271e-17
												5	159998787	A	G	null	1.50487	null	null	null	FALSE	3.14009e-16
												5	159999346	T	C	null	0.0919441	null	null	null	FALSE	3.18021e-17
												5	159999388	T	G	null	0.0935572	null	null	null	FALSE	3.18321e-17
												5	159999725	T	G	null	0.129538	null	null	null	FALSE	3.2607e-17
												5	159999829	T	C	null	0.129596	null	null	null	FALSE	3.26084e-17
												5	160000353	A	G	null	0.178159	null	null	null	FALSE	3.39549e-17
												5	160000838	T	C	null	0.00383871	null	null	null	FALSE	3.08903e-17
												5	160000962	A	G	null	1.18171	null	null	null	FALSE	1.67781e-16
												5	160001014	A	C	null	1.17166	null	null	null	FALSE	1.64615e-16
												5	160001276	T	C	null	0.590067	null	null	null	FALSE	5.87215e-17
												5	160001371	T	C	null	0.985479	null	null	null	FALSE	1.16342e-16
												5	160001915	C	G	null	1.23605	null	null	null	FALSE	1.86087e-16
												5	160002065	A	C	null	0.178094	null	null	null	FALSE	3.39528e-17
												5	160002126	C	G	null	0.157204	null	null	null	FALSE	3.33333e-17
												5	160002186	CTT	C	null	0.522445	null	null	null	FALSE	5.2816e-17
												5	160002353	T	C	null	1.36351	null	null	null	FALSE	2.37985e-16
												5	160002354	A	C	null	1.37192	null	null	null	FALSE	2.41911e-16
												5	160002364	A	T	null	0.129479	null	null	null	FALSE	3.26056e-17
												5	160002366	A	G	null	0.0581409	null	null	null	FALSE	3.12749e-17
												5	160002542	T	C	null	1.17282	null	null	null	FALSE	1.64978e-16
												5	160002570	A	G	null	0.176982	null	null	null	FALSE	3.39184e-17
												5	160002981	T	C	null	0.259874	null	null	null	FALSE	3.69406e-17
												5	160002983	T	C	null	0.463315	null	null	null	FALSE	4.83241e-17
												5	160003040	A	G	null	1.3318	null	null	null	FALSE	2.23773e-16
												5	160003427	A	G	null	0.17757	null	null	null	FALSE	3.39366e-17
												5	160003685	A	G	null	1.18363	null	null	null	FALSE	1.68393e-16
												5	160004513	A	C	null	0.890084	null	null	null	FALSE	9.78893e-17
												5	160004729	T	C	null	1.18849	null	null	null	FALSE	1.69956e-16
												5	160006476	A	G	null	0.259479	null	null	null	FALSE	3.6924e-17
												5	160006516	T	C	null	0.0629337	null	null	null	FALSE	3.13374e-17
												5	160006662	T	C	null	0.411392	null	null	null	FALSE	4.48488e-17
												5	160006882	T	C	null	1.20845	null	null	null	FALSE	1.76534e-16
												5	160007448	T	C	null	0.128369	null	null	null	FALSE	3.25788e-17
												5	160007472	A	ATTGT	null	0.597395	null	null	null	FALSE	5.94146e-17
												5	160007704	CT	C	null	0.0933418	null	null	null	FALSE	3.18281e-17
												5	160007977	T	C	null	0.128194	null	null	null	FALSE	3.25745e-17
												5	160008350	A	G	null	1.18032	null	null	null	FALSE	1.67341e-16
												5	160008368	T	C	null	0.950394	null	null	null	FALSE	1.09133e-16
												5	160008453	T	C	null	0.674279	null	null	null	FALSE	6.73743e-17
												5	160008507	T	C	null	0.128019	null	null	null	FALSE	3.25703e-17
												5	160008718	A	T	null	1.08592	null	null	null	FALSE	1.40091e-16
												5	160008759	T	C	null	1.28133	null	null	null	FALSE	2.02986e-16
												5	160009399	T	C	null	0.0142593	null	null	null	FALSE	3.09138e-17
												5	160009556	A	C	null	0.088097	null	null	null	FALSE	3.17323e-17
												5	160009914	T	C	null	1.17581	null	null	null	FALSE	1.65914e-16
												5	160010220	A	G	null	0.260428	null	null	null	FALSE	3.69638e-17
												5	160010489	A	G	null	1.13083	null	null	null	FALSE	1.52397e-16
												5	160010551	A	G	null	1.50128	null	null	null	FALSE	3.11786e-16
												5	160010608	A	G	null	0.127436	null	null	null	FALSE	3.25564e-17
												5	160010625	T	C	null	1.11776	null	null	null	FALSE	1.48698e-16
												5	160010661	T	C	null	0.127436	null	null	null	FALSE	3.25564e-17
												5	160010673	A	G	null	0.594824	null	null	null	FALSE	5.91702e-17
												5	160010776	A	T	null	1.18977	null	null	null	FALSE	1.70369e-16
												5	160011329	A	G	null	1.34882	null	null	null	FALSE	2.31284e-16
												5	160011772	A	G	null	0.127203	null	null	null	FALSE	3.25508e-17
												5	160012195	A	G	null	0.260428	null	null	null	FALSE	3.69638e-17
												5	160012207	A	G	null	1.26745	null	null	null	FALSE	1.97635e-16
												5	160012261	C	G	null	0.127028	null	null	null	FALSE	3.25466e-17
												5	160012263	T	C	null	0.0297926	null	null	null	FALSE	3.09955e-17
												5	160012382	T	C	null	0.0410541	null	null	null	FALSE	3.10873e-17
												5	160012397	A	G	null	0.9914	null	null	null	FALSE	1.1761e-16
												5	160012920	T	C	null	0.0969643	null	null	null	FALSE	3.18969e-17
												5	160013668	A	G	null	1.14388	null	null	null	FALSE	1.5619e-16
												5	160013801	T	TC	null	0.538351	null	null	null	FALSE	5.41282e-17
												5	160014225	T	G	null	1.27572	null	null	null	FALSE	2.00807e-16
												5	160014328	T	G	null	1.51442	null	null	null	FALSE	3.19992e-16
												5	160014546	T	C	null	1.11481	null	null	null	FALSE	1.47876e-16
												5	160014590	T	G	null	0.12384	null	null	null	FALSE	3.24712e-17
												5	160014882	A	G	null	0.636388	null	null	null	FALSE	6.32901e-17
												5	160014950	T	G	null	1.20929	null	null	null	FALSE	1.76818e-16
												5	160015177	T	C	null	0.179667	null	null	null	FALSE	3.40019e-17
												5	160015676	A	G	null	1.23092	null	null	null	FALSE	1.8427e-16
												5	160015750	T	C	null	1.22996	null	null	null	FALSE	1.83933e-16
												5	160015760	A	G	null	1.28525	null	null	null	FALSE	2.04524e-16
												5	160015874	T	C	null	1.25924	null	null	null	FALSE	1.94546e-16
												5	160016007	T	C	null	1.18092	null	null	null	FALSE	1.67529e-16
												5	160016461	T	C	null	0.113453	null	null	null	FALSE	3.22361e-17
												5	160016509	C	G	null	0.114074	null	null	null	FALSE	3.22497e-17
												5	160016708	A	G	null	0.261933	null	null	null	FALSE	3.70272e-17
												5	160016961	A	G	null	0.962972	null	null	null	FALSE	1.11658e-16
												5	160017331	A	G	null	1.01269	null	null	null	FALSE	1.22301e-16
												5	160017380	T	C	null	0.121191	null	null	null	FALSE	3.24097e-17
												5	160017569	CT	C	null	0.722162	null	null	null	FALSE	7.30208e-17
												5	160017600	T	C	null	0.123667	null	null	null	FALSE	3.24671e-17
												5	160018005	T	C	null	0.121076	null	null	null	FALSE	3.2407e-17
												5	160018018	A	AGTT	null	1.24957	null	null	null	FALSE	1.90969e-16
												5	160018026	T	TCTGC	null	1.06123	null	null	null	FALSE	1.33792e-16
												5	160018498	A	G	null	1.0063	null	null	null	FALSE	1.20872e-16
												5	160018688	A	C	null	0.120961	null	null	null	FALSE	3.24044e-17
												5	160018697	T	C	null	1.00802	null	null	null	FALSE	1.21255e-16
												5	160018780	T	C	null	1.00091	null	null	null	FALSE	1.19681e-16
												5	160018782	T	C	null	1.38616	null	null	null	FALSE	2.4872e-16
												5	160018835	T	C	null	0.12604	null	null	null	FALSE	3.25231e-17
												5	160019359	A	G	null	0.120904	null	null	null	FALSE	3.24031e-17
												5	160019533	T	C	null	0.693575	null	null	null	FALSE	6.95822e-17
												5	160019614	A	G	null	0.120847	null	null	null	FALSE	3.24018e-17
												5	160019772	T	C	null	0.261695	null	null	null	FALSE	3.70171e-17
												5	160019858	T	G	null	0.481486	null	null	null	FALSE	4.96417e-17
												5	160019910	A	G	null	0.94962	null	null	null	FALSE	1.08979e-16
												5	160020169	T	C	null	0.988853	null	null	null	FALSE	1.17063e-16
												5	160020208	A	G	null	0.121593	null	null	null	FALSE	3.2419e-17
												5	160020553	T	C	null	0.271646	null	null	null	FALSE	3.74432e-17
												5	160020657	T	C	null	0.172566	null	null	null	FALSE	3.37831e-17
												5	160020669	C	G	null	1.0355	null	null	null	FALSE	1.2756e-16
												5	160021015	T	C	null	0.120617	null	null	null	FALSE	3.23965e-17
												5	160021064	C	G	null	0.149721	null	null	null	FALSE	3.31261e-17
												5	160021365	A	C	null	1.27654	null	null	null	FALSE	2.01124e-16
												5	160022218	C	G	null	0.57414	null	null	null	FALSE	5.72519e-17
												5	160022634	A	C	null	0.261775	null	null	null	FALSE	3.70205e-17
												5	160022673	C	G	null	1.85605	null	null	null	FALSE	6.35161e-16
												5	160022680	T	G	null	0.448672	null	null	null	FALSE	4.73013e-17
												5	160022704	T	G	null	1.13972	null	null	null	FALSE	1.54972e-16
												5	160022838	T	G	null	0.291664	null	null	null	FALSE	3.834e-17
												5	160022931	T	C	null	0.16577	null	null	null	FALSE	3.35801e-17
												5	160023167	A	C	null	1.37997	null	null	null	FALSE	2.45735e-16
												5	160023252	A	T	null	0.511167	null	null	null	FALSE	5.1913e-17
												5	160023916	A	G	null	0.334419	null	null	null	FALSE	4.04351e-17
												5	160024083	T	C	null	0.710188	null	null	null	FALSE	7.15556e-17
												5	160024130	C	G	null	0.120159	null	null	null	FALSE	3.2386e-17
												5	160024185	T	C	null	0.256725	null	null	null	FALSE	3.68092e-17
												5	160025051	A	AC	null	0.83654	null	null	null	FALSE	8.90087e-17
												5	160025058	A	G	null	0.338377	null	null	null	FALSE	4.06416e-17
												5	160025115	T	C	null	0.929593	null	null	null	FALSE	1.05097e-16
												5	160025550	T	TA	null	0.219755	null	null	null	FALSE	3.53644e-17
												5	160026025	A	G	null	0.119244	null	null	null	FALSE	3.23651e-17
												5	160026127	T	C	null	0.0946899	null	null	null	FALSE	3.18534e-17
												5	160026265	T	C	null	0.261775	null	null	null	FALSE	3.70205e-17
												5	160026730	A	T	null	0.710411	null	null	null	FALSE	7.15825e-17
												5	160026777	T	C	null	1.04499	null	null	null	FALSE	1.29819e-16
												5	160026898	A	G	null	0.216668	null	null	null	FALSE	3.52519e-17
												5	160027280	T	C	null	1.28836	null	null	null	FALSE	2.05753e-16
												5	160027492	A	G	null	0.119758	null	null	null	FALSE	3.23769e-17
												5	160027626	A	G	null	0.114808	null	null	null	FALSE	3.22658e-17
												5	160027682	A	G	null	0.0064756	null	null	null	FALSE	3.08938e-17
												5	160027788	A	G	null	0.119758	null	null	null	FALSE	3.23769e-17
												5	160027800	A	T	null	0.119758	null	null	null	FALSE	3.23769e-17
												5	160027853	A	G	null	0.119758	null	null	null	FALSE	3.23769e-17
												5	160027972	G	GT	null	0.10133	null	null	null	FALSE	3.19825e-17
												5	160028044	G	GA	null	0.709298	null	null	null	FALSE	7.14481e-17
												5	160028535	T	G	null	0.122571	null	null	null	FALSE	3.24416e-17
												5	160028578	T	C	null	0.567031	null	null	null	FALSE	5.6612e-17
												5	160028625	T	C	null	0.122686	null	null	null	FALSE	3.24443e-17
												5	160028951	C	G	null	0.117362	null	null	null	FALSE	3.23226e-17
												5	160029017	T	C	null	0.131356	null	null	null	FALSE	3.26514e-17
												5	160029177	A	G	null	1.01354	null	null	null	FALSE	1.22493e-16
												5	160030191	G	GCA	null	0.941954	null	null	null	FALSE	1.07474e-16
												5	160030390	A	T	null	0.12575	null	null	null	FALSE	3.25162e-17
												5	160030685	A	G	null	0.260032	null	null	null	FALSE	3.69472e-17
												5	160030854	T	C	null	0.125112	null	null	null	FALSE	3.25011e-17
												5	160030870	A	G	null	0.12517	null	null	null	FALSE	3.25025e-17
												5	160030922	A	G	null	0.120445	null	null	null	FALSE	3.23926e-17
												5	160031231	T	C	null	0.125518	null	null	null	FALSE	3.25107e-17
												5	160031307	A	G	null	0.169668	null	null	null	FALSE	3.36958e-17
												5	160031728	T	C	null	1.0013	null	null	null	FALSE	1.19767e-16
												5	160031753	A	T	null	0.0778976	null	null	null	FALSE	3.15591e-17
												5	160031924	A	G	null	1.04876	null	null	null	FALSE	1.3073e-16
												5	160032268	T	C	null	0.660151	null	null	null	FALSE	6.58134e-17
												5	160032737	C	G	null	0.260982	null	null	null	FALSE	3.69871e-17
												5	160033051	C	G	null	1.07863	null	null	null	FALSE	1.38197e-16
												5	160033139	T	C	null	0.102538	null	null	null	FALSE	3.20068e-17
												5	160033319	A	G	null	0.155026	null	null	null	FALSE	3.32722e-17
												5	160034354	T	C	null	0.774432	null	null	null	FALSE	7.98609e-17
												5	160034465	T	G	null	0.124765	null	null	null	FALSE	3.24929e-17
												5	160034475	A	T	null	0.456553	null	null	null	FALSE	4.78475e-17
												5	160034484	T	C	null	1.16922	null	null	null	FALSE	1.63855e-16
												5	160034720	T	C	null	0.861382	null	null	null	FALSE	9.30075e-17
												5	160034845	A	G	null	0.806597	null	null	null	FALSE	8.44522e-17
												5	160034910	A	G	null	0.321664	null	null	null	FALSE	3.97842e-17
												5	160035532	A	G	null	0.3213	null	null	null	FALSE	3.97659e-17
												5	160036216	T	C	null	0.823619	null	null	null	FALSE	8.7008e-17
												5	160036337	A	G	null	0.160208	null	null	null	FALSE	3.34187e-17
												5	160036462	T	C	null	0.240937	null	null	null	FALSE	3.61702e-17
												5	160037007	C	G	null	0.468777	null	null	null	FALSE	4.87144e-17
												5	160037174	A	G	null	0.14752	null	null	null	FALSE	3.30667e-17
												5	160037398	T	C	null	0.0758241	null	null	null	FALSE	3.15261e-17
												5	160037495	T	C	null	0.258612	null	null	null	FALSE	3.68877e-17
												5	160037898	A	C	null	0.127844	null	null	null	FALSE	3.25661e-17
												5	160038231	T	C	null	0.216311	null	null	null	FALSE	3.52389e-17
												5	160038599	A	G	null	0.258297	null	null	null	FALSE	3.68746e-17
												5	160038770	T	C	null	0.149967	null	null	null	FALSE	3.31328e-17
												5	160038922	T	C	null	0.100398	null	null	null	FALSE	3.1964e-17
												5	160039147	T	C	null	0.100179	null	null	null	FALSE	3.19597e-17
												5	160039311	T	C	null	0.0953926	null	null	null	FALSE	3.18668e-17
												5	160039529	A	T	null	0.224026	null	null	null	FALSE	3.55221e-17
												5	160039687	T	C	null	0.0423927	null	null	null	FALSE	3.11e-17
												5	160040146	A	T	null	0.157391	null	null	null	FALSE	3.33386e-17
												5	160040274	A	G	null	0.339135	null	null	null	FALSE	4.06814e-17
												5	160040461	T	C	null	0.82333	null	null	null	FALSE	8.69638e-17
												5	160040969	T	C	null	0.479385	null	null	null	FALSE	4.94866e-17
												5	160041221	A	G	null	0.34592	null	null	null	FALSE	4.10412e-17
												5	160041343	T	C	null	0.0996875	null	null	null	FALSE	3.19499e-17
												5	160041626	T	C	null	0.190104	null	null	null	FALSE	3.4336e-17
												5	160042132	T	C	null	0.68424	null	null	null	FALSE	6.85029e-17
												5	160042627	T	C	null	0.195452	null	null	null	FALSE	3.45128e-17
												5	160042903	T	G	null	0.198459	null	null	null	FALSE	3.46139e-17
												5	160042989	T	G	null	0.198939	null	null	null	FALSE	3.46302e-17
												5	160043054	C	G	null	0.120503	null	null	null	FALSE	3.23939e-17
												5	160043071	A	C	null	0.778325	null	null	null	FALSE	8.04004e-17
												5	160043180	C	G	null	0.217312	null	null	null	FALSE	3.52753e-17
												5	160043206	A	G	null	0.197363	null	null	null	FALSE	3.45769e-17
												5	160043459	T	C	null	0.574629	null	null	null	FALSE	5.72963e-17
												5	160043519	C	G	null	0.192262	null	null	null	FALSE	3.44069e-17
												5	160043531	C	G	null	0.111371	null	null	null	FALSE	3.21909e-17
												5	160043724	C	G	null	0.737312	null	null	null	FALSE	7.49277e-17
												5	160043845	A	G	null	0.743282	null	null	null	FALSE	7.56958e-17
												5	160044075	T	G	null	0.454569	null	null	null	FALSE	4.77091e-17
												5	160044076	A	C	null	0.295078	null	null	null	FALSE	3.84983e-17
												5	160044138	A	G	null	0.702677	null	null	null	FALSE	7.06549e-17
												5	160044471	T	C	null	0.255394	null	null	null	FALSE	3.67541e-17
												5	160044482	T	G	null	0.56687	null	null	null	FALSE	5.65977e-17
												5	160044855	A	G	null	0.722849	null	null	null	FALSE	7.31061e-17
												5	160045164	A	G	null	0.679854	null	null	null	FALSE	6.8003e-17
												5	160045467	A	G	null	0.627088	null	null	null	FALSE	6.23365e-17
												5	160045777	T	C	null	0.165261	null	null	null	FALSE	3.35652e-17
												5	160045871	A	AT	null	0.902396	null	null	null	FALSE	1.00073e-16
												5	160045922	A	T	null	0.0909256	null	null	null	FALSE	3.17834e-17
												5	160046184	T	G	null	0.607303	null	null	null	FALSE	6.03692e-17
												5	160046213	A	T	null	0.596022	null	null	null	FALSE	5.92839e-17
												5	160046280	T	C	null	0.636952	null	null	null	FALSE	6.33486e-17
												5	160046340	A	T	null	0.595851	null	null	null	FALSE	5.92677e-17
												5	160046498	A	G	null	0.63339	null	null	null	FALSE	6.29807e-17
												5	160046899	T	C	null	0.561299	null	null	null	FALSE	5.61033e-17
												5	160046926	C	G	null	0.16469	null	null	null	FALSE	3.35484e-17
												5	160047068	T	C	null	0.217814	null	null	null	FALSE	3.52935e-17
												5	160047265	C	G	null	0.619246	null	null	null	FALSE	6.15469e-17
												5	160047759	T	C	null	0.163739	null	null	null	FALSE	3.35207e-17
												5	160047828	T	C	null	0.217814	null	null	null	FALSE	3.52935e-17
												5	160048186	A	T	null	0.729088	null	null	null	FALSE	7.38852e-17
												5	160048347	T	C	null	0.933301	null	null	null	FALSE	1.05804e-16
												5	160048430	A	C	null	0.171598	null	null	null	FALSE	3.37538e-17
												5	160048484	A	C	null	0.806041	null	null	null	FALSE	8.43702e-17
												5	160048707	T	G	null	1.31551	null	null	null	FALSE	2.16827e-16
												5	160048964	A	T	null	0.164183	null	null	null	FALSE	3.35336e-17
												5	160049355	T	C	null	0.94424	null	null	null	FALSE	1.07921e-16
												5	160050162	T	G	null	0.950007	null	null	null	FALSE	1.09056e-16
												5	160050582	T	C	null	0.454569	null	null	null	FALSE	4.77091e-17
												5	160050625	C	G	null	0.856361	null	null	null	FALSE	9.21827e-17
												5	160051226	T	C	null	0.307065	null	null	null	FALSE	3.90663e-17
												5	160051474	A	G	null	0.937418	null	null	null	FALSE	1.06595e-16
												5	160051479	T	C	null	0.937418	null	null	null	FALSE	1.06595e-16
												5	160051934	T	C	null	0.940058	null	null	null	FALSE	1.07106e-16
												5	160052238	T	C	null	0.157328	null	null	null	FALSE	3.33368e-17
												5	160052275	T	C	null	0.119415	null	null	null	FALSE	3.2369e-17
												5	160053279	T	C	null	0.853562	null	null	null	FALSE	9.17266e-17
												5	160054099	C	G	null	0.136142	null	null	null	FALSE	3.27704e-17
												5	160054192	T	G	null	0.199077	null	null	null	FALSE	3.46348e-17
												5	160054379	A	T	null	0.0140798	null	null	null	FALSE	3.09132e-17
												5	160054549	T	C	null	1.51798	null	null	null	FALSE	3.22255e-16
												5	160054683	T	C	null	0.0369208	null	null	null	FALSE	3.10506e-17
												5	160055820	A	G	null	0.464326	null	null	null	FALSE	4.8396e-17
												5	160056350	A	G	null	0.456056	null	null	null	FALSE	4.78128e-17
												5	160056728	C	G	null	0.224171	null	null	null	FALSE	3.55275e-17
												5	160057240	A	G	null	0.909389	null	null	null	FALSE	1.01338e-16
												5	160057482	C	G	null	0.909742	null	null	null	FALSE	1.01402e-16
												5	160057496	A	G	null	0.891097	null	null	null	FALSE	9.80668e-17
												5	160057802	T	C	null	0.216454	null	null	null	FALSE	3.52441e-17
												5	160058162	A	G	null	0.873544	null	null	null	FALSE	9.5041e-17
												5	160058301	A	G	null	0.741602	null	null	null	FALSE	7.54787e-17
												5	160058437	T	C	null	1.09286	null	null	null	FALSE	1.41919e-16
												5	160058546	A	G	null	0.845576	null	null	null	FALSE	9.04396e-17
												5	160058721	A	G	null	0.846185	null	null	null	FALSE	9.0537e-17
												5	160059683	T	C	null	0.0983782	null	null	null	FALSE	3.19243e-17
												5	160059875	T	G	null	0.722391	null	null	null	FALSE	7.30492e-17
												5	160060037	A	G	null	0.394264	null	null	null	FALSE	4.37927e-17
												5	160060424	A	G	null	0.611899	null	null	null	FALSE	6.08188e-17
												5	160060479	A	T	null	0.59363	null	null	null	FALSE	5.90572e-17
												5	160060637	A	C	null	0.387852	null	null	null	FALSE	4.34084e-17
												5	160061565	A	C	null	0.231732	null	null	null	FALSE	3.58128e-17
												5	160061896	T	C	null	1.09958	null	null	null	FALSE	1.43714e-16
												5	160062422	C	G	null	0.0724243	null	null	null	FALSE	3.14735e-17
												5	160062528	A	C	null	1.02209	null	null	null	FALSE	1.24439e-16
												5	160062553	A	G	null	0.408713	null	null	null	FALSE	4.46807e-17
												5	160062771	A	T	null	0.0655015	null	null	null	FALSE	3.13727e-17
												5	160062879	T	C	null	1.09958	null	null	null	FALSE	1.43714e-16
												5	160063134	A	G	null	0.376647	null	null	null	FALSE	4.27513e-17
												5	160063527	T	C	null	1.25135	null	null	null	FALSE	1.91621e-16
												5	160063690	T	C	null	0.65443	null	null	null	FALSE	6.51943e-17
												5	160064605	T	C	null	1.08852	null	null	null	FALSE	1.40773e-16
												5	160065192	A	G	null	0.192059	null	null	null	FALSE	3.44002e-17
												5	160065316	A	T	null	1.00266	null	null	null	FALSE	1.20065e-16
												5	160066666	T	C	null	1.07972	null	null	null	FALSE	1.38479e-16
												5	160066704	A	G	null	0.188157	null	null	null	FALSE	3.42725e-17
												5	160066916	A	G	null	1.07946	null	null	null	FALSE	1.38412e-16
												5	160066948	A	G	null	0.424004	null	null	null	FALSE	4.56546e-17
												5	160068415	A	C	null	0.183162	null	null	null	FALSE	3.41122e-17
												5	160068511	A	G	null	0.553152	null	null	null	FALSE	5.53908e-17
												5	160069091	T	TG	null	0.434034	null	null	null	FALSE	4.63127e-17
												5	160069125	A	G	null	0.873219	null	null	null	FALSE	9.49861e-17
												5	160069162	T	G	null	1.07433	null	null	null	FALSE	1.37094e-16
												5	160069202	T	C	null	1.07577	null	null	null	FALSE	1.37463e-16
												5	160069545	T	C	null	0.967381	null	null	null	FALSE	1.12558e-16
												5	160069644	A	G	null	0.677988	null	null	null	FALSE	6.77918e-17
												5	160070001	T	C	null	0.133595	null	null	null	FALSE	3.27066e-17
												5	160070039	G	GCTGGAGAGT	null	1.6258	null	null	null	FALSE	3.99298e-16
												5	160070529	T	C	null	1.08932	null	null	null	FALSE	1.40984e-16
												5	160071469	A	G	null	0.470057	null	null	null	FALSE	4.88066e-17
												5	160071625	A	C	null	1.06966	null	null	null	FALSE	1.35908e-16
												5	160071681	T	C	null	0.337714	null	null	null	FALSE	4.06069e-17
												5	160072066	A	G	null	0.945004	null	null	null	FALSE	1.0807e-16
												5	160073182	C	G	null	0.141102	null	null	null	FALSE	3.28973e-17
												5	160073458	C	G	null	1.59585	null	null	null	FALSE	3.76136e-16
												5	160073854	A	G	null	1.075	null	null	null	FALSE	1.37265e-16
												5	160074345	A	G	null	0.0243385	null	null	null	FALSE	3.09607e-17
												5	160074367	T	G	null	0.946154	null	null	null	FALSE	1.08296e-16
												5	160078222	T	C	null	0.207468	null	null	null	FALSE	3.49241e-17
												5	160079228	T	C	null	0.820161	null	null	null	FALSE	8.64815e-17
												5	160079749	A	G	null	0.804377	null	null	null	FALSE	8.41254e-17
												5	160079967	A	T	null	0.0230542	null	null	null	FALSE	3.09535e-17
												5	160080014	A	G	null	0.644357	null	null	null	FALSE	6.41223e-17
												5	160080084	A	G	null	0.939302	null	null	null	FALSE	1.06959e-16
												5	160080158	A	G	null	0.189969	null	null	null	FALSE	3.43316e-17
												5	160080443	A	G	null	0.573326	null	null	null	FALSE	5.71782e-17
												5	160080471	T	C	null	0.913996	null	null	null	FALSE	1.02182e-16
												5	160080496	T	C	null	0.549135	null	null	null	FALSE	5.50441e-17
												5	160080504	T	C	null	0.45494	null	null	null	FALSE	4.77349e-17
												5	160080512	T	C	null	0.102923	null	null	null	FALSE	3.20145e-17
												5	160080585	T	C	null	0.634887	null	null	null	FALSE	6.31349e-17
												5	160080788	A	C	null	0.000477987	null	null	null	FALSE	3.08885e-17
												5	160080837	A	G	null	0.655608	null	null	null	FALSE	6.53211e-17
												5	160080904	A	T	null	0.297397	null	null	null	FALSE	3.86067e-17
												5	160081076	A	G	null	0.585695	null	null	null	FALSE	5.83131e-17
												5	160081089	A	T	null	1.75178	null	null	null	FALSE	5.14239e-16
												5	160081091	A	T	null	1.4494	null	null	null	FALSE	2.81503e-16
												5	160081263	T	C	null	0.0195875	null	null	null	FALSE	3.09357e-17
												5	160081321	T	C	null	0.677574	null	null	null	FALSE	6.7745e-17
												5	160082314	T	C	null	0.372839	null	null	null	FALSE	4.25321e-17
												5	160083180	A	G	null	0.226506	null	null	null	FALSE	3.56148e-17
												5	160083494	A	G	null	0.66736	null	null	null	FALSE	6.6604e-17
												5	160083515	A	G	null	0.672233	null	null	null	FALSE	6.71453e-17
												5	160083820	A	G	null	1.10735	null	null	null	FALSE	1.45822e-16
												5	160084059	A	G	null	2.00975	null	null	null	FALSE	8.69425e-16
												5	160086577	T	C	null	0.133122	null	null	null	FALSE	3.26949e-17
												5	160086811	A	G	null	0.0882034	null	null	null	FALSE	3.17342e-17
												5	160087969	C	G	null	1.08344	null	null	null	FALSE	1.39444e-16
												5	160088068	T	C	null	0.980884	null	null	null	FALSE	1.15368e-16
												5	160090480	A	G	null	0.56655	null	null	null	FALSE	5.65691e-17
												5	160090548	A	T	null	0.241315	null	null	null	FALSE	3.61851e-17
												5	160090562	T	C	null	0.181246	null	null	null	FALSE	3.40515e-17
												5	160090667	G	GGATAGCATTAGGAGATATACCT	null	1.33329	null	null	null	FALSE	2.24422e-16
												5	160090776	T	C	null	0.639217	null	null	null	FALSE	6.3584e-17
												5	160090831	A	C	null	1.27597	null	null	null	FALSE	2.00902e-16
												5	160091381	A	G	null	0.996109	null	null	null	FALSE	1.1863e-16
												5	160091544	A	G	null	1.86742	null	null	null	FALSE	6.5002e-16
												5	160091908	T	C	null	1.98005	null	null	null	FALSE	8.18068e-16
												5	160092148	A	G	null	0.989276	null	null	null	FALSE	1.17154e-16
												5	160092202	T	G	null	0.241315	null	null	null	FALSE	3.61851e-17
												5	160092664	A	G	null	0.22636	null	null	null	FALSE	3.56093e-17
												5	160092746	A	G	null	0.10785	null	null	null	FALSE	3.2116e-17
												5	160093061	A	G	null	1.05046	null	null	null	FALSE	1.31144e-16
												5	160093078	A	G	null	0.110698	null	null	null	FALSE	3.21765e-17
												5	160093769	T	C	null	1.06474	null	null	null	FALSE	1.34669e-16
												5	160093945	A	G	null	1.86455	null	null	null	FALSE	6.46235e-16
												5	160094019	A	G	null	0.95546	null	null	null	FALSE	1.10142e-16
												5	160095142	T	G	null	0.289206	null	null	null	FALSE	3.8227e-17
												5	160095152	A	T	null	1.27515	null	null	null	FALSE	2.00585e-16
												5	160095175	A	T	null	0.157141	null	null	null	FALSE	3.33316e-17
												5	160095195	T	C	null	0.983384	null	null	null	FALSE	1.15897e-16
												5	160095219	A	G	null	0.976336	null	null	null	FALSE	1.14413e-16
												5	160095367	A	AGTGT	null	0.541211	null	null	null	FALSE	5.4369e-17
												5	160095768	T	C	null	0.94424	null	null	null	FALSE	1.07921e-16
												5	160095886	C	G	null	0.941954	null	null	null	FALSE	1.07474e-16
												5	160096005	C	G	null	0.348625	null	null	null	FALSE	4.11864e-17
												5	160096268	T	C	null	0.215954	null	null	null	FALSE	3.5226e-17
												5	160096293	T	C	null	0.972243	null	null	null	FALSE	1.13561e-16
												5	160096676	A	G	null	0.926648	null	null	null	FALSE	1.04539e-16
												5	160097066	T	C	null	0.754241	null	null	null	FALSE	7.71305e-17
												5	160097162	A	T	null	0.934794	null	null	null	FALSE	1.0609e-16
												5	160097429	T	C	null	0.966576	null	null	null	FALSE	1.12393e-16
												5	160097453	A	C	null	0.965773	null	null	null	FALSE	1.12229e-16
												5	160097496	A	G	null	1.66514	null	null	null	FALSE	4.32005e-16
												5	160097632	A	G	null	0.975925	null	null	null	FALSE	1.14327e-16
												5	160097702	A	G	null	0.0995236	null	null	null	FALSE	3.19467e-17
												5	160098061	A	G	null	0.107516	null	null	null	FALSE	3.2109e-17
												5	160098106	A	G	null	0.0976163	null	null	null	FALSE	3.19095e-17
												5	160098150	T	C	null	0.0722704	null	null	null	FALSE	3.14711e-17
												5	160098803	T	TG	null	0.349013	null	null	null	FALSE	4.12074e-17
												5	160098904	A	G	null	0.630228	null	null	null	FALSE	6.26564e-17
												5	160099042	T	C	null	0.753255	null	null	null	FALSE	7.70002e-17
												5	160099077	A	G	null	0.920457	null	null	null	FALSE	1.03378e-16
												5	160099124	T	C	null	0.36261	null	null	null	FALSE	4.19536e-17
												5	160099129	A	G	null	0.507519	null	null	null	FALSE	5.16257e-17
												5	160099235	T	C	null	0.327164	null	null	null	FALSE	4.00621e-17
												5	160099440	T	G	null	0.698319	null	null	null	FALSE	7.01388e-17
												5	160099555	T	C	null	0.796967	null	null	null	FALSE	8.30455e-17
												5	160099572	T	G	null	0.703774	null	null	null	FALSE	7.07855e-17
												5	160099657	T	C	null	0.702239	null	null	null	FALSE	7.06029e-17
												5	160099766	A	G	null	0.700275	null	null	null	FALSE	7.03698e-17
												5	160099870	T	G	null	0.72538	null	null	null	FALSE	7.34209e-17
												5	160099991	A	G	null	0.694649	null	null	null	FALSE	6.97077e-17
												5	160100107	T	C	null	0.0680339	null	null	null	FALSE	3.14085e-17
												5	160100111	T	G	null	0.691222	null	null	null	FALSE	6.93082e-17
												5	160100301	A	G	null	0.751781	null	null	null	FALSE	7.68057e-17
												5	160100348	A	G	null	0.644357	null	null	null	FALSE	6.41223e-17
												5	160100354	C	G	null	0.662341	null	null	null	FALSE	6.60523e-17
												5	160100363	C	G	null	0.680894	null	null	null	FALSE	6.81212e-17
												5	160100501	A	G	null	0.66334	null	null	null	FALSE	6.61617e-17
												5	160100744	T	TCAAA	null	0.418733	null	null	null	FALSE	4.53149e-17
												5	160101067	A	G	null	0.698753	null	null	null	FALSE	7.01899e-17
												5	160101417	C	G	null	0.441531	null	null	null	FALSE	4.68148e-17
												5	160101538	C	G	null	0.763967	null	null	null	FALSE	7.84315e-17
												5	160101552	A	T	null	0.763967	null	null	null	FALSE	7.84315e-17
												5	160101765	A	G	null	0.72262	null	null	null	FALSE	7.30776e-17
												5	160102182	T	C	null	0.276462	null	null	null	FALSE	3.76541e-17
												5	160102302	A	T	null	0.771087	null	null	null	FALSE	7.94005e-17
												5	160102309	A	AT	null	0.439735	null	null	null	FALSE	4.66937e-17
												5	160102479	A	G	null	0.443336	null	null	null	FALSE	4.6937e-17
												5	160102534	A	T	null	0.315604	null	null	null	FALSE	3.94827e-17
												5	160102594	T	C	null	0.754981	null	null	null	FALSE	7.72287e-17
												5	160103195	C	G	null	0.0945819	null	null	null	FALSE	3.18514e-17
												5	160103765	T	C	null	0.111821	null	null	null	FALSE	3.22006e-17
												5	160104068	A	G	null	0.4786	null	null	null	FALSE	4.94288e-17
												5	160104264	T	C	null	0.269864	null	null	null	FALSE	3.73659e-17
												5	160104611	T	C	null	0.201833	null	null	null	FALSE	3.47288e-17
												5	160104630	A	G	null	0.713095	null	null	null	FALSE	7.19079e-17
												5	160105344	A	G	null	0.740645	null	null	null	FALSE	7.53553e-17
												5	160105457	A	G	null	0.266001	null	null	null	FALSE	3.71999e-17
												5	160105495	A	G	null	0.131297	null	null	null	FALSE	3.26499e-17
												5	160105559	A	G	null	0.274905	null	null	null	FALSE	3.75856e-17
												5	160105899	T	C	null	0.264641	null	null	null	FALSE	3.71419e-17
												5	160106245	T	C	null	0.670602	null	null	null	FALSE	6.69636e-17
												5	160106482	T	C	null	0.091247	null	null	null	FALSE	3.17893e-17
												5	160106658	C	G	null	0.361112	null	null	null	FALSE	4.187e-17
												5	160107098	T	C	null	0.734946	null	null	null	FALSE	7.4626e-17
												5	160107282	A	G	null	0.112777	null	null	null	FALSE	3.22213e-17
												5	160108292	T	C	null	0.717151	null	null	null	FALSE	7.24032e-17
												5	160108333	A	G	null	0.0993598	null	null	null	FALSE	3.19435e-17
												5	160109049	A	G	null	0.741363	null	null	null	FALSE	7.54478e-17
												5	160109216	T	C	null	0.502103	null	null	null	FALSE	5.12034e-17
												5	160110119	C	G	null	0.233662	null	null	null	FALSE	3.58868e-17
												5	160110237	T	C	null	0.397397	null	null	null	FALSE	4.39826e-17
												5	160111441	T	G	null	0.401209	null	null	null	FALSE	4.42157e-17
												5	160111948	T	C	null	0.256882	null	null	null	FALSE	3.68157e-17
												5	160112493	T	G	null	0.123724	null	null	null	FALSE	3.24685e-17
												5	160112741	A	T	null	0.526221	null	null	null	FALSE	5.31234e-17
												5	160113099	A	G	null	0.662341	null	null	null	FALSE	6.60523e-17
												5	160113242	T	C	null	0.111091	null	null	null	FALSE	3.21849e-17
												5	160113679	T	C	null	0.392974	null	null	null	FALSE	4.37149e-17
												5	160113800	T	C	null	0.382371	null	null	null	FALSE	4.30847e-17
												5	160113824	T	C	null	0.705313	null	null	null	FALSE	7.09694e-17
												5	160114020	A	G	null	0.71108	null	null	null	FALSE	7.16635e-17
												5	160114236	A	C	null	0.0176383	null	null	null	FALSE	3.09269e-17
												5	160114238	A	G	null	0.0165993	null	null	null	FALSE	3.09226e-17
												5	160114730	T	C	null	0.139542	null	null	null	FALSE	3.2857e-17
												5	160115361	A	G	null	0.433327	null	null	null	FALSE	4.62658e-17
												5	160115779	T	C	null	0.0169152	null	null	null	FALSE	3.09239e-17
												5	160116361	A	C	null	0.0523703	null	null	null	FALSE	3.12053e-17
												5	160116845	A	C	null	0.0561594	null	null	null	FALSE	3.12503e-17
												5	160117102	A	G	null	0.0662597	null	null	null	FALSE	3.13833e-17
												5	160117674	A	T	null	0.502103	null	null	null	FALSE	5.12034e-17
												5	160117914	A	G	null	1.76498	null	null	null	FALSE	5.28123e-16
												5	160118006	A	G	null	0.450751	null	null	null	FALSE	4.74444e-17
												5	160118040	A	G	null	0.0894823	null	null	null	FALSE	3.17572e-17
												5	160118512	A	G	null	0.920819	null	null	null	FALSE	1.03445e-16
												5	160118590	A	G	null	0.0292813	null	null	null	FALSE	3.0992e-17
												5	160118748	A	G	null	0.00775586	null	null	null	FALSE	3.08961e-17
												5	160119410	T	C	null	0.014888	null	null	null	FALSE	3.0916e-17
												5	160119707	A	G	null	0.501827	null	null	null	FALSE	5.1182e-17
												5	160120291	T	C	null	0.513003	null	null	null	FALSE	5.20585e-17
												5	160120513	T	G	null	0.0221393	null	null	null	FALSE	3.09485e-17
												5	160120838	T	C	null	0.431212	null	null	null	FALSE	4.6126e-17
												5	160120879	T	C	null	0.711304	null	null	null	FALSE	7.16906e-17
												5	160120913	T	G	null	0.0337644	null	null	null	FALSE	3.10249e-17
												5	160121036	A	G	null	0.422623	null	null	null	FALSE	4.55652e-17
												5	160121218	A	G	null	0.235002	null	null	null	FALSE	3.59385e-17
												5	160121278	T	C	null	0.0433514	null	null	null	FALSE	3.11092e-17
												5	160122041	T	C	null	0.0301184	null	null	null	FALSE	3.09978e-17
												5	160122166	A	G	null	0.458795	null	null	null	FALSE	4.80047e-17
												5	160122228	A	G	null	0.383	null	null	null	FALSE	4.31216e-17
												5	160122368	G	GC	null	0.0175478	null	null	null	FALSE	3.09266e-17
												5	160122588	C	G	null	0.0344691	null	null	null	FALSE	3.10304e-17
												5	160122891	A	G	null	0.324863	null	null	null	FALSE	3.99454e-17
												5	160123262	T	C	null	0.403073	null	null	null	FALSE	4.43304e-17
												5	160123304	A	G	null	0.447819	null	null	null	FALSE	4.72427e-17
												5	160123323	T	C	null	0.0271957	null	null	null	FALSE	3.09781e-17
												5	160123339	T	C	null	0.239276	null	null	null	FALSE	3.61049e-17
												5	160124301	A	G	null	0.24268	null	null	null	FALSE	3.62391e-17
												5	160124445	T	C	null	1.01028	null	null	null	FALSE	1.21761e-16
												5	160125122	T	C	null	0.422393	null	null	null	FALSE	4.55503e-17
												5	160125825	A	G	null	0.81051	null	null	null	FALSE	8.50317e-17
												5	160125861	A	G	null	0.935917	null	null	null	FALSE	1.06306e-16
												5	160127630	C	G	null	0.679231	null	null	null	FALSE	6.79324e-17
												5	160127667	T	C	null	0.158453	null	null	null	FALSE	3.33687e-17
												5	160127677	T	C	null	0.489455	null	null	null	FALSE	5.02368e-17
												5	160127933	T	C	null	1.30225	null	null	null	FALSE	2.11339e-16
												5	160128873	C	G	null	0.0187705	null	null	null	FALSE	3.09319e-17
												5	160129233	A	G	null	0.365523	null	null	null	FALSE	4.21168e-17
												5	160129302	A	G	null	0.506821	null	null	null	FALSE	5.1571e-17
												5	160129370	T	C	null	0.16317	null	null	null	FALSE	3.35041e-17
												5	160130216	A	G	null	0.017774	null	null	null	FALSE	3.09275e-17
												5	160131102	A	G	null	0.515131	null	null	null	FALSE	5.22278e-17
												5	160131275	A	G	null	0.659556	null	null	null	FALSE	6.57486e-17
												5	160131619	T	C	null	0.657577	null	null	null	FALSE	6.55339e-17
												5	160131868	T	G	null	0.171856	null	null	null	FALSE	3.37616e-17
												5	160132007	A	G	null	0.286425	null	null	null	FALSE	3.81002e-17
												5	160132176	T	C	null	0.225118	null	null	null	FALSE	3.55628e-17
												5	160132306	A	G	null	0.0179098	null	null	null	FALSE	3.09281e-17
												5	160132603	A	T	null	0.275396	null	null	null	FALSE	3.76072e-17
												5	160132827	A	G	null	0.271241	null	null	null	FALSE	3.74256e-17
												5	160133415	T	G	null	0.253521	null	null	null	FALSE	3.66769e-17
												5	160133676	A	G	null	1.1777	null	null	null	FALSE	1.6651e-16
												5	160133683	C	G	null	0.256569	null	null	null	FALSE	3.68027e-17
												5	160133699	T	C	null	0.411392	null	null	null	FALSE	4.48488e-17
												5	160133734	T	C	null	0.509339	null	null	null	FALSE	5.17688e-17
												5	160133833	A	T	null	0.107238	null	null	null	FALSE	3.21032e-17
												5	160133836	A	G	null	1.31176	null	null	null	FALSE	2.15258e-16
												5	160133837	T	C	null	0.764724	null	null	null	FALSE	7.85339e-17
												5	160133946	T	C	null	0.480041	null	null	null	FALSE	4.95349e-17
												5	160134361	A	G	null	0.239879	null	null	null	FALSE	3.61286e-17
												5	160134369	A	G	null	0.582528	null	null	null	FALSE	5.80197e-17
												5	160134395	A	C	null	0.246264	null	null	null	FALSE	3.63821e-17
												5	160135017	A	G	null	0.240937	null	null	null	FALSE	3.61702e-17
												5	160135036	T	C	null	0.0461437	null	null	null	FALSE	3.11373e-17
												5	160135066	A	T	null	0.0462403	null	null	null	FALSE	3.11383e-17
												5	160135584	T	G	null	0.550522	null	null	null	FALSE	5.51634e-17
												5	160135599	A	G	null	0.148375	null	null	null	FALSE	3.30897e-17
												5	160135603	A	G	null	0.63097	null	null	null	FALSE	6.27323e-17
												5	160135778	T	C	null	0.823909	null	null	null	FALSE	8.70522e-17
												5	160135839	T	C	null	0.450384	null	null	null	FALSE	4.74191e-17
												5	160135873	A	G	null	0.352715	null	null	null	FALSE	4.14079e-17
												5	160136354	T	C	null	0.238975	null	null	null	FALSE	3.60931e-17

## Sheet: Fig.2 data
Fig. 2a	miR-146a relative expression
	sgNC	sg1i	sg2i
	1.0475	0.5066	0.6487
	1.0001	0.4184	0.7079
	0.9962	0.4023	0.673
Fig. 2b	gene relative expression
		sgNC	sgNC	sgNC	sg1i	sg1i	sg1i	sg2i	sg2i	sg2i
	Pri-miR-146a	1.007	1.0053	1.042	0.3743	0.6926	0.7333	0.3536	0.7034	0.5655
	PTTG1	1176.78	943.411	986.861	955.908	902.985	822.887	782.843	968.545	672.29
	SLU7	241.196	189.139	101.106	215.603	193.18	135.13	218.266	203.721	148.795
	TTC1	61.876	243.679	116.023	74.6944	255.165	145.758	74.7376	255.263	183.201
	PWWP2A	60.1974	68.4731	60.8078	49.653	78.0348	69.1168	47.4572	73.3803	68.4275
	UBLCP1	42.775	99.1986	33.1671	59.555	88.5623	54.3421	63.2953	91.9797	68.903
Fig. 2c	miR-146a relative expression
	sgNC	sg1a	sg2a
	1.0054	3.7694	5.5518
	1.0046	4.8633	7.776
	1.0085	2.3269	5.2997
Fig. 2d	gene relative expression
		sgNC	sgNC	sgNC	sg1a	sg1a	sg1a	sg2a	sg2a	sg2a
	Pri-miR-146a	1.0211	1.0211	1.0116	2.7645	2.0272	4.3909	12.045	6.3707	10.6387
	PTTG1	1048.34	1227.57	570.217	1267.71	474.423	463.732	994.965	761.807	975.049
	SLU7	142.755	142.785	57.377	182.351	83.5855	64.9205	61.9667	87.3516	74.1513
	TTC1	81.8294	80.462	33.2383	154.219	65.3374	43.1349	88.1175	68.4684	85.332
	PWWP2A	39.3939	46.129	16.5555	49.5399	22.4074	10.6267	18.3961	21.5402	20.7888
	UBLCP1	46.4081	46.4177	20.7612	113.095	21.6407	37.9692	38.8611	22.4794	40.1691
Fig. 2f	miR-146a relative expression
TNFα	-	-	+	+
	WT	D30	WT	D30
	1.1826	0.0917	3.5307	0.6914
	0.9159	0.1196	3.6464	0.7997
	0.9675	0.0505	3.0198	0.5677
Fig. 2g	Relative expression
		WT	WT	WT	D30	D30	D30
	Pri-miR-146a	1.2079	0.9966	0.8331	0.0746	0.0868	0.2278
	PTTG1	187.396	187.306	192.959	170.204	172.52	165.089
	SLU7	34.3875	41.0753	46.2926	36.6122	40.2556	41.8148
	TTC1	18.8529	18.5424	18.7479	16.2115	19.1829	20.1892
	PWWP2A	12.4074	15.0249	15.8442	14.1522	11.9725	13.2024
	UBLCP1	14.5843	17.953	18.6247	13.8542	14.343	15.7983
Fig. 2i	RNA-Seq FPKM
		WT	WT	WT	D30	D30	D30
	Pri-miR-146a	565.045	358.658	205.357	34.3542	32.5277	37.2997
	PTTG1	2824.12	2793.02	3006.18	3007.76	3768.82	4222.93
	SLU7	1052.04	1144.7	1189.2	1279.4	1054.95	1234.92
	TTC1	402.347	439.195	651.209	473.85	450.113	394.167
	PWWP2A	1360.94	1291.81	1469.51	1185.81	985.502	1036.33
	UBLCP1	966.293	942.819	778.483	790.145	424.619	458.685

## Sheet: Fig.3 data
Fig. 3a	miR-146a relative expression in Raji WT clone and D30 clone
CD40L	-	-	+	+
	WT	D30	WT	D30
	1.0315	0.516	4.0083	0.9957
	1.0057	0.2398	1.4926	0.3231
	1.0002	0.1581	3.3261	0.3506
Fig. 3b	miR-146a relative expression in jurkat WT clone and D30 clone
TNFα	-	-	+	+
	WT	D30	WT	D30
	1.0397	1.6134	6.1919	7.3466
	1.0085	0.6435	14.1705	8.7045
	1	1.7498	5.0495	8.2723
Fig. 3c	pri-miR-146a relative expression in Raji WT clone and D30 clone
	WT	D30
	1.0011	0.2898
	1.0024	0.2782
	1.0555	0.1763
Fig. 3d	pri-miR-146a relative expression in JURKAT WT clone and D30 clone
	WT	D30
	1.0067	1.017
	1.001	1.0786
	1.0153	1.4836
Fig. 3e	Histone marker ChIP-Qpcr
	U937	U937	U937	RAJI	RAJI	RAJI	JURKAT	JURKAT	JURKAT
	H3K27ac	H3K4me1	IgG	H3K27ac	H3K4me1	IgG	H3K27ac	H3K4me1	IgG
	12.9601	54.7151	1.00204	5.55384	48.1513	1.00056	0.827348	1.62933	1.0146
	10.425	61.6586	1.01503	5.99251	37.7255	1.01768	1.00116	1.65424	1.00008
	10.9816	68.0192	1.02209	7.20191	48.8305	1.00078	1.25038	1.49603	1.008
Fig. 3f	Fold enrichment of FAIRE-Qpcr
	Distance(bp)	JURKAT	JURKAT	JURKAT	RAJI	RAJI	RAJI	U937	U937	U937
	-2229	0.5689	1.2391	0.6573	1.9892	2.5805	5.3743	2.0285	2.5711	1.1362
	-970	0.8465	1.2503	0.7818	1.594	1.0268	2.4516	0.9803	0.3584	1.07
	-533	0.5077	1.0339	1.0168	0.4601	0.5019	2.2048	0.2842	0.2646	1.4525
	0	0.8823	2.0071	0.3089	5.7429	3.7448	5.4432	3.431	8.6295	6.5402
	422	1.0497	0.8688	0.7423	0.7017	0.4376		0.5689	0.6573	3.6986
	780	0.7452	1.1581	1.1714	1.1898	0.6967	1.9617	0.6721	1.5024	2.0507
	2020	1.0219	1.0232	1	1.0205	1.0205	1.0414	0.9888	1.1305	1
Fig.3h	RT-qPCR analysis of miR-146a expression in CRISPR/Cas9 RNP edited CD14+ monocytes
		WTs	Deletions
	Donor 1	1.5859	0.8588
	Donor 2	0.8123	0.2543
	Donor 3	0.7298	0.1274
	Donor 4	0.7636	0.402
	Donor 5	1.4159	0.294
Fig.3i	RT-qPCR analysis of miR-146a expression in CRISPR/Cas9 RNP edited CD19+ B cells
		WTs	Deletions
	Donor 1	0.8607	0.9308
	Donor 2	1.0916	0.7326
	Donor 3	0.7873	0.6265
	Donor 4	1.1653	1.1303
	Donor 5	1.3099	1.3609
Fig.3j	RT-qPCR analysis of miR-146a expression in CRISPR/Cas9 RNP edited CD19+ B cells
		WTs	Deletions
	Donor 1	1.6761	0.7191
	Donor 2	0.7859	0.9602
	Donor 3	0.8462	1.0579
	Donor 4	1.1542	1.5234
	Donor 5	0.8002	1.6077
Fig.3l	RT-qPCR analysis of miR-146a expression in CD14+ monocytes from in vivo editing
	Mouse 1	0.563328	0.00455237
	Mouse 2	0.819091	0.0747676
	Mouse 3	1.30332	0.133464
	Mouse 4	0.93248	0.904316
	Mouse 5	2.38455	0.530624
	Mouse 6	0.917925	0.165994
Fig.3m	RT-qPCR analysis of miR-146a expression in CD19+ B cells from in vivo editing
	Mouse 1	0.583627	1.39583
	Mouse 2	0.577544	0.787709
	Mouse 3	1.21931	0.448381
	Mouse 4	1.24623	1.27076
	Mouse 5	1.32649	0.701481
	Mouse 6	1.66145	2.28058
Fig.3n	RT-qPCR analysis of miR-146a expression in CD3+ T cells from in vivo editing
	Mouse 1	0.660641	1.08286
	Mouse 2	0.834445	1.60955
	Mouse 3	1.47481	0.389928
	Mouse 4	2.04709	1.1189
	Mouse 5	1.57951	0.986132
	Mouse 6	0.417435	0.408864

## Sheet: Fig.4 data
Fig. 4	The rs2431697-containing region forms looping interactions with the miR-146a promoter
Fig. 4d	miR-146a relative expression in promoter WT clone and DP promoter deletion clone
TNFα	-	-	+	+
	WT	DP deletion	WT	DP deletion
	1.0025	0.224	2.9554	0.1991
	1.0004	0.14	2.2746	0.3645
	1.0013	0.1602	2.4106	0.2602
Fig. 4e	miR-146a relative expression in promoter WT clone and PP promoter deletion clone
TNFα	-	-	+	+
	WT	PP deletion	WT	PP deletion
	1.00568	1.56834	3.48414	5.76403
	1.03277	1.33488	2.80201	3.88788
	1.00018	0.929181	3.1512	4.08788

## Sheet: Fig.5 data
Fig. 5	The SLE risk-associated SNP rs2431697 alters NF-κB-binding and the chromatin state to modulate miR-146a expression
Fig. 5b	miR-146a relative expression									Fig. 5d	RELA EMSA
TNFα	-	+	-	+
	C	T	C	T
	1.0011	0.829	12.0261	5.0632
	1.2321	0.7569	8.5938	7.7214
	1.2473	0.812	10.6138	7.373
	0.9273	0.937	10.287	7.3556
Fig. 5e	AS-CHIP-QPCR fold enrichment
	Rela	Rela	IgG	IgG
	C	T	C	T
	3.99044	1.77218	1.13094	1.00052
	4.71389	0.972693	1.00878	1.07191
	5.76424	1.86579	1.03448	1.11629
Fig. 5f	AS-FAIRE-QPCR fold enrichment
	T	C
	1.0006	3.9286
	1.0261	4.2788
	1.0024	3.3223

## Sheet: Fig.6 data
Fig. 6 Targeting rs2431697 intervenes with the activation of the interferon pathway by modulating miR-146a expression.
Fig.6a	IFIT1 relative expression
	WTs	Deletions
	1.1428	1.89
	1.0947	2.8799
	0.7832	3.7182
	1.335	3.4737
	0.5091	2.5541
	1.5499	0.9773
Fig.6b	IFIT3 relative expression
	WTs	Deletions
	0.8237	5.3155
	1.3388	3.2488
	0.7635	3.6382
	0.8638	2.6273
	0.8868	2.83
	1.5709	1.4284
Fig.6c	OAS1 relative expression
	WTs	Deletions
	1.3879	2.2258
	1.0982	2.469
	0.8442	4.0565
	0.8151	2.1021
	0.8702	2.3715
	1.1428	1.1111
Fig.6d	ifi44 relative expression
	WTs	Deletions
	0.8836	9.8525
	1.0989	4.8588
	0.9502	5.3346
	1.2547	4.5179
	0.5659	3.9246
	1.5432	6.7255
Fig.6f	pri-miR-146a relative expression
	NC	PC
	0.7593	1.0201
	1.6327	1.8748
	0.6705	1.3319
	1.0582	1.1376
	1.079	1.7321
	0.9809	1.6841
	1.2751	0.9647
	0.8977	1.0618
	0.9579	1.3566
Fig.6g	IFN score
	NC	PC
	-1.878	-5.4667
	3.0778	-2.641
	2.1558	1.1202
	9.0756	-1.7731
	-2.6386	-4.3371
	-4.4502	-5.811
	1.4298	-4.3128
	-4.1746	-5.3518
	-2.5968	-2.8134

## Sheet: Sup.1a data
CHR	SNP	BP	A1	TEST	NMISS	OR	SE	L95	U95	STAT	P
5	chr5:159772467	159772467	G	ADD	3608	0.9591	0.05732	0.8572	1.073	-0.7287	0.4662
5	chr5:159776637	159776637	T	ADD	3608	0.9853	0.05547	0.8838	1.098	-0.2676	0.789
5	chr5:159777393	159777393	C	ADD	3608	0.9877	0.05552	0.8859	1.101	-0.2233	0.8233
5	chr5:159778759	159778759	T	ADD	3608	0.9853	0.05546	0.8838	1.098	-0.2663	0.79
5	chr5:159782175	159782175	C	ADD	3608	0.9867	0.05546	0.8851	1.1	-0.241	0.8096
5	chr5:159782641	159782641	A	ADD	3608	0.9867	0.05546	0.8851	1.1	-0.241	0.8096
5	chr5:159782735	159782735	A	ADD	3608	0.9867	0.05546	0.8851	1.1	-0.241	0.8096
5	chr5:159782817	159782817	A	ADD	3608	0.9742	0.05504	0.8746	1.085	-0.4748	0.6349
5	chr5:159782983	159782983	A	ADD	3608	0.9867	0.05546	0.8851	1.1	-0.241	0.8096
5	chr5:159783727	159783727	T	ADD	3608	0.9769	0.05567	0.8759	1.09	-0.4193	0.675
5	chr5:159785473	159785473	A	ADD	3608	0.995	0.05355	0.8959	1.105	-0.09378	0.9253
5	chr5:159797290	159797290	A	ADD	3608	1.12	0.1568	0.8234	1.522	0.7205	0.4712
5	chr5:159798741	159798741	A	ADD	3608	1.029	0.05837	0.9177	1.154	0.4887	0.6251
5	chr5:159807935	159807935	C	ADD	3608	1.041	0.05454	0.9356	1.159	0.739	0.4599
5	chr5:159808724	159808724	C	ADD	3608	1.041	0.05458	0.935	1.158	0.7292	0.4658
5	chr5:159810544	159810544	A	ADD	3608	0.9018	0.185	0.6276	1.296	-0.5587	0.5764
5	chr5:159810644	159810644	T	ADD	3608	1.012	0.04845	0.9206	1.113	0.2533	0.8
5	chr5:159810821	159810821	A	ADD	3608	1.257	0.1182	0.9967	1.584	1.932	0.05337
5	chr5:159810926	159810926	A	ADD	3608	0.9702	0.05151	0.877	1.073	-0.5881	0.5565
5	chr5:159810975	159810975	A	ADD	3608	1.12	0.1551	0.8266	1.518	0.7322	0.464
5	chr5:159811134	159811134	G	ADD	3608	1.327	0.1933	0.9082	1.938	1.462	0.1437
5	chr5:159811234	159811234	T	ADD	3608	1.019	0.182	0.7134	1.456	0.1045	0.9168
5	chr5:159811242	159811242	T	ADD	3608	0.9702	0.05151	0.877	1.073	-0.5881	0.5565
5	chr5:159811374	159811374	A	ADD	3608	1.053	0.04742	0.9596	1.156	1.091	0.2753
5	chr5:159811588	159811588	T	ADD	3608	0.9892	0.07659	0.8513	1.149	-0.1416	0.8874
5	chr5:159811830	159811830	C	ADD	3608	0.8189	0.2031	0.55	1.219	-0.9835	0.3254
5	chr5:159812730	159812730	A	ADD	3608	0.9545	0.05033	0.8649	1.053	-0.9249	0.355
5	chr5:159813243	159813243	C	ADD	3608	0.9622	0.1784	0.6783	1.365	-0.2159	0.8291
5	chr5:159813713	159813713	C	ADD	3608	0.8536	0.1174	0.6781	1.074	-1.349	0.1775
5	chr5:159814024	159814024	A	ADD	3608	1.579	0.1699	1.131	2.202	2.687	0.00722
5	chr5:159814239	159814239	T	ADD	3608	0.8189	0.2031	0.55	1.219	-0.9835	0.3254
5	chr5:159814253	159814253	A	ADD	3608	1.247	0.118	0.9898	1.572	1.873	0.06101
5	chr5:159814276	159814276	G	ADD	3608	0.8189	0.2031	0.55	1.219	-0.9835	0.3254
5	chr5:159814295	159814295	A	ADD	3608	0.9535	0.0503	0.8639	1.052	-0.9476	0.3433
5	chr5:159814338	159814338	T	ADD	3608	0.9321	0.07896	0.7985	1.088	-0.8905	0.3732
5	chr5:159814642	159814642	C	ADD	3608	1.096	0.1527	0.8128	1.479	0.6025	0.5468
5	chr5:159814654	159814654	G	ADD	3608	1.004	0.1606	0.7326	1.375	0.02234	0.9822
5	chr5:159815625	159815625	T	ADD	3608	1.239	0.2061	0.827	1.855	1.038	0.2991
5	chr5:159815911	159815911	C	ADD	3608	0.9503	0.05031	0.861	1.049	-1.014	0.3105
5	chr5:159816898	159816898	A	ADD	3608	1.247	0.118	0.9898	1.572	1.873	0.06101
5	chr5:159816916	159816916	A	ADD	3608	0.9503	0.05031	0.861	1.049	-1.014	0.3105
5	chr5:159817404	159817404	A	ADD	3608	1.247	0.118	0.9898	1.572	1.873	0.06101
5	chr5:159817507	159817507	T	ADD	3608	1.038	0.08577	0.8771	1.228	0.4312	0.6663
5	chr5:159817701	159817701	G	ADD	3608	1.247	0.118	0.9898	1.572	1.873	0.06101
5	chr5:159817845	159817845	C	ADD	3608	0.9503	0.05031	0.861	1.049	-1.014	0.3105
5	chr5:159818125	159818125	T	ADD	3608	0.9323	0.04986	0.8455	1.028	-1.405	0.1599
5	chr5:159819106	159819106	G	ADD	3608	1.05	0.1117	0.8435	1.307	0.4367	0.6624
5	chr5:159819107	159819107	A	ADD	3608	0.9431	0.05025	0.8546	1.041	-1.166	0.2435
5	chr5:159819278	159819278	T	ADD	3608	0.8354	0.1133	0.669	1.043	-1.587	0.1125
5	chr5:159820661	159820661	C	ADD	3608	0.8536	0.1174	0.6781	1.074	-1.349	0.1775
5	chr5:159820931	159820931	A	ADD	3608	0.8696	0.1258	0.6796	1.113	-1.111	0.2665
5	chr5:159822887	159822887	C	ADD	3608	1.038	0.1112	0.8351	1.291	0.3396	0.7342
5	chr5:159823099	159823099	T	ADD	3608	0.9507	0.0502	0.8616	1.049	-1.008	0.3136
5	chr5:159824318	159824318	G	ADD	3608	0.8756	0.1259	0.6841	1.121	-1.055	0.2915
5	chr5:159824464	159824464	G	ADD	3608	1.061	0.04761	0.966	1.164	1.234	0.2172
5	chr5:159825142	159825142	A	ADD	3608	1.19	0.08264	1.012	1.399	2.107	0.03515
5	chr5:159825278	159825278	C	ADD	3608	0.7647	0.1919	0.5249	1.114	-1.398	0.1621
5	chr5:159825285	159825285	A	ADD	3608	1	0.1584	0.7333	1.364	0.001593	0.9987
5	chr5:159825385	159825385	T	ADD	3608	0.8499	0.1567	0.6252	1.155	-1.038	0.2993
5	chr5:159825798	159825798	G	ADD	3608	0.9458	0.05013	0.8573	1.043	-1.111	0.2667
5	chr5:159826121	159826121	C	ADD	3608	0.979	0.1776	0.6912	1.387	-0.1196	0.9048
5	chr5:159826194	159826194	C	ADD	3608	1.247	0.118	0.9898	1.572	1.873	0.06101
5	chr5:159826264	159826264	A	ADD	3608	1.026	0.1019	0.8401	1.252	0.2495	0.8029
5	chr5:159826339	159826339	AAT	ADD	3608	0.8524	0.1959	0.5806	1.251	-0.8153	0.4149
5	chr5:159826659	159826659	T	ADD	3608	0.7282	0.217	0.4759	1.114	-1.462	0.1438
5	chr5:159826674	159826674	C	ADD	3608	1.075	0.05731	0.9606	1.202	1.258	0.2085
5	chr5:159826849	159826849	T	ADD	3608	0.8047	0.1675	0.5795	1.118	-1.297	0.1947
5	chr5:159826999	159826999	A	ADD	3608	1.239	0.2061	0.827	1.855	1.038	0.2991
5	chr5:159827179	159827179	AT	ADD	3608	1.097	0.05248	0.9902	1.216	1.772	0.0764
5	chr5:159827221	159827221	C	ADD	3608	1.04	0.103	0.8495	1.272	0.3766	0.7065
5	chr5:159827475	159827475	C	ADD	3608	0.8309	0.1132	0.6655	1.037	-1.636	0.1018
5	chr5:159827925	159827925	C	ADD	3608	0.8835	0.1256	0.6907	1.13	-0.986	0.3241
5	chr5:159828275	159828275	T	ADD	3608	1.327	0.1933	0.9082	1.938	1.462	0.1437
5	chr5:159828292	159828292	T	ADD	3608	0.9761	0.04775	0.8888	1.072	-0.5077	0.6117
5	chr5:159828333	159828333	T	ADD	3608	1.037	0.1813	0.7271	1.48	0.2017	0.8402
5	chr5:159828399	159828399	C	ADD	3608	0.9759	0.04776	0.8887	1.072	-0.5117	0.6089
5	chr5:159828427	159828427	T	ADD	3608	1.239	0.2061	0.827	1.855	1.038	0.2991
5	chr5:159829053	159829053	T	ADD	3608	1.054	0.1087	0.852	1.305	0.4866	0.6266
5	chr5:159829058	159829058	T	ADD	3608	0.9642	0.0515	0.8716	1.067	-0.7083	0.4788
5	chr5:159829089	159829089	G	ADD	3608	0.9632	0.1247	0.7543	1.23	-0.3006	0.7637
5	chr5:159829440	159829440	A	ADD	3608	1.201	0.1904	0.8271	1.744	0.9627	0.3357
5	chr5:159829588	159829588	GT	ADD	3608	0.8186	0.1137	0.6551	1.023	-1.761	0.07821
5	chr5:159829947	159829947	A	ADD	3608	0.9642	0.0515	0.8716	1.067	-0.7083	0.4788
5	chr5:159830008	159830008	T	ADD	3608	0.9642	0.0515	0.8716	1.067	-0.7083	0.4788
5	chr5:159830033	159830033	A	ADD	3608	1.076	0.1537	0.7964	1.455	0.4794	0.6317
5	chr5:159830128	159830128	C	ADD	3608	1.239	0.2061	0.827	1.855	1.038	0.2991
5	chr5:159830224	159830224	G	ADD	3608	0.8309	0.1132	0.6655	1.037	-1.636	0.1018
5	chr5:159830603	159830603	C	ADD	3608	1.096	0.05815	0.9776	1.228	1.571	0.1163
5	chr5:159831201	159831201	A	ADD	3608	1.04	0.05841	0.9273	1.166	0.6682	0.504
5	chr5:159831218	159831218	G	ADD	3608	0.963	0.05147	0.8706	1.065	-0.7315	0.4644
5	chr5:159831228	159831228	T	ADD	3608	0.9458	0.04776	0.8613	1.039	-1.166	0.2436
5	chr5:159831664	159831664	C	ADD	3608	1.007	0.0487	0.9151	1.108	0.1372	0.8909
5	chr5:159831719	159831719	A	ADD	3608	1.04	0.05841	0.9273	1.166	0.6682	0.504
5	chr5:159831803	159831803	G	ADD	3608	0.963	0.05147	0.8706	1.065	-0.7315	0.4644
5	chr5:159831903	159831903	A	ADD	3608	0.8309	0.1132	0.6655	1.037	-1.636	0.1018
5	chr5:159832250	159832250	G	ADD	3608	0.9642	0.0515	0.8716	1.067	-0.7083	0.4788
5	chr5:159832588	159832588	A	ADD	3608	0.9665	0.05152	0.8737	1.069	-0.6612	0.5085
5	chr5:159832590	159832590	G	ADD	3608	0.9665	0.05152	0.8737	1.069	-0.6612	0.5085
5	chr5:159832591	159832591	G	ADD	3608	0.9642	0.0515	0.8716	1.067	-0.7083	0.4788
5	chr5:159832908	159832908	C	ADD	3608	0.9934	0.04826	0.9037	1.092	-0.137	0.891
5	chr5:159833197	159833197	G	ADD	3608	0.9191	0.06615	0.8074	1.046	-1.275	0.2023
5	chr5:159833402	159833402	G	ADD	3608	1.194	0.08237	1.016	1.403	2.15	0.03154
5	chr5:159833529	159833529	T	ADD	3608	0.956	0.06482	0.842	1.086	-0.6939	0.4878
5	chr5:159833987	159833987	A	ADD	3608	0.9714	0.04764	0.8848	1.066	-0.6086	0.5428
5	chr5:159834706	159834706	A	ADD	3608	1.239	0.2061	0.827	1.855	1.038	0.2991
5	chr5:159834888	159834888	G	ADD	3608	1.096	0.1527	0.8128	1.479	0.6026	0.5468
5	chr5:159835173	159835173	A	ADD	3608	0.963	0.05147	0.8706	1.065	-0.7315	0.4644
5	chr5:159835470	159835470	G	ADD	3608	0.958	0.06074	0.8505	1.079	-0.7069	0.4796
5	chr5:159835837	159835837	A	ADD	3608	0.963	0.05147	0.8706	1.065	-0.7315	0.4644
5	chr5:159835874	159835874	T	ADD	3608	1.026	0.05151	0.9271	1.135	0.4907	0.6236
5	chr5:159835881	159835881	A	ADD	3608	0.9488	0.07391	0.8209	1.097	-0.711	0.4771
5	chr5:159836318	159836318	A	ADD	3608	1.247	0.1177	0.9903	1.571	1.877	0.06052
5	chr5:159836371	159836371	G	ADD	3608	0.9769	0.04767	0.8898	1.073	-0.4901	0.6241
5	chr5:159836629	159836629	C	ADD	3608	0.8863	0.242	0.5516	1.424	-0.4987	0.618
5	chr5:159836741	159836741	A	ADD	3608	1.19	0.08232	1.012	1.398	2.111	0.03478
5	chr5:159836825	159836825	A	ADD	3608	0.8309	0.1132	0.6655	1.037	-1.636	0.1018
5	chr5:159837540	159837540	T	ADD	3608	0.8309	0.1132	0.6655	1.037	-1.636	0.1018
5	chr5:159837574	159837574	T	ADD	3608	0.9714	0.04764	0.8848	1.066	-0.6086	0.5428
5	chr5:159837629	159837629	T	ADD	3608	1.096	0.05815	0.9776	1.228	1.571	0.1163
5	chr5:159837877	159837877	C	ADD	3608	0.9414	0.04755	0.8576	1.033	-1.27	0.2042
5	chr5:159837998	159837998	A	ADD	3608	1.101	0.1251	0.8616	1.407	0.7689	0.442
5	chr5:159838014	159838014	G	ADD	3608	0.9564	0.1245	0.7493	1.221	-0.3579	0.7204
5	chr5:159838098	159838098	A	ADD	3608	1.096	0.05815	0.9776	1.228	1.571	0.1163
5	chr5:159838164	159838164	T	ADD	3608	0.8309	0.1132	0.6655	1.037	-1.636	0.1018
5	chr5:159838212	159838212	C	ADD	3608	1.239	0.1178	0.9832	1.56	1.816	0.06935
5	chr5:159838251	159838251	C	ADD	3608	0.963	0.05147	0.8706	1.065	-0.7315	0.4644
5	chr5:159838295	159838295	A	ADD	3608	1.066	0.1098	0.8593	1.321	0.5786	0.5629
5	chr5:159838663	159838663	T	ADD	3608	0.963	0.05147	0.8706	1.065	-0.7315	0.4644
5	chr5:159839212	159839212	C	ADD	3608	1.096	0.1527	0.8128	1.479	0.6026	0.5468
5	chr5:159839317	159839317	C	ADD	3608	1.115	0.0576	0.996	1.248	1.89	0.05881
5	chr5:159839545	159839545	G	ADD	3608	0.9794	0.04768	0.892	1.075	-0.4369	0.6622
5	chr5:159839704	159839704	G	ADD	3608	0.8309	0.1132	0.6655	1.037	-1.636	0.1018
5	chr5:159839950	159839950	T	ADD	3608	0.9644	0.05148	0.8719	1.067	-0.7038	0.4815
5	chr5:159840339	159840339	GTACTACTAT	ADD	3608	0.9846	0.04883	0.8947	1.083	-0.3188	0.7499
5	chr5:159840688	159840688	T	ADD	3608	0.9712	0.04764	0.8847	1.066	-0.6124	0.5403
5	chr5:159840700	159840700	C	ADD	3608	1.094	0.05815	0.9758	1.226	1.539	0.1237
5	chr5:159840851	159840851	C	ADD	3608	1.19	0.08232	1.012	1.398	2.111	0.03478
5	chr5:159841134	159841134	T	ADD	3608	1.071	0.1535	0.7924	1.447	0.4446	0.6566
5	chr5:159841493	159841493	T	ADD	3608	0.8814	0.08796	0.7418	1.047	-1.436	0.1511
5	chr5:159841696	159841696	C	ADD	3608	1.182	0.08224	1.006	1.389	2.032	0.04216
5	chr5:159842673	159842673	T	ADD	3608	1.02	0.05147	0.9224	1.129	0.3898	0.6967
5	chr5:159843024	159843024	T	ADD	3608	0.9745	0.05074	0.8822	1.076	-0.5092	0.6106
5	chr5:159843144	159843144	G	ADD	3608	0.8504	0.1499	0.6339	1.141	-1.081	0.2799
5	chr5:159843538	159843538	T	ADD	3608	1.018	0.1591	0.7455	1.391	0.1141	0.9092
5	chr5:159843996	159843996	G	ADD	3608	1.039	0.05066	0.9411	1.148	0.7607	0.4468
5	chr5:159844080	159844080	T	ADD	3608	0.7948	0.2236	0.5128	1.232	-1.027	0.3044
5	chr5:159844175	159844175	T	ADD	3608	1.082	0.0504	0.98	1.194	1.559	0.1189
5	chr5:159844275	159844275	C	ADD	3608	1.102	0.08788	0.928	1.31	1.109	0.2673
5	chr5:159844965	159844965	C	ADD	3608	1.038	0.2083	0.6901	1.562	0.1795	0.8576
5	chr5:159844996	159844996	C	ADD	3608	0.8756	0.08261	0.7447	1.029	-1.608	0.1078
5	chr5:159845046	159845046	T	ADD	3608	0.8756	0.08261	0.7447	1.029	-1.608	0.1078
5	chr5:159845925	159845925	A	ADD	3608	0.8074	0.1028	0.6601	0.9876	-2.081	0.03742
5	chr5:159846074	159846074	G	ADD	3608	0.9963	0.07111	0.8667	1.145	-0.05188	0.9586
5	chr5:159846208	159846208	A	ADD	3608	1.011	0.0479	0.9205	1.111	0.2306	0.8177
5	chr5:159846249	159846249	A	ADD	3608	1.024	0.08791	0.8623	1.217	0.275	0.7833
5	chr5:159846349	159846349	G	ADD	3608	1.103	0.2139	0.7254	1.678	0.4589	0.6463
5	chr5:159846410	159846410	C	ADD	3608	1.136	0.06128	1.008	1.281	2.083	0.03723
5	chr5:159846558	159846558	C	ADD	3608	0.8015	0.217	0.5239	1.226	-1.02	0.3078
5	chr5:159846668	159846668	C	ADD	3608	0.742	0.2373	0.466	1.181	-1.258	0.2086
5	chr5:159846680	159846680	G	ADD	3608	0.7145	0.1371	0.5461	0.9349	-2.451	0.01425
5	chr5:159846767	159846767	A	ADD	3608	0.8401	0.06961	0.733	0.9629	-2.503	0.01232
5	chr5:159846872	159846872	T	ADD	3608	1.13	0.06125	1.002	1.274	1.998	0.04573
5	chr5:159846971	159846971	A	ADD	3608	1.018	0.1337	0.7835	1.323	0.1352	0.8925
5	chr5:159847080	159847080	A	ADD	3608	0.833	0.06975	0.7265	0.955	-2.62	0.008782
5	chr5:159848193	159848193	A	ADD	3608	0.833	0.06975	0.7265	0.955	-2.62	0.008782
5	chr5:159848467	159848467	C	ADD	3608	0.833	0.06975	0.7265	0.955	-2.62	0.008782
5	chr5:159848788	159848788	T	ADD	3608	1.041	0.1366	0.7963	1.36	0.2916	0.7706
5	chr5:159848977	159848977	GGCTGAA	ADD	3608	0.8265	0.07044	0.7199	0.9488	-2.706	0.006816
5	chr5:159849569	159849569	C	ADD	3608	0.8605	0.1103	0.6932	1.068	-1.361	0.1734
5	chr5:159849586	159849586	G	ADD	3608	1.002	0.07182	0.8704	1.153	0.02696	0.9785
5	chr5:159849665	159849665	C	ADD	3608	0.8235	0.2153	0.54	1.256	-0.902	0.367
5	chr5:159849991	159849991	T	ADD	3608	0.8163	0.07247	0.7082	0.9408	-2.802	0.005083
5	chr5:159850157	159850157	G	ADD	3608	1.409	0.1751	0.9997	1.986	1.958	0.05019
5	chr5:159850185	159850185	TACA	ADD	3608	0.8164	0.07178	0.7093	0.9397	-2.826	0.004717
5	chr5:159850220	159850220	T	ADD	3608	1.016	0.08577	0.8586	1.202	0.1831	0.8547
5	chr5:159850372	159850372	T	ADD	3608	0.981	0.05114	0.8875	1.084	-0.3747	0.7079
5	chr5:159850699	159850699	T	ADD	3608	0.8144	0.07245	0.7066	0.9386	-2.834	0.004597
5	chr5:159850711	159850711	C	ADD	3608	0.8178	0.1039	0.6671	1.003	-1.935	0.05296
5	chr5:159850887	159850887	GA	ADD	3608	1.024	0.1854	0.7123	1.473	0.1294	0.897
5	chr5:159850922	159850922	A	ADD	3608	1.03	0.1369	0.7879	1.347	0.218	0.8274
5	chr5:159851054	159851054	C	ADD	3608	1.038	0.06942	0.9062	1.19	0.5415	0.5882
5	chr5:159851211	159851211	G	ADD	3608	0.9815	0.08943	0.8237	1.169	-0.2093	0.8342
5	chr5:159851587	159851587	A	ADD	3608	1.104	0.1571	0.8113	1.502	0.6286	0.5296
5	chr5:159851745	159851745	G	ADD	3608	0.9581	0.04933	0.8698	1.055	-0.8674	0.3857
5	chr5:159852311	159852311	C	ADD	3608	1.232	0.1245	0.9656	1.573	1.678	0.09328
5	chr5:159852594	159852594	T	ADD	3608	1.001	0.08875	0.8415	1.192	0.01524	0.9878
5	chr5:159852654	159852654	T	ADD	3608	1.012	0.08582	0.8557	1.198	0.1441	0.8854
5	chr5:159853293	159853293	C	ADD	3608	1.139	0.1315	0.88	1.473	0.9873	0.3235
5	chr5:159853761	159853761	CT	ADD	3608	0.9322	0.05584	0.8356	1.04	-1.256	0.209
5	chr5:159853938	159853938	A	ADD	3608	0.9322	0.05584	0.8356	1.04	-1.256	0.209
5	chr5:159854048	159854048	CA	ADD	3608	0.9356	0.09236	0.7807	1.121	-0.7207	0.4711
5	chr5:159854060	159854060	T	ADD	3608	1.13	0.06086	1.003	1.273	2.001	0.04536
5	chr5:159854278	159854278	T	ADD	3608	0.9826	0.04878	0.893	1.081	-0.3604	0.7185
5	chr5:159854454	159854454	A	ADD	3608	0.9322	0.05584	0.8356	1.04	-1.256	0.209
5	chr5:159854463	159854463	T	ADD	3608	0.9322	0.05584	0.8356	1.04	-1.256	0.209
5	chr5:159854551	159854551	C	ADD	3608	0.9322	0.05584	0.8356	1.04	-1.256	0.209
5	chr5:159854610	159854610	A	ADD	3608	0.9325	0.05583	0.8358	1.04	-1.252	0.2105
5	chr5:159854631	159854631	C	ADD	3608	0.9361	0.05757	0.8362	1.048	-1.147	0.2514
5	chr5:159854664	159854664	G	ADD	3608	0.9325	0.05583	0.8358	1.04	-1.252	0.2105
5	chr5:159855354	159855354	T	ADD	3608	0.8628	0.1317	0.6664	1.117	-1.12	0.2626
5	chr5:159855396	159855396	G	ADD	3608	1.053	0.153	0.7802	1.421	0.3374	0.7358
5	chr5:159855644	159855644	T	ADD	3608	0.9567	0.09279	0.7976	1.148	-0.4768	0.6335
5	chr5:159855760	159855760	TG	ADD	3608	1.01	0.05359	0.9094	1.122	0.1878	0.851
5	chr5:159856471	159856471	G	ADD	3608	0.8575	0.09876	0.7066	1.041	-1.557	0.1196
5	chr5:159856529	159856529	G	ADD	3608	1.06	0.0483	0.9642	1.165	1.206	0.2279
5	chr5:159856576	159856576	T	ADD	3608	0.9129	0.05249	0.8236	1.012	-1.736	0.08249
5	chr5:159856694	159856694	C	ADD	3608	0.8036	0.2297	0.5123	1.261	-0.9517	0.3413
5	chr5:159856887	159856887	T	ADD	3608	1.105	0.1719	0.7887	1.547	0.579	0.5626
5	chr5:159857003	159857003	T	ADD	3608	0.9612	0.09271	0.8015	1.153	-0.4265	0.6697
5	chr5:159857129	159857129	C	ADD	3608	0.9238	0.05116	0.8357	1.021	-1.549	0.1215
5	chr5:159857528	159857528	T	ADD	3608	0.9572	0.05594	0.8578	1.068	-0.7815	0.4345
5	chr5:159857545	159857545	T	ADD	3608	1.321	0.2316	0.8392	2.08	1.203	0.229
5	chr5:159857654	159857654	C	ADD	3608	1.121	0.1724	0.7994	1.571	0.6614	0.5084
5	chr5:159857749	159857749	G	ADD	3608	1.121	0.1724	0.7994	1.571	0.6614	0.5084
5	chr5:159857764	159857764	C	ADD	3608	0.9565	0.05365	0.861	1.063	-0.8288	0.4072
5	chr5:159857970	159857970	TA	ADD	3608	1.131	0.06074	1.004	1.274	2.025	0.04285
5	chr5:159858195	159858195	CTAGTTTTCTCATACGCA	ADD	3608	0.9373	0.05578	0.8402	1.046	-1.161	0.2455
5	chr5:159858285	159858285	A	ADD	3608	0.9612	0.09271	0.8015	1.153	-0.4265	0.6697
5	chr5:159858611	159858611	C	ADD	3608	1.121	0.1724	0.7994	1.571	0.6614	0.5084
5	chr5:159858700	159858700	T	ADD	3608	1.004	0.05359	0.9037	1.115	0.07098	0.9434
5	chr5:159858774	159858774	ATT	ADD	3608	0.9762	0.06372	0.8616	1.106	-0.3786	0.705
5	chr5:159858862	159858862	T	ADD	3608	0.9359	0.05578	0.839	1.044	-1.187	0.2352
5	chr5:159858914	159858914	CTT	ADD	3608	1.159	0.05932	1.032	1.302	2.488	0.01286
5	chr5:159858970	159858970	C	ADD	3608	1.021	0.2053	0.683	1.527	0.1024	0.9185
5	chr5:159859228	159859228	G	ADD	3608	1.204	0.1543	0.8902	1.63	1.206	0.2278
5	chr5:159859364	159859364	CT	ADD	3608	0.9753	0.0483	0.8872	1.072	-0.5182	0.6043
5	chr5:159859439	159859439	A	ADD	3608	1.006	0.08837	0.8457	1.196	0.06302	0.9497
5	chr5:159859631	159859631	G	ADD	3608	1.021	0.2053	0.683	1.527	0.1024	0.9185
5	chr5:159859668	159859668	A	ADD	3608	0.9359	0.05578	0.839	1.044	-1.187	0.2352
5	chr5:159859689	159859689	C	ADD	3608	1.021	0.2053	0.683	1.527	0.1024	0.9185
5	chr5:159859794	159859794	T	ADD	3608	0.9359	0.05578	0.839	1.044	-1.187	0.2352
5	chr5:159860120	159860120	T	ADD	3608	1.058	0.2115	0.6989	1.601	0.2662	0.7901
5	chr5:159860121	159860121	A	ADD	3608	0.843	0.11	0.6795	1.046	-1.553	0.1205
5	chr5:159860250	159860250	A	ADD	3608	0.9388	0.08195	0.7995	1.102	-0.7709	0.4407
5	chr5:159860269	159860269	G	ADD	3608	1.121	0.1724	0.7994	1.571	0.6614	0.5084
5	chr5:159860329	159860329	CT	ADD	3608	0.9359	0.05578	0.839	1.044	-1.187	0.2352
5	chr5:159860335	159860335	T	ADD	3608	1.121	0.1724	0.7994	1.571	0.6614	0.5084
5	chr5:159860410	159860410	CCTT	ADD	3608	0.9359	0.05578	0.839	1.044	-1.187	0.2352
5	chr5:159860604	159860604	G	ADD	3608	0.7669	0.2464	0.4732	1.243	-1.077	0.2815
5	chr5:159860803	159860803	C	ADD	3608	0.9359	0.05578	0.839	1.044	-1.187	0.2352
5	chr5:159861341	159861341	C	ADD	3608	0.9948	0.04801	0.9054	1.093	-0.1093	0.9129
5	chr5:159861458	159861458	T	ADD	3608	0.9375	0.05578	0.8404	1.046	-1.157	0.2472
5	chr5:159861510	159861510	C	ADD	3608	1.051	0.05081	0.9513	1.161	0.9772	0.3285
5	chr5:159861528	159861528	A	ADD	3608	1.357	0.1713	0.9702	1.898	1.783	0.07455
5	chr5:159861563	159861563	A	ADD	3608	0.927	0.1741	0.6589	1.304	-0.4356	0.6632
5	chr5:159861575	159861575	C	ADD	3608	1.021	0.04718	0.9309	1.12	0.4418	0.6587
5	chr5:159861627	159861627	A	ADD	3608	0.9181	0.07125	0.7985	1.056	-1.199	0.2305
5	chr5:159861717	159861717	A	ADD	3608	1.175	0.1438	0.8862	1.557	1.12	0.2627
5	chr5:159861805	159861805	C	ADD	3608	1.175	0.1438	0.8862	1.557	1.12	0.2627
5	chr5:159862341	159862341	T	ADD	3608	1.069	0.1107	0.8602	1.327	0.5991	0.5491
5	chr5:159862376	159862376	T	ADD	3608	0.9375	0.05578	0.8404	1.046	-1.157	0.2472
5	chr5:159862647	159862647	G	ADD	3608	0.9375	0.05578	0.8404	1.046	-1.157	0.2472
5	chr5:159862887	159862887	T	ADD	3608	1.175	0.1438	0.8862	1.557	1.12	0.2627
5	chr5:159863086	159863086	C	ADD	3608	1.019	0.0472	0.9289	1.118	0.3979	0.6907
5	chr5:159863176	159863176	T	ADD	3608	0.9375	0.05578	0.8404	1.046	-1.157	0.2472
5	chr5:159863245	159863245	C	ADD	3608	1.031	0.08618	0.8711	1.221	0.3586	0.7199
5	chr5:159863288	159863288	T	ADD	3608	0.9672	0.1801	0.6796	1.377	-0.1852	0.853
5	chr5:159863417	159863417	A	ADD	3608	0.843	0.11	0.6795	1.046	-1.553	0.1205
5	chr5:159863976	159863976	C	ADD	3608	0.9383	0.05582	0.8411	1.047	-1.141	0.254
5	chr5:159864263	159864263	T	ADD	3608	0.9395	0.1746	0.6672	1.323	-0.3574	0.7208
5	chr5:159864344	159864344	T	ADD	3608	0.9383	0.05582	0.8411	1.047	-1.141	0.254
5	chr5:159864465	159864465	G	ADD	3608	0.8403	0.1075	0.6808	1.037	-1.619	0.1055
5	chr5:159864526	159864526	C	ADD	3608	1.394	0.2028	0.9368	2.074	1.638	0.1014
5	chr5:159864989	159864989	G	ADD	3608	0.8866	0.06024	0.7879	0.9978	-1.997	0.04581
5	chr5:159865149	159865149	A	ADD	3608	0.8098	0.204	0.543	1.208	-1.034	0.3011
5	chr5:159865416	159865416	A	ADD	3608	0.8776	0.1534	0.6497	1.185	-0.851	0.3948
5	chr5:159865579	159865579	T	ADD	3608	1.107	0.04695	1.01	1.214	2.166	0.03034
5	chr5:159866437	159866437	T	ADD	3608	1.072	0.117	0.852	1.348	0.591	0.5545
5	chr5:159866499	159866499	A	ADD	3608	0.8487	0.1162	0.6759	1.066	-1.412	0.158
5	chr5:159866841	159866841	C	ADD	3608	0.9317	0.06791	0.8156	1.064	-1.042	0.2972
5	chr5:159866968	159866968	A	ADD	3608	1.113	0.04697	1.015	1.22	2.273	0.023
5	chr5:159866993	159866993	A	ADD	3608	0.9168	0.05014	0.831	1.011	-1.733	0.08317
5	chr5:159867114	159867114	G	ADD	3608	0.9088	0.04997	0.824	1.002	-1.914	0.05564
5	chr5:159867173	159867173	T	ADD	3608	0.9664	0.06194	0.8559	1.091	-0.552	0.581
5	chr5:159867420	159867420	T	ADD	3608	0.8598	0.08166	0.7326	1.009	-1.85	0.06432
5	chr5:159867780	159867780	T	ADD	3608	1.062	0.1195	0.8404	1.342	0.505	0.6136
5	chr5:159867883	159867883	T	ADD	3608	0.8725	0.07098	0.7592	1.003	-1.921	0.05471
5	chr5:159868121	159868121	C	ADD	3608	0.911	0.07701	0.7833	1.059	-1.211	0.226
5	chr5:159868247	159868247	A	ADD	3608	0.916	0.0675	0.8025	1.046	-1.3	0.1936
5	chr5:159868430	159868430	A	ADD	3608	0.8316	0.06947	0.7257	0.9529	-2.654	0.007949
5	chr5:159868667	159868667	C	ADD	3608	0.8394	0.06736	0.7356	0.9579	-2.599	0.009352
5	chr5:159868832	159868832	G	ADD	3608	0.8619	0.07064	0.7505	0.9899	-2.103	0.03543
5	chr5:159868958	159868958	A	ADD	3608	0.8456	0.09685	0.6994	1.022	-1.732	0.08334
5	chr5:159869010	159869010	G	ADD	3608	0.9154	0.05681	0.8189	1.023	-1.557	0.1195
5	chr5:159869202	159869202	G	ADD	3608	0.8515	0.07478	0.7355	0.9859	-2.149	0.03162
5	chr5:159869379	159869379	T	ADD	3608	0.8515	0.07478	0.7355	0.9859	-2.149	0.03162
5	chr5:159869483	159869483	A	ADD	3608	1.358	0.1555	1.002	1.842	1.97	0.0488
5	chr5:159870181	159870181	T	ADD	3608	0.8515	0.1223	0.6699	1.082	-1.314	0.1887
5	chr5:159870611	159870611	A	ADD	3608	1.249	0.04991	1.132	1.377	4.451	8.558e-06
5	chr5:159870828	159870828	T	ADD	3608	0.8515	0.07478	0.7355	0.9859	-2.149	0.03162
5	chr5:159871021	159871021	C	ADD	3608	1.023	0.08349	0.8685	1.205	0.2716	0.7859
5	chr5:159871081	159871081	T	ADD	3608	1.036	0.09322	0.8629	1.243	0.3779	0.7055
5	chr5:159871263	159871263	T	ADD	3608	0.8515	0.07478	0.7355	0.9859	-2.149	0.03162
5	chr5:159871787	159871787	A	ADD	3608	1.037	0.08999	0.8692	1.237	0.4028	0.6871
5	chr5:159872075	159872075	A	ADD	3608	0.7146	0.1361	0.5472	0.9331	-2.468	0.01357
5	chr5:159872184	159872184	G	ADD	3608	0.8256	0.1317	0.6378	1.069	-1.455	0.1457
5	chr5:159872196	159872196	T	ADD	3608	0.8515	0.07478	0.7355	0.9859	-2.149	0.03162
5	chr5:159872713	159872713	A	ADD	3608	1.048	0.2265	0.6721	1.633	0.2058	0.8369
5	chr5:159872890	159872890	A	ADD	3608	1.065	0.09563	0.8831	1.285	0.6598	0.5094
5	chr5:159872895	159872895	A	ADD	3608	0.9084	0.06057	0.8067	1.023	-1.587	0.1126
5	chr5:159873044	159873044	G	ADD	3608	0.8515	0.07478	0.7355	0.9859	-2.149	0.03162
5	chr5:159873112	159873112	A	ADD	3608	1.193	0.04745	1.087	1.309	3.716	0.0002025
5	chr5:159873130	159873130	C	ADD	3608	1.039	0.1261	0.8116	1.33	0.3043	0.7609
5	chr5:159873222	159873222	C	ADD	3608	1.1	0.09294	0.9172	1.32	1.03	0.3032
5	chr5:159873433	159873433	C	ADD	3608	0.8515	0.07478	0.7355	0.9859	-2.149	0.03162
5	chr5:159873606	159873606	A	ADD	3608	1.007	0.06462	0.8869	1.143	0.1025	0.9184
5	chr5:159873889	159873889	G	ADD	3608	0.8245	0.08134	0.703	0.967	-2.372	0.01767
5	chr5:159873976	159873976	A	ADD	3608	0.8726	0.07381	0.7551	1.008	-1.846	0.06493
5	chr5:159874191	159874191	G	ADD	3608	0.8726	0.07381	0.7551	1.008	-1.846	0.06493
5	chr5:159874311	159874311	T	ADD	3608	1.067	0.1056	0.8673	1.312	0.6121	0.5405
5	chr5:159874334	159874334	C	ADD	3608	0.8726	0.07381	0.7551	1.008	-1.846	0.06493
5	chr5:159874352	159874352	C	ADD	3608	1	0.1969	0.6801	1.471	0.001806	0.9986
5	chr5:159874487	159874487	G	ADD	3608	0.9245	0.06066	0.8209	1.041	-1.294	0.1957
5	chr5:159874572	159874572	T	ADD	3608	0.8726	0.07381	0.7551	1.008	-1.846	0.06493
5	chr5:159874615	159874615	G	ADD	3608	1.199	0.04751	1.092	1.316	3.813	0.0001376
5	chr5:159874707	159874707	C	ADD	3608	0.8726	0.07381	0.7551	1.008	-1.846	0.06493
5	chr5:159874894	159874894	A	ADD	3608	0.8078	0.08282	0.6868	0.9502	-2.576	0.009983
5	chr5:159875203	159875203	A	ADD	3608	0.8726	0.07381	0.7551	1.008	-1.846	0.06493
5	chr5:159875407	159875407	C	ADD	3608	0.7964	0.05966	0.7085	0.8952	-3.816	0.0001356
5	chr5:159875598	159875598	T	ADD	3608	0.8726	0.07381	0.7551	1.008	-1.846	0.06493
5	chr5:159875645	159875645	T	ADD	3608	1.257	0.04985	1.14	1.386	4.589	4.457e-06
5	chr5:159875793	159875793	T	ADD	3608	1.271	0.1564	0.9355	1.727	1.533	0.1252
5	chr5:159875807	159875807	C	ADD	3608	0.8726	0.07381	0.7551	1.008	-1.846	0.06493
5	chr5:159875953	159875953	T	ADD	3608	0.7364	0.1366	0.5635	0.9624	-2.24	0.02506
5	chr5:159876167	159876167	C	ADD	3608	1.337	0.07939	1.145	1.563	3.663	0.0002497
5	chr5:159876589	159876589	A	ADD	3608	1.257	0.04985	1.14	1.386	4.589	4.457e-06
5	chr5:159876794	159876794	A	ADD	3608	1.028	0.06344	0.9082	1.165	0.4419	0.6585
5	chr5:159876888	159876888	G	ADD	3608	1.199	0.04751	1.092	1.316	3.813	0.0001376
5	chr5:159877185	159877185	T	ADD	3608	0.8726	0.07381	0.7551	1.008	-1.846	0.06493
5	chr5:159877576	159877576	A	ADD	3608	1.291	0.1536	0.9556	1.745	1.665	0.096
5	chr5:159877801	159877801	A	ADD	3608	0.8726	0.07381	0.7551	1.008	-1.846	0.06493
5	chr5:159877942	159877942	A	ADD	3608	1.199	0.04751	1.092	1.316	3.813	0.0001376
5	chr5:159878054	159878054	T	ADD	3608	1.054	0.09426	0.8763	1.268	0.5591	0.5761
5	chr5:159878055	159878055	T	ADD	3608	1.054	0.09426	0.8763	1.268	0.5591	0.5761
5	chr5:159878068	159878068	A	ADD	3608	1.163	0.04743	1.06	1.277	3.188	0.001432
5	chr5:159878334	159878334	T	ADD	3608	1.084	0.1057	0.8814	1.334	0.7657	0.4439
5	chr5:159878345	159878345	G	ADD	3608	0.7965	0.05975	0.7084	0.8954	-3.809	0.0001396
5	chr5:159878394	159878394	A	ADD	3608	1.083	0.09422	0.9	1.302	0.842	0.3998
5	chr5:159878769	159878769	G	ADD	3608	0.8772	0.07388	0.7589	1.014	-1.774	0.07614
5	chr5:159878886	159878886	T	ADD	3608	1.097	0.1055	0.8921	1.349	0.877	0.3805
5	chr5:159878897	159878897	A	ADD	3608	1.138	0.06268	1.007	1.287	2.069	0.03858
5	chr5:159878928	159878928	A	ADD	3608	1.026	0.08134	0.8746	1.203	0.3126	0.7546
5	chr5:159879258	159879258	G	ADD	3608	0.7338	0.1371	0.5609	0.9599	-2.258	0.02394
5	chr5:159879419	159879419	C	ADD	3608	1.097	0.1055	0.8921	1.349	0.877	0.3805
5	chr5:159879743	159879743	A	ADD	3608	0.7719	0.1961	0.5256	1.134	-1.32	0.1868
5	chr5:159879899	159879899	C	ADD	3608	0.8058	0.05107	0.729	0.8906	-4.229	2.35e-05
5	rs2431697	159879978	C	ADD	3608	0.7439	0.04782	0.6774	0.817	-6.186	6.158e-10
5	chr5:159880058	159880058	G	ADD	3608	0.7889	0.06069	0.7005	0.8886	-3.906	9.384e-05
5	chr5:159880356	159880356	T	ADD	3608	0.789	0.06053	0.7007	0.8883	-3.916	9.005e-05
5	chr5:159881162	159881162	A	ADD	3608	1.057	0.1483	0.7903	1.414	0.3733	0.7089
5	chr5:159881269	159881269	T	ADD	3608	0.9141	0.08536	0.7733	1.081	-1.053	0.2925
5	chr5:159881334	159881334	C	ADD	3608	1.246	0.1974	0.8465	1.835	1.116	0.2646
5	chr5:159881692	159881692	T	ADD	3608	1.087	0.09336	0.9056	1.306	0.8981	0.3691
5	chr5:159881750	159881750	A	ADD	3608	1.288	0.04919	1.169	1.418	5.138	2.774e-07
5	chr5:159881844	159881844	CA	ADD	3608	1.287	0.04919	1.169	1.417	5.132	2.873e-07
5	chr5:159882081	159882081	A	ADD	3608	0.8307	0.1301	0.6437	1.072	-1.425	0.1541
5	chr5:159882797	159882797	A	ADD	3608	1.285	0.0492	1.167	1.415	5.095	3.494e-07
5	chr5:159883136	159883136	C	ADD	3608	0.9004	0.2229	0.5817	1.394	-0.4708	0.6378
5	chr5:159883158	159883158	A	ADD	3608	1.27	0.1966	0.8641	1.867	1.217	0.2237
5	chr5:159883192	159883192	C	ADD	3608	1.287	0.04886	1.169	1.416	5.161	2.46e-07
5	chr5:159883451	159883451	C	ADD	3608	0.8448	0.0819	0.7195	0.9919	-2.059	0.03948
5	chr5:159883504	159883504	T	ADD	3608	1.141	0.09958	0.939	1.387	1.328	0.1842
5	chr5:159883524	159883524	T	ADD	3608	1.27	0.1966	0.8641	1.867	1.217	0.2237
5	chr5:159883535	159883535	T	ADD	3608	1.039	0.09235	0.8669	1.245	0.414	0.6789
5	chr5:159883620	159883620	G	ADD	3608	0.8448	0.0819	0.7195	0.9919	-2.059	0.03948
5	chr5:159883652	159883652	T	ADD	3608	1.141	0.0992	0.9398	1.386	1.334	0.1823
5	chr5:159883685	159883685	A	ADD	3608	0.9374	0.1248	0.7339	1.197	-0.5181	0.6044
5	chr5:159883692	159883692	A	ADD	3608	1.136	0.09948	0.9347	1.38	1.281	0.2002
5	chr5:159884083	159884083	G	ADD	3608	1.289	0.04756	1.174	1.415	5.334	9.63e-08
5	chr5:159884807	159884807	T	ADD	3608	1.051	0.09288	0.8763	1.261	0.5384	0.5903
5	chr5:159884896	159884896	C	ADD	3608	0.9679	0.1496	0.7218	1.298	-0.2183	0.8272
5	chr5:159885138	159885138	C	ADD	3608	1.051	0.09288	0.8763	1.261	0.5384	0.5903
5	chr5:159885560	159885560	A	ADD	3608	1.27	0.1966	0.8641	1.867	1.217	0.2237
5	chr5:159886057	159886057	C	ADD	3608	1.076	0.1047	0.8765	1.321	0.7011	0.4832
5	chr5:159886620	159886620	G	ADD	3608	1.282	0.0475	1.168	1.407	5.223	1.758e-07
5	chr5:159887307	159887307	T	ADD	3608	1.27	0.1966	0.8641	1.867	1.217	0.2237
5	chr5:159887316	159887316	T	ADD	3608	0.9004	0.2229	0.5817	1.394	-0.4708	0.6378
5	chr5:159887653	159887653	T	ADD	3608	1.27	0.1966	0.8641	1.867	1.217	0.2237
5	chr5:159887976	159887976	T	ADD	3608	1.282	0.0475	1.168	1.407	5.223	1.758e-07
5	chr5:159888296	159888296	T	ADD	3608	1.27	0.1966	0.8641	1.867	1.217	0.2237
5	chr5:159888480	159888480	T	ADD	3608	1.135	0.09986	0.9336	1.381	1.272	0.2035
5	chr5:159888481	159888481	A	ADD	3608	1.27	0.1966	0.8641	1.867	1.217	0.2237
5	chr5:159888522	159888522	A	ADD	3608	1.282	0.0475	1.168	1.407	5.223	1.758e-07
5	chr5:159888743	159888743	T	ADD	3608	0.8387	0.171	0.5998	1.173	-1.029	0.3035
5	chr5:159889151	159889151	T	ADD	3608	0.7301	0.1344	0.5611	0.9501	-2.341	0.01923
5	chr5:159889289	159889289	A	ADD	3608	0.9637	0.1259	0.753	1.233	-0.2939	0.7688
5	chr5:159889885	159889885	AT	ADD	3608	0.8641	0.05403	0.7772	0.9606	-2.704	0.006851
5	chr5:159889945	159889945	T	ADD	3608	1.058	0.09535	0.8773	1.275	0.5875	0.5568
5	chr5:159890005	159890005	A	ADD	3608	1.058	0.09535	0.8773	1.275	0.5875	0.5568
5	chr5:159890179	159890179	T	ADD	3608	1.269	0.1948	0.8662	1.859	1.222	0.2215
5	chr5:159890823	159890823	G	ADD	3608	0.859	0.05172	0.7762	0.9507	-2.937	0.00331
5	chr5:159890885	159890885	T	ADD	3608	1.037	0.05239	0.9358	1.149	0.6929	0.4884
5	chr5:159890921	159890921	A	ADD	3608	0.9172	0.1034	0.749	1.123	-0.8356	0.4034
5	chr5:159891278	159891278	G	ADD	3608	0.8361	0.06737	0.7327	0.9542	-2.656	0.007902
5	chr5:159891345	159891345	G	ADD	3608	0.8406	0.06893	0.7344	0.9622	-2.519	0.01178
5	chr5:159891470	159891470	T	ADD	3608	0.8361	0.06737	0.7327	0.9542	-2.656	0.007902
5	chr5:159892025	159892025	G	ADD	3608	0.9149	0.1462	0.6869	1.219	-0.608	0.5432
5	chr5:159892111	159892111	G	ADD	3608	0.9241	0.1743	0.6567	1.3	-0.4526	0.6508
5	chr5:159892580	159892580	A	ADD	3608	0.8971	0.1612	0.6541	1.23	-0.6735	0.5006
5	chr5:159893985	159893985	G	ADD	3608	1.116	0.08286	0.9487	1.313	1.324	0.1854
5	chr5:159894056	159894056	T	ADD	3608	0.8399	0.06766	0.7356	0.959	-2.579	0.009897
5	chr5:159894543	159894543	C	ADD	3608	1.113	0.08238	0.947	1.308	1.298	0.1942
5	chr5:159894847	159894847	G	ADD	3608	1.097	0.06281	0.9701	1.241	1.476	0.1399
5	chr5:159894985	159894985	C	ADD	3608	0.939	0.05949	0.8356	1.055	-1.059	0.2897
5	chr5:159895497	159895497	A	ADD	3608	1.085	0.04946	0.9848	1.195	1.649	0.09906
5	chr5:159895705	159895705	C	ADD	3608	1.103	0.06563	0.9695	1.254	1.487	0.1369
5	chr5:159895746	159895746	T	ADD	3608	0.8314	0.0677	0.7281	0.9493	-2.728	0.006376
5	chr5:159896259	159896259	C	ADD	3608	1.068	0.04809	0.9721	1.174	1.371	0.1703
5	chr5:159896426	159896426	T	ADD	3608	1.231	0.1898	0.8487	1.786	1.095	0.2734
5	chr5:159896541	159896541	A	ADD	3608	0.7478	0.1167	0.595	0.94	-2.49	0.01277
5	chr5:159896652	159896652	G	ADD	3608	0.971	0.1263	0.7581	1.244	-0.2335	0.8154
5	chr5:159896897	159896897	T	ADD	3608	0.807	0.07047	0.7029	0.9265	-3.044	0.002336
5	chr5:159897193	159897193	A	ADD	3608	1.232	0.1914	0.8465	1.793	1.089	0.276
5	chr5:159897501	159897501	A	ADD	3608	0.852	0.08944	0.715	1.015	-1.791	0.07333
5	chr5:159897537	159897537	C	ADD	3608	0.971	0.1263	0.7581	1.244	-0.2335	0.8154
5	chr5:159897795	159897795	C	ADD	3608	0.8611	0.08956	0.7225	1.026	-1.67	0.09495
5	chr5:159897986	159897986	A	ADD	3608	1.232	0.1914	0.8465	1.793	1.089	0.276
5	chr5:159898179	159898179	A	ADD	3608	1.323	0.1651	0.9575	1.829	1.697	0.08966
5	chr5:159898198	159898198	A	ADD	3608	1.137	0.05268	1.025	1.26	2.43	0.0151
5	chr5:159898627	159898627	C	ADD	3608	0.855	0.08948	0.7174	1.019	-1.751	0.07988
5	chr5:159898649	159898649	T	ADD	3608	0.9162	0.1152	0.731	1.148	-0.7592	0.4477
5	chr5:159899122	159899122	A	ADD	3608	0.7631	0.1147	0.6095	0.9554	-2.358	0.01839
5	chr5:159899745	159899745	T	ADD	3608	1.046	0.04784	0.9525	1.149	0.943	0.3457
5	chr5:159899977	159899977	T	ADD	3608	0.8892	0.1124	0.7134	1.108	-1.045	0.296
5	chr5:159900052	159900052	T	ADD	3608	0.8069	0.07043	0.7028	0.9263	-3.047	0.002314
5	chr5:159901140	159901140	G	ADD	3608	0.9346	0.05426	0.8403	1.039	-1.246	0.2127
5	chr5:159901146	159901146	A	ADD	3608	0.9962	0.1822	0.697	1.424	-0.02115	0.9831
5	chr5:159901268	159901268	T	ADD	3608	1.024	0.131	0.7924	1.324	0.1838	0.8542
5	chr5:159901408	159901408	A	ADD	3608	0.9927	0.05081	0.8986	1.097	-0.1435	0.8859
5	chr5:159901739	159901739	T	ADD	3608	1.137	0.05268	1.025	1.26	2.43	0.0151
5	chr5:159902113	159902113	T	ADD	3608	0.8228	0.06996	0.7174	0.9438	-2.787	0.005321
5	chr5:159902313	159902313	A	ADD	3608	1.066	0.067	0.9348	1.216	0.954	0.3401
5	chr5:159902629	159902629	A	ADD	3608	0.8727	0.1542	0.645	1.181	-0.8829	0.3773
5	chr5:159902975	159902975	A	ADD	3608	1.083	0.07053	0.9429	1.243	1.126	0.2601
5	chr5:159903134	159903134	A	ADD	3608	0.9302	0.06385	0.8208	1.054	-1.133	0.2573
5	chr5:159903252	159903252	T	ADD	3608	0.9315	0.143	0.7038	1.233	-0.4964	0.6196
5	chr5:159903617	159903617	G	ADD	3608	1.076	0.04793	0.9795	1.182	1.527	0.1266
5	chr5:159903870	159903870	C	ADD	3608	0.9302	0.06385	0.8208	1.054	-1.133	0.2573
5	chr5:159904037	159904037	T	ADD	3608	1.187	0.1522	0.8809	1.6	1.127	0.2598
5	chr5:159904051	159904051	A	ADD	3608	0.971	0.1263	0.7581	1.244	-0.2335	0.8154
5	chr5:159904363	159904363	A	ADD	3608	0.8069	0.07043	0.7028	0.9263	-3.047	0.002314
5	chr5:159904658	159904658	G	ADD	3608	0.971	0.1263	0.7581	1.244	-0.2335	0.8154
5	chr5:159904729	159904729	C	ADD	3608	1.076	0.04793	0.9795	1.182	1.527	0.1266
5	chr5:159905356	159905356	A	ADD	3608	1.187	0.1882	0.8207	1.716	0.9099	0.3629
5	chr5:159905436	159905436	C	ADD	3608	0.845	0.06266	0.7474	0.9555	-2.687	0.007211
5	chr5:159905679	159905679	C	ADD	3608	0.9302	0.06385	0.8208	1.054	-1.133	0.2573
5	chr5:159905692	159905692	A	ADD	3608	0.964	0.1261	0.7529	1.234	-0.291	0.7711
5	chr5:159905907	159905907	A	ADD	3608	0.8342	0.1705	0.5972	1.165	-1.063	0.2876
5	chr5:159905923	159905923	T	ADD	3608	0.8126	0.07041	0.7079	0.9329	-2.947	0.003208
5	chr5:159906055	159906055	T	ADD	3608	1.132	0.1964	0.7703	1.664	0.6313	0.5279
5	chr5:159906550	159906550	G	ADD	3608	1.138	0.08378	0.966	1.342	1.547	0.1219
5	chr5:159908337	159908337	G	ADD	3608	1.154	0.08431	0.9784	1.362	1.701	0.08898
5	chr5:159911057	159911057	C	ADD	3608	0.8438	0.06721	0.7397	0.9626	-2.527	0.01151
5	chr5:159911061	159911061	C	ADD	3608	0.8528	0.0668	0.7481	0.9721	-2.384	0.01712
5	chr5:159911065	159911065	A	ADD	3608	0.8438	0.06721	0.7397	0.9626	-2.527	0.01151
5	chr5:159911311	159911311	G	ADD	3608	0.9516	0.05397	0.8561	1.058	-0.9183	0.3585
5	chr5:159911584	159911584	C	ADD	3608	0.968	0.05313	0.8723	1.074	-0.6124	0.5403
5	chr5:159912086	159912086	C	ADD	3608	0.856	0.06289	0.7568	0.9683	-2.472	0.01345
5	chr5:159912733	159912733	A	ADD	3608	1.005	0.1636	0.7293	1.385	0.03069	0.9755
5	chr5:159913228	159913228	C	ADD	3608	0.856	0.06289	0.7568	0.9683	-2.472	0.01345
5	chr5:159913318	159913318	A	ADD	3608	0.8486	0.06173	0.7519	0.9577	-2.66	0.007822
5	chr5:159913574	159913574	T	ADD	3608	0.848	0.06259	0.7501	0.9587	-2.633	0.008451
5	chr5:159913603	159913603	C	ADD	3608	0.7574	0.1207	0.5979	0.9595	-2.302	0.02131
5	chr5:159913634	159913634	C	ADD	3608	0.8504	0.0625	0.7523	0.9612	-2.593	0.009504
5	chr5:159913823	159913823	T	ADD	3608	0.848	0.06259	0.7501	0.9587	-2.633	0.008451
5	chr5:159914145	159914145	T	ADD	3608	0.848	0.06259	0.7501	0.9587	-2.633	0.008451
5	chr5:159914601	159914601	T	ADD	3608	1.05	0.1656	0.7593	1.453	0.2969	0.7665
5	chr5:159914623	159914623	T	ADD	3608	0.848	0.06259	0.7501	0.9587	-2.633	0.008451
5	chr5:159914727	159914727	A	ADD	3608	0.8435	0.06309	0.7454	0.9545	-2.698	0.006985
5	chr5:159914779	159914779	C	ADD	3608	0.848	0.06259	0.7501	0.9587	-2.633	0.008451
5	chr5:159914781	159914781	C	ADD	3608	0.848	0.06259	0.7501	0.9587	-2.633	0.008451
5	chr5:159914850	159914850	A	ADD	3608	0.7574	0.1207	0.5979	0.9595	-2.302	0.02131
5	chr5:159914885	159914885	A	ADD	3608	0.7798	0.1309	0.6033	1.008	-1.9	0.05744
5	chr5:159914959	159914959	C	ADD	3608	0.8498	0.06257	0.7517	0.9607	-2.6	0.009309
5	chr5:159915320	159915320	G	ADD	3608	0.848	0.06259	0.7501	0.9587	-2.633	0.008451
5	chr5:159915384	159915384	G	ADD	3608	0.848	0.06259	0.7501	0.9587	-2.633	0.008451
5	chr5:159915408	159915408	T	ADD	3608	0.8462	0.06261	0.7485	0.9567	-2.667	0.007655
5	chr5:159915443	159915443	T	ADD	3608	0.8462	0.06261	0.7485	0.9567	-2.667	0.007655
5	chr5:159915675	159915675	C	ADD	3608	0.8462	0.06261	0.7485	0.9567	-2.667	0.007655
5	chr5:159915871	159915871	C	ADD	3608	0.9453	0.164	0.6855	1.304	-0.3433	0.7314
5	chr5:159915958	159915958	G	ADD	3608	0.8462	0.06261	0.7485	0.9567	-2.667	0.007655
5	chr5:159916189	159916189	C	ADD	3608	0.9755	0.1762	0.6907	1.378	-0.1408	0.888
5	chr5:159916229	159916229	G	ADD	3608	0.8447	0.06261	0.7472	0.955	-2.695	0.007029
5	chr5:159916690	159916690	T	ADD	3608	0.7574	0.1207	0.5979	0.9595	-2.302	0.02131
5	chr5:159917055	159917055	C	ADD	3608	0.8462	0.06261	0.7485	0.9567	-2.667	0.007655
5	chr5:159917431	159917431	T	ADD	3608	0.8462	0.06261	0.7485	0.9567	-2.667	0.007655
5	chr5:159917656	159917656	A	ADD	3608	0.8297	0.06609	0.7289	0.9445	-2.825	0.004733
5	chr5:159917736	159917736	C	ADD	3608	0.8264	0.06608	0.726	0.9407	-2.885	0.003911
5	chr5:159917817	159917817	G	ADD	3608	0.8297	0.06609	0.7289	0.9445	-2.825	0.004733
5	chr5:159917946	159917946	A	ADD	3608	0.8297	0.06609	0.7289	0.9445	-2.825	0.004733
5	chr5:159917991	159917991	T	ADD	3608	0.9453	0.164	0.6855	1.304	-0.3433	0.7314
5	chr5:159918015	159918015	G	ADD	3608	0.8297	0.06609	0.7289	0.9445	-2.825	0.004733
5	chr5:159918028	159918028	C	ADD	3608	0.9453	0.164	0.6855	1.304	-0.3433	0.7314
5	chr5:159918048	159918048	G	ADD	3608	0.8297	0.06609	0.7289	0.9445	-2.825	0.004733
5	chr5:159918334	159918334	A	ADD	3608	0.8297	0.06609	0.7289	0.9445	-2.825	0.004733
5	chr5:159919422	159919422	G	ADD	3608	0.8104	0.07272	0.7027	0.9345	-2.891	0.003839
5	chr5:159919793	159919793	T	ADD	3608	1.043	0.166	0.7531	1.444	0.252	0.801
5	chr5:159921469	159921469	T	ADD	3608	0.8197	0.07206	0.7118	0.9441	-2.758	0.005807
5	chr5:159922367	159922367	C	ADD	3608	1.01	0.1532	0.7482	1.364	0.06702	0.9466
5	chr5:159922573	159922573	G	ADD	3608	1.005	0.1636	0.7293	1.385	0.03069	0.9755
5	chr5:159923720	159923720	C	ADD	3608	0.7776	0.1198	0.6148	0.9835	-2.099	0.03583
5	chr5:159924221	159924221	T	ADD	3608	0.9428	0.1661	0.6808	1.306	-0.3545	0.7229
5	chr5:159927319	159927319	T	ADD	3608	0.9451	0.1495	0.705	1.267	-0.3772	0.706
5	chr5:159927371	159927371	A	ADD	3608	0.9724	0.1708	0.6957	1.359	-0.1638	0.8699
5	chr5:159927533	159927533	A	ADD	3608	0.7926	0.1234	0.6223	1.009	-1.884	0.05958
5	chr5:159927613	159927613	T	ADD	3608	0.9724	0.1708	0.6957	1.359	-0.1638	0.8699
5	chr5:159928986	159928986	T	ADD	3608	0.7926	0.1234	0.6223	1.009	-1.884	0.05958
5	chr5:159946165	159946165	G	ADD	3608	0.9668	0.1895	0.6668	1.402	-0.178	0.8587
5	chr5:159951106	159951106	A	ADD	3608	1.066	0.2093	0.7074	1.607	0.3068	0.759
5	chr5:159952299	159952299	C	ADD	3608	0.9668	0.1895	0.6668	1.402	-0.178	0.8587
5	chr5:159992751	159992751	G	ADD	3608	0.9844	0.05389	0.8857	1.094	-0.2921	0.7702
5	chr5:159994729	159994729	A	ADD	3608	0.9844	0.05389	0.8857	1.094	-0.2921	0.7702
5	chr5:159995324	159995324	G	ADD	3608	0.9657	0.05722	0.8633	1.08	-0.6098	0.542
5	chr5:159996390	159996390	G	ADD	3608	0.9852	0.05325	0.8875	1.094	-0.2809	0.7788
5	chr5:160097496	160097496	A	ADD	3608	0.9445	0.09093	0.7903	1.129	-0.6283	0.5298
5	chr5:160187406	160187406	A	ADD	3608	0.967	0.04861	0.8791	1.064	-0.6905	0.4899
5	chr5:160702457	160702457	A	ADD	3608	1.045	0.04925	0.9485	1.15	0.8853	0.376

## Sheet: Sup.1b data
CHR	SNP	BP	A1	TEST	NMISS	OR	SE	L95	U95	STAT	P
5	chr5:159772467	159772467	G	ADD	2515	0.9997	0.05941	0.8899	1.123	-0.004245	0.9966
5	chr5:159776637	159776637	T	ADD	2515	1.016	0.05895	0.9048	1.14	0.2634	0.7923
5	chr5:159777393	159777393	C	ADD	2515	1.016	0.05895	0.9048	1.14	0.2634	0.7923
5	chr5:159778759	159778759	T	ADD	2515	1.012	0.05893	0.9017	1.136	0.2043	0.8381
5	chr5:159782175	159782175	C	ADD	2515	1.017	0.05898	0.9063	1.142	0.2919	0.7704
5	chr5:159782641	159782641	A	ADD	2515	1.017	0.05898	0.9063	1.142	0.2919	0.7704
5	chr5:159782735	159782735	A	ADD	2515	1.017	0.05898	0.9063	1.142	0.2919	0.7704
5	chr5:159782817	159782817	A	ADD	2515	1.015	0.0587	0.9043	1.138	0.2461	0.8056
5	chr5:159782983	159782983	A	ADD	2515	1.017	0.05898	0.9063	1.142	0.2919	0.7704
5	chr5:159783727	159783727	T	ADD	2515	1.016	0.05897	0.905	1.14	0.267	0.7895
5	chr5:159785473	159785473	A	ADD	2515	1.017	0.05898	0.9063	1.142	0.2919	0.7704
5	chr5:159810644	159810644	T	ADD	2515	1.002	0.05569	0.8982	1.117	0.03251	0.9741
5	chr5:159810926	159810926	A	ADD	2515	1.016	0.08351	0.8625	1.197	0.1887	0.8503
5	chr5:159811242	159811242	T	ADD	2515	1.016	0.08351	0.8625	1.197	0.1887	0.8503
5	chr5:159811374	159811374	A	ADD	2515	0.9738	0.05805	0.8691	1.091	-0.4574	0.6474
5	chr5:159812730	159812730	A	ADD	2515	1.037	0.08347	0.8803	1.221	0.4327	0.6652
5	chr5:159814295	159814295	A	ADD	2515	1.037	0.08347	0.8803	1.221	0.4327	0.6652
5	chr5:159814721	159814721	C	ADD	2515	1.005	0.05539	0.9018	1.12	0.09309	0.9258
5	chr5:159815377	159815377	A	ADD	2515	1.011	0.05531	0.9075	1.127	0.2055	0.8372
5	chr5:159815911	159815911	C	ADD	2515	1.033	0.08329	0.8772	1.216	0.3874	0.6985
5	chr5:159816916	159816916	A	ADD	2515	1.037	0.08347	0.8803	1.221	0.4327	0.6652
5	chr5:159817726	159817726	C	ADD	2515	1.01	0.05529	0.9061	1.125	0.1766	0.8598
5	chr5:159817845	159817845	C	ADD	2515	1.037	0.08347	0.8803	1.221	0.4327	0.6652
5	chr5:159818045	159818045	C	ADD	2515	1.015	0.05511	0.9107	1.13	0.2627	0.7928
5	chr5:159818125	159818125	T	ADD	2515	1.037	0.08347	0.8803	1.221	0.4327	0.6652
5	chr5:159819107	159819107	A	ADD	2515	1.037	0.08347	0.8803	1.221	0.4327	0.6652
5	chr5:159823099	159823099	T	ADD	2515	1.037	0.08347	0.8803	1.221	0.4327	0.6652
5	chr5:159824464	159824464	G	ADD	2515	0.981	0.05792	0.8758	1.099	-0.3303	0.7411
5	chr5:159825798	159825798	G	ADD	2515	1.026	0.08336	0.8711	1.208	0.3041	0.7611
5	chr5:159826079	159826079	T	ADD	2515	1.005	0.05551	0.9011	1.12	0.08448	0.9327
5	chr5:159826674	159826674	C	ADD	2515	0.9877	0.0587	0.8804	1.108	-0.2108	0.8331
5	chr5:159827857	159827857	T	ADD	2515	0.8609	0.2716	0.5056	1.466	-0.5514	0.5813
5	chr5:159828292	159828292	T	ADD	2515	1.006	0.05587	0.9013	1.122	0.1008	0.9197
5	chr5:159828399	159828399	C	ADD	2515	1.006	0.05587	0.9013	1.122	0.1008	0.9197
5	chr5:159829017	159829017	A	ADD	2515	1.011	0.05532	0.9071	1.127	0.1979	0.8431
5	chr5:159829058	159829058	T	ADD	2515	1.024	0.08372	0.8687	1.206	0.2789	0.7804
5	chr5:159829947	159829947	A	ADD	2515	1.024	0.08372	0.8687	1.206	0.2789	0.7804
5	chr5:159830008	159830008	T	ADD	2515	1.024	0.08372	0.8687	1.206	0.2789	0.7804
5	chr5:159830603	159830603	C	ADD	2515	0.9841	0.0586	0.8773	1.104	-0.2737	0.7843
5	chr5:159831077	159831077	G	ADD	2515	1.013	0.0553	0.9087	1.129	0.2285	0.8192
5	chr5:159831218	159831218	G	ADD	2515	1.024	0.08372	0.8687	1.206	0.2789	0.7804
5	chr5:159831228	159831228	C	ADD	2515	0.9724	0.05787	0.8681	1.089	-0.4835	0.6288
5	chr5:159831664	159831664	T	ADD	2515	0.9898	0.08109	0.8444	1.16	-0.1259	0.8998
5	chr5:159831803	159831803	G	ADD	2515	1.024	0.08372	0.8687	1.206	0.2789	0.7804
5	chr5:159832250	159832250	G	ADD	2515	1.024	0.08372	0.8687	1.206	0.2789	0.7804
5	chr5:159832588	159832588	A	ADD	2515	1.024	0.08372	0.8687	1.206	0.2789	0.7804
5	chr5:159832590	159832590	G	ADD	2515	1.024	0.08372	0.8687	1.206	0.2789	0.7804
5	chr5:159832591	159832591	G	ADD	2515	1.024	0.08372	0.8687	1.206	0.2789	0.7804
5	chr5:159832908	159832908	C	ADD	2515	0.9997	0.05588	0.896	1.115	-0.006042	0.9952
5	chr5:159833878	159833878	C	ADD	2515	1.011	0.05532	0.9071	1.127	0.1979	0.8431
5	chr5:159833987	159833987	A	ADD	2515	1.004	0.05585	0.9001	1.12	0.07477	0.9404
5	chr5:159834086	159834086	T	ADD	2515	1.013	0.0553	0.9087	1.129	0.2285	0.8192
5	chr5:159835173	159835173	A	ADD	2515	1.024	0.08372	0.8687	1.206	0.2789	0.7804
5	chr5:159835837	159835837	A	ADD	2515	1.024	0.08372	0.8687	1.206	0.2789	0.7804
5	chr5:159835874	159835874	T	ADD	2515	0.9981	0.05586	0.8946	1.114	-0.03316	0.9735
5	chr5:159836371	159836371	G	ADD	2515	1.003	0.05583	0.8989	1.119	0.05034	0.9598
5	chr5:159837574	159837574	T	ADD	2515	1.003	0.05583	0.8989	1.119	0.05034	0.9598
5	chr5:159837629	159837629	T	ADD	2515	0.9841	0.0586	0.8773	1.104	-0.2737	0.7843
5	chr5:159837877	159837877	CT	ADD	2515	1.006	0.05567	0.9024	1.122	0.1153	0.9082
5	chr5:159838098	159838098	A	ADD	2515	0.9841	0.0586	0.8773	1.104	-0.2737	0.7843
5	chr5:159838251	159838251	C	ADD	2515	1.027	0.08369	0.8714	1.21	0.3153	0.7525
5	chr5:159838663	159838663	T	ADD	2515	1.027	0.08369	0.8714	1.21	0.3153	0.7525
5	chr5:159839121	159839121	C	ADD	2515	1.011	0.05528	0.9075	1.127	0.2043	0.8381
5	chr5:159839211	159839211	T	ADD	2515	1.01	0.0553	0.9059	1.125	0.1737	0.8621
5	chr5:159839317	159839317	C	ADD	2515	0.9892	0.05872	0.8817	1.11	-0.1844	0.8537
5	chr5:159839545	159839545	G	ADD	2515	1.003	0.05583	0.8989	1.119	0.05034	0.9598
5	chr5:159839950	159839950	T	ADD	2515	1.012	0.08334	0.8596	1.192	0.1449	0.8848
5	chr5:159840339	159840339	GTACTACTAT	ADD	2515	0.9989	0.05581	0.8954	1.114	-0.01981	0.9842
5	chr5:159840688	159840688	T	ADD	2515	1.003	0.05583	0.8989	1.119	0.05034	0.9598
5	chr5:159840700	159840700	C	ADD	2515	0.9874	0.05868	0.8802	1.108	-0.2156	0.8293
5	chr5:159842673	159842673	T	ADD	2515	1.005	0.05583	0.9005	1.121	0.08292	0.9339
5	chr5:159842912	159842912	C	ADD	2515	1.059	0.08904	0.8897	1.261	0.6469	0.5177
5	chr5:159843024	159843024	T	ADD	2515	1.022	0.08467	0.8657	1.206	0.2572	0.797
5	chr5:159843996	159843996	G	ADD	2515	0.9151	0.06139	0.8114	1.032	-1.445	0.1484
5	chr5:159844175	159844175	C	ADD	2515	0.9659	0.05933	0.8599	1.085	-0.5841	0.5592
5	chr5:159844275	159844275	T	ADD	2515	1.03	0.05663	0.9217	1.151	0.5202	0.6029
5	chr5:159844996	159844996	C	ADD	2515	1.012	0.07995	0.8655	1.184	0.1536	0.8779
5	chr5:159845046	159845046	T	ADD	2515	1.012	0.07995	0.8655	1.184	0.1536	0.8779
5	chr5:159845925	159845925	A	ADD	2515	1.006	0.08006	0.8598	1.177	0.07293	0.9419
5	chr5:159846074	159846074	G	ADD	2515	1.028	0.07179	0.8932	1.183	0.386	0.6995
5	chr5:159846208	159846208	A	ADD	2515	1.134	0.09485	0.9417	1.366	1.327	0.1846
5	chr5:159846410	159846410	C	ADD	2515	1.065	0.08081	0.9092	1.248	0.7814	0.4345
5	chr5:159846668	159846668	C	ADD	2515	1.348	0.1673	0.9709	1.871	1.783	0.07454
5	chr5:159846767	159846767	A	ADD	2515	0.9889	0.07946	0.8463	1.156	-0.1402	0.8885
5	chr5:159846872	159846872	T	ADD	2515	1.084	0.08151	0.9237	1.271	0.9856	0.3243
5	chr5:159847080	159847080	A	ADD	2515	0.9889	0.07946	0.8463	1.156	-0.1402	0.8885
5	chr5:159848193	159848193	A	ADD	2515	0.9922	0.07943	0.8492	1.159	-0.09811	0.9218
5	chr5:159848467	159848467	C	ADD	2515	0.9922	0.07943	0.8492	1.159	-0.09811	0.9218
5	chr5:159848977	159848977	GGCTGAA	ADD	2515	0.9889	0.07946	0.8463	1.156	-0.1401	0.8886
5	chr5:159849586	159849586	G	ADD	2515	1.007	0.07236	0.8735	1.16	0.09132	0.9272
5	chr5:159849991	159849991	T	ADD	2515	0.9889	0.07946	0.8463	1.156	-0.1401	0.8886
5	chr5:159850163	159850163	C	ADD	2515	0.7876	0.1172	0.626	0.9909	-2.038	0.04153
5	chr5:159850185	159850185	TACA	ADD	2515	0.9926	0.07954	0.8493	1.16	-0.0935	0.9255
5	chr5:159850372	159850372	T	ADD	2515	1.055	0.06149	0.9348	1.19	0.8632	0.388
5	chr5:159850600	159850600	G	ADD	2515	1.003	0.07394	0.8673	1.159	0.03496	0.9721
5	chr5:159850699	159850699	T	ADD	2515	0.9957	0.07951	0.852	1.164	-0.05475	0.9563
5	chr5:159850711	159850711	C	ADD	2515	0.9926	0.07954	0.8493	1.16	-0.0935	0.9255
5	chr5:159851211	159851211	G	ADD	2515	0.9335	0.06104	0.8282	1.052	-1.128	0.2592
5	chr5:159851745	159851745	G	ADD	2515	1.024	0.06329	0.9043	1.159	0.3703	0.7112
5	chr5:159852311	159852311	C	ADD	2515	0.9138	0.06922	0.7979	1.047	-1.302	0.1929
5	chr5:159852654	159852654	T	ADD	2515	1.08	0.08741	0.9102	1.282	0.8838	0.3768
5	chr5:159853057	159853057	G	ADD	2515	1.009	0.2016	0.6798	1.498	0.04539	0.9638
5	chr5:159853761	159853761	CT	ADD	2515	1.138	0.07726	0.9783	1.324	1.676	0.09371
5	chr5:159853938	159853938	A	ADD	2515	1.138	0.07726	0.9783	1.324	1.676	0.09371
5	chr5:159854048	159854048	CA	ADD	2515	0.9013	0.06873	0.7877	1.031	-1.513	0.1303
5	chr5:159854060	159854060	T	ADD	2515	1.118	0.08382	0.9488	1.318	1.333	0.1827
5	chr5:159854278	159854278	T	ADD	2515	1.018	0.06237	0.9008	1.15	0.285	0.7757
5	chr5:159854454	159854454	A	ADD	2515	1.138	0.07726	0.9783	1.324	1.676	0.09371
5	chr5:159854463	159854463	T	ADD	2515	1.138	0.07726	0.9783	1.324	1.676	0.09371
5	chr5:159854551	159854551	C	ADD	2515	1.138	0.07726	0.9783	1.324	1.676	0.09371
5	chr5:159854610	159854610	A	ADD	2515	1.138	0.07726	0.9783	1.324	1.676	0.09371
5	chr5:159854631	159854631	C	ADD	2515	1.138	0.07726	0.9783	1.324	1.676	0.09371
5	chr5:159854664	159854664	G	ADD	2515	1.138	0.07726	0.9783	1.324	1.676	0.09371
5	chr5:159855760	159855760	TG	ADD	2515	1.041	0.1152	0.8302	1.304	0.3448	0.7302
5	chr5:159856529	159856529	A	ADD	2515	1.09	0.05621	0.9763	1.217	1.534	0.1251
5	chr5:159856576	159856576	T	ADD	2515	1.142	0.07724	0.9814	1.328	1.717	0.08602
5	chr5:159857129	159857129	C	ADD	2515	1.146	0.07732	0.9845	1.333	1.758	0.07871
5	chr5:159857528	159857528	T	ADD	2515	1.142	0.07733	0.9814	1.329	1.718	0.08586
5	chr5:159857764	159857764	C	ADD	2515	1.142	0.07733	0.9814	1.329	1.718	0.08586
5	chr5:159857970	159857970	TA	ADD	2515	1.106	0.08283	0.9399	1.3	1.211	0.2259
5	chr5:159858195	159858195	CTAGTTTTCTCATACGCA	ADD	2515	1.142	0.07733	0.9814	1.329	1.718	0.08586
5	chr5:159858599	159858599	A	ADD	2515	1.004	0.06955	0.8763	1.151	0.06207	0.9505
5	chr5:159858619	159858619	CT	ADD	2515	0.9031	0.06929	0.7884	1.035	-1.47	0.1415
5	chr5:159858700	159858700	T	ADD	2515	1.049	0.1154	0.8365	1.315	0.4121	0.6803
5	chr5:159858774	159858774	ATT	ADD	2515	1.147	0.07754	0.9851	1.335	1.767	0.07724
5	chr5:159858862	159858862	T	ADD	2515	1.142	0.07733	0.9814	1.329	1.718	0.08586
5	chr5:159858914	159858914	CTT	ADD	2515	1.127	0.08493	0.9545	1.332	1.411	0.1582
5	chr5:159858914	159858914	C	ADD	2515	0.8973	0.06829	0.7849	1.026	-1.586	0.1127
5	chr5:159859364	159859364	CT	ADD	2515	1.018	0.06238	0.9009	1.15	0.2874	0.7738
5	chr5:159859668	159859668	A	ADD	2515	1.142	0.07733	0.9814	1.329	1.718	0.08586
5	chr5:159859794	159859794	T	ADD	2515	1.145	0.07727	0.9845	1.333	1.758	0.07881
5	chr5:159859894	159859894	CCA	ADD	2515	0.9008	0.0693	0.7864	1.032	-1.507	0.1318
5	chr5:159859934	159859934	A	ADD	2515	1.029	0.09452	0.8553	1.239	0.3067	0.759
5	chr5:159860250	159860250	A	ADD	2515	1.007	0.06799	0.8815	1.151	0.1039	0.9172
5	chr5:159860329	159860329	CT	ADD	2515	1.146	0.07732	0.9845	1.333	1.757	0.07886
5	chr5:159860410	159860410	CCTT	ADD	2515	1.149	0.0773	0.9873	1.337	1.794	0.07282
5	chr5:159860548	159860548	T	ADD	2515	1.004	0.06963	0.8763	1.151	0.06278	0.9499
5	chr5:159860803	159860803	C	ADD	2515	1.149	0.0773	0.9873	1.337	1.794	0.07282
5	chr5:159861341	159861341	C	ADD	2515	1.154	0.0612	1.023	1.301	2.338	0.01941
5	chr5:159861458	159861458	T	ADD	2515	1.149	0.0773	0.9873	1.337	1.794	0.07282
5	chr5:159861510	159861510	C	ADD	2515	1.036	0.1154	0.8263	1.299	0.3057	0.7598
5	chr5:159861575	159861575	C	ADD	2515	1.012	0.06249	0.8957	1.144	0.1975	0.8434
5	chr5:159861627	159861627	A	ADD	2515	0.9134	0.06885	0.7981	1.045	-1.316	0.1882
5	chr5:159862376	159862376	T	ADD	2515	1.149	0.0773	0.9873	1.337	1.794	0.07282
5	chr5:159862647	159862647	G	ADD	2515	1.149	0.0773	0.9873	1.337	1.794	0.07282
5	chr5:159863086	159863086	C	ADD	2515	1.012	0.06249	0.8957	1.144	0.1975	0.8434
5	chr5:159863176	159863176	T	ADD	2515	1.149	0.0773	0.9873	1.337	1.794	0.07282
5	chr5:159863976	159863976	C	ADD	2515	1.139	0.07742	0.9786	1.326	1.681	0.09279
5	chr5:159864344	159864344	T	ADD	2515	1.136	0.07743	0.9759	1.322	1.645	0.1
5	chr5:159864465	159864465	G	ADD	2515	1.337	0.1571	0.9825	1.819	1.848	0.06464
5	chr5:159864989	159864989	G	ADD	2515	1.079	0.08675	0.91	1.279	0.8731	0.3826
5	chr5:159865579	159865579	T	ADD	2515	1.083	0.06889	0.9464	1.24	1.161	0.2457
5	chr5:159866841	159866841	C	ADD	2515	1.066	0.08861	0.8964	1.269	0.7256	0.4681
5	chr5:159866968	159866968	A	ADD	2515	1.093	0.06822	0.9565	1.25	1.309	0.1906
5	chr5:159866993	159866993	A	ADD	2515	1.022	0.0601	0.9083	1.15	0.3604	0.7185
5	chr5:159867114	159867114	G	ADD	2515	1.031	0.06012	0.9168	1.16	0.5143	0.607
5	chr5:159867173	159867173	T	ADD	2515	0.9037	0.05742	0.8075	1.011	-1.764	0.0777
5	chr5:159867420	159867420	T	ADD	2515	0.8195	0.07124	0.7127	0.9423	-2.794	0.005204
5	chr5:159868211	159868211	G	ADD	2515	0.9879	0.1675	0.7115	1.372	-0.07277	0.942
5	chr5:159868958	159868958	A	ADD	2515	0.7963	0.0709	0.693	0.915	-3.213	0.001315
5	chr5:159869457	159869457	T	ADD	2515	0.9982	0.0665	0.8762	1.137	-0.02693	0.9785
5	chr5:159870611	159870611	G	ADD	2515	0.8658	0.05763	0.7734	0.9694	-2.5	0.01243
5	chr5:159873112	159873112	G	ADD	2515	1.01	0.06594	0.8871	1.149	0.1436	0.8858
5	chr5:159873606	159873606	A	ADD	2515	1	0.06657	0.8778	1.139	0.001576	0.9987
5	chr5:159874235	159874235	T	ADD	2515	1.005	0.06698	0.881	1.146	0.0684	0.9455
5	chr5:159874615	159874615	A	ADD	2515	1.007	0.06608	0.8848	1.146	0.108	0.914
5	chr5:159874968	159874968	T	ADD	2515	1.005	0.06698	0.881	1.146	0.0684	0.9455
5	chr5:159875645	159875645	C	ADD	2515	0.861	0.05775	0.7688	0.9642	-2.592	0.009547
5	chr5:159875953	159875953	T	ADD	2515	0.7949	0.07081	0.6919	0.9132	-3.242	0.001187
5	chr5:159876167	159876167	C	ADD	2515	1.253	0.06671	1.099	1.428	3.378	0.0007301
5	chr5:159876589	159876589	G	ADD	2515	0.861	0.05775	0.7688	0.9642	-2.592	0.009547
5	chr5:159876794	159876794	A	ADD	2515	1	0.06657	0.8778	1.139	0.001576	0.9987
5	chr5:159876888	159876888	A	ADD	2515	1.007	0.06608	0.8848	1.146	0.108	0.914
5	chr5:159877942	159877942	C	ADD	2515	1.001	0.06631	0.8787	1.14	0.01064	0.9915
5	chr5:159878068	159878068	G	ADD	2515	0.8563	0.05786	0.7645	0.9592	-2.681	0.007344
5	chr5:159879258	159879258	G	ADD	2515	0.7949	0.07081	0.6919	0.9132	-3.242	0.001187
5	rs2431697	159879978	C	ADD	2515	0.6611	0.07635	0.5692	0.7678	-5.421	5.914e-08
5	chr5:159881692	159881692	T	ADD	2515	1.024	0.06606	0.8997	1.166	0.3598	0.719
5	chr5:159881750	159881750	G	ADD	2515	0.8149	0.05841	0.7268	0.9138	-3.503	0.0004596
5	chr5:159881844	159881844	C	ADD	2515	0.8252	0.05878	0.7354	0.9259	-3.269	0.001078
5	chr5:159882797	159882797	C	ADD	2515	0.8239	0.05877	0.7342	0.9244	-3.297	0.0009775
5	chr5:159883192	159883192	CT	ADD	2515	0.8227	0.05874	0.7332	0.923	-3.323	0.0008896
5	chr5:159883504	159883504	T	ADD	2515	1.038	0.06703	0.9105	1.184	0.562	0.5741
5	chr5:159883652	159883652	T	ADD	2515	1.038	0.06703	0.9105	1.184	0.562	0.5741
5	chr5:159883692	159883692	A	ADD	2515	1.038	0.06703	0.9105	1.184	0.562	0.5741
5	chr5:159884083	159884083	T	ADD	2515	0.8239	0.05877	0.7342	0.9244	-3.297	0.0009775
5	chr5:159886620	159886620	A	ADD	2515	0.8226	0.05874	0.7332	0.923	-3.324	0.0008873
5	chr5:159887128	159887128	AAT	ADD	2515	0.9704	0.06014	0.8625	1.092	-0.5004	0.6168
5	chr5:159887976	159887976	C	ADD	2515	0.8226	0.05874	0.7332	0.923	-3.324	0.0008873
5	chr5:159888480	159888480	T	ADD	2515	1.038	0.06703	0.9105	1.184	0.562	0.5741
5	chr5:159888522	159888522	G	ADD	2515	0.8226	0.05874	0.7332	0.923	-3.324	0.0008873
5	chr5:159888968	159888968	A	ADD	2515	1.038	0.06703	0.9105	1.184	0.562	0.5741
5	chr5:159889151	159889151	T	ADD	2515	0.7083	0.07584	0.6104	0.8218	-4.548	5.417e-06
5	chr5:159889885	159889885	AT	ADD	2515	1.057	0.06722	0.9265	1.206	0.8238	0.4101
5	chr5:159890823	159890823	G	ADD	2515	0.8396	0.05819	0.7491	0.941	-3.004	0.002664
5	chr5:159890885	159890885	T	ADD	2515	1.148	0.06582	1.009	1.306	2.091	0.03648
5	chr5:159893779	159893779	C	ADD	2515	0.8641	0.1166	0.6876	1.086	-1.253	0.2102
5	chr5:159893985	159893985	G	ADD	2515	1.148	0.07168	0.9973	1.321	1.923	0.05449
5	chr5:159894484	159894484	C	ADD	2515	0.9446	0.1962	0.643	1.388	-0.2904	0.7715
5	chr5:159894543	159894543	C	ADD	2515	1.148	0.07168	0.9973	1.321	1.923	0.05449
5	chr5:159894847	159894847	G	ADD	2515	1.139	0.07113	0.9906	1.309	1.828	0.06758
5	chr5:159894985	159894985	C	ADD	2515	0.9847	0.1667	0.7103	1.365	-0.09232	0.9264
5	chr5:159895497	159895497	A	ADD	2515	1.073	0.05864	0.9569	1.204	1.208	0.227
5	chr5:159895705	159895705	C	ADD	2515	1.129	0.07161	0.9808	1.299	1.689	0.09127
5	chr5:159896001	159896001	AT	ADD	2515	1.088	0.07473	0.9397	1.26	1.128	0.2595
5	chr5:159896259	159896259	C	ADD	2515	1.07	0.05811	0.9548	1.199	1.164	0.2446
5	chr5:159897501	159897501	A	ADD	2515	0.8817	0.05773	0.7874	0.9873	-2.181	0.02922
5	chr5:159897795	159897795	C	ADD	2515	0.883	0.05775	0.7885	0.9888	-2.155	0.0312
5	chr5:159898198	159898198	A	ADD	2515	1.061	0.0612	0.9408	1.196	0.9622	0.336
5	chr5:159898627	159898627	C	ADD	2515	0.8817	0.05773	0.7874	0.9873	-2.181	0.02922
5	chr5:159899122	159899122	A	ADD	2515	0.7699	0.08312	0.6541	0.9061	-3.146	0.001655
5	chr5:159899745	159899745	T	ADD	2515	1.048	0.0593	0.933	1.177	0.7904	0.4293
5	chr5:159901140	159901140	G	ADD	2515	1.127	0.07106	0.9804	1.295	1.681	0.09275
5	chr5:159901408	159901408	A	ADD	2515	0.9626	0.05884	0.8578	1.08	-0.647	0.5177
5	chr5:159901739	159901739	T	ADD	2515	1.061	0.0612	0.9408	1.196	0.9622	0.336
5	chr5:159902313	159902313	A	ADD	2515	1.126	0.07078	0.9802	1.294	1.678	0.09343
5	chr5:159902975	159902975	A	ADD	2515	1.125	0.07122	0.9783	1.293	1.652	0.09863
5	chr5:159903134	159903134	A	ADD	2515	0.8282	0.07366	0.7168	0.9568	-2.56	0.01048
5	chr5:159903617	159903617	G	ADD	2515	1.045	0.05944	0.9297	1.174	0.7333	0.4634
5	chr5:159903870	159903870	C	ADD	2515	0.8214	0.0733	0.7115	0.9483	-2.684	0.007266
5	chr5:159904729	159904729	C	ADD	2515	1.045	0.05944	0.9297	1.174	0.7333	0.4634
5	chr5:159905679	159905679	C	ADD	2515	0.8234	0.07331	0.7132	0.9506	-2.651	0.008024
5	chr5:159906550	159906550	G	ADD	2515	1.122	0.07124	0.9762	1.291	1.621	0.105
5	chr5:159908337	159908337	G	ADD	2515	1.12	0.07124	0.9737	1.287	1.586	0.1128
5	chr5:159911311	159911311	G	ADD	2515	1.127	0.06934	0.9835	1.291	1.72	0.08551
5	chr5:159911506	159911506	A	ADD	2515	0.9776	0.05766	0.8731	1.095	-0.3926	0.6946
5	chr5:159911584	159911584	C	ADD	2515	1.129	0.06923	0.9859	1.293	1.755	0.07921
5	chr5:159913603	159913603	C	ADD	2515	0.7831	0.089	0.6578	0.9324	-2.747	0.006016
5	chr5:159914850	159914850	A	ADD	2515	0.7831	0.089	0.6578	0.9324	-2.747	0.006016
5	chr5:159914885	159914885	A	ADD	2515	0.7796	0.08907	0.6547	0.9283	-2.795	0.005194
5	chr5:159916690	159916690	T	ADD	2515	0.7831	0.089	0.6578	0.9324	-2.747	0.006016
5	chr5:159923720	159923720	C	ADD	2515	0.7773	0.08904	0.6529	0.9255	-2.829	0.00467
5	chr5:159924825	159924825	T	ADD	2515	0.9478	0.2397	0.5924	1.516	-0.2237	0.823
5	chr5:159927533	159927533	A	ADD	2515	0.7773	0.08904	0.6529	0.9255	-2.829	0.00467
5	chr5:159928986	159928986	T	ADD	2515	0.7773	0.08904	0.6529	0.9255	-2.829	0.00467
5	chr5:160097496	160097496	A	ADD	2515	0.8383	0.095	0.6959	1.01	-1.857	0.06336
5	chr5:160187406	160187406	A	ADD	2515	0.9205	0.05579	0.8251	1.027	-1.485	0.1374
5	chr5:160702457	160702457	A	ADD	2515	1.199	0.1427	0.9066	1.586	1.273	0.2032

## Sheet: Sup.1c data
CHR	SNP	BP	A1	TEST	NMISS	OR	SE	L95	U95	STAT	P
5	chr5:159772467	159772467	G	ADD	4370	0.9905	0.04311	0.9103	1.078	-0.2206	0.8254
5	chr5:159776637	159776637	T	ADD	4370	0.9945	0.04302	0.9141	1.082	-0.1274	0.8987
5	chr5:159777393	159777393	C	ADD	4370	0.9928	0.04302	0.9126	1.08	-0.167	0.8674
5	chr5:159778759	159778759	T	ADD	4370	0.9945	0.04302	0.9141	1.082	-0.1285	0.8977
5	chr5:159782175	159782175	C	ADD	4370	0.9945	0.04302	0.9141	1.082	-0.1285	0.8977
5	chr5:159782641	159782641	A	ADD	4370	0.9945	0.04302	0.9141	1.082	-0.1285	0.8977
5	chr5:159782735	159782735	A	ADD	4370	0.9945	0.04302	0.9141	1.082	-0.1285	0.8977
5	chr5:159782983	159782983	A	ADD	4370	0.9945	0.04302	0.9141	1.082	-0.1285	0.8977
5	chr5:159783727	159783727	T	ADD	4370	0.9945	0.04302	0.9141	1.082	-0.1285	0.8977
5	chr5:159810926	159810926	A	ADD	4370	0.9086	0.04484	0.8321	0.992	-2.138	0.03249
5	chr5:159811242	159811242	T	ADD	4370	0.9104	0.04477	0.834	0.9939	-2.096	0.0361
5	chr5:159811374	159811374	A	ADD	4370	1.113	0.04355	1.022	1.212	2.461	0.01386
5	chr5:159811830	159811830	C	ADD	4370	0.9429	0.08872	0.7924	1.122	-0.6626	0.5076
5	chr5:159812730	159812730	A	ADD	4370	0.8969	0.04379	0.8231	0.9773	-2.484	0.01297
5	chr5:159814239	159814239	T	ADD	4370	0.9429	0.08872	0.7924	1.122	-0.6626	0.5076
5	chr5:159814276	159814276	G	ADD	4370	0.9429	0.08872	0.7924	1.122	-0.6626	0.5076
5	chr5:159814295	159814295	A	ADD	4370	0.8969	0.04379	0.8231	0.9773	-2.484	0.01297
5	chr5:159815911	159815911	C	ADD	4370	0.8969	0.04379	0.8231	0.9773	-2.484	0.01297
5	chr5:159815980	159815980	T	ADD	4370	0.9367	0.08923	0.7864	1.116	-0.7324	0.4639
5	chr5:159816916	159816916	A	ADD	4370	0.8969	0.04379	0.8231	0.9773	-2.484	0.01297
5	chr5:159817845	159817845	C	ADD	4370	0.8969	0.04379	0.8231	0.9773	-2.484	0.01297
5	chr5:159818125	159818125	T	ADD	4370	0.8969	0.04379	0.8231	0.9773	-2.484	0.01297
5	chr5:159819107	159819107	A	ADD	4370	0.8644	0.04292	0.7947	0.9403	-3.395	0.0006867
5	chr5:159820931	159820931	A	ADD	4370	0.8527	0.0715	0.7412	0.981	-2.229	0.02583
5	chr5:159823099	159823099	T	ADD	4370	0.8636	0.04294	0.7939	0.9394	-3.416	0.0006356
5	chr5:159824318	159824318	G	ADD	4370	0.8505	0.07153	0.7393	0.9785	-2.263	0.02362
5	chr5:159825527	159825527	A	ADD	4370	0.9698	0.07609	0.8354	1.126	-0.4036	0.6865
5	chr5:159825798	159825798	G	ADD	4370	0.8637	0.04291	0.794	0.9395	-3.414	0.0006404
5	chr5:159826674	159826674	C	ADD	4370	1.169	0.04434	1.072	1.275	3.523	0.0004265
5	chr5:159827179	159827179	AT	ADD	4370	1.162	0.04351	1.067	1.266	3.452	0.0005559
5	chr5:159827925	159827925	C	ADD	4370	0.8466	0.0717	0.7356	0.9744	-2.322	0.02023
5	chr5:159828292	159828292	T	ADD	4370	0.9248	0.04933	0.8395	1.019	-1.586	0.1128
5	chr5:159828399	159828399	C	ADD	4370	0.9248	0.04933	0.8395	1.019	-1.586	0.1128
5	chr5:159829017	159829017	A	ADD	4370	0.9917	0.05922	0.883	1.114	-0.1408	0.8881
5	chr5:159829058	159829058	T	ADD	4370	0.9061	0.04481	0.8299	0.9893	-2.2	0.0278
5	chr5:159829947	159829947	A	ADD	4370	0.9061	0.04481	0.8299	0.9893	-2.2	0.0278
5	chr5:159830008	159830008	T	ADD	4370	0.9061	0.04481	0.8299	0.9893	-2.2	0.0278
5	chr5:159830603	159830603	C	ADD	4370	1.167	0.04385	1.071	1.272	3.529	0.0004171
5	chr5:159831077	159831077	G	ADD	4370	0.9916	0.05923	0.883	1.114	-0.1416	0.8874
5	chr5:159831218	159831218	G	ADD	4370	0.9061	0.04481	0.8299	0.9893	-2.2	0.0278
5	chr5:159831228	159831228	C	ADD	4370	1.176	0.04391	1.079	1.281	3.684	0.0002296
5	chr5:159831664	159831664	T	ADD	4370	0.9108	0.04472	0.8344	0.9942	-2.089	0.03669
5	chr5:159831803	159831803	G	ADD	4370	0.9061	0.04481	0.8299	0.9893	-2.2	0.0278
5	chr5:159832250	159832250	G	ADD	4370	0.9061	0.04481	0.8299	0.9893	-2.2	0.0278
5	chr5:159832588	159832588	A	ADD	4370	0.9054	0.0448	0.8293	0.9885	-2.217	0.0266
5	chr5:159832590	159832590	G	ADD	4370	0.9054	0.0448	0.8293	0.9885	-2.217	0.0266
5	chr5:159832591	159832591	G	ADD	4370	0.9061	0.04481	0.8299	0.9893	-2.2	0.0278
5	chr5:159832908	159832908	C	ADD	4370	1.002	0.05904	0.8925	1.125	0.03327	0.9735
5	chr5:159833197	159833197	G	ADD	4370	0.8494	0.0716	0.7382	0.9774	-2.279	0.02266
5	chr5:159833878	159833878	C	ADD	4370	0.9917	0.05922	0.883	1.114	-0.1408	0.8881
5	chr5:159833987	159833987	A	ADD	4370	0.9253	0.04939	0.84	1.019	-1.571	0.1161
5	chr5:159834086	159834086	T	ADD	4370	0.9916	0.05923	0.883	1.114	-0.1416	0.8874
5	chr5:159835173	159835173	A	ADD	4370	0.9061	0.04481	0.8299	0.9893	-2.2	0.0278
5	chr5:159835837	159835837	A	ADD	4370	0.9061	0.04481	0.8299	0.9893	-2.2	0.0278
5	chr5:159835874	159835874	T	ADD	4370	1	0.05912	0.8906	1.123	0.0001989	0.9998
5	chr5:159836371	159836371	G	ADD	4370	0.9256	0.04945	0.8401	1.02	-1.564	0.1179
5	chr5:159837574	159837574	T	ADD	4370	0.9256	0.04945	0.8401	1.02	-1.564	0.1179
5	chr5:159837629	159837629	T	ADD	4370	1.165	0.04384	1.069	1.269	3.479	0.0005037
5	chr5:159838098	159838098	A	ADD	4370	1.166	0.04383	1.07	1.27	3.501	0.0004631
5	chr5:159838251	159838251	C	ADD	4370	0.9061	0.04482	0.8299	0.9893	-2.2	0.02782
5	chr5:159838663	159838663	T	ADD	4370	0.9079	0.0448	0.8316	0.9912	-2.157	0.031
5	chr5:159839121	159839121	C	ADD	4370	0.9882	0.05922	0.8799	1.11	-0.2009	0.8408
5	chr5:159839211	159839211	T	ADD	4370	0.9882	0.05922	0.8799	1.11	-0.2	0.8415
5	chr5:159839317	159839317	C	ADD	4370	1.165	0.04384	1.069	1.269	3.479	0.0005037
5	chr5:159839545	159839545	G	ADD	4370	0.9244	0.04945	0.839	1.018	-1.59	0.1119
5	chr5:159839950	159839950	T	ADD	4370	0.9032	0.04483	0.8272	0.9861	-2.272	0.0231
5	chr5:159840339	159840339	GTACTACTAT	ADD	4370	0.9235	0.04948	0.8382	1.018	-1.608	0.1077
5	chr5:159840688	159840688	T	ADD	4370	0.9244	0.04945	0.839	1.018	-1.59	0.1119
5	chr5:159840700	159840700	C	ADD	4370	1.166	0.04382	1.07	1.271	3.505	0.0004566
5	chr5:159840935	159840935	A	ADD	4370	0.9824	0.1953	0.6699	1.441	-0.09115	0.9274
5	chr5:159841493	159841493	T	ADD	4370	0.8567	0.07185	0.7442	0.9863	-2.153	0.03135
5	chr5:159842673	159842673	T	ADD	4370	0.9909	0.05881	0.883	1.112	-0.156	0.876
5	chr5:159842912	159842912	C	ADD	4370	0.9272	0.04972	0.8411	1.022	-1.519	0.1288
5	chr5:159843024	159843024	T	ADD	4370	0.9222	0.04503	0.8443	1.007	-1.799	0.07198
5	chr5:159843144	159843144	G	ADD	4370	0.9402	0.07477	0.812	1.089	-0.8251	0.4093
5	chr5:159843996	159843996	G	ADD	4370	0.9879	0.06732	0.8658	1.127	-0.1802	0.857
5	chr5:159844175	159844175	T	ADD	4370	1.118	0.04326	1.027	1.217	2.583	0.009805
5	chr5:159844275	159844275	C	ADD	4370	0.9713	0.06907	0.8483	1.112	-0.4219	0.6731
5	chr5:159844996	159844996	C	ADD	4370	0.9027	0.04811	0.8215	0.992	-2.127	0.03341
5	chr5:159845046	159845046	T	ADD	4370	0.9027	0.04811	0.8215	0.992	-2.127	0.03341
5	chr5:159845925	159845925	A	ADD	4370	0.9039	0.04811	0.8225	0.9933	-2.101	0.03567
5	chr5:159846074	159846074	G	ADD	4370	0.8997	0.06142	0.7977	1.015	-1.72	0.08539
5	chr5:159846208	159846208	A	ADD	4370	0.9747	0.05834	0.8694	1.093	-0.4391	0.6606
5	chr5:159846410	159846410	C	ADD	4370	1.169	0.04403	1.073	1.275	3.551	0.0003841
5	chr5:159846767	159846767	A	ADD	4370	0.9052	0.04797	0.824	0.9944	-2.076	0.03788
5	chr5:159846872	159846872	T	ADD	4370	1.168	0.04403	1.072	1.273	3.53	0.0004161
5	chr5:159847080	159847080	A	ADD	4370	0.904	0.04804	0.8228	0.9933	-2.1	0.03572
5	chr5:159848193	159848193	A	ADD	4370	0.904	0.04804	0.8228	0.9933	-2.101	0.03568
5	chr5:159848467	159848467	C	ADD	4370	0.904	0.04804	0.8228	0.9933	-2.101	0.03568
5	chr5:159848977	159848977	GGCTGAA	ADD	4370	0.9051	0.04804	0.8238	0.9945	-2.075	0.03796
5	chr5:159849586	159849586	G	ADD	4370	0.8882	0.06177	0.7869	1.003	-1.919	0.05497
5	chr5:159849991	159849991	T	ADD	4370	0.9051	0.04804	0.8238	0.9945	-2.075	0.03796
5	chr5:159850185	159850185	TACA	ADD	4370	0.9051	0.04804	0.8238	0.9945	-2.075	0.03796
5	chr5:159850372	159850372	C	ADD	4370	0.9185	0.04637	0.8387	1.006	-1.834	0.06668
5	chr5:159850699	159850699	T	ADD	4370	0.904	0.04804	0.8228	0.9933	-2.101	0.03567
5	chr5:159850711	159850711	C	ADD	4370	0.9045	0.04809	0.8232	0.9939	-2.087	0.03691
5	chr5:159851054	159851054	C	ADD	4370	0.8908	0.063	0.7874	1.008	-1.835	0.06653
5	chr5:159851211	159851211	G	ADD	4370	0.8823	0.1623	0.6418	1.213	-0.7716	0.4403
5	chr5:159851745	159851745	A	ADD	4370	0.921	0.04633	0.841	1.008	-1.777	0.07552
5	chr5:159852982	159852982	T	ADD	4370	0.8448	0.06982	0.7367	0.9687	-2.416	0.0157
5	chr5:159853293	159853293	C	ADD	4370	1.058	0.1284	0.8226	1.361	0.4394	0.6604
5	chr5:159854048	159854048	CA	ADD	4370	1.108	0.08333	0.9411	1.305	1.231	0.2182
5	chr5:159854060	159854060	T	ADD	4370	1.172	0.04405	1.075	1.277	3.594	0.0003252
5	chr5:159854278	159854278	T	ADD	4370	0.8729	0.05	0.7914	0.9627	-2.72	0.006536
5	chr5:159855760	159855760	TG	ADD	4370	0.8693	0.05329	0.7831	0.965	-2.628	0.00859
5	chr5:159856529	159856529	A	ADD	4370	0.8685	0.04961	0.788	0.9572	-2.842	0.004478
5	chr5:159857545	159857545	T	ADD	4370	1.136	0.09039	0.9513	1.356	1.407	0.1594
5	chr5:159857970	159857970	TA	ADD	4370	1.177	0.04402	1.08	1.284	3.711	0.0002061
5	chr5:159858700	159858700	T	ADD	4370	0.8693	0.05329	0.7831	0.965	-2.628	0.00859
5	chr5:159858905	159858905	T	ADD	4370	0.7717	0.1264	0.6023	0.9887	-2.05	0.04037
5	chr5:159858914	159858914	CTT	ADD	4370	1.177	0.04421	1.079	1.284	3.685	0.0002285
5	chr5:159859364	159859364	CT	ADD	4370	0.8746	0.05	0.793	0.9647	-2.679	0.007388
5	chr5:159860250	159860250	A	ADD	4370	0.9506	0.1088	0.768	1.177	-0.466	0.6412
5	chr5:159860474	159860474	G	ADD	4370	0.9964	0.07831	0.8546	1.162	-0.04583	0.9634
5	chr5:159860548	159860548	T	ADD	4370	0.7357	0.2071	0.4902	1.104	-1.482	0.1384
5	chr5:159861341	159861341	C	ADD	4370	1.165	0.04371	1.069	1.269	3.49	0.0004837
5	chr5:159861350	159861350	T	ADD	4370	1.05	0.1286	0.8161	1.351	0.3799	0.7041
5	chr5:159861510	159861510	C	ADD	4370	0.8705	0.05324	0.7842	0.9662	-2.605	0.009192
5	chr5:159861575	159861575	C	ADD	4370	0.877	0.05003	0.7951	0.9674	-2.623	0.008706
5	chr5:159861627	159861627	A	ADD	4370	0.9016	0.04838	0.8201	0.9913	-2.14	0.03235
5	chr5:159862857	159862857	C	ADD	4370	0.9015	0.1718	0.6438	1.262	-0.6035	0.5462
5	chr5:159863086	159863086	C	ADD	4370	0.878	0.05003	0.796	0.9685	-2.601	0.009305
5	chr5:159863288	159863288	T	ADD	4370	1.076	0.08689	0.9079	1.276	0.848	0.3964
5	chr5:159865149	159865149	A	ADD	4370	0.9986	0.07894	0.8555	1.166	-0.01717	0.9863
5	chr5:159865579	159865579	C	ADD	4370	0.9601	0.0439	0.881	1.046	-0.9267	0.3541
5	chr5:159866044	159866044	A	ADD	4370	0.8823	0.1448	0.6643	1.172	-0.8651	0.387
5	chr5:159866968	159866968	G	ADD	4370	0.9583	0.04384	0.8794	1.044	-0.9714	0.3313
5	chr5:159866993	159866993	A	ADD	4370	1.063	0.08016	0.9083	1.244	0.7605	0.4469
5	chr5:159867114	159867114	G	ADD	4370	1.063	0.08016	0.9083	1.244	0.7605	0.4469
5	chr5:159867173	159867173	T	ADD	4370	0.9386	0.04657	0.8567	1.028	-1.362	0.1733
5	chr5:159867420	159867420	T	ADD	4370	0.9658	0.05165	0.8728	1.069	-0.6739	0.5004
5	chr5:159867647	159867647	T	ADD	4370	1.017	0.05504	0.9127	1.132	0.3003	0.764
5	chr5:159867653	159867653	T	ADD	4370	1.017	0.05504	0.9127	1.132	0.3003	0.764
5	chr5:159868430	159868430	A	ADD	4370	0.9777	0.06938	0.8534	1.12	-0.3255	0.7448
5	chr5:159868667	159868667	C	ADD	4370	0.9777	0.06938	0.8534	1.12	-0.3255	0.7448
5	chr5:159868958	159868958	A	ADD	4370	0.9672	0.05409	0.8699	1.075	-0.6163	0.5377
5	chr5:159869457	159869457	T	ADD	4370	0.9448	0.08688	0.7969	1.12	-0.6531	0.5137
5	chr5:159870512	159870512	A	ADD	4370	0.9435	0.1419	0.7144	1.246	-0.4098	0.682
5	chr5:159870611	159870611	G	ADD	4370	0.9571	0.04432	0.8775	1.044	-0.9898	0.3223
5	chr5:159871144	159871144	G	ADD	4370	0.9435	0.1419	0.7144	1.246	-0.4098	0.682
5	chr5:159871330	159871330	A	ADD	4370	0.9435	0.1419	0.7144	1.246	-0.4098	0.682
5	chr5:159873112	159873112	G	ADD	4370	0.9687	0.05635	0.8674	1.082	-0.5648	0.5722
5	chr5:159873606	159873606	A	ADD	4370	0.9518	0.08622	0.8038	1.127	-0.573	0.5667
5	chr5:159874235	159874235	T	ADD	4370	0.9482	0.1072	0.7686	1.17	-0.4962	0.6198
5	chr5:159874615	159874615	A	ADD	4370	0.9653	0.05634	0.8644	1.078	-0.6266	0.5309
5	chr5:159874968	159874968	T	ADD	4370	0.9482	0.1072	0.7686	1.17	-0.4962	0.6198
5	chr5:159875407	159875407	C	ADD	4370	0.9763	0.06924	0.8524	1.118	-0.3459	0.7294
5	chr5:159875645	159875645	C	ADD	4370	0.9555	0.04431	0.876	1.042	-1.028	0.3039
5	chr5:159875953	159875953	T	ADD	4370	0.9658	0.05414	0.8686	1.074	-0.642	0.5208
5	chr5:159876167	159876167	C	ADD	4370	1.136	0.04697	1.036	1.246	2.719	0.006544
5	chr5:159876589	159876589	G	ADD	4370	0.9562	0.04432	0.8767	1.043	-1.01	0.3123
5	chr5:159876794	159876794	A	ADD	4370	0.9518	0.08622	0.8038	1.127	-0.573	0.5667
5	chr5:159876888	159876888	A	ADD	4370	0.9653	0.05634	0.8644	1.078	-0.6266	0.5309
5	chr5:159877942	159877942	C	ADD	4370	0.9653	0.05634	0.8644	1.078	-0.6266	0.5309
5	chr5:159878068	159878068	G	ADD	4370	0.9597	0.04435	0.8798	1.047	-0.9285	0.3531
5	chr5:159878345	159878345	G	ADD	4370	0.9748	0.06947	0.8507	1.117	-0.3674	0.7133
5	chr5:159878897	159878897	A	ADD	4370	0.9277	0.04567	0.8483	1.015	-1.642	0.1005
5	chr5:159879258	159879258	G	ADD	4370	0.967	0.05412	0.8697	1.075	-0.6203	0.5351
5	chr5:159879743	159879743	A	ADD	4370	0.9984	0.07567	0.8608	1.158	-0.02124	0.9831
5	chr5:159879899	159879899	C	ADD	4370	0.9493	0.07269	0.8232	1.095	-0.7158	0.4741
5	rs2431697	159879978	C	ADD	4370	0.8454	0.04345	0.7764	0.9205	-3.866	0.0001108
5	chr5:159880058	159880058	G	ADD	4370	0.9568	0.07281	0.8295	1.104	-0.6066	0.5441
5	chr5:159880356	159880356	T	ADD	4370	0.9622	0.07302	0.8339	1.11	-0.5273	0.598
5	chr5:159881692	159881692	T	ADD	4370	0.9286	0.1026	0.7595	1.135	-0.7216	0.4705
5	chr5:159881750	159881750	G	ADD	4370	0.8387	0.04318	0.7706	0.9127	-4.075	4.611e-05
5	chr5:159881810	159881810	T	ADD	4370	0.9435	0.1312	0.7296	1.22	-0.4433	0.6576
5	chr5:159881844	159881844	C	ADD	4370	0.8372	0.04319	0.7693	0.9112	-4.114	3.895e-05
5	chr5:159882797	159882797	C	ADD	4370	0.8383	0.04313	0.7703	0.9122	-4.09	4.311e-05
5	chr5:159883192	159883192	CT	ADD	4370	0.8384	0.04313	0.7704	0.9123	-4.087	4.37e-05
5	chr5:159883504	159883504	T	ADD	4370	0.9297	0.1012	0.7624	1.134	-0.7201	0.4714
5	chr5:159883652	159883652	T	ADD	4370	0.9297	0.1012	0.7624	1.134	-0.7201	0.4714
5	chr5:159883685	159883685	A	ADD	4370	0.7472	0.0671	0.6551	0.8522	-4.344	1.4e-05
5	chr5:159883692	159883692	A	ADD	4370	0.9297	0.1012	0.7624	1.134	-0.7201	0.4714
5	chr5:159884083	159884083	T	ADD	4370	0.8343	0.04316	0.7667	0.908	-4.197	2.71e-05
5	chr5:159884752	159884752	A	ADD	4370	0.9734	0.1287	0.7563	1.253	-0.2097	0.8339
5	chr5:159886620	159886620	A	ADD	4370	0.8351	0.04314	0.7674	0.9088	-4.178	2.947e-05
5	chr5:159886688	159886688	C	ADD	4370	0.8621	0.1843	0.6008	1.237	-0.8051	0.4208
5	chr5:159887976	159887976	C	ADD	4370	0.8351	0.04314	0.7674	0.9088	-4.178	2.947e-05
5	chr5:159888480	159888480	T	ADD	4370	0.9297	0.1012	0.7624	1.134	-0.7201	0.4714
5	chr5:159888522	159888522	G	ADD	4370	0.8351	0.04314	0.7674	0.9088	-4.178	2.947e-05
5	chr5:159888743	159888743	T	ADD	4370	0.7518	0.06725	0.659	0.8578	-4.241	2.222e-05
5	chr5:159888968	159888968	A	ADD	4370	0.9297	0.1012	0.7624	1.134	-0.7201	0.4714
5	chr5:159889151	159889151	T	ADD	4370	0.9575	0.05381	0.8617	1.064	-0.8071	0.4196
5	chr5:159889289	159889289	A	ADD	4370	0.7483	0.06735	0.6557	0.8538	-4.306	1.66e-05
5	chr5:159890823	159890823	G	ADD	4370	0.9494	0.04563	0.8682	1.038	-1.139	0.2549
5	chr5:159890885	159890885	T	ADD	4370	0.9804	0.04354	0.9002	1.068	-0.4548	0.6493
5	chr5:159891278	159891278	G	ADD	4370	1.02	0.07796	0.8758	1.189	0.2589	0.7957
5	chr5:159891345	159891345	G	ADD	4370	1.02	0.07796	0.8758	1.189	0.2589	0.7957
5	chr5:159891470	159891470	T	ADD	4370	1.02	0.07796	0.8758	1.189	0.2589	0.7957
5	chr5:159892111	159892111	G	ADD	4370	0.952	0.08882	0.7999	1.133	-0.5533	0.5801
5	chr5:159892580	159892580	A	ADD	4370	0.9483	0.08857	0.7972	1.128	-0.5992	0.549
5	chr5:159893985	159893985	G	ADD	4370	1.214	0.1308	0.9393	1.569	1.482	0.1384
5	chr5:159894012	159894012	C	ADD	4370	0.9732	0.1287	0.7562	1.253	-0.2106	0.8332
5	chr5:159894056	159894056	T	ADD	4370	1.018	0.07799	0.8733	1.186	0.2231	0.8235
5	chr5:159894543	159894543	C	ADD	4370	1.214	0.1308	0.9393	1.569	1.482	0.1384
5	chr5:159894691	159894691	C	ADD	4370	0.9732	0.1287	0.7562	1.253	-0.2106	0.8332
5	chr5:159894847	159894847	G	ADD	4370	1.213	0.1297	0.9411	1.565	1.492	0.1357
5	chr5:159894976	159894976	A	ADD	4370	0.9719	0.1283	0.7559	1.25	-0.2219	0.8244
5	chr5:159895497	159895497	A	ADD	4370	1.073	0.06719	0.941	1.225	1.055	0.2916
5	chr5:159895705	159895705	C	ADD	4370	1.27	0.1299	0.9845	1.638	1.839	0.06584
5	chr5:159895746	159895746	T	ADD	4370	1.001	0.07741	0.8603	1.165	0.01552	0.9876
5	chr5:159896090	159896090	G	ADD	4370	0.9811	0.1285	0.7626	1.262	-0.1484	0.882
5	chr5:159896259	159896259	C	ADD	4370	1.098	0.06365	0.9693	1.244	1.47	0.1417
5	chr5:159896541	159896541	A	ADD	4370	0.9314	0.05276	0.8399	1.033	-1.347	0.178
5	chr5:159896897	159896897	T	ADD	4370	0.9962	0.07976	0.852	1.165	-0.04774	0.9619
5	chr5:159897256	159897256	G	ADD	4370	0.9734	0.1287	0.7563	1.253	-0.2093	0.8342
5	chr5:159897501	159897501	A	ADD	4370	0.9168	0.05095	0.8296	1.013	-1.705	0.08814
5	chr5:159897795	159897795	C	ADD	4370	0.9147	0.05099	0.8277	1.011	-1.749	0.0803
5	chr5:159898194	159898194	C	ADD	4370	0.9734	0.1287	0.7563	1.253	-0.2093	0.8342
5	chr5:159898198	159898198	A	ADD	4370	1.076	0.0648	0.9479	1.222	1.135	0.2564
5	chr5:159898627	159898627	C	ADD	4370	0.9158	0.05099	0.8287	1.012	-1.725	0.08453
5	chr5:159899122	159899122	A	ADD	4370	0.9403	0.05238	0.8485	1.042	-1.176	0.2396
5	chr5:159899745	159899745	T	ADD	4370	1.076	0.06383	0.9494	1.219	1.147	0.2514
5	chr5:159900052	159900052	T	ADD	4370	1.007	0.08066	0.8599	1.18	0.08914	0.929
5	chr5:159901140	159901140	G	ADD	4370	1.035	0.07486	0.8935	1.198	0.455	0.6491
5	chr5:159901146	159901146	A	ADD	4370	0.9539	0.07508	0.8234	1.105	-0.6289	0.5294
5	chr5:159901408	159901408	C	ADD	4370	1.003	0.04745	0.9143	1.101	0.07171	0.9428
5	chr5:159901514	159901514	G	ADD	4370	0.9734	0.1287	0.7563	1.253	-0.2093	0.8342
5	chr5:159901739	159901739	T	ADD	4370	1.078	0.06469	0.9495	1.224	1.159	0.2464
5	chr5:159901751	159901751	G	ADD	4370	0.9734	0.1287	0.7563	1.253	-0.2093	0.8342
5	chr5:159902113	159902113	T	ADD	4370	1.007	0.08066	0.8599	1.18	0.08914	0.929
5	chr5:159902313	159902313	A	ADD	4370	0.9786	0.06982	0.8534	1.122	-0.3105	0.7562
5	chr5:159902803	159902803	C	ADD	4370	0.9734	0.1287	0.7563	1.253	-0.2093	0.8342
5	chr5:159902809	159902809	C	ADD	4370	0.9734	0.1287	0.7563	1.253	-0.2093	0.8342
5	chr5:159902975	159902975	A	ADD	4370	1.17	0.1786	0.8246	1.661	0.88	0.3789
5	chr5:159903134	159903134	G	ADD	4370	1.014	0.04552	0.9279	1.109	0.3159	0.7521
5	chr5:159903254	159903254	G	ADD	4370	0.9734	0.1287	0.7563	1.253	-0.2093	0.8342
5	chr5:159903569	159903569	T	ADD	4370	0.9734	0.1287	0.7563	1.253	-0.2093	0.8342
5	chr5:159903617	159903617	G	ADD	4370	1.079	0.06387	0.9518	1.223	1.186	0.2355
5	chr5:159903870	159903870	G	ADD	4370	1.014	0.04552	0.9279	1.109	0.3159	0.7521
5	chr5:159904363	159904363	A	ADD	4370	1.007	0.08066	0.8599	1.18	0.08914	0.929
5	chr5:159904591	159904591	A	ADD	4370	0.9734	0.1287	0.7563	1.253	-0.2093	0.8342
5	chr5:159904729	159904729	C	ADD	4370	1.079	0.06387	0.9518	1.223	1.186	0.2355
5	chr5:159905436	159905436	C	ADD	4370	1.013	0.0805	0.8648	1.186	0.1551	0.8767
5	chr5:159905658	159905658	A	ADD	4370	0.9734	0.1287	0.7563	1.253	-0.2093	0.8342
5	chr5:159905679	159905679	T	ADD	4370	1.014	0.04554	0.927	1.108	0.2945	0.7684
5	chr5:159905923	159905923	T	ADD	4370	1.005	0.08092	0.8573	1.177	0.05715	0.9544
5	chr5:159908319	159908319	G	ADD	4370	0.9793	0.1281	0.7619	1.259	-0.1633	0.8703
5	chr5:159909345	159909345	A	ADD	4370	1.015	0.04555	0.928	1.109	0.3195	0.7493
5	chr5:159909380	159909380	G	ADD	4370	0.9793	0.1281	0.7619	1.259	-0.1633	0.8703
5	chr5:159910447	159910447	A	ADD	4370	0.9657	0.1289	0.7501	1.243	-0.2706	0.7867
5	chr5:159910471	159910471	T	ADD	4370	0.9793	0.1281	0.7619	1.259	-0.1633	0.8703
5	chr5:159910945	159910945	A	ADD	4370	0.9541	0.09085	0.7985	1.14	-0.5171	0.6051
5	chr5:159913283	159913283	C	ADD	4370	1.002	0.05093	0.9065	1.107	0.03228	0.9743
5	chr5:159913603	159913603	C	ADD	4370	0.933	0.05555	0.8368	1.04	-1.248	0.212
5	chr5:159914240	159914240	T	ADD	4370	1.003	0.05093	0.9076	1.108	0.05609	0.9553
5	chr5:159914586	159914586	CT	ADD	4370	1.009	0.05088	0.9132	1.115	0.1761	0.8602
5	chr5:159914665	159914665	C	ADD	4370	1.003	0.05093	0.9076	1.108	0.05609	0.9553
5	chr5:159914850	159914850	A	ADD	4370	0.933	0.05555	0.8368	1.04	-1.248	0.212
5	chr5:159914884	159914884	T	ADD	4370	1.003	0.05093	0.9076	1.108	0.05609	0.9553
5	chr5:159914885	159914885	A	ADD	4370	0.933	0.05555	0.8368	1.04	-1.248	0.212
5	chr5:159916221	159916221	GT	ADD	4370	0.9541	0.09085	0.7985	1.14	-0.5171	0.6051
5	chr5:159916690	159916690	T	ADD	4370	0.9316	0.05555	0.8355	1.039	-1.275	0.2025
5	chr5:159917900	159917900	C	ADD	4370	0.958	0.1291	0.7438	1.234	-0.3323	0.7397
5	chr5:159919330	159919330	ATC	ADD	4370	0.9541	0.09085	0.7985	1.14	-0.5171	0.6051
5	chr5:159923720	159923720	C	ADD	4370	0.8996	0.05472	0.8081	1.001	-1.934	0.05311
5	chr5:159927533	159927533	A	ADD	4370	0.8983	0.05473	0.8069	1	-1.96	0.05002
5	chr5:159928986	159928986	T	ADD	4370	0.8983	0.05473	0.8069	1	-1.96	0.05002
5	chr5:159992751	159992751	G	ADD	4370	0.9444	0.06724	0.8278	1.077	-0.851	0.3948
5	chr5:159994729	159994729	A	ADD	4370	0.9444	0.06724	0.8278	1.077	-0.851	0.3948
5	chr5:159995324	159995324	G	ADD	4370	0.9427	0.06748	0.8259	1.076	-0.8748	0.3817
5	chr5:159995357	159995357	T	ADD	4370	0.9443	0.06711	0.8279	1.077	-0.8543	0.393
5	chr5:159995564	159995564	A	ADD	4370	0.949	0.06774	0.831	1.084	-0.7724	0.4399
5	chr5:159996390	159996390	G	ADD	4370	0.946	0.06688	0.8298	1.078	-0.8307	0.4062
5	chr5:160097496	160097496	A	ADD	4370	1.009	0.0565	0.903	1.127	0.1541	0.8775
5	chr5:160702457	160702457	A	ADD	4370	0.9393	0.05998	0.8351	1.057	-1.044	0.2967

## Sheet: Sup.1d data
CHR	SNP	BP	A1	TEST	NMISS	OR	SE	L95	U95	STAT	P
5	chr5:159772467	159772467	G	ADD	2281	1.101	0.06381	0.9716	1.248	1.508	0.1314
5	chr5:159776637	159776637	T	ADD	2281	1.109	0.06374	0.9788	1.257	1.623	0.1046
5	chr5:159777393	159777393	C	ADD	2281	1.109	0.06374	0.9788	1.257	1.623	0.1046
5	chr5:159778759	159778759	T	ADD	2281	1.11	0.0638	0.9799	1.258	1.642	0.1007
5	chr5:159782175	159782175	C	ADD	2281	1.107	0.06381	0.9772	1.255	1.598	0.1101
5	chr5:159782641	159782641	A	ADD	2281	1.107	0.06381	0.9772	1.255	1.598	0.1101
5	chr5:159782735	159782735	A	ADD	2281	1.107	0.06381	0.9772	1.255	1.598	0.1101
5	chr5:159782983	159782983	A	ADD	2281	1.107	0.06381	0.9772	1.255	1.598	0.1101
5	chr5:159783727	159783727	T	ADD	2281	1.109	0.06378	0.9783	1.256	1.616	0.106
5	chr5:159810926	159810926	A	ADD	2281	0.807	0.06627	0.7087	0.9189	-3.236	0.001212
5	chr5:159811242	159811242	T	ADD	2281	0.8085	0.06629	0.71	0.9206	-3.207	0.00134
5	chr5:159811374	159811374	A	ADD	2281	1.195	0.06488	1.053	1.357	2.749	0.005977
5	chr5:159811830	159811830	C	ADD	2281	1.044	0.1442	0.7867	1.385	0.2966	0.7668
5	chr5:159812730	159812730	A	ADD	2281	0.8249	0.06411	0.7275	0.9354	-3.002	0.002683
5	chr5:159812923	159812923	T	ADD	2281	2.105	0.2491	1.292	3.429	2.988	0.002811
5	chr5:159814239	159814239	T	ADD	2281	1.044	0.1442	0.7867	1.385	0.2966	0.7668
5	chr5:159814276	159814276	G	ADD	2281	1.044	0.1442	0.7867	1.385	0.2966	0.7668
5	chr5:159814295	159814295	A	ADD	2281	0.8249	0.06411	0.7275	0.9354	-3.002	0.002683
5	chr5:159815911	159815911	C	ADD	2281	0.8249	0.06411	0.7275	0.9354	-3.002	0.002683
5	chr5:159815980	159815980	T	ADD	2281	1.081	0.1459	0.812	1.439	0.5326	0.5943
5	chr5:159816916	159816916	A	ADD	2281	0.8249	0.06411	0.7275	0.9354	-3.002	0.002683
5	chr5:159817845	159817845	C	ADD	2281	0.8249	0.06411	0.7275	0.9354	-3.002	0.002683
5	chr5:159818125	159818125	T	ADD	2281	0.8296	0.06408	0.7317	0.9406	-2.915	0.003558
5	chr5:159819107	159819107	A	ADD	2281	0.8209	0.06341	0.725	0.9295	-3.112	0.001858
5	chr5:159820931	159820931	A	ADD	2281	0.9995	0.1208	0.7887	1.267	-0.004208	0.9966
5	chr5:159823099	159823099	T	ADD	2281	0.822	0.06343	0.7259	0.9308	-3.091	0.001994
5	chr5:159824318	159824318	G	ADD	2281	0.9995	0.1208	0.7887	1.267	-0.004208	0.9966
5	chr5:159824464	159824464	G	ADD	2281	1.209	0.06542	1.063	1.374	2.898	0.003752
5	chr5:159825527	159825527	A	ADD	2281	0.8168	0.1341	0.628	1.062	-1.51	0.1311
5	chr5:159825642	159825642	A	ADD	2281	1.301	0.1467	0.976	1.735	1.794	0.07274
5	chr5:159825798	159825798	G	ADD	2281	0.8252	0.06335	0.7289	0.9343	-3.032	0.002427
5	chr5:159826674	159826674	C	ADD	2281	1.223	0.06662	1.074	1.394	3.027	0.002469
5	chr5:159827179	159827179	AT	ADD	2281	1.23	0.06524	1.082	1.398	3.172	0.001513
5	chr5:159827925	159827925	C	ADD	2281	1.013	0.1214	0.7981	1.285	0.1028	0.9182
5	chr5:159828292	159828292	T	ADD	2281	1.025	0.0718	0.8906	1.18	0.3465	0.729
5	chr5:159828399	159828399	C	ADD	2281	1.025	0.0718	0.8906	1.18	0.3465	0.729
5	chr5:159829017	159829017	A	ADD	2281	0.9916	0.0851	0.8392	1.172	-0.09938	0.9208
5	chr5:159829058	159829058	T	ADD	2281	0.8053	0.06621	0.7073	0.9169	-3.271	0.001072
5	chr5:159829947	159829947	A	ADD	2281	0.8053	0.06621	0.7073	0.9169	-3.271	0.001072
5	chr5:159830008	159830008	T	ADD	2281	0.8053	0.06621	0.7073	0.9169	-3.271	0.001072
5	chr5:159830603	159830603	C	ADD	2281	1.214	0.06663	1.065	1.383	2.91	0.003617
5	chr5:159831077	159831077	G	ADD	2281	1.008	0.08536	0.8524	1.191	0.08862	0.9294
5	chr5:159831218	159831218	G	ADD	2281	0.8053	0.06621	0.7073	0.9169	-3.271	0.001072
5	chr5:159831228	159831228	C	ADD	2281	1.229	0.06496	1.082	1.395	3.169	0.001531
5	chr5:159831664	159831664	T	ADD	2281	0.834	0.06553	0.7334	0.9483	-2.771	0.005596
5	chr5:159831803	159831803	G	ADD	2281	0.8053	0.06621	0.7073	0.9169	-3.271	0.001072
5	chr5:159832250	159832250	G	ADD	2281	0.8053	0.06621	0.7073	0.9169	-3.271	0.001072
5	chr5:159832588	159832588	A	ADD	2281	0.8053	0.06621	0.7073	0.9169	-3.271	0.001072
5	chr5:159832590	159832590	G	ADD	2281	0.8053	0.06621	0.7073	0.9169	-3.271	0.001072
5	chr5:159832591	159832591	G	ADD	2281	0.8053	0.06621	0.7073	0.9169	-3.271	0.001072
5	chr5:159832908	159832908	C	ADD	2281	1.026	0.07903	0.8785	1.198	0.3209	0.7483
5	chr5:159833197	159833197	G	ADD	2281	1.044	0.1148	0.8335	1.307	0.3731	0.7091
5	chr5:159833878	159833878	C	ADD	2281	0.9916	0.0851	0.8392	1.172	-0.09938	0.9208
5	chr5:159833987	159833987	A	ADD	2281	1.027	0.0716	0.8925	1.182	0.3715	0.7103
5	chr5:159834086	159834086	T	ADD	2281	1.008	0.08536	0.8524	1.191	0.08862	0.9294
5	chr5:159835173	159835173	A	ADD	2281	0.8053	0.06621	0.7073	0.9169	-3.271	0.001072
5	chr5:159835837	159835837	A	ADD	2281	0.8053	0.06621	0.7073	0.9169	-3.271	0.001072
5	chr5:159835874	159835874	T	ADD	2281	1.006	0.08099	0.8584	1.179	0.07502	0.9402
5	chr5:159836371	159836371	G	ADD	2281	1.036	0.07186	0.9002	1.193	0.4975	0.6189
5	chr5:159837574	159837574	T	ADD	2281	1.038	0.07165	0.9017	1.194	0.516	0.6058
5	chr5:159837629	159837629	T	ADD	2281	1.21	0.06656	1.062	1.379	2.866	0.004162
5	chr5:159838098	159838098	A	ADD	2281	1.21	0.06656	1.062	1.379	2.866	0.004162
5	chr5:159838251	159838251	C	ADD	2281	0.8021	0.06624	0.7044	0.9133	-3.329	0.0008702
5	chr5:159838663	159838663	T	ADD	2281	0.8006	0.06618	0.7032	0.9115	-3.361	0.0007777
5	chr5:159839121	159839121	C	ADD	2281	1.007	0.08516	0.8524	1.19	0.08487	0.9324
5	chr5:159839211	159839211	T	ADD	2281	0.9863	0.08485	0.8352	1.165	-0.1625	0.8709
5	chr5:159839317	159839317	C	ADD	2281	1.212	0.06652	1.064	1.38	2.887	0.003887
5	chr5:159839545	159839545	G	ADD	2281	1.038	0.07179	0.9019	1.195	0.522	0.6017
5	chr5:159839950	159839950	T	ADD	2281	0.8002	0.06621	0.7028	0.9111	-3.366	0.0007614
5	chr5:159840339	159840339	GTACTACTAT	ADD	2281	1.018	0.07247	0.8829	1.173	0.2413	0.8093
5	chr5:159840688	159840688	T	ADD	2281	1.038	0.07165	0.9017	1.194	0.516	0.6058
5	chr5:159840700	159840700	C	ADD	2281	1.213	0.06648	1.065	1.381	2.9	0.003726
5	chr5:159840935	159840935	A	ADD	2281	1.305	0.146	0.9803	1.738	1.824	0.06817
5	chr5:159841493	159841493	T	ADD	2281	1.03	0.1198	0.8144	1.303	0.2465	0.8053
5	chr5:159842673	159842673	T	ADD	2281	1.003	0.0811	0.8559	1.176	0.04201	0.9665
5	chr5:159842912	159842912	C	ADD	2281	0.798	0.06945	0.6965	0.9144	-3.248	0.00116
5	chr5:159843024	159843024	T	ADD	2281	0.8139	0.06599	0.7152	0.9263	-3.12	0.001808
5	chr5:159843144	159843144	G	ADD	2281	1.035	0.137	0.7913	1.354	0.2523	0.8008
5	chr5:159843996	159843996	G	ADD	2281	1.13	0.08257	0.961	1.328	1.478	0.1393
5	chr5:159844175	159844175	T	ADD	2281	1.059	0.06324	0.936	1.199	0.9136	0.3609
5	chr5:159844275	159844275	C	ADD	2281	0.9049	0.09002	0.7585	1.079	-1.11	0.2669
5	chr5:159844996	159844996	C	ADD	2281	0.87	0.06702	0.7629	0.9921	-2.078	0.03769
5	chr5:159845046	159845046	T	ADD	2281	0.8673	0.06704	0.7605	0.9891	-2.123	0.03375
5	chr5:159845925	159845925	A	ADD	2281	0.8503	0.06743	0.7451	0.9705	-2.404	0.0162
5	chr5:159846074	159846074	G	ADD	2281	1.098	0.1023	0.8982	1.342	0.9113	0.3621
5	chr5:159846208	159846208	A	ADD	2281	0.9387	0.08799	0.79	1.115	-0.7188	0.4723
5	chr5:159846410	159846410	C	ADD	2281	1.193	0.06795	1.044	1.363	2.599	0.00936
5	chr5:159846767	159846767	A	ADD	2281	0.8061	0.06774	0.7058	0.9205	-3.182	0.00146
5	chr5:159846872	159846872	T	ADD	2281	1.203	0.0681	1.053	1.375	2.715	0.006629
5	chr5:159847080	159847080	A	ADD	2281	0.8007	0.06768	0.7012	0.9142	-3.285	0.001021
5	chr5:159848193	159848193	A	ADD	2281	0.8019	0.06769	0.7022	0.9156	-3.262	0.001106
5	chr5:159848467	159848467	C	ADD	2281	0.8019	0.06769	0.7022	0.9156	-3.262	0.001106
5	chr5:159848977	159848977	GGCTGAA	ADD	2281	0.7979	0.06774	0.6987	0.9112	-3.334	0.0008575
5	chr5:159849586	159849586	G	ADD	2281	1.114	0.1043	0.9082	1.367	1.036	0.3001
5	chr5:159849991	159849991	T	ADD	2281	0.7955	0.06799	0.6962	0.9089	-3.365	0.0007648
5	chr5:159850185	159850185	TACA	ADD	2281	0.7979	0.06774	0.6987	0.9112	-3.334	0.0008575
5	chr5:159850372	159850372	C	ADD	2281	1.038	0.06784	0.9091	1.186	0.5546	0.5792
5	chr5:159850600	159850600	G	ADD	2281	0.555	0.2718	0.3258	0.9453	-2.167	0.03025
5	chr5:159850699	159850699	T	ADD	2281	0.7966	0.068	0.6972	0.9102	-3.343	0.0008274
5	chr5:159850711	159850711	C	ADD	2281	0.7929	0.06867	0.693	0.9071	-3.38	0.0007259
5	chr5:159851054	159851054	C	ADD	2281	1.207	0.1108	0.9717	1.5	1.701	0.08892
5	chr5:159851211	159851211	G	ADD	2281	1.148	0.1255	0.8975	1.468	1.098	0.2722
5	chr5:159851745	159851745	A	ADD	2281	1.023	0.06749	0.896	1.167	0.3329	0.7392
5	chr5:159852311	159852311	C	ADD	2281	1.036	0.1578	0.7602	1.411	0.2228	0.8237
5	chr5:159852654	159852654	T	ADD	2281	1.072	0.3051	0.5898	1.95	0.229	0.8189
5	chr5:159852982	159852982	T	ADD	2281	1.037	0.1189	0.8217	1.31	0.3084	0.7578
5	chr5:159853293	159853293	C	ADD	2281	1.435	0.2548	0.8708	2.364	1.417	0.1565
5	chr5:159853761	159853761	CT	ADD	2281	1.227	0.1955	0.8366	1.8	1.047	0.295
5	chr5:159853938	159853938	A	ADD	2281	1.227	0.1955	0.8366	1.8	1.047	0.295
5	chr5:159854048	159854048	CA	ADD	2281	1.09	0.1134	0.8729	1.362	0.7614	0.4464
5	chr5:159854060	159854060	T	ADD	2281	1.195	0.06801	1.046	1.366	2.623	0.008708
5	chr5:159854278	159854278	T	ADD	2281	0.9903	0.07816	0.8496	1.154	-0.125	0.9006
5	chr5:159854454	159854454	A	ADD	2281	1.227	0.1955	0.8366	1.8	1.047	0.295
5	chr5:159854463	159854463	T	ADD	2281	1.227	0.1955	0.8366	1.8	1.047	0.295
5	chr5:159854551	159854551	C	ADD	2281	1.227	0.1955	0.8366	1.8	1.047	0.295
5	chr5:159854610	159854610	A	ADD	2281	1.227	0.1955	0.8366	1.8	1.047	0.295
5	chr5:159854631	159854631	C	ADD	2281	1.156	0.2032	0.7763	1.721	0.7137	0.4754
5	chr5:159854664	159854664	G	ADD	2281	1.227	0.1955	0.8366	1.8	1.047	0.295
5	chr5:159855760	159855760	TG	ADD	2281	0.9162	0.08555	0.7748	1.083	-1.023	0.3064
5	chr5:159856529	159856529	A	ADD	2281	1.024	0.0744	0.885	1.185	0.318	0.7505
5	chr5:159856576	159856576	T	ADD	2281	1.212	0.1825	0.8478	1.734	1.055	0.2913
5	chr5:159857129	159857129	C	ADD	2281	1.3	0.1798	0.9137	1.848	1.458	0.1449
5	chr5:159857528	159857528	T	ADD	2281	1.152	0.1916	0.7914	1.677	0.7389	0.46
5	chr5:159857545	159857545	T	ADD	2281	1.044	0.1807	0.7328	1.488	0.239	0.8111
5	chr5:159857764	159857764	C	ADD	2281	1.259	0.1834	0.8786	1.803	1.254	0.2097
5	chr5:159857970	159857970	TA	ADD	2281	1.196	0.06802	1.047	1.367	2.632	0.008482
5	chr5:159858195	159858195	CTAGTTTTCTCATACGCA	ADD	2281	1.227	0.1955	0.8366	1.8	1.047	0.295
5	chr5:159858599	159858599	A	ADD	2281	1.138	0.2007	0.7679	1.687	0.6443	0.5194
5	chr5:159858619	159858619	CT	ADD	2281	1.082	0.164	0.7845	1.492	0.4798	0.6314
5	chr5:159858700	159858700	T	ADD	2281	0.9162	0.08555	0.7748	1.083	-1.023	0.3064
5	chr5:159858774	159858774	ATT	ADD	2281	1.02	0.2112	0.6744	1.543	0.09487	0.9244
5	chr5:159858862	159858862	T	ADD	2281	1.227	0.1955	0.8366	1.8	1.047	0.295
5	chr5:159858905	159858905	T	ADD	2281	1.102	0.2448	0.6822	1.781	0.3977	0.6909
5	chr5:159858914	159858914	CTT	ADD	2281	1.208	0.06835	1.056	1.381	2.764	0.005711
5	chr5:159859364	159859364	CT	ADD	2281	1.014	0.07797	0.8704	1.182	0.1798	0.8573
5	chr5:159859668	159859668	A	ADD	2281	1.227	0.1955	0.8366	1.8	1.047	0.295
5	chr5:159859794	159859794	T	ADD	2281	1.227	0.1955	0.8366	1.8	1.047	0.295
5	chr5:159859894	159859894	CCA	ADD	2281	1.082	0.164	0.7845	1.492	0.4798	0.6314
5	chr5:159860250	159860250	A	ADD	2281	1.239	0.1503	0.923	1.664	1.427	0.1536
5	chr5:159860329	159860329	CT	ADD	2281	1.227	0.1955	0.8366	1.8	1.047	0.295
5	chr5:159860410	159860410	CCTT	ADD	2281	1.227	0.1955	0.8366	1.8	1.047	0.295
5	chr5:159860474	159860474	G	ADD	2281	0.8345	0.1375	0.6373	1.093	-1.315	0.1884
5	chr5:159860548	159860548	T	ADD	2281	1.138	0.2007	0.7679	1.687	0.6443	0.5194
5	chr5:159860803	159860803	C	ADD	2281	1.227	0.1955	0.8366	1.8	1.047	0.295
5	chr5:159861341	159861341	C	ADD	2281	1.22	0.06718	1.069	1.391	2.954	0.003136
5	chr5:159861350	159861350	T	ADD	2281	1.482	0.2594	0.8914	2.464	1.517	0.1293
5	chr5:159861458	159861458	T	ADD	2281	1.227	0.1955	0.8366	1.8	1.047	0.295
5	chr5:159861510	159861510	C	ADD	2281	0.9168	0.08431	0.7771	1.081	-1.031	0.3026
5	chr5:159861575	159861575	C	ADD	2281	1.01	0.07724	0.8677	1.175	0.1228	0.9023
5	chr5:159861627	159861627	A	ADD	2281	0.7872	0.06805	0.6889	0.8995	-3.517	0.0004365
5	chr5:159862376	159862376	T	ADD	2281	1.227	0.1955	0.8366	1.8	1.047	0.295
5	chr5:159862647	159862647	G	ADD	2281	1.227	0.1955	0.8366	1.8	1.047	0.295
5	chr5:159863086	159863086	C	ADD	2281	1.01	0.07724	0.8677	1.175	0.1228	0.9023
5	chr5:159863176	159863176	T	ADD	2281	1.244	0.1951	0.8484	1.823	1.117	0.2639
5	chr5:159863288	159863288	T	ADD	2281	1.016	0.1592	0.7439	1.389	0.1016	0.9191
5	chr5:159863976	159863976	C	ADD	2281	1.211	0.1956	0.8255	1.777	0.9799	0.3271
5	chr5:159864344	159864344	T	ADD	2281	1.194	0.1959	0.8133	1.753	0.9048	0.3656
5	chr5:159864989	159864989	G	ADD	2281	1.269	0.2158	0.8312	1.937	1.103	0.27
5	chr5:159865149	159865149	A	ADD	2281	0.8822	0.1406	0.6698	1.162	-0.8912	0.3728
5	chr5:159865579	159865579	T	ADD	2281	1.078	0.06447	0.9499	1.223	1.163	0.2448
5	chr5:159865968	159865968	C	ADD	2281	1.305	0.133	1.006	1.694	2.003	0.04517
5	chr5:159866044	159866044	A	ADD	2281	0.7162	0.2643	0.4266	1.202	-1.263	0.2066
5	chr5:159866841	159866841	C	ADD	2281	1.092	0.2252	0.7021	1.697	0.3891	0.6972
5	chr5:159866968	159866968	G	ADD	2281	0.895	0.06463	0.7885	1.016	-1.717	0.08605
5	chr5:159866993	159866993	A	ADD	2281	1.099	0.09992	0.9039	1.337	0.949	0.3426
5	chr5:159867114	159867114	G	ADD	2281	1.104	0.0999	0.9074	1.342	0.9874	0.3234
5	chr5:159867173	159867173	T	ADD	2281	0.8419	0.06745	0.7377	0.9609	-2.551	0.01074
5	chr5:159867420	159867420	T	ADD	2281	0.7433	0.07109	0.6466	0.8544	-4.174	2.999e-05
5	chr5:159867883	159867883	T	ADD	2281	1.367	0.2576	0.825	2.265	1.213	0.225
5	chr5:159868121	159868121	C	ADD	2281	1.214	0.3068	0.6653	2.215	0.6316	0.5276
5	chr5:159868211	159868211	G	ADD	2281	1.537	0.2734	0.8995	2.627	1.573	0.1158
5	chr5:159868247	159868247	A	ADD	2281	1.26	0.2507	0.7708	2.059	0.9215	0.3568
5	chr5:159868430	159868430	A	ADD	2281	0.8309	0.1122	0.6668	1.035	-1.65	0.09887
5	chr5:159868667	159868667	C	ADD	2281	0.8378	0.1116	0.6732	1.043	-1.586	0.1128
5	chr5:159868832	159868832	G	ADD	2281	1.166	0.2724	0.6834	1.988	0.5624	0.5738
5	chr5:159868958	159868958	A	ADD	2281	0.7328	0.07123	0.6373	0.8426	-4.365	1.271e-05
5	chr5:159869010	159869010	G	ADD	2281	1.372	0.2357	0.8643	2.178	1.342	0.1798
5	chr5:159869202	159869202	G	ADD	2281	1.316	0.3038	0.7253	2.386	0.9029	0.3666
5	chr5:159869379	159869379	T	ADD	2281	1.316	0.3038	0.7253	2.386	0.9029	0.3666
5	chr5:159869457	159869457	T	ADD	2281	1.19	0.1284	0.9254	1.531	1.356	0.1751
5	chr5:159870512	159870512	A	ADD	2281	0.822	0.242	0.5116	1.321	-0.8098	0.418
5	chr5:159870611	159870611	G	ADD	2281	0.8072	0.06398	0.712	0.915	-3.348	0.0008126
5	chr5:159870828	159870828	T	ADD	2281	1.316	0.3038	0.7253	2.386	0.9029	0.3666
5	chr5:159871144	159871144	G	ADD	2281	0.8367	0.2317	0.5313	1.318	-0.7695	0.4416
5	chr5:159871263	159871263	T	ADD	2281	1.316	0.3038	0.7253	2.386	0.9029	0.3666
5	chr5:159871330	159871330	A	ADD	2281	0.8367	0.2317	0.5313	1.318	-0.7695	0.4416
5	chr5:159872196	159872196	T	ADD	2281	1.316	0.3038	0.7253	2.386	0.9029	0.3666
5	chr5:159872895	159872895	A	ADD	2281	1.422	0.2316	0.903	2.239	1.519	0.1287
5	chr5:159873044	159873044	G	ADD	2281	1.316	0.3038	0.7253	2.386	0.9029	0.3666
5	chr5:159873112	159873112	G	ADD	2281	1.066	0.08269	0.9068	1.254	0.7768	0.4373
5	chr5:159873433	159873433	C	ADD	2281	1.234	0.2971	0.6895	2.209	0.7085	0.4786
5	chr5:159873606	159873606	A	ADD	2281	1.218	0.1237	0.9558	1.552	1.595	0.1108
5	chr5:159873976	159873976	A	ADD	2281	1.344	0.3088	0.7337	2.462	0.9573	0.3384
5	chr5:159874191	159874191	G	ADD	2281	1.344	0.3088	0.7337	2.462	0.9573	0.3384
5	chr5:159874235	159874235	T	ADD	2281	1.417	0.1549	1.046	1.92	2.251	0.02437
5	chr5:159874334	159874334	C	ADD	2281	1.344	0.3088	0.7337	2.462	0.9573	0.3384
5	chr5:159874487	159874487	G	ADD	2281	1.489	0.2366	0.9363	2.367	1.682	0.0926
5	chr5:159874563	159874563	A	ADD	2281	1.428	0.1428	1.08	1.89	2.496	0.01255
5	chr5:159874572	159874572	T	ADD	2281	1.344	0.3088	0.7337	2.462	0.9573	0.3384
5	chr5:159874615	159874615	A	ADD	2281	1.076	0.08258	0.9153	1.265	0.8885	0.3742
5	chr5:159874707	159874707	C	ADD	2281	1.344	0.3088	0.7337	2.462	0.9573	0.3384
5	chr5:159874968	159874968	T	ADD	2281	1.417	0.1549	1.046	1.92	2.251	0.02437
5	chr5:159875203	159875203	A	ADD	2281	1.344	0.3088	0.7337	2.462	0.9573	0.3384
5	chr5:159875407	159875407	C	ADD	2281	0.874	0.1095	0.7052	1.083	-1.229	0.219
5	chr5:159875598	159875598	T	ADD	2281	1.344	0.3088	0.7337	2.462	0.9573	0.3384
5	chr5:159875645	159875645	C	ADD	2281	0.812	0.06404	0.7162	0.9206	-3.252	0.001148
5	chr5:159875807	159875807	C	ADD	2281	1.344	0.3088	0.7337	2.462	0.9573	0.3384
5	chr5:159875953	159875953	T	ADD	2281	0.7208	0.07195	0.626	0.8299	-4.551	5.328e-06
5	chr5:159876167	159876167	C	ADD	2281	1.268	0.0728	1.1	1.463	3.267	0.001088
5	chr5:159876589	159876589	G	ADD	2281	0.8112	0.06398	0.7156	0.9196	-3.271	0.001073
5	chr5:159876794	159876794	A	ADD	2281	1.245	0.1231	0.9784	1.585	1.783	0.07462
5	chr5:159876888	159876888	A	ADD	2281	1.076	0.08258	0.9153	1.265	0.8885	0.3742
5	chr5:159877185	159877185	T	ADD	2281	1.344	0.3088	0.7337	2.462	0.9573	0.3384
5	chr5:159877801	159877801	A	ADD	2281	1.344	0.3088	0.7337	2.462	0.9573	0.3384
5	chr5:159877942	159877942	C	ADD	2281	1.076	0.08258	0.9153	1.265	0.8885	0.3742
5	chr5:159878068	159878068	G	ADD	2281	0.8	0.06406	0.7056	0.907	-3.483	0.0004956
5	chr5:159878345	159878345	G	ADD	2281	0.8748	0.1101	0.705	1.085	-1.216	0.2241
5	chr5:159878769	159878769	G	ADD	2281	1.344	0.3088	0.7337	2.462	0.9573	0.3384
5	chr5:159878897	159878897	A	ADD	2281	1.011	0.07323	0.876	1.167	0.1523	0.879
5	chr5:159879258	159879258	G	ADD	2281	0.7204	0.0718	0.6258	0.8293	-4.567	4.936e-06
5	chr5:159879743	159879743	A	ADD	2281	0.8864	0.1326	0.6836	1.149	-0.9095	0.3631
5	chr5:159879899	159879899	C	ADD	2281	0.9176	0.1102	0.7394	1.139	-0.7801	0.4353
5	rs2431697	159879978	C	ADD	2281	0.7643	0.06334	0.675	0.8653	-4.244	2.195e-05
5	chr5:159880058	159880058	G	ADD	2281	0.8764	0.1167	0.6973	1.102	-1.13	0.2583
5	chr5:159880356	159880356	T	ADD	2281	0.8857	0.1166	0.7048	1.113	-1.041	0.2981
5	chr5:159881692	159881692	T	ADD	2281	1.347	0.1468	1.01	1.796	2.028	0.0426
5	chr5:159881750	159881750	A	ADD	2281	1.203	0.06395	1.061	1.364	2.89	0.003855
5	chr5:159881810	159881810	T	ADD	2281	0.8399	0.2277	0.5376	1.312	-0.7662	0.4436
5	chr5:159881844	159881844	CA	ADD	2281	1.206	0.06399	1.064	1.367	2.927	0.003426
5	chr5:159882797	159882797	A	ADD	2281	1.199	0.06401	1.058	1.36	2.84	0.004515
5	chr5:159883192	159883192	C	ADD	2281	1.197	0.06391	1.056	1.357	2.815	0.004884
5	chr5:159883504	159883504	T	ADD	2281	1.387	0.1468	1.04	1.85	2.23	0.02575
5	chr5:159883652	159883652	T	ADD	2281	1.398	0.1467	1.048	1.864	2.283	0.02246
5	chr5:159883685	159883685	A	ADD	2281	0.978	0.1225	0.7692	1.243	-0.1816	0.8559
5	chr5:159883692	159883692	A	ADD	2281	1.387	0.1468	1.04	1.85	2.23	0.02575
5	chr5:159884083	159884083	T	ADD	2281	0.8176	0.06377	0.7216	0.9265	-3.158	0.001591
5	chr5:159884752	159884752	A	ADD	2281	0.8497	0.2213	0.5507	1.311	-0.7356	0.462
5	chr5:159886620	159886620	A	ADD	2281	0.8167	0.06372	0.7209	0.9254	-3.177	0.001488
5	chr5:159887976	159887976	C	ADD	2281	0.8167	0.06372	0.7209	0.9254	-3.177	0.001488
5	chr5:159888480	159888480	T	ADD	2281	1.387	0.1468	1.04	1.85	2.23	0.02575
5	chr5:159888522	159888522	G	ADD	2281	0.8167	0.06372	0.7209	0.9254	-3.177	0.001488
5	chr5:159888743	159888743	T	ADD	2281	0.9867	0.1237	0.7743	1.257	-0.1085	0.9136
5	chr5:159888968	159888968	A	ADD	2281	1.416	0.1485	1.059	1.895	2.343	0.01912
5	chr5:159889151	159889151	T	ADD	2281	0.7196	0.07213	0.6247	0.8288	-4.563	5.04e-06
5	chr5:159889289	159889289	A	ADD	2281	0.9864	0.1228	0.7755	1.255	-0.1118	0.911
5	chr5:159890823	159890823	G	ADD	2281	0.7908	0.06523	0.6959	0.8987	-3.598	0.0003209
5	chr5:159890885	159890885	T	ADD	2281	1.214	0.06474	1.07	1.379	3.001	0.002692
5	chr5:159891278	159891278	G	ADD	2281	0.8159	0.1244	0.6393	1.041	-1.635	0.102
5	chr5:159891345	159891345	G	ADD	2281	0.8048	0.1251	0.6298	1.028	-1.735	0.08266
5	chr5:159891470	159891470	T	ADD	2281	0.8159	0.1244	0.6393	1.041	-1.635	0.102
5	chr5:159892111	159892111	G	ADD	2281	1.254	0.1562	0.9231	1.703	1.447	0.1478
5	chr5:159892580	159892580	A	ADD	2281	1.247	0.1554	0.9196	1.691	1.421	0.1554
5	chr5:159893985	159893985	G	ADD	2281	1.298	0.106	1.055	1.598	2.464	0.01373
5	chr5:159894012	159894012	C	ADD	2281	0.818	0.2324	0.5188	1.29	-0.8646	0.3872
5	chr5:159894056	159894056	T	ADD	2281	0.8241	0.1241	0.6462	1.051	-1.56	0.1189
5	chr5:159894543	159894543	C	ADD	2281	1.298	0.106	1.055	1.598	2.464	0.01373
5	chr5:159894691	159894691	C	ADD	2281	0.818	0.2324	0.5188	1.29	-0.8646	0.3872
5	chr5:159894847	159894847	G	ADD	2281	1.271	0.1027	1.039	1.555	2.337	0.01943
5	chr5:159894976	159894976	A	ADD	2281	0.818	0.2324	0.5188	1.29	-0.8646	0.3872
5	chr5:159894985	159894985	C	ADD	2281	1.708	0.2282	1.092	2.671	2.345	0.01903
5	chr5:159895497	159895497	A	ADD	2281	1.07	0.08431	0.9067	1.262	0.7977	0.425
5	chr5:159895705	159895705	C	ADD	2281	1.357	0.103	1.109	1.66	2.963	0.003047
5	chr5:159895746	159895746	T	ADD	2281	0.8528	0.1225	0.6707	1.084	-1.299	0.1938
5	chr5:159896001	159896001	AT	ADD	2281	0.8716	0.1795	0.6131	1.239	-0.7656	0.4439
5	chr5:159896090	159896090	G	ADD	2281	0.818	0.2324	0.5188	1.29	-0.8646	0.3872
5	chr5:159896259	159896259	C	ADD	2281	1.208	0.07668	1.039	1.403	2.459	0.01392
5	chr5:159896541	159896541	A	ADD	2281	0.7693	0.07074	0.6697	0.8837	-3.708	0.0002092
5	chr5:159896897	159896897	T	ADD	2281	0.8537	0.1232	0.6706	1.087	-1.284	0.1991
5	chr5:159897256	159897256	G	ADD	2281	0.818	0.2324	0.5188	1.29	-0.8646	0.3872
5	chr5:159897501	159897501	A	ADD	2281	0.765	0.06977	0.6672	0.8771	-3.84	0.0001233
5	chr5:159897795	159897795	C	ADD	2281	0.7658	0.06972	0.6679	0.8779	-3.828	0.0001293
5	chr5:159898194	159898194	C	ADD	2281	0.818	0.2324	0.5188	1.29	-0.8646	0.3872
5	chr5:159898198	159898198	A	ADD	2281	1.209	0.07771	1.038	1.408	2.439	0.01472
5	chr5:159898627	159898627	C	ADD	2281	0.7658	0.06972	0.6679	0.8779	-3.828	0.0001293
5	chr5:159899122	159899122	A	ADD	2281	0.7627	0.07063	0.6641	0.8759	-3.836	0.0001252
5	chr5:159899745	159899745	T	ADD	2281	1.272	0.07599	1.096	1.477	3.169	0.001528
5	chr5:159900052	159900052	T	ADD	2281	0.8406	0.1241	0.6591	1.072	-1.4	0.1616
5	chr5:159901140	159901140	G	ADD	2281	0.9397	0.09522	0.7797	1.133	-0.6529	0.5138
5	chr5:159901146	159901146	A	ADD	2281	1.089	0.1306	0.8432	1.407	0.6536	0.5134
5	chr5:159901408	159901408	C	ADD	2281	1.218	0.06593	1.07	1.386	2.99	0.002792
5	chr5:159901514	159901514	G	ADD	2281	0.818	0.2324	0.5188	1.29	-0.8646	0.3872
5	chr5:159901739	159901739	T	ADD	2281	1.206	0.07768	1.036	1.404	2.412	0.01585
5	chr5:159901751	159901751	G	ADD	2281	0.818	0.2324	0.5188	1.29	-0.8646	0.3872
5	chr5:159902113	159902113	T	ADD	2281	0.8514	0.1239	0.6679	1.085	-1.298	0.1942
5	chr5:159902313	159902313	A	ADD	2281	1.084	0.09763	0.895	1.312	0.8234	0.4103
5	chr5:159902803	159902803	C	ADD	2281	0.818	0.2324	0.5188	1.29	-0.8646	0.3872
5	chr5:159902809	159902809	C	ADD	2281	0.818	0.2324	0.5188	1.29	-0.8646	0.3872
5	chr5:159902975	159902975	A	ADD	2281	1.089	0.1418	0.8247	1.438	0.601	0.5478
5	chr5:159903134	159903134	G	ADD	2281	1.206	0.06329	1.065	1.365	2.955	0.00313
5	chr5:159903254	159903254	G	ADD	2281	0.818	0.2324	0.5188	1.29	-0.8646	0.3872
5	chr5:159903569	159903569	T	ADD	2281	0.818	0.2324	0.5188	1.29	-0.8646	0.3872
5	chr5:159903617	159903617	G	ADD	2281	1.239	0.07682	1.066	1.44	2.787	0.005315
5	chr5:159903870	159903870	G	ADD	2281	1.206	0.06329	1.065	1.365	2.955	0.00313
5	chr5:159904363	159904363	A	ADD	2281	0.8406	0.1241	0.6591	1.072	-1.4	0.1616
5	chr5:159904591	159904591	A	ADD	2281	0.818	0.2324	0.5188	1.29	-0.8646	0.3872
5	chr5:159904729	159904729	C	ADD	2281	1.239	0.07682	1.066	1.44	2.787	0.005315
5	chr5:159905436	159905436	C	ADD	2281	0.8648	0.1188	0.6851	1.092	-1.222	0.2217
5	chr5:159905658	159905658	A	ADD	2281	0.818	0.2324	0.5188	1.29	-0.8646	0.3872
5	chr5:159905679	159905679	T	ADD	2281	1.206	0.06329	1.065	1.365	2.955	0.00313
5	chr5:159905923	159905923	T	ADD	2281	0.85	0.1265	0.6634	1.089	-1.285	0.1987
5	chr5:159908319	159908319	G	ADD	2281	0.8822	0.201	0.5949	1.308	-0.6235	0.5329
5	chr5:159909345	159909345	A	ADD	2281	1.215	0.06313	1.074	1.375	3.09	0.002002
5	chr5:159909380	159909380	G	ADD	2281	0.8822	0.201	0.5949	1.308	-0.6235	0.5329
5	chr5:159910447	159910447	A	ADD	2281	0.818	0.2324	0.5188	1.29	-0.8646	0.3872
5	chr5:159910471	159910471	T	ADD	2281	0.8881	0.2027	0.597	1.321	-0.5854	0.5583
5	chr5:159910945	159910945	A	ADD	2281	1.256	0.1559	0.9255	1.705	1.464	0.1433
5	chr5:159911057	159911057	C	ADD	2281	1.292	0.2841	0.7404	2.255	0.9022	0.3669
5	chr5:159911061	159911061	C	ADD	2281	1.336	0.2831	0.7673	2.328	1.024	0.3057
5	chr5:159911065	159911065	A	ADD	2281	1.292	0.2841	0.7404	2.255	0.9022	0.3669
5	chr5:159911224	159911224	A	ADD	2281	1.096	0.06494	0.9649	1.245	1.41	0.1585
5	chr5:159911311	159911311	G	ADD	2281	1.091	0.1315	0.8429	1.411	0.6604	0.509
5	chr5:159911506	159911506	C	ADD	2281	1.105	0.06829	0.9664	1.263	1.46	0.1444
5	chr5:159911584	159911584	C	ADD	2281	1.18	0.1027	0.9644	1.443	1.608	0.1079
5	chr5:159912086	159912086	C	ADD	2281	1.29	0.271	0.7584	2.194	0.9395	0.3474
5	chr5:159913228	159913228	C	ADD	2281	1.29	0.271	0.7584	2.194	0.9395	0.3474
5	chr5:159913283	159913283	C	ADD	2281	1.093	0.06852	0.9559	1.25	1.302	0.1928
5	chr5:159913318	159913318	A	ADD	2281	1.253	0.2719	0.7357	2.136	0.831	0.406
5	chr5:159913574	159913574	T	ADD	2281	1.253	0.2719	0.7357	2.136	0.831	0.406
5	chr5:159913603	159913603	C	ADD	2281	0.7765	0.07256	0.6736	0.8952	-3.486	0.0004901
5	chr5:159913634	159913634	C	ADD	2281	1.253	0.2719	0.7357	2.136	0.831	0.406
5	chr5:159913823	159913823	T	ADD	2281	1.253	0.2719	0.7357	2.136	0.831	0.406
5	chr5:159914145	159914145	T	ADD	2281	1.253	0.2719	0.7357	2.136	0.831	0.406
5	chr5:159914240	159914240	T	ADD	2281	1.095	0.06854	0.9573	1.252	1.324	0.1856
5	chr5:159914586	159914586	CT	ADD	2281	1.099	0.06816	0.9618	1.256	1.388	0.1651
5	chr5:159914623	159914623	T	ADD	2281	1.253	0.2719	0.7357	2.136	0.831	0.406
5	chr5:159914665	159914665	C	ADD	2281	1.095	0.06854	0.9573	1.252	1.324	0.1856
5	chr5:159914727	159914727	A	ADD	2281	1.317	0.2764	0.7663	2.265	0.9969	0.3188
5	chr5:159914779	159914779	C	ADD	2281	1.253	0.2719	0.7357	2.136	0.831	0.406
5	chr5:159914781	159914781	C	ADD	2281	1.253	0.2719	0.7357	2.136	0.831	0.406
5	chr5:159914850	159914850	A	ADD	2281	0.7765	0.07256	0.6736	0.8952	-3.486	0.0004901
5	chr5:159914884	159914884	T	ADD	2281	1.095	0.06854	0.9573	1.252	1.324	0.1856
5	chr5:159914885	159914885	A	ADD	2281	0.7765	0.07259	0.6735	0.8952	-3.485	0.0004925
5	chr5:159914959	159914959	C	ADD	2281	1.253	0.2719	0.7357	2.136	0.831	0.406
5	chr5:159915121	159915121	C	ADD	2281	1.194	0.06318	1.055	1.351	2.801	0.005095
5	chr5:159915320	159915320	G	ADD	2281	1.253	0.2719	0.7357	2.136	0.831	0.406
5	chr5:159915384	159915384	G	ADD	2281	1.253	0.2719	0.7357	2.136	0.831	0.406
5	chr5:159915408	159915408	T	ADD	2281	1.253	0.2719	0.7357	2.136	0.831	0.406
5	chr5:159915443	159915443	T	ADD	2281	1.253	0.2719	0.7357	2.136	0.831	0.406
5	chr5:159915675	159915675	C	ADD	2281	1.253	0.2719	0.7357	2.136	0.831	0.406
5	chr5:159915958	159915958	G	ADD	2281	1.253	0.2719	0.7357	2.136	0.831	0.406
5	chr5:159916221	159916221	GT	ADD	2281	1.256	0.1559	0.9255	1.705	1.464	0.1433
5	chr5:159916229	159916229	G	ADD	2281	1.253	0.2719	0.7357	2.136	0.831	0.406
5	chr5:159916690	159916690	T	ADD	2281	0.7765	0.07256	0.6736	0.8952	-3.486	0.0004901
5	chr5:159917055	159917055	C	ADD	2281	1.253	0.2719	0.7357	2.136	0.831	0.406
5	chr5:159917215	159917215	T	ADD	2281	1.191	0.0632	1.052	1.348	2.761	0.005762
5	chr5:159917431	159917431	T	ADD	2281	1.253	0.2719	0.7357	2.136	0.831	0.406
5	chr5:159917656	159917656	A	ADD	2281	1.334	0.2825	0.7671	2.322	1.021	0.3071
5	chr5:159917736	159917736	C	ADD	2281	1.334	0.2825	0.7671	2.322	1.021	0.3071
5	chr5:159917817	159917817	G	ADD	2281	1.334	0.2825	0.7671	2.322	1.021	0.3071
5	chr5:159917900	159917900	C	ADD	2281	0.8468	0.2342	0.5351	1.34	-0.71	0.4777
5	chr5:159917946	159917946	A	ADD	2281	1.334	0.2825	0.7671	2.322	1.021	0.3071
5	chr5:159918015	159918015	G	ADD	2281	1.334	0.2825	0.7671	2.322	1.021	0.3071
5	chr5:159918048	159918048	G	ADD	2281	1.334	0.2825	0.7671	2.322	1.021	0.3071
5	chr5:159918334	159918334	A	ADD	2281	1.334	0.2825	0.7671	2.322	1.021	0.3071
5	chr5:159918335	159918335	T	ADD	2281	1.091	0.06465	0.9609	1.238	1.343	0.1794
5	chr5:159919166	159919166	A	ADD	2281	1.183	0.06337	1.045	1.34	2.659	0.007845
5	chr5:159919422	159919422	G	ADD	2281	1.117	0.3127	0.6052	2.062	0.3538	0.7235
5	chr5:159920295	159920295	A	ADD	2281	1.183	0.06337	1.045	1.34	2.659	0.007845
5	chr5:159921469	159921469	T	ADD	2281	1.117	0.3127	0.6052	2.062	0.3538	0.7235
5	chr5:159922209	159922209	G	ADD	2281	1.192	0.06328	1.053	1.349	2.775	0.005529
5	chr5:159923720	159923720	C	ADD	2281	0.7891	0.07246	0.6847	0.9096	-3.268	0.001082
5	chr5:159927533	159927533	A	ADD	2281	0.7891	0.07246	0.6847	0.9096	-3.268	0.001082
5	chr5:159928986	159928986	T	ADD	2281	0.7891	0.07246	0.6847	0.9096	-3.268	0.001082
5	chr5:159992751	159992751	G	ADD	2281	1.075	0.1067	0.8718	1.325	0.6742	0.5002
5	chr5:159994729	159994729	A	ADD	2281	1.075	0.1067	0.8718	1.325	0.6742	0.5002
5	chr5:159995324	159995324	G	ADD	2281	1.076	0.1088	0.8695	1.332	0.6751	0.4996
5	chr5:159995357	159995357	T	ADD	2281	1.101	0.1075	0.8919	1.359	0.8954	0.3706
5	chr5:159996390	159996390	G	ADD	2281	1.099	0.1055	0.8934	1.351	0.8915	0.3727
5	chr5:160097496	160097496	A	ADD	2281	0.9194	0.07113	0.7998	1.057	-1.181	0.2376
5	chr5:160702457	160702457	A	ADD	2281	0.9449	0.06955	0.8245	1.083	-0.8151	0.415

[truncated: 14 more sheets: Sup.2 data, Sup.3 data, Sup.4a data, Sup.4b data, Sup.4c data, Sup.4d data, Sup.5a data, Sup.5b data, Sup.5c data, Sup.5d data, Sup.6 data, Sup.7 data, Sup.8 data, Sup.9 data]
